# Supplementary material for: Genome-Wide Analysis of Differentially Expressed mRNAs and lncRNAs in Koi Carp Infected with Koi Herpesvirus
Source: Viruses. 2022 Nov 18;14(11):2555. doi: 10.3390/v14112555 (PMC9694643; doi:10.3390/v14112555)
Supplement: Supplementary file 1 [file viruses-14-02555-s001.zip]

Archive with 8 entries (8 files):
- Additional file S1----lncRNA.novel.gtf.xls
- Additional file S2--WT-vs-Infection.all.annot.xls
- Additional file S3 --WT-vs-Infection.all.annot.xls
- Additional file S4 - -WT-vs-Infection.Level2.xls
- Additional file S5-- WT-vs-Infection.path.xls
- Additional file S6--DElncRNA and mRNA.xls
- Supplementary Figures S1 and S2.pdf
- Supplementary Tables S1-S3.xlsx
