# Supplementary material for: Genome-Wide Analysis of Differentially Expressed mRNAs and lncRNAs in Koi Carp Infected with Koi Herpesvirus
Source: Viruses. 2022 Nov 18;14(11):2555. doi: 10.3390/v14112555 (PMC9694643; doi:10.3390/v14112555)
Supplement: Supplementary file 1 [file viruses-14-02555-s001.zip › Additional file S1----lncRNA.novel.gtf.xls]

chr	source	feature	start	end	score	strand	frame	gene_id	transcript_id	gene_name	exon_number	class_code
NW_017540520.1	StringTie	exon	49977	50187	1000	+	.	MSTRG.100006	MSTRG.100006.1		1	u
NW_017540520.1	StringTie	exon	65749	65808	1000	+	.	MSTRG.100006	MSTRG.100006.1		2	u
NW_017540520.1	StringTie	exon	90797	90933	1000	+	.	MSTRG.100006	MSTRG.100006.1		3	u
NW_017540523.1	StringTie	exon	5491	6216	1000	+	.	MSTRG.100021	MSTRG.100021.4		1	u
NW_017540523.1	StringTie	exon	6240	6440	1000	+	.	MSTRG.100021	MSTRG.100021.4		2	u
NW_017540523.1	StringTie	exon	6606	6972	1000	+	.	MSTRG.100021	MSTRG.100021.4		3	u
NW_017540524.1	StringTie	exon	249	579	1000	+	.	MSTRG.100028	MSTRG.100028.1		1	u
NW_017540524.1	StringTie	exon	897	1038	1000	+	.	MSTRG.100028	MSTRG.100028.1		2	u
NW_017540524.1	StringTie	exon	1144	1218	1000	+	.	MSTRG.100028	MSTRG.100028.1		3	u
NW_017540524.1	StringTie	exon	1318	2441	1000	+	.	MSTRG.100028	MSTRG.100028.1		4	u
NW_017540524.1	StringTie	exon	8404	8491	1000	+	.	MSTRG.100030	MSTRG.100030.2		1	u
NW_017540524.1	StringTie	exon	8649	9174	1000	+	.	MSTRG.100030	MSTRG.100030.2		2	u
NW_017540524.1	StringTie	exon	12934	13127	1000	+	.	MSTRG.100031	MSTRG.100031.3		1	u
NW_017540524.1	StringTie	exon	13694	13847	1000	+	.	MSTRG.100031	MSTRG.100031.3		2	u
NW_017540524.1	StringTie	exon	16721	16821	1000	+	.	MSTRG.100031	MSTRG.100031.3		3	u
NW_017540524.1	StringTie	exon	16940	17124	1000	+	.	MSTRG.100031	MSTRG.100031.3		4	u
NW_017540524.1	StringTie	exon	13976	14247	1000	+	.	MSTRG.100031	MSTRG.100031.4		1	u
NW_017540524.1	StringTie	exon	16066	16157	1000	+	.	MSTRG.100031	MSTRG.100031.4		2	u
NW_017540524.1	StringTie	exon	16276	16322	1000	+	.	MSTRG.100031	MSTRG.100031.4		3	u
NW_017540524.1	StringTie	exon	16987	17095	1000	+	.	MSTRG.100031	MSTRG.100031.4		4	u
NW_017540524.1	StringTie	exon	30001	30097	1000	-	.	MSTRG.100034	MSTRG.100034.1		1	i
NW_017540524.1	StringTie	exon	32115	32212	1000	-	.	MSTRG.100034	MSTRG.100034.1		2	i
NW_017540524.1	StringTie	exon	32595	32816	1000	-	.	MSTRG.100034	MSTRG.100034.1		3	i
NW_017540524.1	StringTie	exon	112805	112924	1000	+	.	MSTRG.100041	MSTRG.100041.1		1	u
NW_017540524.1	StringTie	exon	113404	113774	1000	+	.	MSTRG.100041	MSTRG.100041.1		2	u
NW_017540524.1	StringTie	exon	129045	129365	1000	+	.	MSTRG.100042	MSTRG.100042.1		1	u
NW_017540524.1	StringTie	exon	129408	129918	1000	+	.	MSTRG.100042	MSTRG.100042.1		2	u
NW_017540524.1	StringTie	exon	143529	143796	1000	+	.	MSTRG.100042	MSTRG.100042.1		3	u
NW_017540524.1	StringTie	exon	129139	129365	1000	-	.	MSTRG.100043	MSTRG.100043.1		1	u
NW_017540524.1	StringTie	exon	129408	129918	1000	-	.	MSTRG.100043	MSTRG.100043.1		2	u
NW_017540524.1	StringTie	exon	170001	171691	1000	-	.	MSTRG.100047	MSTRG.100047.2		1	u
NW_017540524.1	StringTie	exon	171712	171862	1000	-	.	MSTRG.100047	MSTRG.100047.2		2	u
NW_017540524.1	StringTie	exon	175722	176316	1000	-	.	MSTRG.100049	MSTRG.100049.1		1	u
NW_017540524.1	StringTie	exon	176338	177006	1000	-	.	MSTRG.100049	MSTRG.100049.1		2	u
NW_017540524.1	StringTie	exon	181955	183107	1000	-	.	MSTRG.100052	MSTRG.100052.1		1	u
NW_017540524.1	StringTie	exon	183529	183654	1000	-	.	MSTRG.100052	MSTRG.100052.1		2	u
NW_017540524.1	StringTie	exon	201761	201920	1000	-	.	MSTRG.100053	MSTRG.100053.1		1	u
NW_017540524.1	StringTie	exon	201999	202241	1000	-	.	MSTRG.100053	MSTRG.100053.1		2	u
NW_017540524.1	StringTie	exon	202710	202875	1000	-	.	MSTRG.100053	MSTRG.100053.1		3	u
NC_031704.1	StringTie	exon	15558656	15558756	1000	+	.	MSTRG.10006	MSTRG.10006.1		1	u
NC_031704.1	StringTie	exon	15559006	15559237	1000	+	.	MSTRG.10006	MSTRG.10006.1		2	u
NC_031704.1	StringTie	exon	15559352	15560252	1000	+	.	MSTRG.10006	MSTRG.10006.1		3	u
NC_031704.1	StringTie	exon	15558682	15558756	1000	+	.	MSTRG.10006	MSTRG.10006.2		1	u
NC_031704.1	StringTie	exon	15559006	15560300	1000	+	.	MSTRG.10006	MSTRG.10006.2		2	u
NW_017540524.1	StringTie	exon	260663	260853	1000	+	.	MSTRG.100060	MSTRG.100060.1		1	o
NW_017540524.1	StringTie	exon	425520	426049	1000	+	.	MSTRG.100060	MSTRG.100060.1		2	o
NW_017540524.1	StringTie	exon	415874	416022	1000	+	.	MSTRG.100069	MSTRG.100069.1		1	u
NW_017540524.1	StringTie	exon	416408	416706	1000	+	.	MSTRG.100069	MSTRG.100069.1		2	u
NW_017540524.1	StringTie	exon	416956	417892	1000	+	.	MSTRG.100069	MSTRG.100069.1		3	u
NW_017540524.1	StringTie	exon	418195	418339	1000	+	.	MSTRG.100070	MSTRG.100070.1		1	u
NW_017540524.1	StringTie	exon	418599	418946	1000	+	.	MSTRG.100070	MSTRG.100070.1		2	u
NW_017540524.1	StringTie	exon	505051	507476	1000	-	.	MSTRG.100083	MSTRG.100083.1		1	u
NW_017540524.1	StringTie	exon	508568	509622	1000	-	.	MSTRG.100083	MSTRG.100083.1		2	u
NW_017540524.1	StringTie	exon	507969	508078	1000	+	.	MSTRG.100084	MSTRG.100084.1		1	u
NW_017540524.1	StringTie	exon	509179	509529	1000	+	.	MSTRG.100084	MSTRG.100084.1		2	u
NW_017540524.1	StringTie	exon	509626	509672	1000	-	.	MSTRG.100085	MSTRG.100085.1		1	u
NW_017540524.1	StringTie	exon	511957	512242	1000	-	.	MSTRG.100085	MSTRG.100085.1		2	u
NW_017540524.1	StringTie	exon	561969	562259	1000	+	.	MSTRG.100092	MSTRG.100092.1		1	u
NW_017540524.1	StringTie	exon	562281	562365	1000	+	.	MSTRG.100092	MSTRG.100092.1		2	u
NC_031697.1	StringTie	exon	14022446	14022990	1000	+	.	MSTRG.1001	MSTRG.1001.1		1	u
NC_031697.1	StringTie	exon	14023710	14024691	1000	+	.	MSTRG.1001	MSTRG.1001.1		2	u
NW_017540525.1	StringTie	exon	9044	9143	1000	+	.	MSTRG.100105	MSTRG.100105.3		1	u
NW_017540525.1	StringTie	exon	9551	9840	1000	+	.	MSTRG.100105	MSTRG.100105.3		2	u
NW_017540529.1	StringTie	exon	6964	7084	1000	-	.	MSTRG.100114	MSTRG.100114.3		1	u
NW_017540529.1	StringTie	exon	7110	7424	1000	-	.	MSTRG.100114	MSTRG.100114.3		2	u
NW_017540529.1	StringTie	exon	7515	7878	1000	-	.	MSTRG.100114	MSTRG.100114.3		3	u
NW_017540529.1	StringTie	exon	7993	8471	1000	-	.	MSTRG.100114	MSTRG.100114.3		4	u
NW_017540529.1	StringTie	exon	102720	103165	1000	+	.	MSTRG.100119	MSTRG.100119.1		1	u
NW_017540529.1	StringTie	exon	103193	104209	1000	+	.	MSTRG.100119	MSTRG.100119.1		2	u
NW_017540529.1	StringTie	exon	104471	104512	1000	+	.	MSTRG.100119	MSTRG.100119.1		3	u
NW_017540529.1	StringTie	exon	107794	108757	1000	+	.	MSTRG.100122	MSTRG.100122.1		1	i
NW_017540529.1	StringTie	exon	108778	109545	1000	+	.	MSTRG.100122	MSTRG.100122.1		2	i
NW_017540529.1	StringTie	exon	113070	113189	1000	+	.	MSTRG.100123	MSTRG.100123.1		1	i
NW_017540529.1	StringTie	exon	113433	114009	1000	+	.	MSTRG.100123	MSTRG.100123.1		2	i
NW_017540529.1	StringTie	exon	114120	114253	1000	+	.	MSTRG.100123	MSTRG.100123.1		3	i
NW_017540532.1	StringTie	exon	13508	13736	1000	+	.	MSTRG.100127	MSTRG.100127.1		1	i
NW_017540532.1	StringTie	exon	13910	15910	1000	+	.	MSTRG.100127	MSTRG.100127.1		2	i
NW_017540532.1	StringTie	exon	16317	16920	1000	+	.	MSTRG.100128	MSTRG.100128.1		1	i
NW_017540532.1	StringTie	exon	16941	17119	1000	+	.	MSTRG.100128	MSTRG.100128.1		2	i
NW_017540532.1	StringTie	exon	16330	17719	1000	+	.	MSTRG.100128	MSTRG.100128.2		1	i
NW_017540532.1	StringTie	exon	19856	19913	1000	+	.	MSTRG.100128	MSTRG.100128.2		2	i
NW_017540532.1	StringTie	exon	39751	39906	1000	+	.	MSTRG.100131	MSTRG.100131.1		1	u
NW_017540532.1	StringTie	exon	42506	45457	1000	+	.	MSTRG.100131	MSTRG.100131.1		2	u
NW_017540532.1	StringTie	exon	45524	46025	1000	+	.	MSTRG.100131	MSTRG.100131.1		3	u
NW_017540532.1	StringTie	exon	41926	42044	1000	+	.	MSTRG.100131	MSTRG.100131.2		1	u
NW_017540532.1	StringTie	exon	42130	43328	1000	+	.	MSTRG.100131	MSTRG.100131.2		2	u
NW_017540532.1	StringTie	exon	48345	52573	1000	+	.	MSTRG.100132	MSTRG.100132.1		1	u
NW_017540532.1	StringTie	exon	52807	54064	1000	+	.	MSTRG.100132	MSTRG.100132.1		2	u
NW_017540532.1	StringTie	exon	57882	58132	1000	+	.	MSTRG.100134	MSTRG.100134.3		1	j
NW_017540532.1	StringTie	exon	61296	64402	1000	+	.	MSTRG.100134	MSTRG.100134.3		2	j
NW_017540532.1	StringTie	exon	64452	65914	1000	+	.	MSTRG.100134	MSTRG.100134.3		3	j
NW_017540533.1	StringTie	exon	23576	23744	1000	-	.	MSTRG.100136	MSTRG.100136.1		1	u
NW_017540533.1	StringTie	exon	37277	38044	1000	-	.	MSTRG.100136	MSTRG.100136.1		2	u
NW_017540533.1	StringTie	exon	36185	36219	1000	-	.	MSTRG.100136	MSTRG.100136.2		1	u
NW_017540533.1	StringTie	exon	36960	37506	1000	-	.	MSTRG.100136	MSTRG.100136.2		2	u
NW_017540534.1	StringTie	exon	28475	28811	1000	-	.	MSTRG.100147	MSTRG.100147.1		1	u
NW_017540534.1	StringTie	exon	28834	28979	1000	-	.	MSTRG.100147	MSTRG.100147.1		2	u
NW_017540536.1	StringTie	exon	13771	14743	1000	-	.	MSTRG.100150	MSTRG.100150.1		1	u
NW_017540536.1	StringTie	exon	14767	14915	1000	-	.	MSTRG.100150	MSTRG.100150.1		2	u
NW_017540536.1	StringTie	exon	47850	47984	1000	+	.	MSTRG.100154	MSTRG.100154.6		1	j
NW_017540536.1	StringTie	exon	53085	53169	1000	+	.	MSTRG.100154	MSTRG.100154.6		2	j
NW_017540536.1	StringTie	exon	53246	53299	1000	+	.	MSTRG.100154	MSTRG.100154.6		3	j
NW_017540536.1	StringTie	exon	53407	54099	1000	+	.	MSTRG.100154	MSTRG.100154.6		4	j
NW_017540536.1	StringTie	exon	54174	54449	1000	+	.	MSTRG.100154	MSTRG.100154.6		5	j
NW_017540536.1	StringTie	exon	49370	49444	1000	+	.	MSTRG.100154	MSTRG.100154.8		1	o
NW_017540536.1	StringTie	exon	53494	54449	1000	+	.	MSTRG.100154	MSTRG.100154.8		2	o
NW_017540536.1	StringTie	exon	56699	56743	1000	+	.	MSTRG.100155	MSTRG.100155.1		1	u
NW_017540536.1	StringTie	exon	56816	57167	1000	+	.	MSTRG.100155	MSTRG.100155.1		2	u
NW_017540536.1	StringTie	exon	78347	79312	1000	-	.	MSTRG.100158	MSTRG.100158.2		1	u
NW_017540536.1	StringTie	exon	79578	80147	1000	-	.	MSTRG.100158	MSTRG.100158.2		2	u
NW_017540539.1	StringTie	exon	75773	75974	1000	-	.	MSTRG.100167	MSTRG.100167.2		1	u
NW_017540539.1	StringTie	exon	76109	76402	1000	-	.	MSTRG.100167	MSTRG.100167.2		2	u
NW_017540539.1	StringTie	exon	206374	207136	1000	+	.	MSTRG.100179	MSTRG.100179.1		1	u
NW_017540539.1	StringTie	exon	207359	207771	1000	+	.	MSTRG.100179	MSTRG.100179.1		2	u
NW_017540539.1	StringTie	exon	208197	209098	1000	+	.	MSTRG.100179	MSTRG.100179.1		3	u
NW_017540540.1	StringTie	exon	14576	14870	1000	-	.	MSTRG.100184	MSTRG.100184.1		1	u
NW_017540540.1	StringTie	exon	15060	15169	1000	-	.	MSTRG.100184	MSTRG.100184.1		2	u
NW_017540540.1	StringTie	exon	26649	27063	1000	-	.	MSTRG.100188	MSTRG.100188.1		1	u
NW_017540540.1	StringTie	exon	27401	27960	1000	-	.	MSTRG.100188	MSTRG.100188.1		2	u
NW_017540540.1	StringTie	exon	26740	27063	1000	+	.	MSTRG.100189	MSTRG.100189.1		1	u
NW_017540540.1	StringTie	exon	27401	27862	1000	+	.	MSTRG.100189	MSTRG.100189.1		2	u
NW_017540540.1	StringTie	exon	26740	27200	1000	+	.	MSTRG.100189	MSTRG.100189.2		1	u
NW_017540540.1	StringTie	exon	27538	27862	1000	+	.	MSTRG.100189	MSTRG.100189.2		2	u
NW_017540542.1	StringTie	exon	51935	52387	1000	-	.	MSTRG.100208	MSTRG.100208.1		1	u
NW_017540542.1	StringTie	exon	53172	53907	1000	-	.	MSTRG.100208	MSTRG.100208.1		2	u
NW_017540545.1	StringTie	exon	58628	59395	1000	+	.	MSTRG.100216	MSTRG.100216.2		1	u
NW_017540545.1	StringTie	exon	59418	59837	1000	+	.	MSTRG.100216	MSTRG.100216.2		2	u
NW_017540545.1	StringTie	exon	59890	60894	1000	+	.	MSTRG.100216	MSTRG.100216.2		3	u
NW_017540548.1	StringTie	exon	46366	46587	1000	+	.	MSTRG.100229	MSTRG.100229.1		1	u
NW_017540548.1	StringTie	exon	47456	47832	1000	+	.	MSTRG.100229	MSTRG.100229.1		2	u
NW_017540549.1	StringTie	exon	77744	77983	1000	-	.	MSTRG.100240	MSTRG.100240.1		1	i
NW_017540549.1	StringTie	exon	78252	78793	1000	-	.	MSTRG.100240	MSTRG.100240.1		2	i
NW_017540549.1	StringTie	exon	131391	131621	1000	-	.	MSTRG.100244	MSTRG.100244.1		1	u
NW_017540549.1	StringTie	exon	132063	132093	1000	-	.	MSTRG.100244	MSTRG.100244.1		2	u
NW_017540549.1	StringTie	exon	181261	181354	1000	-	.	MSTRG.100248	MSTRG.100248.1		1	u
NW_017540549.1	StringTie	exon	181392	181760	1000	-	.	MSTRG.100248	MSTRG.100248.1		2	u
NW_017540551.1	StringTie	exon	15804	16386	1000	+	.	MSTRG.100267	MSTRG.100267.1		1	i
NW_017540551.1	StringTie	exon	16444	16522	1000	+	.	MSTRG.100267	MSTRG.100267.1		2	i
NW_017540561.1	StringTie	exon	126239	126361	1000	-	.	MSTRG.100294	MSTRG.100294.1		1	u
NW_017540561.1	StringTie	exon	126443	126579	1000	-	.	MSTRG.100294	MSTRG.100294.1		2	u
NW_017540561.1	StringTie	exon	126676	126839	1000	-	.	MSTRG.100294	MSTRG.100294.1		3	u
NC_031704.1	StringTie	exon	15749668	15749824	1000	-	.	MSTRG.10030	MSTRG.10030.1		1	u
NC_031704.1	StringTie	exon	15757332	15757923	1000	-	.	MSTRG.10030	MSTRG.10030.1		2	u
NW_017540562.1	StringTie	exon	140070	140276	1000	+	.	MSTRG.100304	MSTRG.100304.1		1	u
NW_017540562.1	StringTie	exon	140337	140451	1000	+	.	MSTRG.100304	MSTRG.100304.1		2	u
NW_017540563.1	StringTie	exon	3677	3807	1000	+	.	MSTRG.100308	MSTRG.100308.1		1	u
NW_017540563.1	StringTie	exon	8603	8888	1000	+	.	MSTRG.100308	MSTRG.100308.1		2	u
NW_017540563.1	StringTie	exon	318314	319009	1000	-	.	MSTRG.100330	MSTRG.100330.1		1	u
NW_017540563.1	StringTie	exon	319033	319882	1000	-	.	MSTRG.100330	MSTRG.100330.1		2	u
NW_017540563.1	StringTie	exon	319962	320918	1000	-	.	MSTRG.100331	MSTRG.100331.1		1	u
NW_017540563.1	StringTie	exon	321123	321460	1000	-	.	MSTRG.100331	MSTRG.100331.1		2	u
NW_017540563.1	StringTie	exon	321548	322202	1000	-	.	MSTRG.100332	MSTRG.100332.1		1	u
NW_017540563.1	StringTie	exon	322344	322722	1000	-	.	MSTRG.100332	MSTRG.100332.1		2	u
NW_017540563.1	StringTie	exon	332833	333342	1000	-	.	MSTRG.100336	MSTRG.100336.1		1	u
NW_017540563.1	StringTie	exon	333474	333577	1000	-	.	MSTRG.100336	MSTRG.100336.1		2	u
NW_017540563.1	StringTie	exon	333730	334478	1000	-	.	MSTRG.100337	MSTRG.100337.1		1	u
NW_017540563.1	StringTie	exon	334679	334974	1000	-	.	MSTRG.100337	MSTRG.100337.1		2	u
NW_017540563.1	StringTie	exon	335586	335916	1000	-	.	MSTRG.100338	MSTRG.100338.1		1	u
NW_017540563.1	StringTie	exon	336038	336198	1000	-	.	MSTRG.100338	MSTRG.100338.1		2	u
NW_017540563.1	StringTie	exon	339651	340451	1000	-	.	MSTRG.100341	MSTRG.100341.1		1	u
NW_017540563.1	StringTie	exon	340961	341053	1000	-	.	MSTRG.100341	MSTRG.100341.1		2	u
NW_017540563.1	StringTie	exon	345153	345661	1000	-	.	MSTRG.100344	MSTRG.100344.1		1	u
NW_017540563.1	StringTie	exon	346080	346412	1000	-	.	MSTRG.100344	MSTRG.100344.1		2	u
NW_017540563.1	StringTie	exon	353582	354639	1000	-	.	MSTRG.100348	MSTRG.100348.1		1	u
NW_017540563.1	StringTie	exon	354664	354753	1000	-	.	MSTRG.100348	MSTRG.100348.1		2	u
NW_017540563.1	StringTie	exon	505447	505889	1000	+	.	MSTRG.100357	MSTRG.100357.1		1	u
NW_017540563.1	StringTie	exon	506673	507059	1000	+	.	MSTRG.100357	MSTRG.100357.1		2	u
NW_017540563.1	StringTie	exon	526059	526291	1000	-	.	MSTRG.100360	MSTRG.100360.2		1	j
NW_017540563.1	StringTie	exon	526313	526529	1000	-	.	MSTRG.100360	MSTRG.100360.2		2	j
NW_017540563.1	StringTie	exon	526597	527412	1000	-	.	MSTRG.100360	MSTRG.100360.2		3	j
NW_017540563.1	StringTie	exon	662089	662154	1000	+	.	MSTRG.100364	MSTRG.100364.1		1	u
NW_017540563.1	StringTie	exon	663034	663334	1000	+	.	MSTRG.100364	MSTRG.100364.1		2	u
NW_017540563.1	StringTie	exon	667514	667938	1000	+	.	MSTRG.100368	MSTRG.100368.1		1	u
NW_017540563.1	StringTie	exon	668039	670720	1000	+	.	MSTRG.100368	MSTRG.100368.1		2	u
NW_017540563.1	StringTie	exon	667591	667922	1000	+	.	MSTRG.100368	MSTRG.100368.2		1	u
NW_017540563.1	StringTie	exon	668027	670270	1000	+	.	MSTRG.100368	MSTRG.100368.2		2	u
NW_017540563.1	StringTie	exon	731411	731723	1000	-	.	MSTRG.100374	MSTRG.100374.2		1	u
NW_017540563.1	StringTie	exon	731975	732527	1000	-	.	MSTRG.100374	MSTRG.100374.2		2	u
NW_017540563.1	StringTie	exon	731411	731774	1000	-	.	MSTRG.100374	MSTRG.100374.3		1	u
NW_017540563.1	StringTie	exon	732041	732067	1000	-	.	MSTRG.100374	MSTRG.100374.3		2	u
NW_017540563.1	StringTie	exon	732090	732475	1000	-	.	MSTRG.100374	MSTRG.100374.3		3	u
NW_017540563.1	StringTie	exon	734110	734412	1000	-	.	MSTRG.100375	MSTRG.100375.1		1	u
NW_017540563.1	StringTie	exon	734587	734821	1000	-	.	MSTRG.100375	MSTRG.100375.1		2	u
NW_017540563.1	StringTie	exon	750731	750877	1000	-	.	MSTRG.100382	MSTRG.100382.1		1	u
NW_017540563.1	StringTie	exon	750997	751136	1000	-	.	MSTRG.100382	MSTRG.100382.1		2	u
NW_017540563.1	StringTie	exon	760742	761645	1000	-	.	MSTRG.100385	MSTRG.100385.1		1	u
NW_017540563.1	StringTie	exon	762271	762846	1000	-	.	MSTRG.100385	MSTRG.100385.1		2	u
NW_017540563.1	StringTie	exon	761513	761645	1000	+	.	MSTRG.100386	MSTRG.100386.1		1	u
NW_017540563.1	StringTie	exon	762271	762381	1000	+	.	MSTRG.100386	MSTRG.100386.1		2	u
NW_017540563.1	StringTie	exon	762517	762846	1000	+	.	MSTRG.100386	MSTRG.100386.1		3	u
NW_017540563.1	StringTie	exon	802003	802093	1000	+	.	MSTRG.100397	MSTRG.100397.1		1	u
NW_017540563.1	StringTie	exon	808570	809031	1000	+	.	MSTRG.100397	MSTRG.100397.1		2	u
NC_031697.1	StringTie	exon	14059322	14059750	1000	-	.	MSTRG.1004	MSTRG.1004.1		1	o
NC_031697.1	StringTie	exon	14060122	14060676	1000	-	.	MSTRG.1004	MSTRG.1004.1		2	o
NW_017540564.1	StringTie	exon	20224	21238	1000	-	.	MSTRG.100400	MSTRG.100400.1		1	j
NW_017540564.1	StringTie	exon	22080	22414	1000	-	.	MSTRG.100400	MSTRG.100400.1		2	j
NW_017540564.1	StringTie	exon	54033	54115	1000	+	.	MSTRG.100403	MSTRG.100403.1		1	u
NW_017540564.1	StringTie	exon	54210	54367	1000	+	.	MSTRG.100403	MSTRG.100403.1		2	u
NW_017540564.1	StringTie	exon	54827	54994	1000	+	.	MSTRG.100404	MSTRG.100404.1		1	u
NW_017540564.1	StringTie	exon	55777	56031	1000	+	.	MSTRG.100404	MSTRG.100404.1		2	u
NW_017540567.1	StringTie	exon	81048	81411	1000	-	.	MSTRG.100417	MSTRG.100417.1		1	u
NW_017540567.1	StringTie	exon	81433	81920	1000	-	.	MSTRG.100417	MSTRG.100417.1		2	u
NW_017540567.1	StringTie	exon	82061	82118	1000	-	.	MSTRG.100417	MSTRG.100417.1		3	u
NW_017540567.1	StringTie	exon	82732	83252	1000	-	.	MSTRG.100417	MSTRG.100417.1		4	u
NW_017540567.1	StringTie	exon	81433	81659	1000	-	.	MSTRG.100417	MSTRG.100417.2		1	u
NW_017540567.1	StringTie	exon	81688	82456	1000	-	.	MSTRG.100417	MSTRG.100417.2		2	u
NW_017540567.1	StringTie	exon	100535	100617	1000	-	.	MSTRG.100419	MSTRG.100419.2		1	i
NW_017540567.1	StringTie	exon	100639	100881	1000	-	.	MSTRG.100419	MSTRG.100419.2		2	i
NW_017540567.1	StringTie	exon	129983	130052	1000	-	.	MSTRG.100420	MSTRG.100420.1		1	u
NW_017540567.1	StringTie	exon	130143	130258	1000	-	.	MSTRG.100420	MSTRG.100420.1		2	u
NW_017540567.1	StringTie	exon	130372	130524	1000	-	.	MSTRG.100420	MSTRG.100420.1		3	u
NW_017540567.1	StringTie	exon	130638	130844	1000	-	.	MSTRG.100420	MSTRG.100420.1		4	u
NW_017540567.1	StringTie	exon	130985	131176	1000	-	.	MSTRG.100420	MSTRG.100420.1		5	u
NW_017540567.1	StringTie	exon	131258	131379	1000	-	.	MSTRG.100420	MSTRG.100420.1		6	u
NW_017540567.1	StringTie	exon	130004	130052	1000	-	.	MSTRG.100420	MSTRG.100420.2		1	u
NW_017540567.1	StringTie	exon	130143	130258	1000	-	.	MSTRG.100420	MSTRG.100420.2		2	u
NW_017540567.1	StringTie	exon	130372	130524	1000	-	.	MSTRG.100420	MSTRG.100420.2		3	u
NW_017540567.1	StringTie	exon	130638	130844	1000	-	.	MSTRG.100420	MSTRG.100420.2		4	u
NW_017540567.1	StringTie	exon	130985	131125	1000	-	.	MSTRG.100420	MSTRG.100420.2		5	u
NW_017540567.1	StringTie	exon	131512	131558	1000	-	.	MSTRG.100420	MSTRG.100420.2		6	u
NW_017540567.1	StringTie	exon	131660	131738	1000	-	.	MSTRG.100421	MSTRG.100421.1		1	u
NW_017540567.1	StringTie	exon	132678	132864	1000	-	.	MSTRG.100421	MSTRG.100421.1		2	u
NW_017540567.1	StringTie	exon	133374	133476	1000	-	.	MSTRG.100421	MSTRG.100421.1		3	u
NW_017540567.1	StringTie	exon	133882	133937	1000	-	.	MSTRG.100421	MSTRG.100421.1		4	u
NW_017540567.1	StringTie	exon	140661	140739	1000	+	.	MSTRG.100423	MSTRG.100423.1		1	u
NW_017540567.1	StringTie	exon	140768	141159	1000	+	.	MSTRG.100423	MSTRG.100423.1		2	u
NW_017540567.1	StringTie	exon	154908	155921	1000	-	.	MSTRG.100425	MSTRG.100425.1		1	u
NW_017540567.1	StringTie	exon	156121	156250	1000	-	.	MSTRG.100425	MSTRG.100425.1		2	u
NW_017540567.1	StringTie	exon	154908	155313	1000	-	.	MSTRG.100425	MSTRG.100425.2		1	u
NW_017540567.1	StringTie	exon	155367	155438	1000	-	.	MSTRG.100425	MSTRG.100425.2		2	u
NW_017540567.1	StringTie	exon	155565	155921	1000	-	.	MSTRG.100425	MSTRG.100425.2		3	u
NW_017540567.1	StringTie	exon	156121	156250	1000	-	.	MSTRG.100425	MSTRG.100425.2		4	u
NW_017540567.1	StringTie	exon	154908	155171	1000	-	.	MSTRG.100425	MSTRG.100425.3		1	u
NW_017540567.1	StringTie	exon	155519	155643	1000	-	.	MSTRG.100425	MSTRG.100425.3		2	u
NW_017540567.1	StringTie	exon	155683	155921	1000	-	.	MSTRG.100425	MSTRG.100425.3		3	u
NW_017540567.1	StringTie	exon	156121	156250	1000	-	.	MSTRG.100425	MSTRG.100425.3		4	u
NW_017540567.1	StringTie	exon	155051	155313	1000	-	.	MSTRG.100425	MSTRG.100425.4		1	u
NW_017540567.1	StringTie	exon	155493	155921	1000	-	.	MSTRG.100425	MSTRG.100425.4		2	u
NW_017540567.1	StringTie	exon	156121	156199	1000	-	.	MSTRG.100425	MSTRG.100425.4		3	u
NW_017540567.1	StringTie	exon	184650	184980	1000	-	.	MSTRG.100428	MSTRG.100428.1		1	o
NW_017540567.1	StringTie	exon	185965	186666	1000	-	.	MSTRG.100428	MSTRG.100428.1		2	o
NW_017540567.1	StringTie	exon	188525	188920	1000	-	.	MSTRG.100428	MSTRG.100428.1		3	o
NC_031704.1	StringTie	exon	15868498	15869041	1000	-	.	MSTRG.10043	MSTRG.10043.1		1	x
NC_031704.1	StringTie	exon	15873776	15874565	1000	-	.	MSTRG.10043	MSTRG.10043.1		2	x
NC_031704.1	StringTie	exon	15869943	15870264	1000	-	.	MSTRG.10044	MSTRG.10044.1		1	x
NC_031704.1	StringTie	exon	15874846	15874890	1000	-	.	MSTRG.10044	MSTRG.10044.1		2	x
NW_017540567.1	StringTie	exon	500707	501845	1000	-	.	MSTRG.100444	MSTRG.100444.1		1	u
NW_017540567.1	StringTie	exon	501897	502493	1000	-	.	MSTRG.100444	MSTRG.100444.1		2	u
NW_017540567.1	StringTie	exon	600044	601747	1000	-	.	MSTRG.100449	MSTRG.100449.1		1	u
NW_017540567.1	StringTie	exon	602319	602446	1000	-	.	MSTRG.100449	MSTRG.100449.1		2	u
NW_017540567.1	StringTie	exon	885958	886039	1000	+	.	MSTRG.100466	MSTRG.100466.1		1	u
NW_017540567.1	StringTie	exon	887456	887958	1000	+	.	MSTRG.100466	MSTRG.100466.1		2	u
NW_017540567.1	StringTie	exon	1029219	1029245	1000	-	.	MSTRG.100473	MSTRG.100473.1		1	u
NW_017540567.1	StringTie	exon	1029519	1029731	1000	-	.	MSTRG.100473	MSTRG.100473.1		2	u
NW_017540568.1	StringTie	exon	38442	39221	1000	-	.	MSTRG.100477	MSTRG.100477.1		1	u
NW_017540568.1	StringTie	exon	39563	39799	1000	-	.	MSTRG.100477	MSTRG.100477.1		2	u
NW_017540568.1	StringTie	exon	114476	115133	1000	+	.	MSTRG.100482	MSTRG.100482.3		1	o
NW_017540568.1	StringTie	exon	115219	115456	1000	+	.	MSTRG.100482	MSTRG.100482.3		2	o
NW_017540569.1	StringTie	exon	537	654	1000	+	.	MSTRG.100487	MSTRG.100487.1		1	j
NW_017540569.1	StringTie	exon	2795	2881	1000	+	.	MSTRG.100487	MSTRG.100487.1		2	j
NW_017540569.1	StringTie	exon	3215	3814	1000	+	.	MSTRG.100487	MSTRG.100487.1		3	j
NW_017540569.1	StringTie	exon	4199	5369	1000	+	.	MSTRG.100487	MSTRG.100487.1		4	j
NW_017540569.1	StringTie	exon	5423	6437	1000	+	.	MSTRG.100487	MSTRG.100487.1		5	j
NW_017540569.1	StringTie	exon	537	654	1000	+	.	MSTRG.100487	MSTRG.100487.2		1	j
NW_017540569.1	StringTie	exon	2795	2881	1000	+	.	MSTRG.100487	MSTRG.100487.2		2	j
NW_017540569.1	StringTie	exon	3215	3814	1000	+	.	MSTRG.100487	MSTRG.100487.2		3	j
NW_017540569.1	StringTie	exon	4199	5373	1000	+	.	MSTRG.100487	MSTRG.100487.2		4	j
NW_017540569.1	StringTie	exon	5426	6437	1000	+	.	MSTRG.100487	MSTRG.100487.2		5	j
NW_017540569.1	StringTie	exon	4432	5357	1000	+	.	MSTRG.100487	MSTRG.100487.5		1	u
NW_017540569.1	StringTie	exon	5409	6437	1000	+	.	MSTRG.100487	MSTRG.100487.5		2	u
NW_017540576.1	StringTie	exon	13348	14184	1000	-	.	MSTRG.100509	MSTRG.100509.1		1	u
NW_017540576.1	StringTie	exon	14210	14442	1000	-	.	MSTRG.100509	MSTRG.100509.1		2	u
NW_017540576.1	StringTie	exon	14587	14746	1000	-	.	MSTRG.100510	MSTRG.100510.2		1	u
NW_017540576.1	StringTie	exon	14767	15231	1000	-	.	MSTRG.100510	MSTRG.100510.2		2	u
NW_017540581.1	StringTie	exon	39097	40073	1000	-	.	MSTRG.100527	MSTRG.100527.1		1	x
NW_017540581.1	StringTie	exon	47917	49145	1000	-	.	MSTRG.100527	MSTRG.100527.1		2	x
NW_017540581.1	StringTie	exon	66472	66595	1000	+	.	MSTRG.100533	MSTRG.100533.1		1	u
NW_017540581.1	StringTie	exon	68457	69305	1000	+	.	MSTRG.100533	MSTRG.100533.1		2	u
NW_017540582.1	StringTie	exon	13847	13946	1000	-	.	MSTRG.100537	MSTRG.100537.1		1	u
NW_017540582.1	StringTie	exon	14554	15296	1000	-	.	MSTRG.100537	MSTRG.100537.1		2	u
NW_017540583.1	StringTie	exon	69288	69659	1000	-	.	MSTRG.100549	MSTRG.100549.1		1	u
NW_017540583.1	StringTie	exon	71244	71513	1000	-	.	MSTRG.100549	MSTRG.100549.1		2	u
NW_017540583.1	StringTie	exon	73042	73225	1000	-	.	MSTRG.100549	MSTRG.100549.1		3	u
NW_017540583.1	StringTie	exon	69388	69929	1000	-	.	MSTRG.100549	MSTRG.100549.2		1	u
NW_017540583.1	StringTie	exon	73042	73355	1000	-	.	MSTRG.100549	MSTRG.100549.2		2	u
NW_017540583.1	StringTie	exon	69376	69929	1000	+	.	MSTRG.100550	MSTRG.100550.1		1	u
NW_017540583.1	StringTie	exon	73042	73365	1000	+	.	MSTRG.100550	MSTRG.100550.1		2	u
NW_017540583.1	StringTie	exon	71198	71509	1000	+	.	MSTRG.100550	MSTRG.100550.2		1	u
NW_017540583.1	StringTie	exon	73039	73323	1000	+	.	MSTRG.100550	MSTRG.100550.2		2	u
NW_017540583.1	StringTie	exon	71324	71513	1000	+	.	MSTRG.100550	MSTRG.100550.3		1	u
NW_017540583.1	StringTie	exon	73042	73364	1000	+	.	MSTRG.100550	MSTRG.100550.3		2	u
NW_017540584.1	StringTie	exon	10812	11287	1000	+	.	MSTRG.100558	MSTRG.100558.1		1	u
NW_017540584.1	StringTie	exon	12416	12789	1000	+	.	MSTRG.100558	MSTRG.100558.1		2	u
NW_017540584.1	StringTie	exon	11353	11414	1000	+	.	MSTRG.100558	MSTRG.100558.2		1	u
NW_017540584.1	StringTie	exon	12554	12797	1000	+	.	MSTRG.100558	MSTRG.100558.2		2	u
NW_017540585.1	StringTie	exon	2774	2966	1000	+	.	MSTRG.100559	MSTRG.100559.1		1	u
NW_017540585.1	StringTie	exon	3096	3349	1000	+	.	MSTRG.100559	MSTRG.100559.1		2	u
NC_031704.1	StringTie	exon	16098886	16099332	1000	+	.	MSTRG.10056	MSTRG.10056.1		1	u
NC_031704.1	StringTie	exon	16105573	16106071	1000	+	.	MSTRG.10056	MSTRG.10056.1		2	u
NW_017540587.1	StringTie	exon	310436	310520	1000	+	.	MSTRG.100566	MSTRG.100566.1		1	i
NW_017540587.1	StringTie	exon	314044	315336	1000	+	.	MSTRG.100566	MSTRG.100566.1		2	i
NW_017540587.1	StringTie	exon	317717	317772	1000	+	.	MSTRG.100566	MSTRG.100566.1		3	i
NW_017540587.1	StringTie	exon	310753	310796	1000	-	.	MSTRG.100567	MSTRG.100567.1		1	i
NW_017540587.1	StringTie	exon	314338	314635	1000	-	.	MSTRG.100567	MSTRG.100567.1		2	i
NW_017540587.1	StringTie	exon	314857	315297	1000	-	.	MSTRG.100567	MSTRG.100567.1		3	i
NW_017540588.1	StringTie	exon	1275	1545	1000	-	.	MSTRG.100570	MSTRG.100570.1		1	u
NW_017540588.1	StringTie	exon	1861	2252	1000	-	.	MSTRG.100570	MSTRG.100570.1		2	u
NW_017540588.1	StringTie	exon	15226	17659	1000	-	.	MSTRG.100571	MSTRG.100571.1		1	u
NW_017540588.1	StringTie	exon	17807	19563	1000	-	.	MSTRG.100571	MSTRG.100571.1		2	u
NW_017540588.1	StringTie	exon	19755	20120	1000	-	.	MSTRG.100572	MSTRG.100572.1		1	u
NW_017540588.1	StringTie	exon	20386	22725	1000	-	.	MSTRG.100572	MSTRG.100572.1		2	u
NW_017540588.1	StringTie	exon	24376	24638	1000	-	.	MSTRG.100572	MSTRG.100572.1		3	u
NW_017540588.1	StringTie	exon	24721	25253	1000	-	.	MSTRG.100572	MSTRG.100572.1		4	u
NW_017540588.1	StringTie	exon	25583	31696	1000	-	.	MSTRG.100572	MSTRG.100572.1		5	u
NW_017540592.1	StringTie	exon	29470	29757	1000	+	.	MSTRG.100579	MSTRG.100579.1		1	u
NW_017540592.1	StringTie	exon	31002	31100	1000	+	.	MSTRG.100579	MSTRG.100579.1		2	u
NW_017540592.1	StringTie	exon	31193	31355	1000	+	.	MSTRG.100579	MSTRG.100579.1		3	u
NW_017540594.1	StringTie	exon	76258	76498	1000	+	.	MSTRG.100584	MSTRG.100584.1		1	u
NW_017540594.1	StringTie	exon	76624	77562	1000	+	.	MSTRG.100584	MSTRG.100584.1		2	u
NW_017540594.1	StringTie	exon	93650	93722	1000	-	.	MSTRG.100586	MSTRG.100586.2		1	o
NW_017540594.1	StringTie	exon	165410	166205	1000	-	.	MSTRG.100586	MSTRG.100586.2		2	o
NW_017540594.1	StringTie	exon	166582	167080	1000	-	.	MSTRG.100586	MSTRG.100586.2		3	o
NW_017540594.1	StringTie	exon	167266	168223	1000	-	.	MSTRG.100586	MSTRG.100586.2		4	o
NC_031704.1	StringTie	exon	16147116	16147159	1000	+	.	MSTRG.10059	MSTRG.10059.1		1	o
NC_031704.1	StringTie	exon	16147458	16148163	1000	+	.	MSTRG.10059	MSTRG.10059.1		2	o
NC_031704.1	StringTie	exon	16238304	16238820	1000	+	.	MSTRG.10059	MSTRG.10059.1		3	o
NC_031704.1	StringTie	exon	16147181	16147244	1000	+	.	MSTRG.10059	MSTRG.10059.2		1	o
NC_031704.1	StringTie	exon	16147303	16147577	1000	+	.	MSTRG.10059	MSTRG.10059.2		2	o
NC_031704.1	StringTie	exon	16237721	16238510	1000	+	.	MSTRG.10059	MSTRG.10059.2		3	o
NW_017540594.1	StringTie	exon	229523	229563	1000	+	.	MSTRG.100593	MSTRG.100593.3		1	j
NW_017540594.1	StringTie	exon	230225	230330	1000	+	.	MSTRG.100593	MSTRG.100593.3		2	j
NW_017540594.1	StringTie	exon	230510	230593	1000	+	.	MSTRG.100593	MSTRG.100593.3		3	j
NW_017540594.1	StringTie	exon	247477	247533	1000	+	.	MSTRG.100593	MSTRG.100593.3		4	j
NW_017540594.1	StringTie	exon	248097	248226	1000	+	.	MSTRG.100593	MSTRG.100593.3		5	j
NW_017540594.1	StringTie	exon	248493	248619	1000	+	.	MSTRG.100593	MSTRG.100593.3		6	j
NW_017540594.1	StringTie	exon	236365	236432	1000	-	.	MSTRG.100594	MSTRG.100594.1		1	o
NW_017540594.1	StringTie	exon	326753	327408	1000	-	.	MSTRG.100594	MSTRG.100594.1		2	o
NW_017540594.1	StringTie	exon	246265	246545	1000	+	.	MSTRG.100596	MSTRG.100596.1		1	i
NW_017540594.1	StringTie	exon	246785	246894	1000	+	.	MSTRG.100596	MSTRG.100596.1		2	i
NW_017540594.1	StringTie	exon	379707	379854	1000	-	.	MSTRG.100604	MSTRG.100604.2		1	o
NW_017540594.1	StringTie	exon	482019	482738	1000	-	.	MSTRG.100604	MSTRG.100604.2		2	o
NW_017540594.1	StringTie	exon	489102	489469	1000	+	.	MSTRG.100608	MSTRG.100608.1		1	u
NW_017540594.1	StringTie	exon	496894	497755	1000	+	.	MSTRG.100608	MSTRG.100608.1		2	u
NW_017540594.1	StringTie	exon	501242	501358	1000	+	.	MSTRG.100610	MSTRG.100610.2		1	u
NW_017540594.1	StringTie	exon	501379	502246	1000	+	.	MSTRG.100610	MSTRG.100610.2		2	u
NW_017540594.1	StringTie	exon	516536	517228	1000	+	.	MSTRG.100616	MSTRG.100616.1		1	u
NW_017540594.1	StringTie	exon	517329	520444	1000	+	.	MSTRG.100616	MSTRG.100616.1		2	u
NW_017540594.1	StringTie	exon	548935	549522	1000	-	.	MSTRG.100619	MSTRG.100619.4		1	u
NW_017540594.1	StringTie	exon	550085	550370	1000	-	.	MSTRG.100619	MSTRG.100619.4		2	u
NW_017540594.1	StringTie	exon	550563	552223	1000	-	.	MSTRG.100619	MSTRG.100619.4		3	u
NW_017540594.1	StringTie	exon	555062	555365	1000	-	.	MSTRG.100619	MSTRG.100619.4		4	u
NW_017540594.1	StringTie	exon	549046	549271	1000	-	.	MSTRG.100619	MSTRG.100619.5		1	u
NW_017540594.1	StringTie	exon	549998	550367	1000	-	.	MSTRG.100619	MSTRG.100619.5		2	u
NW_017540594.1	StringTie	exon	549046	549605	1000	-	.	MSTRG.100619	MSTRG.100619.6		1	u
NW_017540594.1	StringTie	exon	550168	550367	1000	-	.	MSTRG.100619	MSTRG.100619.6		2	u
NW_017540594.1	StringTie	exon	552293	552874	1000	+	.	MSTRG.100620	MSTRG.100620.1		1	u
NW_017540594.1	StringTie	exon	555243	555868	1000	+	.	MSTRG.100620	MSTRG.100620.1		2	u
NW_017540597.1	StringTie	exon	6057	6613	1000	-	.	MSTRG.100622	MSTRG.100622.1		1	u
NW_017540597.1	StringTie	exon	7078	7476	1000	-	.	MSTRG.100622	MSTRG.100622.1		2	u
NW_017540600.1	StringTie	exon	755	1455	1000	-	.	MSTRG.100631	MSTRG.100631.1		1	u
NW_017540600.1	StringTie	exon	2087	2254	1000	-	.	MSTRG.100631	MSTRG.100631.1		2	u
NW_017540600.1	StringTie	exon	2491	2669	1000	-	.	MSTRG.100631	MSTRG.100631.1		3	u
NW_017540600.1	StringTie	exon	18301	18593	1000	-	.	MSTRG.100631	MSTRG.100631.1		4	u
NW_017540600.1	StringTie	exon	19510	19738	1000	-	.	MSTRG.100632	MSTRG.100632.1		1	u
NW_017540600.1	StringTie	exon	19767	21141	1000	-	.	MSTRG.100632	MSTRG.100632.1		2	u
NW_017540600.1	StringTie	exon	19908	20517	1000	-	.	MSTRG.100632	MSTRG.100632.2		1	u
NW_017540600.1	StringTie	exon	20559	21084	1000	-	.	MSTRG.100632	MSTRG.100632.2		2	u
NW_017540600.1	StringTie	exon	44934	45078	1000	+	.	MSTRG.100635	MSTRG.100635.1		1	u
NW_017540600.1	StringTie	exon	47080	47713	1000	+	.	MSTRG.100635	MSTRG.100635.1		2	u
NW_017540602.1	StringTie	exon	1988	2459	1000	+	.	MSTRG.100638	MSTRG.100638.3		1	o
NW_017540602.1	StringTie	exon	2721	2766	1000	+	.	MSTRG.100638	MSTRG.100638.3		2	o
NW_017540605.1	StringTie	exon	157150	157551	1000	+	.	MSTRG.100665	MSTRG.100665.1		1	u
NW_017540605.1	StringTie	exon	159337	160673	1000	+	.	MSTRG.100665	MSTRG.100665.1		2	u
NW_017540605.1	StringTie	exon	161168	161688	1000	+	.	MSTRG.100667	MSTRG.100667.1		1	u
NW_017540605.1	StringTie	exon	161710	162089	1000	+	.	MSTRG.100667	MSTRG.100667.1		2	u
NW_017540605.1	StringTie	exon	181820	181990	1000	+	.	MSTRG.100670	MSTRG.100670.2		1	u
NW_017540605.1	StringTie	exon	182158	182610	1000	+	.	MSTRG.100670	MSTRG.100670.2		2	u
NW_017540605.1	StringTie	exon	206427	206508	1000	+	.	MSTRG.100673	MSTRG.100673.1		1	u
NW_017540605.1	StringTie	exon	206682	207225	1000	+	.	MSTRG.100673	MSTRG.100673.1		2	u
NW_017540605.1	StringTie	exon	207414	207771	1000	+	.	MSTRG.100673	MSTRG.100673.1		3	u
NC_031704.1	StringTie	exon	16264178	16264966	1000	-	.	MSTRG.10068	MSTRG.10068.1		1	i
NC_031704.1	StringTie	exon	16265448	16265821	1000	-	.	MSTRG.10068	MSTRG.10068.1		2	i
NW_017540610.1	StringTie	exon	112101	112250	1000	-	.	MSTRG.100693	MSTRG.100693.1		1	i
NW_017540610.1	StringTie	exon	112280	113211	1000	-	.	MSTRG.100693	MSTRG.100693.1		2	i
NW_017540610.1	StringTie	exon	183444	183705	1000	-	.	MSTRG.100701	MSTRG.100701.3		1	j
NW_017540610.1	StringTie	exon	183922	184481	1000	-	.	MSTRG.100701	MSTRG.100701.3		2	j
NW_017540610.1	StringTie	exon	185063	185768	1000	-	.	MSTRG.100701	MSTRG.100701.3		3	j
NW_017540611.1	StringTie	exon	118282	118449	1000	+	.	MSTRG.100735	MSTRG.100735.1		1	u
NW_017540611.1	StringTie	exon	119724	119812	1000	+	.	MSTRG.100735	MSTRG.100735.1		2	u
NW_017540612.1	StringTie	exon	10183	10383	1000	+	.	MSTRG.100736	MSTRG.100736.2		1	u
NW_017540612.1	StringTie	exon	10501	10646	1000	+	.	MSTRG.100736	MSTRG.100736.2		2	u
NW_017540612.1	StringTie	exon	10669	10975	1000	+	.	MSTRG.100736	MSTRG.100736.2		3	u
NW_017540613.1	StringTie	exon	9712	9913	1000	+	.	MSTRG.100739	MSTRG.100739.4		1	o
NW_017540613.1	StringTie	exon	9968	10848	1000	+	.	MSTRG.100739	MSTRG.100739.4		2	o
NW_017540613.1	StringTie	exon	6959	7259	1000	+	.	MSTRG.100740	MSTRG.100740.1		1	u
NW_017540613.1	StringTie	exon	8695	9618	1000	+	.	MSTRG.100740	MSTRG.100740.1		2	u
NW_017540614.1	StringTie	exon	398	1587	1000	-	.	MSTRG.100745	MSTRG.100745.1		1	u
NW_017540614.1	StringTie	exon	1724	1821	1000	-	.	MSTRG.100745	MSTRG.100745.1		2	u
NW_017540614.1	StringTie	exon	7096	7215	1000	-	.	MSTRG.100746	MSTRG.100746.3		1	j
NW_017540614.1	StringTie	exon	7253	7702	1000	-	.	MSTRG.100746	MSTRG.100746.3		2	j
NW_017540614.1	StringTie	exon	7824	7965	1000	-	.	MSTRG.100746	MSTRG.100746.3		3	j
NW_017540614.1	StringTie	exon	57951	59397	1000	+	.	MSTRG.100749	MSTRG.100749.1		1	u
NW_017540614.1	StringTie	exon	59864	60026	1000	+	.	MSTRG.100749	MSTRG.100749.1		2	u
NW_017540614.1	StringTie	exon	60361	60503	1000	+	.	MSTRG.100749	MSTRG.100749.1		3	u
NW_017540614.1	StringTie	exon	63162	64572	1000	+	.	MSTRG.100749	MSTRG.100749.1		4	u
NW_017540614.1	StringTie	exon	65366	65668	1000	+	.	MSTRG.100749	MSTRG.100749.1		5	u
NW_017540614.1	StringTie	exon	57951	59376	1000	+	.	MSTRG.100749	MSTRG.100749.2		1	u
NW_017540614.1	StringTie	exon	59825	60026	1000	+	.	MSTRG.100749	MSTRG.100749.2		2	u
NW_017540614.1	StringTie	exon	60361	60503	1000	+	.	MSTRG.100749	MSTRG.100749.2		3	u
NW_017540614.1	StringTie	exon	63162	65216	1000	+	.	MSTRG.100749	MSTRG.100749.2		4	u
NW_017540614.1	StringTie	exon	65961	67974	1000	+	.	MSTRG.100749	MSTRG.100749.2		5	u
NW_017540614.1	StringTie	exon	68611	69008	1000	+	.	MSTRG.100749	MSTRG.100749.2		6	u
NW_017540614.1	StringTie	exon	59832	60026	1000	+	.	MSTRG.100749	MSTRG.100749.3		1	u
NW_017540614.1	StringTie	exon	60361	60503	1000	+	.	MSTRG.100749	MSTRG.100749.3		2	u
NW_017540614.1	StringTie	exon	63162	65216	1000	+	.	MSTRG.100749	MSTRG.100749.3		3	u
NW_017540614.1	StringTie	exon	65961	68058	1000	+	.	MSTRG.100749	MSTRG.100749.3		4	u
NW_017540614.1	StringTie	exon	68697	68946	1000	+	.	MSTRG.100749	MSTRG.100749.3		5	u
NW_017540614.1	StringTie	exon	120772	120970	1000	+	.	MSTRG.100751	MSTRG.100751.1		1	u
NW_017540614.1	StringTie	exon	126320	126847	1000	+	.	MSTRG.100751	MSTRG.100751.1		2	u
NW_017540614.1	StringTie	exon	154860	155538	1000	+	.	MSTRG.100754	MSTRG.100754.1		1	u
NW_017540614.1	StringTie	exon	157908	159421	1000	+	.	MSTRG.100754	MSTRG.100754.1		2	u
NW_017540614.1	StringTie	exon	154922	155779	1000	+	.	MSTRG.100754	MSTRG.100754.3		1	u
NW_017540614.1	StringTie	exon	156417	159359	1000	+	.	MSTRG.100754	MSTRG.100754.3		2	u
NW_017540614.1	StringTie	exon	259140	259413	1000	-	.	MSTRG.100761	MSTRG.100761.1		1	u
NW_017540614.1	StringTie	exon	262182	262452	1000	-	.	MSTRG.100761	MSTRG.100761.1		2	u
NW_017540614.1	StringTie	exon	262544	262648	1000	-	.	MSTRG.100761	MSTRG.100761.1		3	u
NW_017540627.1	StringTie	exon	47771	48060	1000	+	.	MSTRG.100789	MSTRG.100789.1		1	u
NW_017540627.1	StringTie	exon	48085	48407	1000	+	.	MSTRG.100789	MSTRG.100789.1		2	u
NW_017540627.1	StringTie	exon	49581	49673	1000	-	.	MSTRG.100791	MSTRG.100791.1		1	u
NW_017540627.1	StringTie	exon	50943	50988	1000	-	.	MSTRG.100791	MSTRG.100791.1		2	u
NW_017540627.1	StringTie	exon	51088	51797	1000	-	.	MSTRG.100791	MSTRG.100791.1		3	u
NW_017540627.1	StringTie	exon	70405	70637	1000	+	.	MSTRG.100793	MSTRG.100793.1		1	u
NW_017540627.1	StringTie	exon	71119	71455	1000	+	.	MSTRG.100793	MSTRG.100793.1		2	u
NW_017540627.1	StringTie	exon	115657	116095	1000	-	.	MSTRG.100798	MSTRG.100798.1		1	u
NW_017540627.1	StringTie	exon	116334	116532	1000	-	.	MSTRG.100798	MSTRG.100798.1		2	u
NW_017540627.1	StringTie	exon	117343	118157	1000	-	.	MSTRG.100799	MSTRG.100799.1		1	u
NW_017540627.1	StringTie	exon	118313	118794	1000	-	.	MSTRG.100799	MSTRG.100799.1		2	u
NW_017540627.1	StringTie	exon	131022	131177	1000	+	.	MSTRG.100801	MSTRG.100801.1		1	u
NW_017540627.1	StringTie	exon	131266	131339	1000	+	.	MSTRG.100801	MSTRG.100801.1		2	u
NW_017540628.1	StringTie	exon	16413	16709	1000	-	.	MSTRG.100805	MSTRG.100805.1		1	j
NW_017540628.1	StringTie	exon	17356	17480	1000	-	.	MSTRG.100805	MSTRG.100805.1		2	j
NW_017540628.1	StringTie	exon	17551	17799	1000	-	.	MSTRG.100805	MSTRG.100805.1		3	j
NW_017540632.1	StringTie	exon	18788	19155	1000	+	.	MSTRG.100813	MSTRG.100813.1		1	u
NW_017540632.1	StringTie	exon	20563	21598	1000	+	.	MSTRG.100813	MSTRG.100813.1		2	u
NW_017540632.1	StringTie	exon	21895	22253	1000	+	.	MSTRG.100814	MSTRG.100814.1		1	u
NW_017540632.1	StringTie	exon	22275	22995	1000	+	.	MSTRG.100814	MSTRG.100814.1		2	u
NW_017540638.1	StringTie	exon	40879	42718	1000	-	.	MSTRG.100838	MSTRG.100838.2		1	o
NW_017540638.1	StringTie	exon	42949	53555	1000	-	.	MSTRG.100838	MSTRG.100838.2		2	o
NW_017540638.1	StringTie	exon	53752	54719	1000	-	.	MSTRG.100838	MSTRG.100838.2		3	o
NW_017540638.1	StringTie	exon	107518	108045	1000	-	.	MSTRG.100843	MSTRG.100843.1		1	u
NW_017540638.1	StringTie	exon	108438	108519	1000	-	.	MSTRG.100843	MSTRG.100843.1		2	u
NW_017540638.1	StringTie	exon	108776	109092	1000	-	.	MSTRG.100843	MSTRG.100843.1		3	u
NW_017540641.1	StringTie	exon	2279	2826	1000	+	.	MSTRG.100850	MSTRG.100850.1		1	u
NW_017540641.1	StringTie	exon	3025	3600	1000	+	.	MSTRG.100850	MSTRG.100850.1		2	u
NW_017540641.1	StringTie	exon	3876	3994	1000	+	.	MSTRG.100850	MSTRG.100850.1		3	u
NW_017540641.1	StringTie	exon	4361	4577	1000	+	.	MSTRG.100850	MSTRG.100850.1		4	u
NW_017540641.1	StringTie	exon	2432	2826	1000	+	.	MSTRG.100850	MSTRG.100850.3		1	u
NW_017540641.1	StringTie	exon	3025	3258	1000	+	.	MSTRG.100850	MSTRG.100850.3		2	u
NW_017540641.1	StringTie	exon	3330	3600	1000	+	.	MSTRG.100850	MSTRG.100850.3		3	u
NW_017540641.1	StringTie	exon	3876	4577	1000	+	.	MSTRG.100850	MSTRG.100850.3		4	u
NW_017540641.1	StringTie	exon	35174	35264	1000	-	.	MSTRG.100855	MSTRG.100855.1		1	u
NW_017540641.1	StringTie	exon	38004	39663	1000	-	.	MSTRG.100855	MSTRG.100855.1		2	u
NW_017540641.1	StringTie	exon	39810	40527	1000	-	.	MSTRG.100855	MSTRG.100855.1		3	u
NW_017540641.1	StringTie	exon	54086	54332	1000	-	.	MSTRG.100857	MSTRG.100857.1		1	u
NW_017540641.1	StringTie	exon	54665	55010	1000	-	.	MSTRG.100857	MSTRG.100857.1		2	u
NW_017540646.1	StringTie	exon	105608	105729	1000	+	.	MSTRG.100880	MSTRG.100880.1		1	u
NW_017540646.1	StringTie	exon	105755	106426	1000	+	.	MSTRG.100880	MSTRG.100880.1		2	u
NW_017540646.1	StringTie	exon	107346	107515	1000	-	.	MSTRG.100881	MSTRG.100881.1		1	u
NW_017540646.1	StringTie	exon	107563	107711	1000	-	.	MSTRG.100881	MSTRG.100881.1		2	u
NW_017540646.1	StringTie	exon	107738	108420	1000	-	.	MSTRG.100881	MSTRG.100881.1		3	u
NW_017540646.1	StringTie	exon	109315	109903	1000	-	.	MSTRG.100883	MSTRG.100883.1		1	u
NW_017540646.1	StringTie	exon	110044	110237	1000	-	.	MSTRG.100883	MSTRG.100883.1		2	u
NW_017540646.1	StringTie	exon	110691	110914	1000	-	.	MSTRG.100883	MSTRG.100883.1		3	u
NW_017540646.1	StringTie	exon	109697	109903	1000	-	.	MSTRG.100883	MSTRG.100883.2		1	u
NW_017540646.1	StringTie	exon	109941	110237	1000	-	.	MSTRG.100883	MSTRG.100883.2		2	u
NW_017540646.1	StringTie	exon	110691	110914	1000	-	.	MSTRG.100883	MSTRG.100883.2		3	u
NW_017540650.1	StringTie	exon	11435	11489	1000	+	.	MSTRG.100893	MSTRG.100893.1		1	u
NW_017540650.1	StringTie	exon	11517	12679	1000	+	.	MSTRG.100893	MSTRG.100893.1		2	u
NW_017540650.1	StringTie	exon	12736	13292	1000	+	.	MSTRG.100893	MSTRG.100893.1		3	u
NW_017540650.1	StringTie	exon	13478	13493	1000	+	.	MSTRG.100893	MSTRG.100893.1		4	u
NW_017540650.1	StringTie	exon	13879	14565	1000	+	.	MSTRG.100894	MSTRG.100894.1		1	o
NW_017540650.1	StringTie	exon	48211	48318	1000	+	.	MSTRG.100894	MSTRG.100894.1		2	o
NW_017540650.1	StringTie	exon	15646	15900	1000	+	.	MSTRG.100895	MSTRG.100895.1		1	o
NW_017540650.1	StringTie	exon	49219	50038	1000	+	.	MSTRG.100895	MSTRG.100895.1		2	o
NW_017540650.1	StringTie	exon	74932	74951	1000	-	.	MSTRG.100899	MSTRG.100899.1		1	o
NW_017540650.1	StringTie	exon	121147	121329	1000	-	.	MSTRG.100899	MSTRG.100899.1		2	o
NW_017540650.1	StringTie	exon	121573	121849	1000	-	.	MSTRG.100899	MSTRG.100899.1		3	o
NW_017540653.1	StringTie	exon	521	752	1000	-	.	MSTRG.100911	MSTRG.100911.1		1	u
NW_017540653.1	StringTie	exon	838	1158	1000	-	.	MSTRG.100911	MSTRG.100911.1		2	u
NW_017540658.1	StringTie	exon	58534	58937	1000	+	.	MSTRG.100927	MSTRG.100927.3		1	u
NW_017540658.1	StringTie	exon	61935	62001	1000	+	.	MSTRG.100927	MSTRG.100927.3		2	u
NW_017540658.1	StringTie	exon	64102	64187	1000	+	.	MSTRG.100927	MSTRG.100927.3		3	u
NW_017540658.1	StringTie	exon	58458	58479	1000	-	.	MSTRG.100928	MSTRG.100928.1		1	u
NW_017540658.1	StringTie	exon	61468	62005	1000	-	.	MSTRG.100928	MSTRG.100928.1		2	u
NW_017540658.1	StringTie	exon	73773	73838	1000	-	.	MSTRG.100929	MSTRG.100929.1		1	o
NW_017540658.1	StringTie	exon	102699	103096	1000	-	.	MSTRG.100929	MSTRG.100929.1		2	o
NW_017540658.1	StringTie	exon	108960	109428	1000	-	.	MSTRG.100929	MSTRG.100929.1		3	o
NW_017540658.1	StringTie	exon	98139	99228	1000	-	.	MSTRG.100933	MSTRG.100933.1		1	u
NW_017540658.1	StringTie	exon	99572	100131	1000	-	.	MSTRG.100933	MSTRG.100933.1		2	u
NW_017540660.1	StringTie	exon	5035	5380	1000	-	.	MSTRG.100938	MSTRG.100938.1		1	u
NW_017540660.1	StringTie	exon	5403	6742	1000	-	.	MSTRG.100938	MSTRG.100938.1		2	u
NW_017540661.1	StringTie	exon	132226	132288	1000	-	.	MSTRG.100949	MSTRG.100949.1		1	u
NW_017540661.1	StringTie	exon	137932	138266	1000	-	.	MSTRG.100949	MSTRG.100949.1		2	u
NW_017540664.1	StringTie	exon	10953	11101	1000	+	.	MSTRG.100957	MSTRG.100957.2		1	u
NW_017540664.1	StringTie	exon	11122	11253	1000	+	.	MSTRG.100957	MSTRG.100957.2		2	u
NW_017540664.1	StringTie	exon	12635	12800	1000	+	.	MSTRG.100957	MSTRG.100957.2		3	u
NW_017540668.1	StringTie	exon	166095	167128	1000	-	.	MSTRG.100976	MSTRG.100976.1		1	o
NW_017540668.1	StringTie	exon	182476	182575	1000	-	.	MSTRG.100976	MSTRG.100976.1		2	o
NW_017540668.1	StringTie	exon	182724	182888	1000	-	.	MSTRG.100976	MSTRG.100976.1		3	o
NW_017540669.1	StringTie	exon	66159	66875	1000	-	.	MSTRG.100983	MSTRG.100983.1		1	u
NW_017540669.1	StringTie	exon	67101	69102	1000	-	.	MSTRG.100983	MSTRG.100983.1		2	u
NW_017540669.1	StringTie	exon	66282	66967	1000	-	.	MSTRG.100983	MSTRG.100983.2		1	u
NW_017540669.1	StringTie	exon	67191	67514	1000	-	.	MSTRG.100983	MSTRG.100983.2		2	u
NW_017540669.1	StringTie	exon	70667	71080	1000	+	.	MSTRG.100984	MSTRG.100984.1		1	u
NW_017540669.1	StringTie	exon	71394	71667	1000	+	.	MSTRG.100984	MSTRG.100984.1		2	u
NW_017540669.1	StringTie	exon	70847	71080	1000	-	.	MSTRG.100985	MSTRG.100985.1		1	u
NW_017540669.1	StringTie	exon	71394	71705	1000	-	.	MSTRG.100985	MSTRG.100985.1		2	u
NW_017540669.1	StringTie	exon	80544	80737	1000	+	.	MSTRG.100986	MSTRG.100986.1		1	u
NW_017540669.1	StringTie	exon	80796	81027	1000	+	.	MSTRG.100986	MSTRG.100986.1		2	u
NW_017540669.1	StringTie	exon	81509	82716	1000	+	.	MSTRG.100986	MSTRG.100986.1		3	u
NW_017540669.1	StringTie	exon	80544	80744	1000	+	.	MSTRG.100986	MSTRG.100986.2		1	u
NW_017540669.1	StringTie	exon	80791	80872	1000	+	.	MSTRG.100986	MSTRG.100986.2		2	u
NW_017540669.1	StringTie	exon	81352	82200	1000	+	.	MSTRG.100986	MSTRG.100986.2		3	u
NC_031697.1	StringTie	exon	1265722	1266559	1000	+	.	MSTRG.101	MSTRG.101.1		1	x
NC_031697.1	StringTie	exon	1276009	1276059	1000	+	.	MSTRG.101	MSTRG.101.1		2	x
NC_031697.1	StringTie	exon	14101506	14101663	1000	-	.	MSTRG.1010	MSTRG.1010.1		1	x
NC_031697.1	StringTie	exon	14126029	14126220	1000	-	.	MSTRG.1010	MSTRG.1010.1		2	x
NC_031697.1	StringTie	exon	14126248	14126315	1000	-	.	MSTRG.1010	MSTRG.1010.1		3	x
NC_031704.1	StringTie	exon	16533064	16533669	1000	-	.	MSTRG.10100	MSTRG.10100.1		1	u
NC_031704.1	StringTie	exon	16534262	16534514	1000	-	.	MSTRG.10100	MSTRG.10100.1		2	u
NC_031704.1	StringTie	exon	16534549	16534674	1000	-	.	MSTRG.10100	MSTRG.10100.1		3	u
NC_031704.1	StringTie	exon	16534891	16535010	1000	-	.	MSTRG.10100	MSTRG.10100.1		4	u
NC_031704.1	StringTie	exon	16533090	16534048	1000	-	.	MSTRG.10100	MSTRG.10100.2		1	u
NC_031704.1	StringTie	exon	16534675	16535010	1000	-	.	MSTRG.10100	MSTRG.10100.2		2	u
NC_031704.1	StringTie	exon	16533178	16533759	1000	-	.	MSTRG.10100	MSTRG.10100.3		1	u
NC_031704.1	StringTie	exon	16534352	16534514	1000	-	.	MSTRG.10100	MSTRG.10100.3		2	u
NC_031704.1	StringTie	exon	16534549	16534674	1000	-	.	MSTRG.10100	MSTRG.10100.3		3	u
NC_031704.1	StringTie	exon	16534891	16535010	1000	-	.	MSTRG.10100	MSTRG.10100.3		4	u
NC_031704.1	StringTie	exon	16533178	16533946	1000	-	.	MSTRG.10100	MSTRG.10100.4		1	u
NC_031704.1	StringTie	exon	16534574	16534674	1000	-	.	MSTRG.10100	MSTRG.10100.4		2	u
NC_031704.1	StringTie	exon	16534891	16535010	1000	-	.	MSTRG.10100	MSTRG.10100.4		3	u
NW_017540674.1	StringTie	exon	55483	56153	1000	-	.	MSTRG.101006	MSTRG.101006.1		1	u
NW_017540674.1	StringTie	exon	56234	58581	1000	-	.	MSTRG.101006	MSTRG.101006.1		2	u
NW_017540677.1	StringTie	exon	9718	10257	1000	-	.	MSTRG.101029	MSTRG.101029.2		1	j
NW_017540677.1	StringTie	exon	10278	10449	1000	-	.	MSTRG.101029	MSTRG.101029.2		2	j
NW_017540677.1	StringTie	exon	10656	10952	1000	-	.	MSTRG.101029	MSTRG.101029.2		3	j
NW_017540677.1	StringTie	exon	16160	16726	1000	+	.	MSTRG.101030	MSTRG.101030.1		1	u
NW_017540677.1	StringTie	exon	17208	17460	1000	+	.	MSTRG.101030	MSTRG.101030.1		2	u
NW_017540677.1	StringTie	exon	22467	22685	1000	+	.	MSTRG.101030	MSTRG.101030.1		3	u
NW_017540677.1	StringTie	exon	24120	24661	1000	+	.	MSTRG.101030	MSTRG.101030.1		4	u
NW_017540677.1	StringTie	exon	16675	16979	1000	+	.	MSTRG.101030	MSTRG.101030.2		1	u
NW_017540677.1	StringTie	exon	17461	17701	1000	+	.	MSTRG.101030	MSTRG.101030.2		2	u
NW_017540677.1	StringTie	exon	16258	16726	1000	-	.	MSTRG.101031	MSTRG.101031.1		1	u
NW_017540677.1	StringTie	exon	17208	17460	1000	-	.	MSTRG.101031	MSTRG.101031.1		2	u
NW_017540677.1	StringTie	exon	22467	22685	1000	-	.	MSTRG.101031	MSTRG.101031.1		3	u
NW_017540677.1	StringTie	exon	24120	24474	1000	-	.	MSTRG.101031	MSTRG.101031.1		4	u
NW_017540678.1	StringTie	exon	8433	8596	1000	-	.	MSTRG.101033	MSTRG.101033.1		1	u
NW_017540678.1	StringTie	exon	8686	11020	1000	-	.	MSTRG.101033	MSTRG.101033.1		2	u
NW_017540681.1	StringTie	exon	271212	271476	1000	-	.	MSTRG.101060	MSTRG.101060.1		1	u
NW_017540681.1	StringTie	exon	271623	271927	1000	-	.	MSTRG.101060	MSTRG.101060.1		2	u
NW_017540681.1	StringTie	exon	271220	271476	1000	+	.	MSTRG.101061	MSTRG.101061.1		1	u
NW_017540681.1	StringTie	exon	271623	271973	1000	+	.	MSTRG.101061	MSTRG.101061.1		2	u
NW_017540681.1	StringTie	exon	272573	273045	1000	-	.	MSTRG.101062	MSTRG.101062.1		1	u
NW_017540681.1	StringTie	exon	273203	273553	1000	-	.	MSTRG.101062	MSTRG.101062.1		2	u
NW_017540681.1	StringTie	exon	272573	273045	1000	+	.	MSTRG.101063	MSTRG.101063.1		1	u
NW_017540681.1	StringTie	exon	273203	273562	1000	+	.	MSTRG.101063	MSTRG.101063.1		2	u
NW_017540681.1	StringTie	exon	282707	283254	1000	-	.	MSTRG.101067	MSTRG.101067.1		1	u
NW_017540681.1	StringTie	exon	283523	283615	1000	-	.	MSTRG.101067	MSTRG.101067.1		2	u
NW_017540681.1	StringTie	exon	283977	284215	1000	-	.	MSTRG.101067	MSTRG.101067.1		3	u
NC_031704.1	StringTie	exon	16580272	16580431	1000	+	.	MSTRG.10107	MSTRG.10107.1		1	u
NC_031704.1	StringTie	exon	16580546	16581566	1000	+	.	MSTRG.10107	MSTRG.10107.1		2	u
NW_017540681.1	StringTie	exon	322719	323287	1000	+	.	MSTRG.101071	MSTRG.101071.10		1	o
NW_017540681.1	StringTie	exon	379454	379544	1000	+	.	MSTRG.101071	MSTRG.101071.10		2	o
NW_017540681.1	StringTie	exon	379763	380014	1000	+	.	MSTRG.101071	MSTRG.101071.10		3	o
NW_017540681.1	StringTie	exon	322750	323799	1000	+	.	MSTRG.101071	MSTRG.101071.11		1	o
NW_017540681.1	StringTie	exon	323942	323994	1000	+	.	MSTRG.101071	MSTRG.101071.11		2	o
NW_017540681.1	StringTie	exon	324560	324717	1000	+	.	MSTRG.101071	MSTRG.101071.11		3	o
NW_017540681.1	StringTie	exon	324746	325331	1000	+	.	MSTRG.101071	MSTRG.101071.11		4	o
NW_017540681.1	StringTie	exon	380762	381516	1000	+	.	MSTRG.101071	MSTRG.101071.11		5	o
NW_017540681.1	StringTie	exon	322750	323648	1000	+	.	MSTRG.101071	MSTRG.101071.12		1	i
NW_017540681.1	StringTie	exon	324348	324495	1000	+	.	MSTRG.101071	MSTRG.101071.12		2	i
NW_017540681.1	StringTie	exon	332506	332541	1000	-	.	MSTRG.101073	MSTRG.101073.1		1	i
NW_017540681.1	StringTie	exon	332783	333290	1000	-	.	MSTRG.101073	MSTRG.101073.1		2	i
NW_017540681.1	StringTie	exon	439131	439531	1000	-	.	MSTRG.101076	MSTRG.101076.1		1	u
NW_017540681.1	StringTie	exon	439892	440313	1000	-	.	MSTRG.101076	MSTRG.101076.1		2	u
NW_017540681.1	StringTie	exon	439133	439531	1000	+	.	MSTRG.101077	MSTRG.101077.1		1	u
NW_017540681.1	StringTie	exon	439892	439987	1000	+	.	MSTRG.101077	MSTRG.101077.1		2	u
NW_017540682.1	StringTie	exon	31039	31151	1000	-	.	MSTRG.101085	MSTRG.101085.2		1	u
NW_017540682.1	StringTie	exon	32047	32251	1000	-	.	MSTRG.101085	MSTRG.101085.2		2	u
NW_017540683.1	StringTie	exon	5566	5766	1000	+	.	MSTRG.101086	MSTRG.101086.1		1	u
NW_017540683.1	StringTie	exon	8426	8485	1000	+	.	MSTRG.101086	MSTRG.101086.1		2	u
NW_017540685.1	StringTie	exon	4550	4615	1000	+	.	MSTRG.101099	MSTRG.101099.1		1	o
NW_017540685.1	StringTie	exon	51934	52890	1000	+	.	MSTRG.101099	MSTRG.101099.1		2	o
NW_017540685.1	StringTie	exon	53681	53771	1000	-	.	MSTRG.101103	MSTRG.101103.1		1	u
NW_017540685.1	StringTie	exon	56941	57078	1000	-	.	MSTRG.101103	MSTRG.101103.1		2	u
NW_017540685.1	StringTie	exon	61818	61982	1000	-	.	MSTRG.101103	MSTRG.101103.1		3	u
NW_017540687.1	StringTie	exon	131256	132149	1000	+	.	MSTRG.101112	MSTRG.101112.1		1	i
NW_017540687.1	StringTie	exon	132455	133764	1000	+	.	MSTRG.101112	MSTRG.101112.1		2	i
NW_017540687.1	StringTie	exon	140091	140344	1000	+	.	MSTRG.101113	MSTRG.101113.1		1	i
NW_017540687.1	StringTie	exon	140367	142554	1000	+	.	MSTRG.101113	MSTRG.101113.1		2	i
NW_017540687.1	StringTie	exon	143425	143825	1000	+	.	MSTRG.101113	MSTRG.101113.1		3	i
NW_017540687.1	StringTie	exon	145728	146276	1000	+	.	MSTRG.101114	MSTRG.101114.1		1	i
NW_017540687.1	StringTie	exon	146308	146730	1000	+	.	MSTRG.101114	MSTRG.101114.1		2	i
NW_017540687.1	StringTie	exon	156380	156549	1000	+	.	MSTRG.101117	MSTRG.101117.1		1	u
NW_017540687.1	StringTie	exon	156743	158924	1000	+	.	MSTRG.101117	MSTRG.101117.1		2	u
NW_017540687.1	StringTie	exon	158945	159802	1000	+	.	MSTRG.101117	MSTRG.101117.1		3	u
NC_031704.1	StringTie	exon	16708607	16709210	1000	+	.	MSTRG.10112	MSTRG.10112.1		1	u
NC_031704.1	StringTie	exon	16709270	16710269	1000	+	.	MSTRG.10112	MSTRG.10112.1		2	u
NW_017540687.1	StringTie	exon	249904	250089	1000	-	.	MSTRG.101126	MSTRG.101126.1		1	u
NW_017540687.1	StringTie	exon	251920	252404	1000	-	.	MSTRG.101126	MSTRG.101126.1		2	u
NW_017540687.1	StringTie	exon	272149	272289	1000	-	.	MSTRG.101129	MSTRG.101129.2		1	u
NW_017540687.1	StringTie	exon	272652	272877	1000	-	.	MSTRG.101129	MSTRG.101129.2		2	u
NW_017540687.1	StringTie	exon	333107	333506	1000	-	.	MSTRG.101139	MSTRG.101139.1		1	u
NW_017540687.1	StringTie	exon	333923	334389	1000	-	.	MSTRG.101139	MSTRG.101139.1		2	u
NC_031704.1	StringTie	exon	16734090	16734278	1000	+	.	MSTRG.10114	MSTRG.10114.1		1	u
NC_031704.1	StringTie	exon	16734387	16735042	1000	+	.	MSTRG.10114	MSTRG.10114.1		2	u
NW_017540687.1	StringTie	exon	357809	357934	1000	+	.	MSTRG.101142	MSTRG.101142.1		1	u
NW_017540687.1	StringTie	exon	358392	359154	1000	+	.	MSTRG.101142	MSTRG.101142.1		2	u
NW_017540687.1	StringTie	exon	359182	359587	1000	+	.	MSTRG.101142	MSTRG.101142.1		3	u
NC_031704.1	StringTie	exon	16754759	16754787	1000	+	.	MSTRG.10115	MSTRG.10115.2		1	j
NC_031704.1	StringTie	exon	16755302	16755346	1000	+	.	MSTRG.10115	MSTRG.10115.2		2	j
NC_031704.1	StringTie	exon	16755491	16755797	1000	+	.	MSTRG.10115	MSTRG.10115.2		3	j
NC_031704.1	StringTie	exon	16755883	16756055	1000	+	.	MSTRG.10115	MSTRG.10115.2		4	j
NW_017540689.1	StringTie	exon	42279	43428	1000	-	.	MSTRG.101151	MSTRG.101151.1		1	u
NW_017540689.1	StringTie	exon	44897	45200	1000	-	.	MSTRG.101151	MSTRG.101151.1		2	u
NW_017540689.1	StringTie	exon	45421	46517	1000	-	.	MSTRG.101151	MSTRG.101151.1		3	u
NW_017540689.1	StringTie	exon	63582	64090	1000	+	.	MSTRG.101153	MSTRG.101153.3		1	u
NW_017540689.1	StringTie	exon	64115	65067	1000	+	.	MSTRG.101153	MSTRG.101153.3		2	u
NW_017540691.1	StringTie	exon	1	270	1000	-	.	MSTRG.101166	MSTRG.101166.1		1	u
NW_017540691.1	StringTie	exon	463	727	1000	-	.	MSTRG.101166	MSTRG.101166.1		2	u
NW_017540691.1	StringTie	exon	4338	4382	1000	-	.	MSTRG.101168	MSTRG.101168.1		1	u
NW_017540691.1	StringTie	exon	11538	11736	1000	-	.	MSTRG.101168	MSTRG.101168.1		2	u
NW_017540691.1	StringTie	exon	9470	10682	1000	+	.	MSTRG.101169	MSTRG.101169.1		1	u
NW_017540691.1	StringTie	exon	10746	12437	1000	+	.	MSTRG.101169	MSTRG.101169.1		2	u
NW_017540691.1	StringTie	exon	15664	16046	1000	+	.	MSTRG.101169	MSTRG.101169.1		3	u
NW_017540691.1	StringTie	exon	16249	16582	1000	+	.	MSTRG.101169	MSTRG.101169.1		4	u
NW_017540691.1	StringTie	exon	9470	10657	1000	+	.	MSTRG.101169	MSTRG.101169.2		1	u
NW_017540691.1	StringTie	exon	10722	12437	1000	+	.	MSTRG.101169	MSTRG.101169.2		2	u
NW_017540691.1	StringTie	exon	15664	16046	1000	+	.	MSTRG.101169	MSTRG.101169.2		3	u
NW_017540691.1	StringTie	exon	16249	16582	1000	+	.	MSTRG.101169	MSTRG.101169.2		4	u
NW_017540691.1	StringTie	exon	119665	119767	1000	-	.	MSTRG.101177	MSTRG.101177.1		1	u
NW_017540691.1	StringTie	exon	121598	121659	1000	-	.	MSTRG.101177	MSTRG.101177.1		2	u
NW_017540691.1	StringTie	exon	128625	128743	1000	-	.	MSTRG.101177	MSTRG.101177.1		3	u
NW_017540692.1	StringTie	exon	41481	42148	1000	-	.	MSTRG.101181	MSTRG.101181.4		1	j
NW_017540692.1	StringTie	exon	42172	42200	1000	-	.	MSTRG.101181	MSTRG.101181.4		2	j
NW_017540692.1	StringTie	exon	42471	42966	1000	-	.	MSTRG.101181	MSTRG.101181.4		3	j
NW_017540695.1	StringTie	exon	40594	41298	1000	-	.	MSTRG.101188	MSTRG.101188.11		1	o
NW_017540695.1	StringTie	exon	41327	41583	1000	-	.	MSTRG.101188	MSTRG.101188.11		2	o
NW_017540695.1	StringTie	exon	30823	30940	1000	+	.	MSTRG.101189	MSTRG.101189.1		1	i
NW_017540695.1	StringTie	exon	31016	31134	1000	+	.	MSTRG.101189	MSTRG.101189.1		2	i
NC_031704.1	StringTie	exon	16821778	16821845	1000	+	.	MSTRG.10119	MSTRG.10119.1		1	u
NC_031704.1	StringTie	exon	16822309	16822734	1000	+	.	MSTRG.10119	MSTRG.10119.1		2	u
NC_031704.1	StringTie	exon	16822872	16823038	1000	+	.	MSTRG.10119	MSTRG.10119.1		3	u
NW_017540696.1	StringTie	exon	685	830	1000	+	.	MSTRG.101191	MSTRG.101191.1		1	u
NW_017540696.1	StringTie	exon	5939	6061	1000	+	.	MSTRG.101191	MSTRG.101191.1		2	u
NW_017540701.1	StringTie	exon	48342	49673	1000	-	.	MSTRG.101210	MSTRG.101210.1		1	u
NW_017540701.1	StringTie	exon	49785	50818	1000	-	.	MSTRG.101210	MSTRG.101210.1		2	u
NW_017540701.1	StringTie	exon	61750	62233	1000	+	.	MSTRG.101213	MSTRG.101213.2		1	u
NW_017540701.1	StringTie	exon	63684	64127	1000	+	.	MSTRG.101213	MSTRG.101213.2		2	u
NW_017540703.1	StringTie	exon	96355	96689	1000	+	.	MSTRG.101223	MSTRG.101223.1		1	x
NW_017540703.1	StringTie	exon	140485	141728	1000	+	.	MSTRG.101223	MSTRG.101223.1		2	x
NW_017540705.1	StringTie	exon	61031	61953	1000	+	.	MSTRG.101236	MSTRG.101236.1		1	u
NW_017540705.1	StringTie	exon	62043	63394	1000	+	.	MSTRG.101236	MSTRG.101236.1		2	u
NW_017540705.1	StringTie	exon	63888	66010	1000	+	.	MSTRG.101236	MSTRG.101236.1		3	u
NW_017540705.1	StringTie	exon	66142	66520	1000	+	.	MSTRG.101236	MSTRG.101236.1		4	u
NW_017540705.1	StringTie	exon	69759	70837	1000	+	.	MSTRG.101237	MSTRG.101237.2		1	u
NW_017540705.1	StringTie	exon	71171	73968	1000	+	.	MSTRG.101237	MSTRG.101237.2		2	u
NW_017540710.1	StringTie	exon	17550	18677	1000	-	.	MSTRG.101251	MSTRG.101251.1		1	u
NW_017540710.1	StringTie	exon	18780	28685	1000	-	.	MSTRG.101251	MSTRG.101251.1		2	u
NW_017540710.1	StringTie	exon	28719	29024	1000	-	.	MSTRG.101251	MSTRG.101251.1		3	u
NW_017540713.1	StringTie	exon	656	1169	1000	-	.	MSTRG.101263	MSTRG.101263.1		1	u
NW_017540713.1	StringTie	exon	1200	2097	1000	-	.	MSTRG.101263	MSTRG.101263.1		2	u
NW_017540713.1	StringTie	exon	695	2455	1000	-	.	MSTRG.101263	MSTRG.101263.2		1	u
NW_017540713.1	StringTie	exon	2706	3091	1000	-	.	MSTRG.101263	MSTRG.101263.2		2	u
NW_017540716.1	StringTie	exon	31680	32411	1000	+	.	MSTRG.101270	MSTRG.101270.4		1	u
NW_017540716.1	StringTie	exon	33456	33678	1000	+	.	MSTRG.101270	MSTRG.101270.4		2	u
NW_017540716.1	StringTie	exon	64302	64635	1000	+	.	MSTRG.101276	MSTRG.101276.1		1	u
NW_017540716.1	StringTie	exon	64667	65964	1000	+	.	MSTRG.101276	MSTRG.101276.1		2	u
NW_017540716.1	StringTie	exon	66027	66046	1000	+	.	MSTRG.101276	MSTRG.101276.1		3	u
NW_017540718.1	StringTie	exon	12714	12898	1000	+	.	MSTRG.101281	MSTRG.101281.1		1	u
NW_017540718.1	StringTie	exon	13914	14071	1000	+	.	MSTRG.101281	MSTRG.101281.1		2	u
NW_017540718.1	StringTie	exon	12721	12898	1000	-	.	MSTRG.101282	MSTRG.101282.1		1	u
NW_017540718.1	StringTie	exon	13914	14067	1000	-	.	MSTRG.101282	MSTRG.101282.1		2	u
NW_017540721.1	StringTie	exon	51608	51710	1000	+	.	MSTRG.101289	MSTRG.101289.1		1	u
NW_017540721.1	StringTie	exon	52207	52393	1000	+	.	MSTRG.101289	MSTRG.101289.1		2	u
NW_017540722.1	StringTie	exon	14237	15174	1000	+	.	MSTRG.101291	MSTRG.101291.1		1	u
NW_017540722.1	StringTie	exon	15332	15422	1000	+	.	MSTRG.101291	MSTRG.101291.1		2	u
NW_017540722.1	StringTie	exon	18808	19065	1000	+	.	MSTRG.101292	MSTRG.101292.1		1	o
NW_017540722.1	StringTie	exon	19166	19291	1000	+	.	MSTRG.101292	MSTRG.101292.1		2	o
NW_017540722.1	StringTie	exon	19412	19576	1000	+	.	MSTRG.101292	MSTRG.101292.1		3	o
NW_017540722.1	StringTie	exon	19675	19770	1000	+	.	MSTRG.101292	MSTRG.101292.1		4	o
NW_017540722.1	StringTie	exon	19874	19934	1000	+	.	MSTRG.101292	MSTRG.101292.1		5	o
NW_017540722.1	StringTie	exon	253793	254001	1000	+	.	MSTRG.101292	MSTRG.101292.1		6	o
NW_017540722.1	StringTie	exon	255253	255683	1000	+	.	MSTRG.101292	MSTRG.101292.1		7	o
NC_031704.1	StringTie	exon	16934024	16934693	1000	+	.	MSTRG.10131	MSTRG.10131.1		1	o
NC_031704.1	StringTie	exon	16934739	16934984	1000	+	.	MSTRG.10131	MSTRG.10131.1		2	o
NC_031704.1	StringTie	exon	17045210	17045345	1000	+	.	MSTRG.10131	MSTRG.10131.1		3	o
NC_031704.1	StringTie	exon	17159764	17159799	1000	+	.	MSTRG.10131	MSTRG.10131.11		1	o
NC_031704.1	StringTie	exon	17230384	17231068	1000	+	.	MSTRG.10131	MSTRG.10131.11		2	o
NC_031704.1	StringTie	exon	16934094	16934671	1000	+	.	MSTRG.10131	MSTRG.10131.2		1	o
NC_031704.1	StringTie	exon	17044928	17045619	1000	+	.	MSTRG.10131	MSTRG.10131.2		2	o
NC_031704.1	StringTie	exon	17065053	17065747	1000	+	.	MSTRG.10131	MSTRG.10131.2		3	o
NC_031704.1	StringTie	exon	16934094	16934688	1000	+	.	MSTRG.10131	MSTRG.10131.3		1	i
NC_031704.1	StringTie	exon	16934739	16935327	1000	+	.	MSTRG.10131	MSTRG.10131.3		2	i
NC_031704.1	StringTie	exon	17057351	17059031	1000	+	.	MSTRG.10131	MSTRG.10131.4		1	u
NC_031704.1	StringTie	exon	17059259	17059843	1000	+	.	MSTRG.10131	MSTRG.10131.4		2	u
NC_031704.1	StringTie	exon	17065473	17065767	1000	+	.	MSTRG.10131	MSTRG.10131.4		3	u
NC_031704.1	StringTie	exon	17062867	17062907	1000	+	.	MSTRG.10131	MSTRG.10131.6		1	u
NC_031704.1	StringTie	exon	17063147	17064497	1000	+	.	MSTRG.10131	MSTRG.10131.6		2	u
NC_031704.1	StringTie	exon	17064532	17064706	1000	+	.	MSTRG.10131	MSTRG.10131.6		3	u
NC_031704.1	StringTie	exon	17065843	17066177	1000	+	.	MSTRG.10131	MSTRG.10131.7		1	u
NC_031704.1	StringTie	exon	17066369	17067641	1000	+	.	MSTRG.10131	MSTRG.10131.7		2	u
NC_031704.1	StringTie	exon	17065843	17066177	1000	+	.	MSTRG.10131	MSTRG.10131.8		1	u
NC_031704.1	StringTie	exon	17066369	17066400	1000	+	.	MSTRG.10131	MSTRG.10131.8		2	u
NC_031704.1	StringTie	exon	17066542	17067086	1000	+	.	MSTRG.10131	MSTRG.10131.8		3	u
NC_031704.1	StringTie	exon	17067137	17067641	1000	+	.	MSTRG.10131	MSTRG.10131.8		4	u
NW_017540722.1	StringTie	exon	438610	439103	1000	+	.	MSTRG.101322	MSTRG.101322.1		1	x
NW_017540722.1	StringTie	exon	444432	444523	1000	+	.	MSTRG.101322	MSTRG.101322.1		2	x
NW_017540722.1	StringTie	exon	444842	444930	1000	+	.	MSTRG.101322	MSTRG.101322.1		3	x
NW_017540722.1	StringTie	exon	438610	438787	1000	+	.	MSTRG.101322	MSTRG.101322.2		1	x
NW_017540722.1	StringTie	exon	444081	444574	1000	+	.	MSTRG.101322	MSTRG.101322.2		2	x
NW_017540722.1	StringTie	exon	461059	461169	1000	-	.	MSTRG.101324	MSTRG.101324.1		1	u
NW_017540722.1	StringTie	exon	461667	461832	1000	-	.	MSTRG.101324	MSTRG.101324.1		2	u
NW_017540722.1	StringTie	exon	484904	485099	1000	-	.	MSTRG.101326	MSTRG.101326.1		1	u
NW_017540722.1	StringTie	exon	485153	486034	1000	-	.	MSTRG.101326	MSTRG.101326.1		2	u
NW_017540722.1	StringTie	exon	646218	646365	1000	+	.	MSTRG.101345	MSTRG.101345.1		1	u
NW_017540722.1	StringTie	exon	648004	648147	1000	+	.	MSTRG.101345	MSTRG.101345.1		2	u
NC_031704.1	StringTie	exon	17012569	17012740	1000	-	.	MSTRG.10135	MSTRG.10135.1		1	i
NC_031704.1	StringTie	exon	17022883	17023186	1000	-	.	MSTRG.10135	MSTRG.10135.1		2	i
NW_017540722.1	StringTie	exon	753847	754085	1000	+	.	MSTRG.101351	MSTRG.101351.1		1	u
NW_017540722.1	StringTie	exon	754123	754460	1000	+	.	MSTRG.101351	MSTRG.101351.1		2	u
NW_017540722.1	StringTie	exon	931775	932160	1000	-	.	MSTRG.101359	MSTRG.101359.2		1	u
NW_017540722.1	StringTie	exon	932189	932600	1000	-	.	MSTRG.101359	MSTRG.101359.2		2	u
NC_031704.1	StringTie	exon	17071184	17071266	1000	+	.	MSTRG.10138	MSTRG.10138.1		1	u
NC_031704.1	StringTie	exon	17071927	17073635	1000	+	.	MSTRG.10138	MSTRG.10138.1		2	u
NC_031704.1	StringTie	exon	17073767	17074492	1000	+	.	MSTRG.10138	MSTRG.10138.1		3	u
NW_017540726.1	StringTie	exon	74807	75023	1000	-	.	MSTRG.101386	MSTRG.101386.1		1	u
NW_017540726.1	StringTie	exon	75194	75322	1000	-	.	MSTRG.101386	MSTRG.101386.1		2	u
NW_017540726.1	StringTie	exon	74840	75023	1000	+	.	MSTRG.101387	MSTRG.101387.1		1	u
NW_017540726.1	StringTie	exon	75194	75329	1000	+	.	MSTRG.101387	MSTRG.101387.1		2	u
NC_031704.1	StringTie	exon	17074577	17075218	1000	+	.	MSTRG.10139	MSTRG.10139.1		1	u
NC_031704.1	StringTie	exon	17075374	17076038	1000	+	.	MSTRG.10139	MSTRG.10139.1		2	u
NC_031704.1	StringTie	exon	17076637	17076870	1000	+	.	MSTRG.10139	MSTRG.10139.1		3	u
NC_031704.1	StringTie	exon	17076939	17077002	1000	+	.	MSTRG.10139	MSTRG.10139.1		4	u
NW_017540730.1	StringTie	exon	10748	10928	1000	-	.	MSTRG.101399	MSTRG.101399.1		1	x
NW_017540730.1	StringTie	exon	86660	86778	1000	-	.	MSTRG.101399	MSTRG.101399.1		2	x
NW_017540730.1	StringTie	exon	95528	95750	1000	+	.	MSTRG.101400	MSTRG.101400.7		1	o
NW_017540730.1	StringTie	exon	95773	96173	1000	+	.	MSTRG.101400	MSTRG.101400.7		2	o
NW_017540730.1	StringTie	exon	24818	24857	1000	-	.	MSTRG.101401	MSTRG.101401.1		1	o
NW_017540730.1	StringTie	exon	239728	240031	1000	-	.	MSTRG.101401	MSTRG.101401.1		2	o
NW_017540730.1	StringTie	exon	240414	240728	1000	-	.	MSTRG.101401	MSTRG.101401.1		3	o
NW_017540730.1	StringTie	exon	237012	237055	1000	-	.	MSTRG.101401	MSTRG.101401.2		1	x
NW_017540730.1	StringTie	exon	237170	240031	1000	-	.	MSTRG.101401	MSTRG.101401.2		2	x
NW_017540730.1	StringTie	exon	240414	240762	1000	-	.	MSTRG.101401	MSTRG.101401.2		3	x
NW_017540730.1	StringTie	exon	240176	240201	1000	-	.	MSTRG.101401	MSTRG.101401.3		1	u
NW_017540730.1	StringTie	exon	240414	240728	1000	-	.	MSTRG.101401	MSTRG.101401.3		2	u
NW_017540730.1	StringTie	exon	279952	279996	1000	+	.	MSTRG.101416	MSTRG.101416.1		1	u
NW_017540730.1	StringTie	exon	281095	281650	1000	+	.	MSTRG.101416	MSTRG.101416.1		2	u
NW_017540730.1	StringTie	exon	501266	501320	1000	-	.	MSTRG.101432	MSTRG.101432.1		1	u
NW_017540730.1	StringTie	exon	501346	507487	1000	-	.	MSTRG.101432	MSTRG.101432.1		2	u
NW_017540730.1	StringTie	exon	501513	503832	1000	-	.	MSTRG.101432	MSTRG.101432.2		1	u
NW_017540730.1	StringTie	exon	504097	506690	1000	-	.	MSTRG.101432	MSTRG.101432.2		2	u
NW_017540746.1	StringTie	exon	35202	35587	1000	+	.	MSTRG.101477	MSTRG.101477.1		1	u
NW_017540746.1	StringTie	exon	36483	36981	1000	+	.	MSTRG.101477	MSTRG.101477.1		2	u
NW_017540746.1	StringTie	exon	35202	35442	1000	+	.	MSTRG.101477	MSTRG.101477.2		1	u
NW_017540746.1	StringTie	exon	36338	36981	1000	+	.	MSTRG.101477	MSTRG.101477.2		2	u
NC_031704.1	StringTie	exon	17239488	17239565	1000	+	.	MSTRG.10148	MSTRG.10148.4		1	o
NC_031704.1	StringTie	exon	17239614	17239812	1000	+	.	MSTRG.10148	MSTRG.10148.4		2	o
NC_031704.1	StringTie	exon	17239871	17240413	1000	+	.	MSTRG.10148	MSTRG.10148.4		3	o
NC_031704.1	StringTie	exon	17260024	17260123	1000	+	.	MSTRG.10148	MSTRG.10148.4		4	o
NW_017540746.1	StringTie	exon	96241	96690	1000	+	.	MSTRG.101481	MSTRG.101481.1		1	u
NW_017540746.1	StringTie	exon	113794	114015	1000	+	.	MSTRG.101481	MSTRG.101481.1		2	u
NW_017540752.1	StringTie	exon	114660	114797	1000	+	.	MSTRG.101494	MSTRG.101494.1		1	i
NW_017540752.1	StringTie	exon	114931	115278	1000	+	.	MSTRG.101494	MSTRG.101494.1		2	i
NW_017540752.1	StringTie	exon	145094	145344	1000	-	.	MSTRG.101498	MSTRG.101498.1		1	u
NW_017540752.1	StringTie	exon	147123	147439	1000	-	.	MSTRG.101498	MSTRG.101498.1		2	u
NW_017540752.1	StringTie	exon	147878	147996	1000	-	.	MSTRG.101501	MSTRG.101501.1		1	u
NW_017540752.1	StringTie	exon	160362	160731	1000	-	.	MSTRG.101501	MSTRG.101501.1		2	u
NW_017540752.1	StringTie	exon	161026	161316	1000	-	.	MSTRG.101501	MSTRG.101501.1		3	u
NW_017540752.1	StringTie	exon	160318	160668	1000	-	.	MSTRG.101501	MSTRG.101501.3		1	u
NW_017540752.1	StringTie	exon	160958	161316	1000	-	.	MSTRG.101501	MSTRG.101501.3		2	u
NW_017540752.1	StringTie	exon	160365	160719	1000	-	.	MSTRG.101501	MSTRG.101501.4		1	u
NW_017540752.1	StringTie	exon	161015	161315	1000	-	.	MSTRG.101501	MSTRG.101501.4		2	u
NW_017540752.1	StringTie	exon	148036	148452	1000	-	.	MSTRG.101502	MSTRG.101502.1		1	u
NW_017540752.1	StringTie	exon	148569	149172	1000	-	.	MSTRG.101502	MSTRG.101502.1		2	u
NW_017540752.1	StringTie	exon	148400	148452	1000	+	.	MSTRG.101503	MSTRG.101503.1		1	u
NW_017540752.1	StringTie	exon	148569	149176	1000	+	.	MSTRG.101503	MSTRG.101503.1		2	u
NW_017540753.1	StringTie	exon	23	246	1000	-	.	MSTRG.101505	MSTRG.101505.1		1	u
NW_017540753.1	StringTie	exon	2299	2544	1000	-	.	MSTRG.101505	MSTRG.101505.1		2	u
NW_017540753.1	StringTie	exon	8889	9094	1000	-	.	MSTRG.101507	MSTRG.101507.1		1	i
NW_017540753.1	StringTie	exon	9423	10214	1000	-	.	MSTRG.101507	MSTRG.101507.1		2	i
NW_017540753.1	StringTie	exon	14551	14721	1000	+	.	MSTRG.101508	MSTRG.101508.1		1	u
NW_017540753.1	StringTie	exon	15980	16239	1000	+	.	MSTRG.101508	MSTRG.101508.1		2	u
NW_017540753.1	StringTie	exon	14665	14721	1000	-	.	MSTRG.101509	MSTRG.101509.1		1	u
NW_017540753.1	StringTie	exon	15980	16698	1000	-	.	MSTRG.101509	MSTRG.101509.1		2	u
NW_017540753.1	StringTie	exon	16739	17874	1000	-	.	MSTRG.101509	MSTRG.101509.1		3	u
NW_017540753.1	StringTie	exon	17910	19002	1000	-	.	MSTRG.101509	MSTRG.101509.1		4	u
NW_017540753.1	StringTie	exon	19182	20241	1000	-	.	MSTRG.101509	MSTRG.101509.1		5	u
NW_017540753.1	StringTie	exon	20315	21683	1000	-	.	MSTRG.101509	MSTRG.101509.1		6	u
NW_017540753.1	StringTie	exon	14665	14721	1000	-	.	MSTRG.101509	MSTRG.101509.2		1	u
NW_017540753.1	StringTie	exon	15980	16698	1000	-	.	MSTRG.101509	MSTRG.101509.2		2	u
NW_017540753.1	StringTie	exon	16739	17874	1000	-	.	MSTRG.101509	MSTRG.101509.2		3	u
NW_017540753.1	StringTie	exon	17910	18908	1000	-	.	MSTRG.101509	MSTRG.101509.2		4	u
NW_017540753.1	StringTie	exon	19088	20241	1000	-	.	MSTRG.101509	MSTRG.101509.2		5	u
NW_017540753.1	StringTie	exon	20315	21683	1000	-	.	MSTRG.101509	MSTRG.101509.2		6	u
NW_017540753.1	StringTie	exon	16194	17874	1000	-	.	MSTRG.101509	MSTRG.101509.3		1	u
NW_017540753.1	StringTie	exon	17910	19002	1000	-	.	MSTRG.101509	MSTRG.101509.3		2	u
NW_017540753.1	StringTie	exon	19182	20241	1000	-	.	MSTRG.101509	MSTRG.101509.3		3	u
NW_017540753.1	StringTie	exon	20315	21683	1000	-	.	MSTRG.101509	MSTRG.101509.3		4	u
NW_017540757.1	StringTie	exon	12158	12568	1000	+	.	MSTRG.101524	MSTRG.101524.1		1	u
NW_017540757.1	StringTie	exon	12882	12986	1000	+	.	MSTRG.101524	MSTRG.101524.1		2	u
NW_017540757.1	StringTie	exon	33470	33598	1000	+	.	MSTRG.101525	MSTRG.101525.4		1	x
NW_017540757.1	StringTie	exon	170310	171335	1000	+	.	MSTRG.101525	MSTRG.101525.4		2	x
NW_017540757.1	StringTie	exon	118467	119049	1000	-	.	MSTRG.101532	MSTRG.101532.1		1	u
NW_017540757.1	StringTie	exon	119137	119346	1000	-	.	MSTRG.101532	MSTRG.101532.1		2	u
NC_031704.1	StringTie	exon	17328097	17328722	1000	-	.	MSTRG.10154	MSTRG.10154.1		1	u
NC_031704.1	StringTie	exon	17328762	17329975	1000	-	.	MSTRG.10154	MSTRG.10154.1		2	u
NW_017540760.1	StringTie	exon	37013	37034	1000	-	.	MSTRG.101560	MSTRG.101560.1		1	u
NW_017540760.1	StringTie	exon	104590	106601	1000	-	.	MSTRG.101560	MSTRG.101560.1		2	u
NW_017540760.1	StringTie	exon	107180	107475	1000	-	.	MSTRG.101563	MSTRG.101563.1		1	u
NW_017540760.1	StringTie	exon	107548	107896	1000	-	.	MSTRG.101563	MSTRG.101563.1		2	u
NW_017540760.1	StringTie	exon	302981	304390	1000	-	.	MSTRG.101573	MSTRG.101573.1		1	i
NW_017540760.1	StringTie	exon	304485	305984	1000	-	.	MSTRG.101573	MSTRG.101573.1		2	i
NC_031704.1	StringTie	exon	17347118	17347538	1000	+	.	MSTRG.10158	MSTRG.10158.2		1	u
NC_031704.1	StringTie	exon	17349270	17349514	1000	+	.	MSTRG.10158	MSTRG.10158.2		2	u
NW_017540760.1	StringTie	exon	434180	434372	1000	+	.	MSTRG.101581	MSTRG.101581.1		1	i
NW_017540760.1	StringTie	exon	435333	435463	1000	+	.	MSTRG.101581	MSTRG.101581.1		2	i
NW_017540760.1	StringTie	exon	591422	591454	1000	-	.	MSTRG.101589	MSTRG.101589.1		1	u
NW_017540760.1	StringTie	exon	640843	641268	1000	-	.	MSTRG.101589	MSTRG.101589.1		2	u
NC_031704.1	StringTie	exon	17348535	17348544	1000	-	.	MSTRG.10159	MSTRG.10159.1		1	u
NC_031704.1	StringTie	exon	17350104	17350475	1000	-	.	MSTRG.10159	MSTRG.10159.1		2	u
NW_017540760.1	StringTie	exon	611471	611838	1000	+	.	MSTRG.101593	MSTRG.101593.1		1	u
NW_017540760.1	StringTie	exon	611865	611961	1000	+	.	MSTRG.101593	MSTRG.101593.1		2	u
NC_031704.1	StringTie	exon	17368677	17368875	1000	-	.	MSTRG.10160	MSTRG.10160.1		1	u
NC_031704.1	StringTie	exon	17369065	17369262	1000	-	.	MSTRG.10160	MSTRG.10160.1		2	u
NW_017540760.1	StringTie	exon	869665	869750	1000	+	.	MSTRG.101609	MSTRG.101609.1		1	i
NW_017540760.1	StringTie	exon	889699	889948	1000	+	.	MSTRG.101609	MSTRG.101609.1		2	i
NW_017540760.1	StringTie	exon	889969	890994	1000	+	.	MSTRG.101609	MSTRG.101609.1		3	i
NW_017540760.1	StringTie	exon	895579	895619	1000	+	.	MSTRG.101610	MSTRG.101610.2		1	i
NW_017540760.1	StringTie	exon	895795	897452	1000	+	.	MSTRG.101610	MSTRG.101610.2		2	i
NW_017540762.1	StringTie	exon	33189	33200	1000	-	.	MSTRG.101613	MSTRG.101613.1		1	u
NW_017540762.1	StringTie	exon	37999	38660	1000	-	.	MSTRG.101613	MSTRG.101613.1		2	u
NW_017540762.1	StringTie	exon	37292	37727	1000	-	.	MSTRG.101615	MSTRG.101615.1		1	u
NW_017540762.1	StringTie	exon	38812	39726	1000	-	.	MSTRG.101615	MSTRG.101615.1		2	u
NW_017540762.1	StringTie	exon	37508	37927	1000	-	.	MSTRG.101615	MSTRG.101615.2		1	u
NW_017540762.1	StringTie	exon	39015	39242	1000	-	.	MSTRG.101615	MSTRG.101615.2		2	u
NW_017540765.1	StringTie	exon	1	132	1000	-	.	MSTRG.101620	MSTRG.101620.1		1	u
NW_017540765.1	StringTie	exon	15143	15281	1000	-	.	MSTRG.101620	MSTRG.101620.1		2	u
NW_017540765.1	StringTie	exon	5	112	1000	-	.	MSTRG.101620	MSTRG.101620.2		1	u
NW_017540765.1	StringTie	exon	7563	7582	1000	-	.	MSTRG.101620	MSTRG.101620.2		2	u
NW_017540765.1	StringTie	exon	15143	15337	1000	-	.	MSTRG.101620	MSTRG.101620.2		3	u
NW_017540765.1	StringTie	exon	10512	10963	1000	-	.	MSTRG.101620	MSTRG.101620.3		1	u
NW_017540765.1	StringTie	exon	11607	11674	1000	-	.	MSTRG.101620	MSTRG.101620.3		2	u
NW_017540765.1	StringTie	exon	15101	15337	1000	-	.	MSTRG.101620	MSTRG.101620.3		3	u
NW_017540765.1	StringTie	exon	479	665	1000	-	.	MSTRG.101621	MSTRG.101621.2		1	u
NW_017540765.1	StringTie	exon	8910	9139	1000	-	.	MSTRG.101621	MSTRG.101621.2		2	u
NW_017540765.1	StringTie	exon	12661	12771	1000	-	.	MSTRG.101621	MSTRG.101621.2		3	u
NW_017540767.1	StringTie	exon	78304	78431	1000	+	.	MSTRG.101634	MSTRG.101634.1		1	u
NW_017540767.1	StringTie	exon	81193	81297	1000	+	.	MSTRG.101634	MSTRG.101634.1		2	u
NW_017540767.1	StringTie	exon	82141	82222	1000	+	.	MSTRG.101634	MSTRG.101634.1		3	u
NW_017540767.1	StringTie	exon	83995	84124	1000	+	.	MSTRG.101635	MSTRG.101635.3		1	u
NW_017540767.1	StringTie	exon	84468	84833	1000	+	.	MSTRG.101635	MSTRG.101635.3		2	u
NW_017540767.1	StringTie	exon	90897	91439	1000	+	.	MSTRG.101638	MSTRG.101638.1		1	u
NW_017540767.1	StringTie	exon	91533	93090	1000	+	.	MSTRG.101638	MSTRG.101638.1		2	u
NW_017540768.1	StringTie	exon	1383	1503	1000	+	.	MSTRG.101643	MSTRG.101643.1		1	u
NW_017540768.1	StringTie	exon	1561	2428	1000	+	.	MSTRG.101643	MSTRG.101643.1		2	u
NW_017540768.1	StringTie	exon	128771	129050	1000	+	.	MSTRG.101655	MSTRG.101655.3		1	u
NW_017540768.1	StringTie	exon	129850	129966	1000	+	.	MSTRG.101655	MSTRG.101655.3		2	u
NW_017540768.1	StringTie	exon	130193	130510	1000	+	.	MSTRG.101655	MSTRG.101655.3		3	u
NW_017540768.1	StringTie	exon	130589	130665	1000	+	.	MSTRG.101655	MSTRG.101655.3		4	u
NW_017540768.1	StringTie	exon	130855	131503	1000	+	.	MSTRG.101655	MSTRG.101655.3		5	u
NW_017540768.1	StringTie	exon	133257	133419	1000	+	.	MSTRG.101655	MSTRG.101655.3		6	u
NW_017540768.1	StringTie	exon	129244	129395	1000	-	.	MSTRG.101656	MSTRG.101656.1		1	u
NW_017540768.1	StringTie	exon	129897	129940	1000	-	.	MSTRG.101656	MSTRG.101656.1		2	u
NW_017540768.1	StringTie	exon	130167	130510	1000	-	.	MSTRG.101656	MSTRG.101656.1		3	u
NW_017540768.1	StringTie	exon	130589	130665	1000	-	.	MSTRG.101656	MSTRG.101656.1		4	u
NW_017540768.1	StringTie	exon	130855	131463	1000	-	.	MSTRG.101656	MSTRG.101656.1		5	u
NW_017540768.1	StringTie	exon	133232	133433	1000	-	.	MSTRG.101656	MSTRG.101656.1		6	u
NW_017540768.1	StringTie	exon	131177	131475	1000	-	.	MSTRG.101656	MSTRG.101656.2		1	u
NW_017540768.1	StringTie	exon	133232	133437	1000	-	.	MSTRG.101656	MSTRG.101656.2		2	u
NC_031704.1	StringTie	exon	17511344	17511456	1000	+	.	MSTRG.10167	MSTRG.10167.2		1	u
NC_031704.1	StringTie	exon	17511564	17511942	1000	+	.	MSTRG.10167	MSTRG.10167.2		2	u
NC_031704.1	StringTie	exon	17511968	17512044	1000	+	.	MSTRG.10167	MSTRG.10167.2		3	u
NW_017540782.1	StringTie	exon	7215	7594	1000	+	.	MSTRG.101696	MSTRG.101696.1		1	u
NW_017540782.1	StringTie	exon	7945	8540	1000	+	.	MSTRG.101696	MSTRG.101696.1		2	u
NC_031697.1	StringTie	exon	14270266	14271150	1000	+	.	MSTRG.1017	MSTRG.1017.1		1	u
NC_031697.1	StringTie	exon	14271176	14271498	1000	+	.	MSTRG.1017	MSTRG.1017.1		2	u
NW_017540782.1	StringTie	exon	101879	101987	1000	+	.	MSTRG.101700	MSTRG.101700.10		1	u
NW_017540782.1	StringTie	exon	103108	103213	1000	+	.	MSTRG.101700	MSTRG.101700.10		2	u
NW_017540782.1	StringTie	exon	100090	100453	1000	-	.	MSTRG.101701	MSTRG.101701.2		1	u
NW_017540782.1	StringTie	exon	100534	101086	1000	-	.	MSTRG.101701	MSTRG.101701.2		2	u
NW_017540782.1	StringTie	exon	101187	101676	1000	-	.	MSTRG.101701	MSTRG.101701.2		3	u
NW_017540784.1	StringTie	exon	22257	22338	1000	-	.	MSTRG.101713	MSTRG.101713.1		1	u
NW_017540784.1	StringTie	exon	23091	23646	1000	-	.	MSTRG.101713	MSTRG.101713.1		2	u
NW_017540785.1	StringTie	exon	1784	2024	1000	+	.	MSTRG.101717	MSTRG.101717.1		1	u
NW_017540785.1	StringTie	exon	6315	7005	1000	+	.	MSTRG.101717	MSTRG.101717.1		2	u
NW_017540786.1	StringTie	exon	20987	21125	1000	-	.	MSTRG.101719	MSTRG.101719.1		1	i
NW_017540786.1	StringTie	exon	21189	21981	1000	-	.	MSTRG.101719	MSTRG.101719.1		2	i
NW_017540786.1	StringTie	exon	22213	22529	1000	-	.	MSTRG.101720	MSTRG.101720.1		1	i
NW_017540786.1	StringTie	exon	22751	22802	1000	-	.	MSTRG.101720	MSTRG.101720.1		2	i
NW_017540788.1	StringTie	exon	46790	47706	1000	+	.	MSTRG.101741	MSTRG.101741.1		1	u
NW_017540788.1	StringTie	exon	47908	48306	1000	+	.	MSTRG.101741	MSTRG.101741.1		2	u
NW_017540788.1	StringTie	exon	48509	48580	1000	+	.	MSTRG.101741	MSTRG.101741.1		3	u
NW_017540788.1	StringTie	exon	50085	50285	1000	+	.	MSTRG.101741	MSTRG.101741.1		4	u
NW_017540788.1	StringTie	exon	50616	50806	1000	+	.	MSTRG.101741	MSTRG.101741.1		5	u
NW_017540788.1	StringTie	exon	55340	55628	1000	+	.	MSTRG.101741	MSTRG.101741.1		6	u
NW_017540788.1	StringTie	exon	55787	55939	1000	+	.	MSTRG.101741	MSTRG.101741.1		7	u
NW_017540788.1	StringTie	exon	58060	58335	1000	+	.	MSTRG.101741	MSTRG.101741.1		8	u
NW_017540788.1	StringTie	exon	48447	48480	1000	+	.	MSTRG.101741	MSTRG.101741.2		1	u
NW_017540788.1	StringTie	exon	50186	50353	1000	+	.	MSTRG.101741	MSTRG.101741.2		2	u
NW_017540788.1	StringTie	exon	58085	58274	1000	+	.	MSTRG.101741	MSTRG.101741.2		3	u
NW_017540788.1	StringTie	exon	49908	49985	1000	+	.	MSTRG.101741	MSTRG.101741.3		1	u
NW_017540788.1	StringTie	exon	55787	55939	1000	+	.	MSTRG.101741	MSTRG.101741.3		2	u
NW_017540788.1	StringTie	exon	58060	58274	1000	+	.	MSTRG.101741	MSTRG.101741.3		3	u
NW_017540788.1	StringTie	exon	51462	51497	1000	+	.	MSTRG.101742	MSTRG.101742.1		1	u
NW_017540788.1	StringTie	exon	53653	54467	1000	+	.	MSTRG.101742	MSTRG.101742.1		2	u
NW_017540788.1	StringTie	exon	54796	54912	1000	+	.	MSTRG.101742	MSTRG.101742.1		3	u
NW_017540794.1	StringTie	exon	731	1072	1000	+	.	MSTRG.101754	MSTRG.101754.1		1	u
NW_017540794.1	StringTie	exon	1135	2731	1000	+	.	MSTRG.101754	MSTRG.101754.1		2	u
NC_031704.1	StringTie	exon	17590579	17590963	1000	+	.	MSTRG.10176	MSTRG.10176.1		1	u
NC_031704.1	StringTie	exon	17591228	17591813	1000	+	.	MSTRG.10176	MSTRG.10176.1		2	u
NC_031704.1	StringTie	exon	17600889	17601173	1000	+	.	MSTRG.10176	MSTRG.10176.1		3	u
NW_017540800.1	StringTie	exon	943	964	1000	-	.	MSTRG.101768	MSTRG.101768.1		1	u
NW_017540800.1	StringTie	exon	2554	2713	1000	-	.	MSTRG.101768	MSTRG.101768.1		2	u
NW_017540800.1	StringTie	exon	9555	9776	1000	-	.	MSTRG.101768	MSTRG.101768.1		3	u
NW_017540800.1	StringTie	exon	8243	8380	1000	+	.	MSTRG.101772	MSTRG.101772.1		1	u
NW_017540800.1	StringTie	exon	12261	12498	1000	+	.	MSTRG.101772	MSTRG.101772.1		2	u
NW_017540800.1	StringTie	exon	15257	16023	1000	+	.	MSTRG.101772	MSTRG.101772.1		3	u
NW_017540800.1	StringTie	exon	12857	13200	1000	+	.	MSTRG.101773	MSTRG.101773.1		1	u
NW_017540800.1	StringTie	exon	13511	13580	1000	+	.	MSTRG.101773	MSTRG.101773.1		2	u
NC_031704.1	StringTie	exon	17593948	17594275	1000	+	.	MSTRG.10178	MSTRG.10178.1		1	u
NC_031704.1	StringTie	exon	17597451	17597637	1000	+	.	MSTRG.10178	MSTRG.10178.1		2	u
NC_031704.1	StringTie	exon	17594026	17594324	1000	-	.	MSTRG.10179	MSTRG.10179.1		1	u
NC_031704.1	StringTie	exon	17594499	17594843	1000	-	.	MSTRG.10179	MSTRG.10179.1		2	u
NW_017540802.1	StringTie	exon	29856	30577	1000	-	.	MSTRG.101790	MSTRG.101790.1		1	u
NW_017540802.1	StringTie	exon	30851	31131	1000	-	.	MSTRG.101790	MSTRG.101790.1		2	u
NW_017540802.1	StringTie	exon	31170	32143	1000	-	.	MSTRG.101790	MSTRG.101790.1		3	u
NW_017540802.1	StringTie	exon	33084	33767	1000	-	.	MSTRG.101790	MSTRG.101790.1		4	u
NW_017540802.1	StringTie	exon	30212	30577	1000	-	.	MSTRG.101790	MSTRG.101790.2		1	u
NW_017540802.1	StringTie	exon	30851	31141	1000	-	.	MSTRG.101790	MSTRG.101790.2		2	u
NW_017540802.1	StringTie	exon	31180	32143	1000	-	.	MSTRG.101790	MSTRG.101790.2		3	u
NW_017540802.1	StringTie	exon	33084	33225	1000	-	.	MSTRG.101790	MSTRG.101790.2		4	u
NW_017540803.1	StringTie	exon	40733	40984	1000	+	.	MSTRG.101798	MSTRG.101798.1		1	u
NW_017540803.1	StringTie	exon	41191	41504	1000	+	.	MSTRG.101798	MSTRG.101798.1		2	u
NW_017540803.1	StringTie	exon	42902	43404	1000	+	.	MSTRG.101798	MSTRG.101798.1		3	u
NW_017540805.1	StringTie	exon	2895	3014	1000	+	.	MSTRG.101801	MSTRG.101801.1		1	u
NW_017540805.1	StringTie	exon	3549	4413	1000	+	.	MSTRG.101801	MSTRG.101801.1		2	u
NW_017540805.1	StringTie	exon	4784	6220	1000	+	.	MSTRG.101801	MSTRG.101801.1		3	u
NW_017540808.1	StringTie	exon	13320	13865	1000	-	.	MSTRG.101807	MSTRG.101807.1		1	u
NW_017540808.1	StringTie	exon	13896	14300	1000	-	.	MSTRG.101807	MSTRG.101807.1		2	u
NW_017540809.1	StringTie	exon	6340	6626	1000	+	.	MSTRG.101808	MSTRG.101808.1		1	u
NW_017540809.1	StringTie	exon	37992	38071	1000	+	.	MSTRG.101808	MSTRG.101808.1		2	u
NW_017540810.1	StringTie	exon	46635	46874	1000	-	.	MSTRG.101814	MSTRG.101814.1		1	u
NW_017540810.1	StringTie	exon	47456	47589	1000	-	.	MSTRG.101814	MSTRG.101814.1		2	u
NW_017540810.1	StringTie	exon	47811	49061	1000	-	.	MSTRG.101814	MSTRG.101814.1		3	u
NW_017540813.1	StringTie	exon	4587	4883	1000	+	.	MSTRG.101827	MSTRG.101827.1		1	u
NW_017540813.1	StringTie	exon	5064	5174	1000	+	.	MSTRG.101827	MSTRG.101827.1		2	u
NC_031704.1	StringTie	exon	17652133	17652211	1000	-	.	MSTRG.10183	MSTRG.10183.1		1	o
NC_031704.1	StringTie	exon	17694229	17694393	1000	-	.	MSTRG.10183	MSTRG.10183.1		2	o
NW_017540819.1	StringTie	exon	19933	19950	1000	-	.	MSTRG.101835	MSTRG.101835.1		1	u
NW_017540819.1	StringTie	exon	21823	23062	1000	-	.	MSTRG.101835	MSTRG.101835.1		2	u
NW_017540819.1	StringTie	exon	23301	23586	1000	-	.	MSTRG.101835	MSTRG.101835.1		3	u
NW_017540821.1	StringTie	exon	9881	10425	1000	-	.	MSTRG.101844	MSTRG.101844.2		1	o
NW_017540821.1	StringTie	exon	10505	10551	1000	-	.	MSTRG.101844	MSTRG.101844.2		2	o
NW_017540821.1	StringTie	exon	14646	15063	1000	-	.	MSTRG.101845	MSTRG.101845.1		1	u
NW_017540821.1	StringTie	exon	15153	15430	1000	-	.	MSTRG.101845	MSTRG.101845.1		2	u
NW_017540821.1	StringTie	exon	15489	15593	1000	-	.	MSTRG.101845	MSTRG.101845.1		3	u
NW_017540821.1	StringTie	exon	14745	15038	1000	-	.	MSTRG.101845	MSTRG.101845.3		1	u
NW_017540821.1	StringTie	exon	15129	15430	1000	-	.	MSTRG.101845	MSTRG.101845.3		2	u
NW_017540821.1	StringTie	exon	15477	15593	1000	-	.	MSTRG.101845	MSTRG.101845.3		3	u
NW_017540821.1	StringTie	exon	14747	15063	1000	-	.	MSTRG.101845	MSTRG.101845.5		1	u
NW_017540821.1	StringTie	exon	15153	15430	1000	-	.	MSTRG.101845	MSTRG.101845.5		2	u
NW_017540821.1	StringTie	exon	15507	15564	1000	-	.	MSTRG.101845	MSTRG.101845.5		3	u
NW_017540821.1	StringTie	exon	14649	15063	1000	+	.	MSTRG.101846	MSTRG.101846.1		1	u
NW_017540821.1	StringTie	exon	15153	15597	1000	+	.	MSTRG.101846	MSTRG.101846.1		2	u
NW_017540821.1	StringTie	exon	14751	15063	1000	+	.	MSTRG.101846	MSTRG.101846.2		1	u
NW_017540821.1	StringTie	exon	15153	15411	1000	+	.	MSTRG.101846	MSTRG.101846.2		2	u
NW_017540821.1	StringTie	exon	15458	15553	1000	+	.	MSTRG.101846	MSTRG.101846.2		3	u
NW_017540825.1	StringTie	exon	2	2365	1000	-	.	MSTRG.101859	MSTRG.101859.1		1	u
NW_017540825.1	StringTie	exon	2517	3495	1000	-	.	MSTRG.101859	MSTRG.101859.1		2	u
NW_017540825.1	StringTie	exon	48135	52985	1000	-	.	MSTRG.101862	MSTRG.101862.1		1	j
NW_017540825.1	StringTie	exon	56046	56761	1000	-	.	MSTRG.101862	MSTRG.101862.1		2	j
NW_017540825.1	StringTie	exon	58542	58582	1000	-	.	MSTRG.101862	MSTRG.101862.1		3	j
NW_017540826.1	StringTie	exon	71329	72323	1000	-	.	MSTRG.101870	MSTRG.101870.1		1	j
NW_017540826.1	StringTie	exon	72361	73965	1000	-	.	MSTRG.101870	MSTRG.101870.1		2	j
NW_017540826.1	StringTie	exon	74874	75836	1000	-	.	MSTRG.101870	MSTRG.101870.1		3	j
NW_017540826.1	StringTie	exon	79341	79474	1000	-	.	MSTRG.101873	MSTRG.101873.1		1	u
NW_017540826.1	StringTie	exon	79573	80303	1000	-	.	MSTRG.101873	MSTRG.101873.1		2	u
NW_017540832.1	StringTie	exon	1819	2153	1000	-	.	MSTRG.101887	MSTRG.101887.1		1	u
NW_017540832.1	StringTie	exon	15632	15811	1000	-	.	MSTRG.101887	MSTRG.101887.1		2	u
NW_017540832.1	StringTie	exon	1819	2341	1000	-	.	MSTRG.101887	MSTRG.101887.2		1	u
NW_017540832.1	StringTie	exon	16485	17268	1000	-	.	MSTRG.101887	MSTRG.101887.2		2	u
NW_017540832.1	StringTie	exon	17702	17769	1000	-	.	MSTRG.101887	MSTRG.101887.2		3	u
NW_017540832.1	StringTie	exon	2003	2153	1000	+	.	MSTRG.101888	MSTRG.101888.1		1	u
NW_017540832.1	StringTie	exon	15632	17038	1000	+	.	MSTRG.101888	MSTRG.101888.1		2	u
NC_031697.1	StringTie	exon	14314404	14314865	1000	-	.	MSTRG.1019	MSTRG.1019.1		1	u
NC_031697.1	StringTie	exon	14316818	14316838	1000	-	.	MSTRG.1019	MSTRG.1019.1		2	u
NW_017540833.1	StringTie	exon	70791	71760	1000	+	.	MSTRG.101901	MSTRG.101901.1		1	u
NW_017540833.1	StringTie	exon	105362	105401	1000	+	.	MSTRG.101901	MSTRG.101901.1		2	u
NW_017540833.1	StringTie	exon	85562	85755	1000	+	.	MSTRG.101902	MSTRG.101902.2		1	u
NW_017540833.1	StringTie	exon	95213	96064	1000	+	.	MSTRG.101902	MSTRG.101902.2		2	u
NW_017540833.1	StringTie	exon	96090	98093	1000	+	.	MSTRG.101902	MSTRG.101902.2		3	u
NW_017540833.1	StringTie	exon	98320	105028	1000	+	.	MSTRG.101902	MSTRG.101902.2		4	u
NW_017540833.1	StringTie	exon	85562	85755	1000	+	.	MSTRG.101902	MSTRG.101902.3		1	o
NW_017540833.1	StringTie	exon	106389	106503	1000	+	.	MSTRG.101902	MSTRG.101902.3		2	o
NW_017540833.1	StringTie	exon	108046	110351	1000	+	.	MSTRG.101902	MSTRG.101902.3		3	o
NW_017540833.1	StringTie	exon	85562	85755	1000	+	.	MSTRG.101902	MSTRG.101902.4		1	o
NW_017540833.1	StringTie	exon	95213	95299	1000	+	.	MSTRG.101902	MSTRG.101902.4		2	o
NW_017540833.1	StringTie	exon	106389	110080	1000	+	.	MSTRG.101902	MSTRG.101902.4		3	o
NW_017540834.1	StringTie	exon	15299	15646	1000	-	.	MSTRG.101904	MSTRG.101904.1		1	u
NW_017540834.1	StringTie	exon	15952	16054	1000	-	.	MSTRG.101904	MSTRG.101904.1		2	u
NW_017540834.1	StringTie	exon	16165	16282	1000	-	.	MSTRG.101904	MSTRG.101904.1		3	u
NW_017540837.1	StringTie	exon	132057	132162	1000	+	.	MSTRG.101923	MSTRG.101923.1		1	u
NW_017540837.1	StringTie	exon	132587	132778	1000	+	.	MSTRG.101923	MSTRG.101923.1		2	u
NW_017540837.1	StringTie	exon	167370	167701	1000	+	.	MSTRG.101925	MSTRG.101925.1		1	u
NW_017540837.1	StringTie	exon	173189	173454	1000	+	.	MSTRG.101925	MSTRG.101925.1		2	u
NW_017540837.1	StringTie	exon	246537	246835	1000	+	.	MSTRG.101931	MSTRG.101931.1		1	u
NW_017540837.1	StringTie	exon	251543	251768	1000	+	.	MSTRG.101931	MSTRG.101931.1		2	u
NW_017540839.1	StringTie	exon	28265	28598	1000	-	.	MSTRG.101936	MSTRG.101936.1		1	u
NW_017540839.1	StringTie	exon	28752	28799	1000	-	.	MSTRG.101936	MSTRG.101936.1		2	u
NW_017540840.1	StringTie	exon	276366	278108	1000	-	.	MSTRG.101966	MSTRG.101966.3		1	j
NW_017540840.1	StringTie	exon	278448	279266	1000	-	.	MSTRG.101966	MSTRG.101966.3		2	j
NW_017540840.1	StringTie	exon	318944	319188	1000	-	.	MSTRG.101969	MSTRG.101969.1		1	i
NW_017540840.1	StringTie	exon	319381	319411	1000	-	.	MSTRG.101969	MSTRG.101969.1		2	i
NW_017540840.1	StringTie	exon	334187	334542	1000	-	.	MSTRG.101970	MSTRG.101970.1		1	u
NW_017540840.1	StringTie	exon	336796	336964	1000	-	.	MSTRG.101970	MSTRG.101970.1		2	u
NW_017540842.1	StringTie	exon	1298	2114	1000	-	.	MSTRG.101974	MSTRG.101974.1		1	u
NW_017540842.1	StringTie	exon	5842	5884	1000	-	.	MSTRG.101974	MSTRG.101974.1		2	u
NW_017540842.1	StringTie	exon	9364	10044	1000	-	.	MSTRG.101976	MSTRG.101976.1		1	u
NW_017540842.1	StringTie	exon	10082	10563	1000	-	.	MSTRG.101976	MSTRG.101976.1		2	u
NW_017540842.1	StringTie	exon	11776	12713	1000	-	.	MSTRG.101976	MSTRG.101976.1		3	u
NW_017540843.1	StringTie	exon	21627	21897	1000	-	.	MSTRG.101982	MSTRG.101982.1		1	o
NW_017540843.1	StringTie	exon	143642	143892	1000	-	.	MSTRG.101982	MSTRG.101982.1		2	o
NW_017540843.1	StringTie	exon	78678	78768	1000	+	.	MSTRG.101986	MSTRG.101986.1		1	u
NW_017540843.1	StringTie	exon	83868	84183	1000	+	.	MSTRG.101986	MSTRG.101986.1		2	u
NW_017540845.1	StringTie	exon	52812	53123	1000	+	.	MSTRG.101994	MSTRG.101994.1		1	u
NW_017540845.1	StringTie	exon	54842	55651	1000	+	.	MSTRG.101994	MSTRG.101994.1		2	u
NC_031697.1	StringTie	exon	14314405	14314865	1000	+	.	MSTRG.1020	MSTRG.1020.1		1	u
NC_031697.1	StringTie	exon	14320701	14320817	1000	+	.	MSTRG.1020	MSTRG.1020.1		2	u
NC_031697.1	StringTie	exon	14324904	14325226	1000	+	.	MSTRG.1020	MSTRG.1020.1		3	u
NW_017540847.1	StringTie	exon	25545	25710	1000	+	.	MSTRG.102005	MSTRG.102005.1		1	u
NW_017540847.1	StringTie	exon	26038	26473	1000	+	.	MSTRG.102005	MSTRG.102005.1		2	u
NW_017540847.1	StringTie	exon	28324	28557	1000	+	.	MSTRG.102005	MSTRG.102005.1		3	u
NW_017540847.1	StringTie	exon	95691	95792	1000	+	.	MSTRG.102005	MSTRG.102005.1		4	u
NW_017540847.1	StringTie	exon	28291	28676	1000	+	.	MSTRG.102005	MSTRG.102005.3		1	u
NW_017540847.1	StringTie	exon	62197	62449	1000	+	.	MSTRG.102005	MSTRG.102005.3		2	u
NW_017540847.1	StringTie	exon	25850	25933	1000	-	.	MSTRG.102006	MSTRG.102006.1		1	u
NW_017540847.1	StringTie	exon	26760	27037	1000	-	.	MSTRG.102006	MSTRG.102006.1		2	u
NW_017540847.1	StringTie	exon	28088	28557	1000	-	.	MSTRG.102006	MSTRG.102006.1		3	u
NW_017540847.1	StringTie	exon	95691	95783	1000	-	.	MSTRG.102006	MSTRG.102006.1		4	u
NW_017540847.1	StringTie	exon	34221	34361	1000	-	.	MSTRG.102007	MSTRG.102007.1		1	u
NW_017540847.1	StringTie	exon	37680	37789	1000	-	.	MSTRG.102007	MSTRG.102007.1		2	u
NW_017540847.1	StringTie	exon	35136	35663	1000	-	.	MSTRG.102008	MSTRG.102008.1		1	u
NW_017540847.1	StringTie	exon	36609	36757	1000	-	.	MSTRG.102008	MSTRG.102008.1		2	u
NW_017540847.1	StringTie	exon	35706	36255	1000	-	.	MSTRG.102009	MSTRG.102009.1		1	u
NW_017540847.1	StringTie	exon	40008	40151	1000	-	.	MSTRG.102009	MSTRG.102009.1		2	u
NW_017540847.1	StringTie	exon	86565	86580	1000	+	.	MSTRG.102014	MSTRG.102014.1		1	u
NW_017540847.1	StringTie	exon	94955	95455	1000	+	.	MSTRG.102014	MSTRG.102014.1		2	u
NW_017540847.1	StringTie	exon	87411	87623	1000	-	.	MSTRG.102015	MSTRG.102015.1		1	u
NW_017540847.1	StringTie	exon	150714	151057	1000	-	.	MSTRG.102015	MSTRG.102015.1		2	u
NW_017540847.1	StringTie	exon	119678	119914	1000	+	.	MSTRG.102016	MSTRG.102016.1		1	u
NW_017540847.1	StringTie	exon	122633	122804	1000	+	.	MSTRG.102016	MSTRG.102016.1		2	u
NW_017540847.1	StringTie	exon	122929	123714	1000	+	.	MSTRG.102016	MSTRG.102016.1		3	u
NW_017540847.1	StringTie	exon	123800	124297	1000	+	.	MSTRG.102016	MSTRG.102016.1		4	u
NW_017540847.1	StringTie	exon	124419	126380	1000	+	.	MSTRG.102017	MSTRG.102017.1		1	u
NW_017540847.1	StringTie	exon	126739	127687	1000	+	.	MSTRG.102017	MSTRG.102017.1		2	u
NW_017540847.1	StringTie	exon	147987	148013	1000	+	.	MSTRG.102018	MSTRG.102018.1		1	u
NW_017540847.1	StringTie	exon	148864	149151	1000	+	.	MSTRG.102018	MSTRG.102018.1		2	u
NW_017540847.1	StringTie	exon	150798	151703	1000	+	.	MSTRG.102018	MSTRG.102018.1		3	u
NW_017540848.1	StringTie	exon	1	893	1000	-	.	MSTRG.102019	MSTRG.102019.1		1	x
NW_017540848.1	StringTie	exon	46632	48980	1000	-	.	MSTRG.102019	MSTRG.102019.1		2	x
NW_017540849.1	StringTie	exon	18870	20465	1000	-	.	MSTRG.102025	MSTRG.102025.1		1	u
NW_017540849.1	StringTie	exon	20538	21514	1000	-	.	MSTRG.102025	MSTRG.102025.1		2	u
NW_017540853.1	StringTie	exon	25658	26025	1000	-	.	MSTRG.102051	MSTRG.102051.1		1	o
NW_017540853.1	StringTie	exon	28000	28439	1000	-	.	MSTRG.102051	MSTRG.102051.1		2	o
NW_017540859.1	StringTie	exon	16886	17108	1000	-	.	MSTRG.102064	MSTRG.102064.1		1	i
NW_017540859.1	StringTie	exon	18164	18326	1000	-	.	MSTRG.102064	MSTRG.102064.1		2	i
NW_017540859.1	StringTie	exon	22077	22753	1000	-	.	MSTRG.102066	MSTRG.102066.1		1	i
NW_017540859.1	StringTie	exon	22873	23534	1000	-	.	MSTRG.102066	MSTRG.102066.1		2	i
NW_017540859.1	StringTie	exon	59219	59466	1000	-	.	MSTRG.102069	MSTRG.102069.1		1	i
NW_017540859.1	StringTie	exon	59596	60496	1000	-	.	MSTRG.102069	MSTRG.102069.1		2	i
NC_031704.1	StringTie	exon	17739066	17739507	1000	+	.	MSTRG.10207	MSTRG.10207.1		1	i
NC_031704.1	StringTie	exon	17739529	17739874	1000	+	.	MSTRG.10207	MSTRG.10207.1		2	i
NC_031704.1	StringTie	exon	17740590	17744894	1000	+	.	MSTRG.10207	MSTRG.10207.1		3	i
NW_017540859.1	StringTie	exon	61097	61727	1000	-	.	MSTRG.102070	MSTRG.102070.1		1	i
NW_017540859.1	StringTie	exon	61751	61916	1000	-	.	MSTRG.102070	MSTRG.102070.1		2	i
NW_017540859.1	StringTie	exon	61937	63076	1000	-	.	MSTRG.102070	MSTRG.102070.1		3	i
NC_031704.1	StringTie	exon	17744983	17747830	1000	+	.	MSTRG.10208	MSTRG.10208.1		1	i
NC_031704.1	StringTie	exon	17748009	17749701	1000	+	.	MSTRG.10208	MSTRG.10208.1		2	i
NW_017540865.1	StringTie	exon	16362	16532	1000	+	.	MSTRG.102084	MSTRG.102084.1		1	u
NW_017540865.1	StringTie	exon	16870	17119	1000	+	.	MSTRG.102084	MSTRG.102084.1		2	u
NC_031704.1	StringTie	exon	17752507	17752813	1000	+	.	MSTRG.10209	MSTRG.10209.1		1	i
NC_031704.1	StringTie	exon	17753041	17753711	1000	+	.	MSTRG.10209	MSTRG.10209.1		2	i
NW_017540869.1	StringTie	exon	1	226	1000	+	.	MSTRG.102090	MSTRG.102090.1		1	u
NW_017540869.1	StringTie	exon	1251	1309	1000	+	.	MSTRG.102090	MSTRG.102090.1		2	u
NC_031697.1	StringTie	exon	14568092	14568459	1000	+	.	MSTRG.1021	MSTRG.1021.11		1	u
NC_031697.1	StringTie	exon	14568586	14570199	1000	+	.	MSTRG.1021	MSTRG.1021.11		2	u
NC_031697.1	StringTie	exon	14366275	14367238	1000	+	.	MSTRG.1021	MSTRG.1021.4		1	o
NC_031697.1	StringTie	exon	14568103	14569416	1000	+	.	MSTRG.1021	MSTRG.1021.4		2	o
NC_031697.1	StringTie	exon	14368385	14368888	1000	+	.	MSTRG.1021	MSTRG.1021.5		1	u
NC_031697.1	StringTie	exon	14369653	14370018	1000	+	.	MSTRG.1021	MSTRG.1021.5		2	u
NC_031697.1	StringTie	exon	14368555	14368691	1000	+	.	MSTRG.1021	MSTRG.1021.6		1	o
NC_031697.1	StringTie	exon	14369368	14369441	1000	+	.	MSTRG.1021	MSTRG.1021.6		2	o
NC_031697.1	StringTie	exon	14369515	14369569	1000	+	.	MSTRG.1021	MSTRG.1021.6		3	o
NC_031697.1	StringTie	exon	14566654	14566990	1000	+	.	MSTRG.1021	MSTRG.1021.6		4	o
NC_031697.1	StringTie	exon	14368575	14368874	1000	+	.	MSTRG.1021	MSTRG.1021.7		1	u
NC_031697.1	StringTie	exon	14369621	14369981	1000	+	.	MSTRG.1021	MSTRG.1021.7		2	u
NC_031697.1	StringTie	exon	14368638	14368786	1000	+	.	MSTRG.1021	MSTRG.1021.8		1	o
NC_031697.1	StringTie	exon	14369529	14369732	1000	+	.	MSTRG.1021	MSTRG.1021.8		2	o
NC_031697.1	StringTie	exon	14566855	14566998	1000	+	.	MSTRG.1021	MSTRG.1021.8		3	o
NC_031697.1	StringTie	exon	14569869	14570199	1000	+	.	MSTRG.1021	MSTRG.1021.8		4	o
NW_017540871.1	StringTie	exon	27240	27369	1000	+	.	MSTRG.102101	MSTRG.102101.1		1	u
NW_017540871.1	StringTie	exon	29010	29311	1000	+	.	MSTRG.102101	MSTRG.102101.1		2	u
NW_017540871.1	StringTie	exon	99345	100425	1000	-	.	MSTRG.102108	MSTRG.102108.1		1	u
NW_017540871.1	StringTie	exon	103671	103943	1000	-	.	MSTRG.102108	MSTRG.102108.1		2	u
NC_031704.1	StringTie	exon	17781225	17781325	1000	+	.	MSTRG.10211	MSTRG.10211.4		1	o
NC_031704.1	StringTie	exon	17781794	17782147	1000	+	.	MSTRG.10211	MSTRG.10211.4		2	o
NC_031704.1	StringTie	exon	17777948	17778004	1000	-	.	MSTRG.10212	MSTRG.10212.1		1	x
NC_031704.1	StringTie	exon	17778079	17779042	1000	-	.	MSTRG.10212	MSTRG.10212.1		2	x
NC_031704.1	StringTie	exon	17779638	17779832	1000	-	.	MSTRG.10212	MSTRG.10212.1		3	x
NW_017540878.1	StringTie	exon	16305	16407	1000	-	.	MSTRG.102142	MSTRG.102142.1		1	i
NW_017540878.1	StringTie	exon	19426	19643	1000	-	.	MSTRG.102142	MSTRG.102142.1		2	i
NW_017540878.1	StringTie	exon	16808	18252	1000	-	.	MSTRG.102143	MSTRG.102143.1		1	i
NW_017540878.1	StringTie	exon	24437	25263	1000	-	.	MSTRG.102143	MSTRG.102143.1		2	i
NC_031704.1	StringTie	exon	17807563	17807775	1000	-	.	MSTRG.10215	MSTRG.10215.1		1	u
NC_031704.1	StringTie	exon	17807978	17808094	1000	-	.	MSTRG.10215	MSTRG.10215.1		2	u
NW_017540879.1	StringTie	exon	110904	112607	1000	-	.	MSTRG.102166	MSTRG.102166.1		1	u
NW_017540879.1	StringTie	exon	113019	113408	1000	-	.	MSTRG.102166	MSTRG.102166.1		2	u
NW_017540880.1	StringTie	exon	27	531	1000	-	.	MSTRG.102167	MSTRG.102167.1		1	u
NW_017540880.1	StringTie	exon	655	871	1000	-	.	MSTRG.102167	MSTRG.102167.1		2	u
NW_017540880.1	StringTie	exon	13288	13346	1000	+	.	MSTRG.102171	MSTRG.102171.1		1	u
NW_017540880.1	StringTie	exon	13556	14119	1000	+	.	MSTRG.102171	MSTRG.102171.1		2	u
NW_017540880.1	StringTie	exon	15052	15255	1000	+	.	MSTRG.102171	MSTRG.102171.1		3	u
NW_017540882.1	StringTie	exon	15832	15872	1000	-	.	MSTRG.102178	MSTRG.102178.1		1	o
NW_017540882.1	StringTie	exon	23655	24657	1000	-	.	MSTRG.102178	MSTRG.102178.1		2	o
NW_017540883.1	StringTie	exon	19357	19693	1000	+	.	MSTRG.102183	MSTRG.102183.1		1	u
NW_017540883.1	StringTie	exon	19826	21969	1000	+	.	MSTRG.102183	MSTRG.102183.1		2	u
NW_017540883.1	StringTie	exon	19382	19709	1000	+	.	MSTRG.102183	MSTRG.102183.2		1	u
NW_017540883.1	StringTie	exon	19838	21717	1000	+	.	MSTRG.102183	MSTRG.102183.2		2	u
NW_017540883.1	StringTie	exon	28014	28590	1000	-	.	MSTRG.102187	MSTRG.102187.1		1	u
NW_017540883.1	StringTie	exon	28622	28831	1000	-	.	MSTRG.102187	MSTRG.102187.1		2	u
NW_017540885.1	StringTie	exon	21535	21718	1000	+	.	MSTRG.102198	MSTRG.102198.1		1	u
NW_017540885.1	StringTie	exon	22028	22035	1000	+	.	MSTRG.102198	MSTRG.102198.1		2	u
NW_017540885.1	StringTie	exon	24930	25056	1000	+	.	MSTRG.102198	MSTRG.102198.1		3	u
NW_017540885.1	StringTie	exon	25530	25629	1000	+	.	MSTRG.102198	MSTRG.102198.1		4	u
NW_017540885.1	StringTie	exon	21974	22162	1000	-	.	MSTRG.102199	MSTRG.102199.3		1	u
NW_017540885.1	StringTie	exon	25530	25627	1000	-	.	MSTRG.102199	MSTRG.102199.3		2	u
NW_017540886.1	StringTie	exon	8605	8951	1000	+	.	MSTRG.102200	MSTRG.102200.5		1	u
NW_017540886.1	StringTie	exon	9125	9625	1000	+	.	MSTRG.102200	MSTRG.102200.5		2	u
NW_017540894.1	StringTie	exon	18302	18720	1000	+	.	MSTRG.102215	MSTRG.102215.2		1	u
NW_017540894.1	StringTie	exon	18758	18810	1000	+	.	MSTRG.102215	MSTRG.102215.2		2	u
NW_017540895.1	StringTie	exon	2723	3066	1000	-	.	MSTRG.102217	MSTRG.102217.1		1	u
NW_017540895.1	StringTie	exon	3169	4359	1000	-	.	MSTRG.102217	MSTRG.102217.1		2	u
NW_017540895.1	StringTie	exon	10854	11097	1000	-	.	MSTRG.102218	MSTRG.102218.4		1	j
NW_017540895.1	StringTie	exon	12206	13068	1000	-	.	MSTRG.102218	MSTRG.102218.4		2	j
NW_017540895.1	StringTie	exon	13930	14170	1000	-	.	MSTRG.102218	MSTRG.102218.4		3	j
NC_031704.1	StringTie	exon	17871826	17872045	1000	-	.	MSTRG.10222	MSTRG.10222.1		1	o
NC_031704.1	StringTie	exon	17984021	17984099	1000	-	.	MSTRG.10222	MSTRG.10222.1		2	o
NW_017540895.1	StringTie	exon	107720	108438	1000	-	.	MSTRG.102229	MSTRG.102229.1		1	u
NW_017540895.1	StringTie	exon	108551	109272	1000	-	.	MSTRG.102229	MSTRG.102229.1		2	u
NW_017540895.1	StringTie	exon	109559	110128	1000	-	.	MSTRG.102229	MSTRG.102229.1		3	u
NW_017540895.1	StringTie	exon	130542	130581	1000	-	.	MSTRG.102233	MSTRG.102233.1		1	u
NW_017540895.1	StringTie	exon	130786	131635	1000	-	.	MSTRG.102233	MSTRG.102233.1		2	u
NW_017540895.1	StringTie	exon	165476	165748	1000	+	.	MSTRG.102237	MSTRG.102237.4		1	u
NW_017540895.1	StringTie	exon	165868	166458	1000	+	.	MSTRG.102237	MSTRG.102237.4		2	u
NW_017540895.1	StringTie	exon	165478	165761	1000	+	.	MSTRG.102237	MSTRG.102237.6		1	x
NW_017540895.1	StringTie	exon	165884	166293	1000	+	.	MSTRG.102237	MSTRG.102237.6		2	x
NW_017540895.1	StringTie	exon	198813	198980	1000	+	.	MSTRG.102237	MSTRG.102237.6		3	x
NW_017540895.1	StringTie	exon	165485	165760	1000	+	.	MSTRG.102237	MSTRG.102237.7		1	u
NW_017540895.1	StringTie	exon	165881	166893	1000	+	.	MSTRG.102237	MSTRG.102237.7		2	u
NW_017540897.1	StringTie	exon	163849	163992	1000	-	.	MSTRG.102255	MSTRG.102255.4		1	u
NW_017540897.1	StringTie	exon	165693	165980	1000	-	.	MSTRG.102255	MSTRG.102255.4		2	u
NW_017540897.1	StringTie	exon	168049	168300	1000	-	.	MSTRG.102255	MSTRG.102255.4		3	u
NW_017540897.1	StringTie	exon	302708	304052	1000	+	.	MSTRG.102260	MSTRG.102260.1		1	u
NW_017540897.1	StringTie	exon	304300	305315	1000	+	.	MSTRG.102260	MSTRG.102260.1		2	u
NW_017540897.1	StringTie	exon	335236	335366	1000	+	.	MSTRG.102262	MSTRG.102262.1		1	u
NW_017540897.1	StringTie	exon	335488	335680	1000	+	.	MSTRG.102262	MSTRG.102262.1		2	u
NW_017540897.1	StringTie	exon	426286	426545	1000	-	.	MSTRG.102267	MSTRG.102267.1		1	u
NW_017540897.1	StringTie	exon	437541	437695	1000	-	.	MSTRG.102267	MSTRG.102267.1		2	u
NW_017540897.1	StringTie	exon	427930	428274	1000	-	.	MSTRG.102269	MSTRG.102269.1		1	u
NW_017540897.1	StringTie	exon	428297	428770	1000	-	.	MSTRG.102269	MSTRG.102269.1		2	u
NW_017540897.1	StringTie	exon	481479	481903	1000	+	.	MSTRG.102272	MSTRG.102272.2		1	u
NW_017540897.1	StringTie	exon	481941	482761	1000	+	.	MSTRG.102272	MSTRG.102272.2		2	u
NW_017540902.1	StringTie	exon	764	910	1000	+	.	MSTRG.102278	MSTRG.102278.1		1	x
NW_017540902.1	StringTie	exon	18634	18787	1000	+	.	MSTRG.102278	MSTRG.102278.1		2	x
NW_017540907.1	StringTie	exon	7541	8185	1000	-	.	MSTRG.102288	MSTRG.102288.1		1	u
NW_017540907.1	StringTie	exon	8219	8774	1000	-	.	MSTRG.102288	MSTRG.102288.1		2	u
NW_017540907.1	StringTie	exon	7582	8767	1000	-	.	MSTRG.102288	MSTRG.102288.2		1	u
NW_017540907.1	StringTie	exon	9461	9843	1000	-	.	MSTRG.102288	MSTRG.102288.2		2	u
NW_017540911.1	StringTie	exon	7525	7767	1000	+	.	MSTRG.102296	MSTRG.102296.1		1	u
NW_017540911.1	StringTie	exon	7894	8078	1000	+	.	MSTRG.102296	MSTRG.102296.1		2	u
NW_017540911.1	StringTie	exon	8825	9059	1000	+	.	MSTRG.102297	MSTRG.102297.1		1	u
NW_017540911.1	StringTie	exon	9282	11191	1000	+	.	MSTRG.102297	MSTRG.102297.1		2	u
NW_017540914.1	StringTie	exon	36908	38683	1000	+	.	MSTRG.102311	MSTRG.102311.1		1	u
NW_017540914.1	StringTie	exon	38741	39089	1000	+	.	MSTRG.102311	MSTRG.102311.1		2	u
NW_017540914.1	StringTie	exon	125381	127040	1000	-	.	MSTRG.102315	MSTRG.102315.1		1	u
NW_017540914.1	StringTie	exon	127254	127669	1000	-	.	MSTRG.102315	MSTRG.102315.1		2	u
NW_017540918.1	StringTie	exon	7603	9521	1000	-	.	MSTRG.102335	MSTRG.102335.1		1	u
NW_017540918.1	StringTie	exon	15263	16010	1000	-	.	MSTRG.102335	MSTRG.102335.1		2	u
NW_017540918.1	StringTie	exon	7603	9306	1000	-	.	MSTRG.102335	MSTRG.102335.2		1	u
NW_017540918.1	StringTie	exon	15042	16012	1000	-	.	MSTRG.102335	MSTRG.102335.2		2	u
NW_017540918.1	StringTie	exon	7603	9510	1000	-	.	MSTRG.102335	MSTRG.102335.3		1	u
NW_017540918.1	StringTie	exon	15256	16012	1000	-	.	MSTRG.102335	MSTRG.102335.3		2	u
NW_017540922.1	StringTie	exon	24705	25044	1000	-	.	MSTRG.102343	MSTRG.102343.1		1	u
NW_017540922.1	StringTie	exon	26589	26806	1000	-	.	MSTRG.102343	MSTRG.102343.1		2	u
NC_031704.1	StringTie	exon	18238268	18238322	1000	-	.	MSTRG.10235	MSTRG.10235.1		1	u
NC_031704.1	StringTie	exon	18238671	18238844	1000	-	.	MSTRG.10235	MSTRG.10235.1		2	u
NW_017540927.1	StringTie	exon	18150	18531	1000	-	.	MSTRG.102358	MSTRG.102358.1		1	u
NW_017540927.1	StringTie	exon	25985	26273	1000	-	.	MSTRG.102358	MSTRG.102358.1		2	u
NW_017540927.1	StringTie	exon	27266	27598	1000	-	.	MSTRG.102358	MSTRG.102358.1		3	u
NW_017540927.1	StringTie	exon	18373	18704	1000	-	.	MSTRG.102358	MSTRG.102358.2		1	u
NW_017540927.1	StringTie	exon	26158	26273	1000	-	.	MSTRG.102358	MSTRG.102358.2		2	u
NW_017540927.1	StringTie	exon	27266	27419	1000	-	.	MSTRG.102358	MSTRG.102358.2		3	u
NC_031704.1	StringTie	exon	18239883	18239966	1000	+	.	MSTRG.10236	MSTRG.10236.1		1	u
NC_031704.1	StringTie	exon	18240566	18241010	1000	+	.	MSTRG.10236	MSTRG.10236.1		2	u
NW_017540928.1	StringTie	exon	54069	54316	1000	+	.	MSTRG.102362	MSTRG.102362.1		1	i
NW_017540928.1	StringTie	exon	54564	55186	1000	+	.	MSTRG.102362	MSTRG.102362.1		2	i
NW_017540928.1	StringTie	exon	55457	55503	1000	+	.	MSTRG.102362	MSTRG.102362.1		3	i
NW_017540928.1	StringTie	exon	55570	55859	1000	+	.	MSTRG.102362	MSTRG.102362.3		1	i
NW_017540928.1	StringTie	exon	59365	59791	1000	+	.	MSTRG.102362	MSTRG.102362.3		2	i
NW_017540928.1	StringTie	exon	54109	55186	1000	-	.	MSTRG.102363	MSTRG.102363.1		1	i
NW_017540928.1	StringTie	exon	55457	55925	1000	-	.	MSTRG.102363	MSTRG.102363.1		2	i
NW_017540930.1	StringTie	exon	5709	5866	1000	+	.	MSTRG.102369	MSTRG.102369.1		1	u
NW_017540930.1	StringTie	exon	6034	7348	1000	+	.	MSTRG.102369	MSTRG.102369.1		2	u
NC_031704.1	StringTie	exon	18239936	18239972	1000	-	.	MSTRG.10237	MSTRG.10237.1		1	u
NC_031704.1	StringTie	exon	18240566	18241006	1000	-	.	MSTRG.10237	MSTRG.10237.1		2	u
NW_017540931.1	StringTie	exon	21254	21392	1000	+	.	MSTRG.102370	MSTRG.102370.1		1	u
NW_017540931.1	StringTie	exon	21800	22078	1000	+	.	MSTRG.102370	MSTRG.102370.1		2	u
NW_017540935.1	StringTie	exon	56	528	1000	+	.	MSTRG.102393	MSTRG.102393.1		1	u
NW_017540935.1	StringTie	exon	774	1291	1000	+	.	MSTRG.102393	MSTRG.102393.1		2	u
NW_017540938.1	StringTie	exon	132997	133590	1000	-	.	MSTRG.102407	MSTRG.102407.1		1	x
NW_017540938.1	StringTie	exon	133691	134123	1000	-	.	MSTRG.102407	MSTRG.102407.1		2	x
NW_017540938.1	StringTie	exon	153692	154430	1000	-	.	MSTRG.102412	MSTRG.102412.1		1	x
NW_017540938.1	StringTie	exon	155783	156028	1000	-	.	MSTRG.102412	MSTRG.102412.1		2	x
NW_017540938.1	StringTie	exon	191181	191547	1000	+	.	MSTRG.102416	MSTRG.102416.1		1	u
NW_017540938.1	StringTie	exon	192583	192725	1000	+	.	MSTRG.102416	MSTRG.102416.1		2	u
NW_017540938.1	StringTie	exon	191181	191547	1000	+	.	MSTRG.102416	MSTRG.102416.2		1	u
NW_017540938.1	StringTie	exon	192578	192704	1000	+	.	MSTRG.102416	MSTRG.102416.2		2	u
NW_017540939.1	StringTie	exon	92658	92750	1000	+	.	MSTRG.102423	MSTRG.102423.1		1	o
NW_017540939.1	StringTie	exon	210534	210772	1000	+	.	MSTRG.102423	MSTRG.102423.1		2	o
NW_017540939.1	StringTie	exon	384331	384453	1000	+	.	MSTRG.102423	MSTRG.102423.1		3	o
NW_017540939.1	StringTie	exon	384731	385335	1000	+	.	MSTRG.102423	MSTRG.102423.1		4	o
NW_017540939.1	StringTie	exon	92658	93320	1000	+	.	MSTRG.102423	MSTRG.102423.2		1	o
NW_017540939.1	StringTie	exon	384942	385356	1000	+	.	MSTRG.102423	MSTRG.102423.2		2	o
NW_017540939.1	StringTie	exon	210204	210772	1000	+	.	MSTRG.102423	MSTRG.102423.4		1	u
NW_017540939.1	StringTie	exon	384331	384590	1000	+	.	MSTRG.102423	MSTRG.102423.4		2	u
NW_017540939.1	StringTie	exon	384868	385337	1000	+	.	MSTRG.102423	MSTRG.102423.4		3	u
NW_017540939.1	StringTie	exon	96580	96914	1000	+	.	MSTRG.102426	MSTRG.102426.1		1	o
NW_017540939.1	StringTie	exon	98128	99110	1000	+	.	MSTRG.102426	MSTRG.102426.1		2	o
NW_017540939.1	StringTie	exon	207133	207155	1000	+	.	MSTRG.102426	MSTRG.102426.1		3	o
NW_017540939.1	StringTie	exon	366444	366598	1000	+	.	MSTRG.102426	MSTRG.102426.1		4	o
NW_017540939.1	StringTie	exon	210540	210924	1000	-	.	MSTRG.102430	MSTRG.102430.1		1	u
NW_017540939.1	StringTie	exon	383592	383709	1000	-	.	MSTRG.102430	MSTRG.102430.1		2	u
NW_017540939.1	StringTie	exon	382912	383286	1000	-	.	MSTRG.102430	MSTRG.102430.2		1	u
NW_017540939.1	StringTie	exon	384179	385324	1000	-	.	MSTRG.102430	MSTRG.102430.2		2	u
NW_017540939.1	StringTie	exon	404000	404841	1000	-	.	MSTRG.102433	MSTRG.102433.1		1	u
NW_017540939.1	StringTie	exon	410646	410706	1000	-	.	MSTRG.102433	MSTRG.102433.1		2	u
NW_017540939.1	StringTie	exon	404281	404610	1000	-	.	MSTRG.102433	MSTRG.102433.2		1	u
NW_017540939.1	StringTie	exon	405015	405114	1000	-	.	MSTRG.102433	MSTRG.102433.2		2	u
NW_017540939.1	StringTie	exon	404118	404610	1000	+	.	MSTRG.102434	MSTRG.102434.1		1	u
NW_017540939.1	StringTie	exon	409614	409757	1000	+	.	MSTRG.102434	MSTRG.102434.1		2	u
NW_017540939.1	StringTie	exon	438195	444106	1000	+	.	MSTRG.102439	MSTRG.102439.1		1	u
NW_017540939.1	StringTie	exon	444173	444969	1000	+	.	MSTRG.102439	MSTRG.102439.1		2	u
NW_017540939.1	StringTie	exon	445195	447760	1000	+	.	MSTRG.102439	MSTRG.102439.1		3	u
NW_017540939.1	StringTie	exon	447814	448251	1000	+	.	MSTRG.102439	MSTRG.102439.1		4	u
NW_017540939.1	StringTie	exon	438269	444106	1000	+	.	MSTRG.102439	MSTRG.102439.2		1	u
NW_017540939.1	StringTie	exon	444173	444863	1000	+	.	MSTRG.102439	MSTRG.102439.2		2	u
NW_017540939.1	StringTie	exon	445090	447706	1000	+	.	MSTRG.102439	MSTRG.102439.2		3	u
NW_017540939.1	StringTie	exon	447761	448251	1000	+	.	MSTRG.102439	MSTRG.102439.2		4	u
NW_017540939.1	StringTie	exon	452262	455339	1000	+	.	MSTRG.102441	MSTRG.102441.1		1	u
NW_017540939.1	StringTie	exon	455623	455789	1000	+	.	MSTRG.102441	MSTRG.102441.1		2	u
NW_017540939.1	StringTie	exon	452278	454265	1000	+	.	MSTRG.102441	MSTRG.102441.2		1	u
NW_017540939.1	StringTie	exon	454395	455064	1000	+	.	MSTRG.102441	MSTRG.102441.2		2	u
NW_017540939.1	StringTie	exon	455132	455339	1000	+	.	MSTRG.102441	MSTRG.102441.2		3	u
NW_017540939.1	StringTie	exon	455623	455789	1000	+	.	MSTRG.102441	MSTRG.102441.2		4	u
NW_017540940.1	StringTie	exon	23942	24221	1000	+	.	MSTRG.102449	MSTRG.102449.1		1	u
NW_017540940.1	StringTie	exon	24370	24921	1000	+	.	MSTRG.102449	MSTRG.102449.1		2	u
NW_017540940.1	StringTie	exon	28590	28738	1000	+	.	MSTRG.102451	MSTRG.102451.1		1	u
NW_017540940.1	StringTie	exon	37691	37919	1000	+	.	MSTRG.102451	MSTRG.102451.1		2	u
NW_017540940.1	StringTie	exon	34995	35927	1000	-	.	MSTRG.102452	MSTRG.102452.1		1	u
NW_017540940.1	StringTie	exon	36169	36405	1000	-	.	MSTRG.102452	MSTRG.102452.1		2	u
NW_017540941.1	StringTie	exon	22162	22474	1000	+	.	MSTRG.102457	MSTRG.102457.1		1	u
NW_017540941.1	StringTie	exon	24986	25292	1000	+	.	MSTRG.102457	MSTRG.102457.1		2	u
NW_017540941.1	StringTie	exon	24954	24985	1000	+	.	MSTRG.102457	MSTRG.102457.2		1	u
NW_017540941.1	StringTie	exon	25025	25102	1000	+	.	MSTRG.102457	MSTRG.102457.2		2	u
NW_017540941.1	StringTie	exon	25142	25292	1000	+	.	MSTRG.102457	MSTRG.102457.2		3	u
NW_017540941.1	StringTie	exon	22432	22442	1000	-	.	MSTRG.102458	MSTRG.102458.1		1	u
NW_017540941.1	StringTie	exon	24954	24985	1000	-	.	MSTRG.102458	MSTRG.102458.1		2	u
NW_017540941.1	StringTie	exon	25025	25333	1000	-	.	MSTRG.102458	MSTRG.102458.1		3	u
NW_017540941.1	StringTie	exon	70917	74010	1000	+	.	MSTRG.102466	MSTRG.102466.1		1	u
NW_017540941.1	StringTie	exon	74165	75318	1000	+	.	MSTRG.102466	MSTRG.102466.1		2	u
NW_017540941.1	StringTie	exon	75666	75959	1000	+	.	MSTRG.102466	MSTRG.102466.1		3	u
NW_017540941.1	StringTie	exon	76198	83079	1000	+	.	MSTRG.102466	MSTRG.102466.1		4	u
NW_017540943.1	StringTie	exon	6517	6824	1000	-	.	MSTRG.102471	MSTRG.102471.2		1	u
NW_017540943.1	StringTie	exon	6906	7287	1000	-	.	MSTRG.102471	MSTRG.102471.2		2	u
NW_017540946.1	StringTie	exon	10221	10400	1000	-	.	MSTRG.102475	MSTRG.102475.1		1	u
NW_017540946.1	StringTie	exon	11155	11255	1000	-	.	MSTRG.102475	MSTRG.102475.1		2	u
NW_017540946.1	StringTie	exon	14728	14864	1000	-	.	MSTRG.102475	MSTRG.102475.1		3	u
NC_031704.1	StringTie	exon	18331671	18332060	1000	+	.	MSTRG.10248	MSTRG.10248.1		1	u
NC_031704.1	StringTie	exon	18332333	18333542	1000	+	.	MSTRG.10248	MSTRG.10248.1		2	u
NW_017540951.1	StringTie	exon	76626	79186	1000	+	.	MSTRG.102492	MSTRG.102492.1		1	i
NW_017540951.1	StringTie	exon	79321	80638	1000	+	.	MSTRG.102492	MSTRG.102492.1		2	i
NW_017540951.1	StringTie	exon	76693	77447	1000	+	.	MSTRG.102492	MSTRG.102492.2		1	i
NW_017540951.1	StringTie	exon	77495	79221	1000	+	.	MSTRG.102492	MSTRG.102492.2		2	i
NW_017540951.1	StringTie	exon	79357	80638	1000	+	.	MSTRG.102492	MSTRG.102492.2		3	i
NW_017540951.1	StringTie	exon	267130	267806	1000	+	.	MSTRG.102503	MSTRG.102503.1		1	u
NW_017540951.1	StringTie	exon	270689	270733	1000	+	.	MSTRG.102503	MSTRG.102503.1		2	u
NW_017540951.1	StringTie	exon	271013	271729	1000	+	.	MSTRG.102503	MSTRG.102503.1		3	u
NW_017540951.1	StringTie	exon	279002	279530	1000	+	.	MSTRG.102507	MSTRG.102507.2		1	u
NW_017540951.1	StringTie	exon	280394	281461	1000	+	.	MSTRG.102507	MSTRG.102507.2		2	u
NW_017540951.1	StringTie	exon	306149	306269	1000	-	.	MSTRG.102510	MSTRG.102510.1		1	u
NW_017540951.1	StringTie	exon	307078	307209	1000	-	.	MSTRG.102510	MSTRG.102510.1		2	u
NW_017540951.1	StringTie	exon	307464	307841	1000	-	.	MSTRG.102510	MSTRG.102510.1		3	u
NW_017540951.1	StringTie	exon	307360	307528	1000	-	.	MSTRG.102510	MSTRG.102510.2		1	u
NW_017540951.1	StringTie	exon	307626	307841	1000	-	.	MSTRG.102510	MSTRG.102510.2		2	u
NW_017540951.1	StringTie	exon	307399	307528	1000	+	.	MSTRG.102511	MSTRG.102511.1		1	u
NW_017540951.1	StringTie	exon	307626	307876	1000	+	.	MSTRG.102511	MSTRG.102511.1		2	u
NW_017540951.1	StringTie	exon	308045	308071	1000	+	.	MSTRG.102511	MSTRG.102511.1		3	u
NW_017540951.1	StringTie	exon	455916	456304	1000	+	.	MSTRG.102519	MSTRG.102519.1		1	u
NW_017540951.1	StringTie	exon	456622	458462	1000	+	.	MSTRG.102519	MSTRG.102519.1		2	u
NW_017540951.1	StringTie	exon	516601	516776	1000	+	.	MSTRG.102525	MSTRG.102525.3		1	u
NW_017540951.1	StringTie	exon	516799	517132	1000	+	.	MSTRG.102525	MSTRG.102525.3		2	u
NW_017540951.1	StringTie	exon	517909	518570	1000	+	.	MSTRG.102525	MSTRG.102525.4		1	u
NW_017540951.1	StringTie	exon	518596	518816	1000	+	.	MSTRG.102525	MSTRG.102525.4		2	u
NW_017540951.1	StringTie	exon	506430	506488	1000	-	.	MSTRG.102526	MSTRG.102526.1		1	u
NW_017540951.1	StringTie	exon	516699	517302	1000	-	.	MSTRG.102526	MSTRG.102526.1		2	u
NW_017540951.1	StringTie	exon	572388	577311	1000	+	.	MSTRG.102528	MSTRG.102528.1		1	u
NW_017540951.1	StringTie	exon	577332	578849	1000	+	.	MSTRG.102528	MSTRG.102528.1		2	u
NW_017540952.1	StringTie	exon	65533	65616	1000	-	.	MSTRG.102535	MSTRG.102535.1		1	u
NW_017540952.1	StringTie	exon	65642	66813	1000	-	.	MSTRG.102535	MSTRG.102535.1		2	u
NW_017540952.1	StringTie	exon	66855	68765	1000	-	.	MSTRG.102536	MSTRG.102536.1		1	u
NW_017540952.1	StringTie	exon	72627	72682	1000	-	.	MSTRG.102536	MSTRG.102536.1		2	u
NW_017540954.1	StringTie	exon	1564	1923	1000	+	.	MSTRG.102539	MSTRG.102539.1		1	u
NW_017540954.1	StringTie	exon	3208	3777	1000	+	.	MSTRG.102539	MSTRG.102539.1		2	u
NW_017540954.1	StringTie	exon	15189	15540	1000	+	.	MSTRG.102543	MSTRG.102543.1		1	u
NW_017540954.1	StringTie	exon	15593	18517	1000	+	.	MSTRG.102543	MSTRG.102543.1		2	u
NW_017540954.1	StringTie	exon	58468	59047	1000	+	.	MSTRG.102545	MSTRG.102545.1		1	u
NW_017540954.1	StringTie	exon	59072	60766	1000	+	.	MSTRG.102545	MSTRG.102545.1		2	u
NW_017540957.1	StringTie	exon	20564	20773	1000	-	.	MSTRG.102555	MSTRG.102555.1		1	u
NW_017540957.1	StringTie	exon	21465	21724	1000	-	.	MSTRG.102555	MSTRG.102555.1		2	u
NW_017540957.1	StringTie	exon	21804	22067	1000	-	.	MSTRG.102555	MSTRG.102555.1		3	u
NW_017540957.1	StringTie	exon	21336	21704	1000	-	.	MSTRG.102555	MSTRG.102555.5		1	u
NW_017540957.1	StringTie	exon	21804	21945	1000	-	.	MSTRG.102555	MSTRG.102555.5		2	u
NW_017540957.1	StringTie	exon	20672	20773	1000	+	.	MSTRG.102556	MSTRG.102556.1		1	u
NW_017540957.1	StringTie	exon	21465	21770	1000	+	.	MSTRG.102556	MSTRG.102556.1		2	u
NW_017540957.1	StringTie	exon	21850	21891	1000	+	.	MSTRG.102556	MSTRG.102556.1		3	u
NC_031704.1	StringTie	exon	18423196	18423304	1000	-	.	MSTRG.10257	MSTRG.10257.1		1	u
NC_031704.1	StringTie	exon	18426627	18426701	1000	-	.	MSTRG.10257	MSTRG.10257.1		2	u
NC_031704.1	StringTie	exon	18429230	18429394	1000	-	.	MSTRG.10257	MSTRG.10257.1		3	u
NW_017540963.1	StringTie	exon	115383	115727	1000	-	.	MSTRG.102585	MSTRG.102585.1		1	u
NW_017540963.1	StringTie	exon	117320	117431	1000	-	.	MSTRG.102585	MSTRG.102585.1		2	u
NW_017540963.1	StringTie	exon	171691	171770	1000	-	.	MSTRG.102587	MSTRG.102587.1		1	o
NW_017540963.1	StringTie	exon	315968	316747	1000	-	.	MSTRG.102587	MSTRG.102587.1		2	o
NW_017540963.1	StringTie	exon	316817	316966	1000	-	.	MSTRG.102587	MSTRG.102587.1		3	o
NW_017540964.1	StringTie	exon	1195	2623	1000	-	.	MSTRG.102599	MSTRG.102599.1		1	u
NW_017540964.1	StringTie	exon	6518	6754	1000	-	.	MSTRG.102599	MSTRG.102599.1		2	u
NW_017540964.1	StringTie	exon	22705	22926	1000	-	.	MSTRG.102599	MSTRG.102599.1		3	u
NW_017540964.1	StringTie	exon	21379	21430	1000	-	.	MSTRG.102599	MSTRG.102599.2		1	u
NW_017540964.1	StringTie	exon	21636	22912	1000	-	.	MSTRG.102599	MSTRG.102599.2		2	u
NW_017540968.1	StringTie	exon	66068	68175	1000	-	.	MSTRG.102611	MSTRG.102611.1		1	u
NW_017540968.1	StringTie	exon	68772	71624	1000	-	.	MSTRG.102611	MSTRG.102611.1		2	u
NW_017540969.1	StringTie	exon	6341	6445	1000	+	.	MSTRG.102617	MSTRG.102617.1		1	u
NW_017540969.1	StringTie	exon	6694	7946	1000	+	.	MSTRG.102617	MSTRG.102617.1		2	u
NW_017540969.1	StringTie	exon	47743	47786	1000	-	.	MSTRG.102622	MSTRG.102622.2		1	u
NW_017540969.1	StringTie	exon	48095	48603	1000	-	.	MSTRG.102622	MSTRG.102622.2		2	u
NW_017540970.1	StringTie	exon	2064	2104	1000	-	.	MSTRG.102630	MSTRG.102630.1		1	u
NW_017540970.1	StringTie	exon	2194	2398	1000	-	.	MSTRG.102630	MSTRG.102630.1		2	u
NW_017540970.1	StringTie	exon	5792	8321	1000	-	.	MSTRG.102631	MSTRG.102631.1		1	u
NW_017540970.1	StringTie	exon	8404	8788	1000	-	.	MSTRG.102631	MSTRG.102631.1		2	u
NW_017540970.1	StringTie	exon	8810	10112	1000	-	.	MSTRG.102631	MSTRG.102631.1		3	u
NW_017540972.1	StringTie	exon	62632	63004	1000	-	.	MSTRG.102639	MSTRG.102639.2		1	j
NW_017540972.1	StringTie	exon	63194	63295	1000	-	.	MSTRG.102639	MSTRG.102639.2		2	j
NW_017540972.1	StringTie	exon	63664	63825	1000	-	.	MSTRG.102639	MSTRG.102639.2		3	j
NC_031704.1	StringTie	exon	18537216	18537369	1000	-	.	MSTRG.10264	MSTRG.10264.1		1	i
NC_031704.1	StringTie	exon	18537874	18538038	1000	-	.	MSTRG.10264	MSTRG.10264.1		2	i
NW_017540972.1	StringTie	exon	57260	57386	1000	+	.	MSTRG.102641	MSTRG.102641.1		1	i
NW_017540972.1	StringTie	exon	59057	59188	1000	+	.	MSTRG.102641	MSTRG.102641.1		2	i
NW_017540972.1	StringTie	exon	76426	76716	1000	+	.	MSTRG.102643	MSTRG.102643.1		1	i
NW_017540972.1	StringTie	exon	77094	77176	1000	+	.	MSTRG.102643	MSTRG.102643.1		2	i
NW_017540972.1	StringTie	exon	84313	84546	1000	-	.	MSTRG.102645	MSTRG.102645.1		1	i
NW_017540972.1	StringTie	exon	84587	85044	1000	-	.	MSTRG.102645	MSTRG.102645.1		2	i
NC_031704.1	StringTie	exon	18537273	18537364	1000	+	.	MSTRG.10265	MSTRG.10265.2		1	i
NC_031704.1	StringTie	exon	18537874	18537983	1000	+	.	MSTRG.10265	MSTRG.10265.2		2	i
NW_017540979.1	StringTie	exon	87560	87813	1000	-	.	MSTRG.102672	MSTRG.102672.5		1	o
NW_017540979.1	StringTie	exon	95772	95795	1000	-	.	MSTRG.102672	MSTRG.102672.5		2	o
NW_017540979.1	StringTie	exon	96601	96987	1000	-	.	MSTRG.102672	MSTRG.102672.5		3	o
NW_017540980.1	StringTie	exon	1098	1118	1000	+	.	MSTRG.102677	MSTRG.102677.3		1	j
NW_017540980.1	StringTie	exon	1246	1344	1000	+	.	MSTRG.102677	MSTRG.102677.3		2	j
NW_017540980.1	StringTie	exon	19366	19392	1000	+	.	MSTRG.102677	MSTRG.102677.3		3	j
NW_017540980.1	StringTie	exon	19520	19678	1000	+	.	MSTRG.102677	MSTRG.102677.3		4	j
NW_017540982.1	StringTie	exon	10278	10881	1000	-	.	MSTRG.102686	MSTRG.102686.1		1	u
NW_017540982.1	StringTie	exon	10904	11350	1000	-	.	MSTRG.102686	MSTRG.102686.1		2	u
NW_017540982.1	StringTie	exon	10318	10881	1000	-	.	MSTRG.102686	MSTRG.102686.2		1	u
NW_017540982.1	StringTie	exon	10910	11071	1000	-	.	MSTRG.102686	MSTRG.102686.2		2	u
NW_017540982.1	StringTie	exon	11098	11297	1000	-	.	MSTRG.102686	MSTRG.102686.2		3	u
NW_017540983.1	StringTie	exon	36284	36668	1000	-	.	MSTRG.102688	MSTRG.102688.1		1	u
NW_017540983.1	StringTie	exon	36700	37493	1000	-	.	MSTRG.102688	MSTRG.102688.1		2	u
NW_017540983.1	StringTie	exon	36381	36668	1000	+	.	MSTRG.102689	MSTRG.102689.1		1	u
NW_017540983.1	StringTie	exon	36700	37157	1000	+	.	MSTRG.102689	MSTRG.102689.1		2	u
NW_017540983.1	StringTie	exon	49365	49420	1000	+	.	MSTRG.102689	MSTRG.102689.1		3	u
NW_017540983.1	StringTie	exon	38673	38860	1000	-	.	MSTRG.102690	MSTRG.102690.2		1	u
NW_017540983.1	StringTie	exon	38983	39174	1000	-	.	MSTRG.102690	MSTRG.102690.2		2	u
NW_017540983.1	StringTie	exon	38705	38860	1000	+	.	MSTRG.102691	MSTRG.102691.1		1	u
NW_017540983.1	StringTie	exon	38983	39176	1000	+	.	MSTRG.102691	MSTRG.102691.1		2	u
NW_017540985.1	StringTie	exon	4603	4650	1000	+	.	MSTRG.102699	MSTRG.102699.1		1	o
NW_017540985.1	StringTie	exon	32216	37771	1000	+	.	MSTRG.102699	MSTRG.102699.1		2	o
NW_017540987.1	StringTie	exon	57605	57971	1000	+	.	MSTRG.102710	MSTRG.102710.2		1	u
NW_017540987.1	StringTie	exon	57996	58442	1000	+	.	MSTRG.102710	MSTRG.102710.2		2	u
NW_017540987.1	StringTie	exon	57689	60987	1000	+	.	MSTRG.102710	MSTRG.102710.3		1	u
NW_017540987.1	StringTie	exon	61182	61807	1000	+	.	MSTRG.102710	MSTRG.102710.3		2	u
NW_017540987.1	StringTie	exon	66650	67014	1000	+	.	MSTRG.102710	MSTRG.102710.3		3	u
NW_017540987.1	StringTie	exon	67061	67509	1000	+	.	MSTRG.102710	MSTRG.102710.3		4	u
NW_017540987.1	StringTie	exon	59001	60383	1000	+	.	MSTRG.102710	MSTRG.102710.4		1	u
NW_017540987.1	StringTie	exon	60413	60731	1000	+	.	MSTRG.102710	MSTRG.102710.4		2	u
NW_017540987.1	StringTie	exon	59001	59173	1000	+	.	MSTRG.102710	MSTRG.102710.5		1	u
NW_017540987.1	StringTie	exon	59194	60383	1000	+	.	MSTRG.102710	MSTRG.102710.5		2	u
NW_017540987.1	StringTie	exon	60413	60676	1000	+	.	MSTRG.102710	MSTRG.102710.5		3	u
NW_017540987.1	StringTie	exon	81576	82100	1000	+	.	MSTRG.102710	MSTRG.102710.7		1	u
NW_017540987.1	StringTie	exon	84686	85008	1000	+	.	MSTRG.102710	MSTRG.102710.7		2	u
NW_017540987.1	StringTie	exon	76611	77298	1000	+	.	MSTRG.102713	MSTRG.102713.1		1	u
NW_017540987.1	StringTie	exon	77343	77481	1000	+	.	MSTRG.102713	MSTRG.102713.1		2	u
NW_017540987.1	StringTie	exon	87034	87598	1000	+	.	MSTRG.102714	MSTRG.102714.1		1	u
NW_017540987.1	StringTie	exon	87683	87702	1000	+	.	MSTRG.102714	MSTRG.102714.1		2	u
NW_017540987.1	StringTie	exon	161899	162546	1000	+	.	MSTRG.102715	MSTRG.102715.1		1	i
NW_017540987.1	StringTie	exon	162586	162950	1000	+	.	MSTRG.102715	MSTRG.102715.1		2	i
NW_017540991.1	StringTie	exon	14039	14144	1000	+	.	MSTRG.102719	MSTRG.102719.1		1	o
NW_017540991.1	StringTie	exon	14247	14332	1000	+	.	MSTRG.102719	MSTRG.102719.1		2	o
NW_017540991.1	StringTie	exon	27665	27862	1000	+	.	MSTRG.102719	MSTRG.102719.1		3	o
NW_017540991.1	StringTie	exon	43425	43569	1000	+	.	MSTRG.102726	MSTRG.102726.1		1	i
NW_017540991.1	StringTie	exon	46323	46463	1000	+	.	MSTRG.102726	MSTRG.102726.1		2	i
NW_017540992.1	StringTie	exon	361603	361957	1000	-	.	MSTRG.102751	MSTRG.102751.1		1	i
NW_017540992.1	StringTie	exon	363277	363729	1000	-	.	MSTRG.102751	MSTRG.102751.1		2	i
NW_017540992.1	StringTie	exon	541883	542575	1000	+	.	MSTRG.102758	MSTRG.102758.1		1	i
NW_017540992.1	StringTie	exon	542691	542802	1000	+	.	MSTRG.102758	MSTRG.102758.1		2	i
NW_017540992.1	StringTie	exon	551005	551433	1000	+	.	MSTRG.102762	MSTRG.102762.1		1	u
NW_017540992.1	StringTie	exon	551465	551786	1000	+	.	MSTRG.102762	MSTRG.102762.1		2	u
NW_017540992.1	StringTie	exon	551005	551433	1000	+	.	MSTRG.102762	MSTRG.102762.2		1	u
NW_017540992.1	StringTie	exon	551461	551771	1000	+	.	MSTRG.102762	MSTRG.102762.2		2	u
NW_017540992.1	StringTie	exon	551264	551418	1000	+	.	MSTRG.102762	MSTRG.102762.3		1	u
NW_017540992.1	StringTie	exon	551448	551755	1000	+	.	MSTRG.102762	MSTRG.102762.3		2	u
NW_017540993.1	StringTie	exon	31807	33148	1000	+	.	MSTRG.102767	MSTRG.102767.1		1	u
NW_017540993.1	StringTie	exon	33549	34338	1000	+	.	MSTRG.102767	MSTRG.102767.1		2	u
NW_017540993.1	StringTie	exon	81071	81824	1000	+	.	MSTRG.102768	MSTRG.102768.3		1	x
NW_017540993.1	StringTie	exon	81847	81884	1000	+	.	MSTRG.102768	MSTRG.102768.3		2	x
NW_017540993.1	StringTie	exon	93694	93781	1000	-	.	MSTRG.102772	MSTRG.102772.1		1	u
NW_017540993.1	StringTie	exon	93997	94218	1000	-	.	MSTRG.102772	MSTRG.102772.1		2	u
NW_017540993.1	StringTie	exon	169744	170367	1000	+	.	MSTRG.102782	MSTRG.102782.1		1	u
NW_017540993.1	StringTie	exon	170510	172147	1000	+	.	MSTRG.102782	MSTRG.102782.1		2	u
NW_017540993.1	StringTie	exon	172306	172777	1000	+	.	MSTRG.102783	MSTRG.102783.1		1	u
NW_017540993.1	StringTie	exon	173076	173551	1000	+	.	MSTRG.102783	MSTRG.102783.1		2	u
NW_017540993.1	StringTie	exon	173577	174764	1000	+	.	MSTRG.102783	MSTRG.102783.1		3	u
NW_017540993.1	StringTie	exon	176055	177022	1000	+	.	MSTRG.102783	MSTRG.102783.1		4	u
NW_017541003.1	StringTie	exon	6157	6281	1000	+	.	MSTRG.102804	MSTRG.102804.1		1	u
NW_017541003.1	StringTie	exon	6382	6522	1000	+	.	MSTRG.102804	MSTRG.102804.1		2	u
NW_017541003.1	StringTie	exon	26753	26816	1000	+	.	MSTRG.102804	MSTRG.102804.1		3	u
NW_017541003.1	StringTie	exon	27843	27920	1000	+	.	MSTRG.102804	MSTRG.102804.1		4	u
NW_017541003.1	StringTie	exon	28165	28289	1000	+	.	MSTRG.102804	MSTRG.102804.1		5	u
NW_017541003.1	StringTie	exon	28473	28529	1000	+	.	MSTRG.102804	MSTRG.102804.1		6	u
NW_017541003.1	StringTie	exon	6218	6522	1000	+	.	MSTRG.102804	MSTRG.102804.2		1	u
NW_017541003.1	StringTie	exon	24598	24761	1000	+	.	MSTRG.102804	MSTRG.102804.2		2	u
NW_017541004.1	StringTie	exon	122109	122536	1000	-	.	MSTRG.102818	MSTRG.102818.1		1	u
NW_017541004.1	StringTie	exon	122558	122698	1000	-	.	MSTRG.102818	MSTRG.102818.1		2	u
NW_017541004.1	StringTie	exon	123032	123670	1000	-	.	MSTRG.102818	MSTRG.102818.1		3	u
NW_017541004.1	StringTie	exon	126253	126661	1000	-	.	MSTRG.102818	MSTRG.102818.1		4	u
NW_017541005.1	StringTie	exon	7424	8829	1000	+	.	MSTRG.102819	MSTRG.102819.1		1	j
NW_017541005.1	StringTie	exon	8980	9049	1000	+	.	MSTRG.102819	MSTRG.102819.1		2	j
NW_017541005.1	StringTie	exon	9133	9218	1000	+	.	MSTRG.102819	MSTRG.102819.1		3	j
NW_017541005.1	StringTie	exon	9407	10407	1000	+	.	MSTRG.102819	MSTRG.102819.1		4	j
NC_031704.1	StringTie	exon	18807627	18808077	1000	+	.	MSTRG.10282	MSTRG.10282.1		1	u
NC_031704.1	StringTie	exon	18808231	18809274	1000	+	.	MSTRG.10282	MSTRG.10282.1		2	u
NW_017541008.1	StringTie	exon	34291	34732	1000	-	.	MSTRG.102833	MSTRG.102833.1		1	u
NW_017541008.1	StringTie	exon	34849	34974	1000	-	.	MSTRG.102833	MSTRG.102833.1		2	u
NW_017541008.1	StringTie	exon	35042	35293	1000	-	.	MSTRG.102833	MSTRG.102833.1		3	u
NW_017541008.1	StringTie	exon	138893	139426	1000	+	.	MSTRG.102846	MSTRG.102846.1		1	o
NW_017541008.1	StringTie	exon	295048	295523	1000	+	.	MSTRG.102846	MSTRG.102846.1		2	o
NW_017541008.1	StringTie	exon	138978	139426	1000	-	.	MSTRG.102847	MSTRG.102847.1		1	o
NW_017541008.1	StringTie	exon	295048	295546	1000	-	.	MSTRG.102847	MSTRG.102847.1		2	o
NW_017541009.1	StringTie	exon	1950	2271	1000	-	.	MSTRG.102859	MSTRG.102859.1		1	u
NW_017541009.1	StringTie	exon	2512	2595	1000	-	.	MSTRG.102859	MSTRG.102859.1		2	u
NC_031704.1	StringTie	exon	18880818	18880900	1000	+	.	MSTRG.10287	MSTRG.10287.2		1	u
NC_031704.1	StringTie	exon	18881138	18881400	1000	+	.	MSTRG.10287	MSTRG.10287.2		2	u
NW_017541010.1	StringTie	exon	12137	13013	1000	+	.	MSTRG.102875	MSTRG.102875.1		1	u
NW_017541010.1	StringTie	exon	13073	13358	1000	+	.	MSTRG.102875	MSTRG.102875.1		2	u
NW_017541010.1	StringTie	exon	218497	219180	1000	-	.	MSTRG.102906	MSTRG.102906.2		1	u
NW_017541010.1	StringTie	exon	219392	219511	1000	-	.	MSTRG.102906	MSTRG.102906.2		2	u
NC_031704.1	StringTie	exon	18927704	18928084	1000	-	.	MSTRG.10291	MSTRG.10291.1		1	u
NC_031704.1	StringTie	exon	18928574	18928703	1000	-	.	MSTRG.10291	MSTRG.10291.1		2	u
NC_031704.1	StringTie	exon	18928791	18928863	1000	-	.	MSTRG.10291	MSTRG.10291.1		3	u
NW_017541014.1	StringTie	exon	1012	1402	1000	+	.	MSTRG.102921	MSTRG.102921.1		1	u
NW_017541014.1	StringTie	exon	2035	2922	1000	+	.	MSTRG.102921	MSTRG.102921.1		2	u
NW_017541014.1	StringTie	exon	65769	66280	1000	-	.	MSTRG.102927	MSTRG.102927.1		1	u
NW_017541014.1	StringTie	exon	67073	67885	1000	-	.	MSTRG.102927	MSTRG.102927.1		2	u
NW_017541014.1	StringTie	exon	210800	212021	1000	-	.	MSTRG.102931	MSTRG.102931.1		1	u
NW_017541014.1	StringTie	exon	212294	212343	1000	-	.	MSTRG.102931	MSTRG.102931.1		2	u
NW_017541014.1	StringTie	exon	212457	212499	1000	-	.	MSTRG.102931	MSTRG.102931.1		3	u
NW_017541014.1	StringTie	exon	212821	212899	1000	-	.	MSTRG.102931	MSTRG.102931.1		4	u
NW_017541014.1	StringTie	exon	213000	213121	1000	-	.	MSTRG.102931	MSTRG.102931.1		5	u
NW_017541014.1	StringTie	exon	253014	254386	1000	+	.	MSTRG.102942	MSTRG.102942.1		1	o
NW_017541014.1	StringTie	exon	329044	329072	1000	+	.	MSTRG.102942	MSTRG.102942.1		2	o
NW_017541014.1	StringTie	exon	259336	260482	1000	+	.	MSTRG.102943	MSTRG.102943.1		1	u
NW_017541014.1	StringTie	exon	262254	262340	1000	+	.	MSTRG.102943	MSTRG.102943.1		2	u
NW_017541014.1	StringTie	exon	344486	345061	1000	-	.	MSTRG.102947	MSTRG.102947.2		1	u
NW_017541014.1	StringTie	exon	345085	345767	1000	-	.	MSTRG.102947	MSTRG.102947.2		2	u
NW_017541014.1	StringTie	exon	346763	346833	1000	-	.	MSTRG.102947	MSTRG.102947.2		3	u
NW_017541014.1	StringTie	exon	347049	347126	1000	-	.	MSTRG.102947	MSTRG.102947.2		4	u
NW_017541014.1	StringTie	exon	371221	373705	1000	-	.	MSTRG.102952	MSTRG.102952.1		1	u
NW_017541014.1	StringTie	exon	373882	374012	1000	-	.	MSTRG.102952	MSTRG.102952.1		2	u
NW_017541014.1	StringTie	exon	371221	372016	1000	-	.	MSTRG.102952	MSTRG.102952.2		1	u
NW_017541014.1	StringTie	exon	372232	372284	1000	-	.	MSTRG.102952	MSTRG.102952.2		2	u
NW_017541015.1	StringTie	exon	8910	8964	1000	+	.	MSTRG.102954	MSTRG.102954.1		1	u
NW_017541015.1	StringTie	exon	8990	9558	1000	+	.	MSTRG.102954	MSTRG.102954.1		2	u
NW_017541015.1	StringTie	exon	10006	10204	1000	+	.	MSTRG.102955	MSTRG.102955.1		1	u
NW_017541015.1	StringTie	exon	10727	11152	1000	+	.	MSTRG.102955	MSTRG.102955.1		2	u
NW_017541018.1	StringTie	exon	1	122	1000	+	.	MSTRG.102957	MSTRG.102957.1		1	o
NW_017541018.1	StringTie	exon	16474	17604	1000	+	.	MSTRG.102957	MSTRG.102957.1		2	o
NW_017541018.1	StringTie	exon	17629	17816	1000	+	.	MSTRG.102957	MSTRG.102957.1		3	o
NW_017541018.1	StringTie	exon	1984	2343	1000	+	.	MSTRG.102958	MSTRG.102958.1		1	o
NW_017541018.1	StringTie	exon	18787	19786	1000	+	.	MSTRG.102958	MSTRG.102958.1		2	o
NW_017541018.1	StringTie	exon	21085	21447	1000	+	.	MSTRG.102958	MSTRG.102958.1		3	o
NW_017541018.1	StringTie	exon	1984	2521	1000	+	.	MSTRG.102958	MSTRG.102958.2		1	o
NW_017541018.1	StringTie	exon	18949	19701	1000	+	.	MSTRG.102958	MSTRG.102958.2		2	o
NW_017541018.1	StringTie	exon	21010	21335	1000	+	.	MSTRG.102958	MSTRG.102958.2		3	o
NW_017541020.1	StringTie	exon	5981	6132	1000	+	.	MSTRG.102967	MSTRG.102967.1		1	j
NW_017541020.1	StringTie	exon	6356	6513	1000	+	.	MSTRG.102967	MSTRG.102967.1		2	j
NW_017541020.1	StringTie	exon	7301	7421	1000	+	.	MSTRG.102967	MSTRG.102967.1		3	j
NW_017541020.1	StringTie	exon	8616	8810	1000	+	.	MSTRG.102967	MSTRG.102967.1		4	j
NW_017541020.1	StringTie	exon	8895	9537	1000	+	.	MSTRG.102967	MSTRG.102967.1		5	j
NW_017541020.1	StringTie	exon	22847	23796	1000	+	.	MSTRG.102967	MSTRG.102967.1		6	j
NW_017541020.1	StringTie	exon	20001	20339	1000	+	.	MSTRG.102967	MSTRG.102967.4		1	j
NW_017541020.1	StringTie	exon	48739	48956	1000	+	.	MSTRG.102967	MSTRG.102967.4		2	j
NW_017541020.1	StringTie	exon	50060	50289	1000	+	.	MSTRG.102967	MSTRG.102967.4		3	j
NW_017541020.1	StringTie	exon	50385	50846	1000	+	.	MSTRG.102967	MSTRG.102967.4		4	j
NW_017541020.1	StringTie	exon	51015	51271	1000	+	.	MSTRG.102967	MSTRG.102967.4		5	j
NC_031704.1	StringTie	exon	18984041	18984216	1000	-	.	MSTRG.10297	MSTRG.10297.1		1	u
NC_031704.1	StringTie	exon	18984578	18985021	1000	-	.	MSTRG.10297	MSTRG.10297.1		2	u
NW_017541020.1	StringTie	exon	121781	122358	1000	-	.	MSTRG.102978	MSTRG.102978.1		1	u
NW_017541020.1	StringTie	exon	126264	126556	1000	-	.	MSTRG.102978	MSTRG.102978.1		2	u
NW_017541020.1	StringTie	exon	121781	122134	1000	-	.	MSTRG.102978	MSTRG.102978.2		1	u
NW_017541020.1	StringTie	exon	126003	126556	1000	-	.	MSTRG.102978	MSTRG.102978.2		2	u
NW_017541020.1	StringTie	exon	126701	127029	1000	-	.	MSTRG.102979	MSTRG.102979.1		1	o
NW_017541020.1	StringTie	exon	127053	127541	1000	-	.	MSTRG.102979	MSTRG.102979.1		2	o
NW_017541020.1	StringTie	exon	128382	128538	1000	-	.	MSTRG.102979	MSTRG.102979.1		3	o
NW_017541020.1	StringTie	exon	196458	196488	1000	+	.	MSTRG.102984	MSTRG.102984.1		1	o
NW_017541020.1	StringTie	exon	240936	242597	1000	+	.	MSTRG.102984	MSTRG.102984.1		2	o
NW_017541020.1	StringTie	exon	240090	240140	1000	+	.	MSTRG.102984	MSTRG.102984.2		1	u
NW_017541020.1	StringTie	exon	240743	241665	1000	+	.	MSTRG.102984	MSTRG.102984.2		2	u
NC_031697.1	StringTie	exon	1293495	1293515	1000	+	.	MSTRG.103	MSTRG.103.1		1	u
NC_031697.1	StringTie	exon	1328470	1330105	1000	+	.	MSTRG.103	MSTRG.103.1		2	u
NC_031697.1	StringTie	exon	1330153	1330418	1000	+	.	MSTRG.103	MSTRG.103.1		3	u
NW_017541027.1	StringTie	exon	115517	115542	1000	-	.	MSTRG.103006	MSTRG.103006.1		1	j
NW_017541027.1	StringTie	exon	115898	116080	1000	-	.	MSTRG.103006	MSTRG.103006.1		2	j
NW_017541027.1	StringTie	exon	117627	117818	1000	-	.	MSTRG.103006	MSTRG.103006.1		3	j
NW_017541031.1	StringTie	exon	888	1070	1000	+	.	MSTRG.103019	MSTRG.103019.1		1	u
NW_017541031.1	StringTie	exon	1172	1355	1000	+	.	MSTRG.103019	MSTRG.103019.1		2	u
NC_031704.1	StringTie	exon	19018222	19019190	1000	+	.	MSTRG.10302	MSTRG.10302.1		1	u
NC_031704.1	StringTie	exon	19020412	19020921	1000	+	.	MSTRG.10302	MSTRG.10302.1		2	u
NW_017541032.1	StringTie	exon	51182	51489	1000	+	.	MSTRG.103022	MSTRG.103022.1		1	u
NW_017541032.1	StringTie	exon	51599	51979	1000	+	.	MSTRG.103022	MSTRG.103022.1		2	u
NW_017541036.1	StringTie	exon	18781	20233	1000	-	.	MSTRG.103028	MSTRG.103028.1		1	u
NW_017541036.1	StringTie	exon	20585	20766	1000	-	.	MSTRG.103028	MSTRG.103028.1		2	u
NW_017541036.1	StringTie	exon	20932	21033	1000	-	.	MSTRG.103028	MSTRG.103028.1		3	u
NW_017541036.1	StringTie	exon	21620	21795	1000	-	.	MSTRG.103028	MSTRG.103028.1		4	u
NW_017541036.1	StringTie	exon	19971	20210	1000	-	.	MSTRG.103028	MSTRG.103028.3		1	u
NW_017541036.1	StringTie	exon	20559	20767	1000	-	.	MSTRG.103028	MSTRG.103028.3		2	u
NW_017541036.1	StringTie	exon	20924	21033	1000	-	.	MSTRG.103028	MSTRG.103028.3		3	u
NW_017541036.1	StringTie	exon	21620	21721	1000	-	.	MSTRG.103028	MSTRG.103028.3		4	u
NW_017541036.1	StringTie	exon	22594	23195	1000	-	.	MSTRG.103029	MSTRG.103029.2		1	j
NW_017541036.1	StringTie	exon	23227	23569	1000	-	.	MSTRG.103029	MSTRG.103029.2		2	j
NW_017541036.1	StringTie	exon	25723	25966	1000	-	.	MSTRG.103029	MSTRG.103029.2		3	j
NC_031704.1	StringTie	exon	19021949	19024972	1000	-	.	MSTRG.10303	MSTRG.10303.1		1	u
NC_031704.1	StringTie	exon	19025012	19031578	1000	-	.	MSTRG.10303	MSTRG.10303.1		2	u
NC_031704.1	StringTie	exon	19031623	19032114	1000	-	.	MSTRG.10303	MSTRG.10303.1		3	u
NC_031704.1	StringTie	exon	19032151	19033141	1000	-	.	MSTRG.10303	MSTRG.10303.1		4	u
NC_031704.1	StringTie	exon	19029391	19030255	1000	-	.	MSTRG.10303	MSTRG.10303.2		1	u
NC_031704.1	StringTie	exon	19030313	19030446	1000	-	.	MSTRG.10303	MSTRG.10303.2		2	u
NW_017541036.1	StringTie	exon	56698	57085	1000	-	.	MSTRG.103030	MSTRG.103030.1		1	u
NW_017541036.1	StringTie	exon	57248	57405	1000	-	.	MSTRG.103030	MSTRG.103030.1		2	u
NC_031704.1	StringTie	exon	19034698	19035549	1000	-	.	MSTRG.10304	MSTRG.10304.2		1	o
NC_031704.1	StringTie	exon	19036635	19037040	1000	-	.	MSTRG.10304	MSTRG.10304.2		2	o
NC_031704.1	StringTie	exon	19034703	19035334	1000	-	.	MSTRG.10304	MSTRG.10304.3		1	o
NC_031704.1	StringTie	exon	19036403	19036455	1000	-	.	MSTRG.10304	MSTRG.10304.3		2	o
NW_017541042.1	StringTie	exon	48097	48571	1000	-	.	MSTRG.103051	MSTRG.103051.1		1	u
NW_017541042.1	StringTie	exon	48687	49536	1000	-	.	MSTRG.103051	MSTRG.103051.1		2	u
NW_017541042.1	StringTie	exon	50156	50548	1000	-	.	MSTRG.103051	MSTRG.103051.1		3	u
NW_017541042.1	StringTie	exon	49955	50066	1000	+	.	MSTRG.103053	MSTRG.103053.1		1	u
NW_017541042.1	StringTie	exon	50433	50581	1000	+	.	MSTRG.103053	MSTRG.103053.1		2	u
NW_017541044.1	StringTie	exon	1	276	1000	-	.	MSTRG.103062	MSTRG.103062.2		1	j
NW_017541044.1	StringTie	exon	442	1409	1000	-	.	MSTRG.103062	MSTRG.103062.2		2	j
NW_017541044.1	StringTie	exon	2071	2134	1000	-	.	MSTRG.103062	MSTRG.103062.2		3	j
NW_017541044.1	StringTie	exon	2450	2526	1000	-	.	MSTRG.103062	MSTRG.103062.2		4	j
NW_017541044.1	StringTie	exon	3369	3442	1000	-	.	MSTRG.103062	MSTRG.103062.2		5	j
NW_017541048.1	StringTie	exon	3978	4577	1000	-	.	MSTRG.103066	MSTRG.103066.2		1	u
NW_017541048.1	StringTie	exon	4613	5149	1000	-	.	MSTRG.103066	MSTRG.103066.2		2	u
NW_017541050.1	StringTie	exon	25193	25577	1000	+	.	MSTRG.103072	MSTRG.103072.6		1	u
NW_017541050.1	StringTie	exon	26552	26876	1000	+	.	MSTRG.103072	MSTRG.103072.6		2	u
NW_017541050.1	StringTie	exon	92903	93248	1000	+	.	MSTRG.103081	MSTRG.103081.1		1	i
NW_017541050.1	StringTie	exon	95580	96005	1000	+	.	MSTRG.103081	MSTRG.103081.1		2	i
NW_017541050.1	StringTie	exon	133778	134557	1000	-	.	MSTRG.103084	MSTRG.103084.2		1	i
NW_017541050.1	StringTie	exon	134580	134679	1000	-	.	MSTRG.103084	MSTRG.103084.2		2	i
NW_017541051.1	StringTie	exon	32464	32479	1000	-	.	MSTRG.103087	MSTRG.103087.1		1	u
NW_017541051.1	StringTie	exon	34292	35625	1000	-	.	MSTRG.103087	MSTRG.103087.1		2	u
NW_017541053.1	StringTie	exon	190996	191301	1000	+	.	MSTRG.103096	MSTRG.103096.4		1	j
NW_017541053.1	StringTie	exon	192015	192067	1000	+	.	MSTRG.103096	MSTRG.103096.4		2	j
NW_017541053.1	StringTie	exon	200201	200342	1000	+	.	MSTRG.103096	MSTRG.103096.4		3	j
NW_017541053.1	StringTie	exon	101147	101216	1000	+	.	MSTRG.103099	MSTRG.103099.1		1	i
NW_017541053.1	StringTie	exon	120655	121095	1000	+	.	MSTRG.103099	MSTRG.103099.1		2	i
NC_031704.1	StringTie	exon	19197315	19197516	1000	+	.	MSTRG.10311	MSTRG.10311.1		1	i
NC_031704.1	StringTie	exon	19198228	19198998	1000	+	.	MSTRG.10311	MSTRG.10311.1		2	i
NW_017541053.1	StringTie	exon	381771	381891	1000	+	.	MSTRG.103127	MSTRG.103127.7		1	o
NW_017541053.1	StringTie	exon	431289	431605	1000	+	.	MSTRG.103127	MSTRG.103127.7		2	o
NW_017541055.1	StringTie	exon	63856	64878	1000	+	.	MSTRG.103138	MSTRG.103138.11		1	u
NW_017541055.1	StringTie	exon	65004	66204	1000	+	.	MSTRG.103138	MSTRG.103138.11		2	u
NW_017541055.1	StringTie	exon	66225	66424	1000	+	.	MSTRG.103138	MSTRG.103138.11		3	u
NW_017541055.1	StringTie	exon	38785	38834	1000	+	.	MSTRG.103139	MSTRG.103139.1		1	i
NW_017541055.1	StringTie	exon	39238	39742	1000	+	.	MSTRG.103139	MSTRG.103139.1		2	i
NW_017541055.1	StringTie	exon	40215	40250	1000	+	.	MSTRG.103140	MSTRG.103140.1		1	i
NW_017541055.1	StringTie	exon	40462	40905	1000	+	.	MSTRG.103140	MSTRG.103140.1		2	i
NW_017541055.1	StringTie	exon	68301	68528	1000	+	.	MSTRG.103142	MSTRG.103142.1		1	u
NW_017541055.1	StringTie	exon	70303	70490	1000	+	.	MSTRG.103142	MSTRG.103142.1		2	u
NW_017541055.1	StringTie	exon	74298	74405	1000	+	.	MSTRG.103142	MSTRG.103142.1		3	u
NW_017541059.1	StringTie	exon	1959	2294	1000	-	.	MSTRG.103152	MSTRG.103152.1		1	i
NW_017541059.1	StringTie	exon	34425	34564	1000	-	.	MSTRG.103152	MSTRG.103152.1		2	i
NW_017541059.1	StringTie	exon	34621	34967	1000	-	.	MSTRG.103152	MSTRG.103152.1		3	i
NW_017541059.1	StringTie	exon	34373	34564	1000	-	.	MSTRG.103152	MSTRG.103152.2		1	i
NW_017541059.1	StringTie	exon	34625	35002	1000	-	.	MSTRG.103152	MSTRG.103152.2		2	i
NW_017541059.1	StringTie	exon	25591	25899	1000	+	.	MSTRG.103159	MSTRG.103159.1		1	i
NW_017541059.1	StringTie	exon	26051	26795	1000	+	.	MSTRG.103159	MSTRG.103159.1		2	i
NC_031704.1	StringTie	exon	19230240	19230303	1000	+	.	MSTRG.10316	MSTRG.10316.1		1	u
NC_031704.1	StringTie	exon	19230566	19230963	1000	+	.	MSTRG.10316	MSTRG.10316.1		2	u
NW_017541059.1	StringTie	exon	34102	34540	1000	+	.	MSTRG.103162	MSTRG.103162.1		1	i
NW_017541059.1	StringTie	exon	34590	35027	1000	+	.	MSTRG.103162	MSTRG.103162.1		2	i
NC_031704.1	StringTie	exon	19234620	19234779	1000	-	.	MSTRG.10317	MSTRG.10317.1		1	o
NC_031704.1	StringTie	exon	19487375	19488510	1000	-	.	MSTRG.10317	MSTRG.10317.1		2	o
NC_031704.1	StringTie	exon	19488533	19488945	1000	-	.	MSTRG.10317	MSTRG.10317.1		3	o
NC_031704.1	StringTie	exon	19488979	19489344	1000	-	.	MSTRG.10317	MSTRG.10317.1		4	o
NC_031704.1	StringTie	exon	19234815	19235435	1000	-	.	MSTRG.10317	MSTRG.10317.4		1	o
NC_031704.1	StringTie	exon	19488033	19488510	1000	-	.	MSTRG.10317	MSTRG.10317.4		2	o
NC_031704.1	StringTie	exon	19488533	19489331	1000	-	.	MSTRG.10317	MSTRG.10317.4		3	o
NW_017541059.1	StringTie	exon	188871	189499	1000	+	.	MSTRG.103170	MSTRG.103170.1		1	u
NW_017541059.1	StringTie	exon	189721	190483	1000	+	.	MSTRG.103170	MSTRG.103170.1		2	u
NW_017541059.1	StringTie	exon	190777	191859	1000	+	.	MSTRG.103170	MSTRG.103170.1		3	u
NW_017541059.1	StringTie	exon	192227	192793	1000	+	.	MSTRG.103170	MSTRG.103170.1		4	u
NW_017541059.1	StringTie	exon	193351	193422	1000	+	.	MSTRG.103170	MSTRG.103170.1		5	u
NW_017541059.1	StringTie	exon	190613	191334	1000	+	.	MSTRG.103170	MSTRG.103170.2		1	u
NW_017541059.1	StringTie	exon	194111	194185	1000	+	.	MSTRG.103170	MSTRG.103170.2		2	u
NW_017541059.1	StringTie	exon	213615	213698	1000	+	.	MSTRG.103174	MSTRG.103174.1		1	u
NW_017541059.1	StringTie	exon	214321	214672	1000	+	.	MSTRG.103174	MSTRG.103174.1		2	u
NW_017541064.1	StringTie	exon	60212	60254	1000	+	.	MSTRG.103188	MSTRG.103188.2		1	j
NW_017541064.1	StringTie	exon	60335	60621	1000	+	.	MSTRG.103188	MSTRG.103188.2		2	j
NW_017541064.1	StringTie	exon	60716	61112	1000	+	.	MSTRG.103188	MSTRG.103188.2		3	j
NW_017541065.1	StringTie	exon	91579	91933	1000	+	.	MSTRG.103194	MSTRG.103194.1		1	o
NW_017541065.1	StringTie	exon	101335	101660	1000	+	.	MSTRG.103194	MSTRG.103194.1		2	o
NW_017541065.1	StringTie	exon	129420	130172	1000	-	.	MSTRG.103199	MSTRG.103199.1		1	u
NW_017541065.1	StringTie	exon	130258	130407	1000	-	.	MSTRG.103199	MSTRG.103199.1		2	u
NC_031704.1	StringTie	exon	19291680	19293136	1000	-	.	MSTRG.10320	MSTRG.10320.1		1	u
NC_031704.1	StringTie	exon	19293276	19294259	1000	-	.	MSTRG.10320	MSTRG.10320.1		2	u
NC_031704.1	StringTie	exon	19299360	19303352	1000	-	.	MSTRG.10321	MSTRG.10321.1		1	u
NC_031704.1	StringTie	exon	19303376	19304653	1000	-	.	MSTRG.10321	MSTRG.10321.1		2	u
NC_031704.1	StringTie	exon	19304676	19306212	1000	-	.	MSTRG.10321	MSTRG.10321.1		3	u
NC_031704.1	StringTie	exon	19306265	19311101	1000	-	.	MSTRG.10321	MSTRG.10321.1		4	u
NC_031704.1	StringTie	exon	19315360	19316724	1000	-	.	MSTRG.10322	MSTRG.10322.1		1	u
NC_031704.1	StringTie	exon	19316751	19318022	1000	-	.	MSTRG.10322	MSTRG.10322.1		2	u
NW_017541066.1	StringTie	exon	4881	5334	1000	+	.	MSTRG.103223	MSTRG.103223.2		1	u
NW_017541066.1	StringTie	exon	5434	5618	1000	+	.	MSTRG.103223	MSTRG.103223.2		2	u
NW_017541067.1	StringTie	exon	35591	35743	1000	-	.	MSTRG.103227	MSTRG.103227.1		1	i
NW_017541067.1	StringTie	exon	35991	36539	1000	-	.	MSTRG.103227	MSTRG.103227.1		2	i
NW_017541069.1	StringTie	exon	59782	59940	1000	-	.	MSTRG.103239	MSTRG.103239.1		1	u
NW_017541069.1	StringTie	exon	60526	61795	1000	-	.	MSTRG.103239	MSTRG.103239.1		2	u
NW_017541069.1	StringTie	exon	62306	62492	1000	-	.	MSTRG.103239	MSTRG.103239.1		3	u
NW_017541069.1	StringTie	exon	60147	60280	1000	-	.	MSTRG.103239	MSTRG.103239.2		1	u
NW_017541069.1	StringTie	exon	60304	60863	1000	-	.	MSTRG.103239	MSTRG.103239.2		2	u
NW_017541069.1	StringTie	exon	60887	61927	1000	-	.	MSTRG.103239	MSTRG.103239.2		3	u
NW_017541069.1	StringTie	exon	62434	62504	1000	-	.	MSTRG.103239	MSTRG.103239.2		4	u
NC_031704.1	StringTie	exon	19370257	19370559	1000	+	.	MSTRG.10324	MSTRG.10324.2		1	u
NC_031704.1	StringTie	exon	19370589	19370784	1000	+	.	MSTRG.10324	MSTRG.10324.2		2	u
NW_017541069.1	StringTie	exon	78412	80094	1000	+	.	MSTRG.103242	MSTRG.103242.1		1	o
NW_017541069.1	StringTie	exon	82769	83500	1000	+	.	MSTRG.103242	MSTRG.103242.1		2	o
NW_017541069.1	StringTie	exon	145976	146989	1000	+	.	MSTRG.103242	MSTRG.103242.11		1	i
NW_017541069.1	StringTie	exon	147028	147567	1000	+	.	MSTRG.103242	MSTRG.103242.11		2	i
NW_017541069.1	StringTie	exon	147751	149165	1000	+	.	MSTRG.103242	MSTRG.103242.11		3	i
NW_017541069.1	StringTie	exon	146082	147567	1000	+	.	MSTRG.103242	MSTRG.103242.12		1	j
NW_017541069.1	StringTie	exon	147751	147986	1000	+	.	MSTRG.103242	MSTRG.103242.12		2	j
NW_017541069.1	StringTie	exon	167562	168989	1000	+	.	MSTRG.103242	MSTRG.103242.12		3	j
NW_017541069.1	StringTie	exon	169024	171377	1000	+	.	MSTRG.103242	MSTRG.103242.12		4	j
NW_017541069.1	StringTie	exon	171406	178210	1000	+	.	MSTRG.103242	MSTRG.103242.12		5	j
NW_017541069.1	StringTie	exon	80772	80826	1000	+	.	MSTRG.103243	MSTRG.103243.1		1	o
NW_017541069.1	StringTie	exon	83600	88495	1000	+	.	MSTRG.103243	MSTRG.103243.1		2	o
NW_017541069.1	StringTie	exon	97936	98069	1000	+	.	MSTRG.103244	MSTRG.103244.1		1	o
NW_017541069.1	StringTie	exon	98096	98140	1000	+	.	MSTRG.103244	MSTRG.103244.1		2	o
NW_017541069.1	StringTie	exon	100371	102935	1000	+	.	MSTRG.103244	MSTRG.103244.1		3	o
NW_017541069.1	StringTie	exon	103267	104903	1000	+	.	MSTRG.103244	MSTRG.103244.1		4	o
NW_017541069.1	StringTie	exon	121975	124910	1000	+	.	MSTRG.103244	MSTRG.103244.1		5	o
NW_017541069.1	StringTie	exon	114379	114655	1000	+	.	MSTRG.103245	MSTRG.103245.1		1	i
NW_017541069.1	StringTie	exon	115984	120046	1000	+	.	MSTRG.103245	MSTRG.103245.1		2	i
NW_017541069.1	StringTie	exon	125050	125907	1000	+	.	MSTRG.103246	MSTRG.103246.1		1	i
NW_017541069.1	StringTie	exon	126217	127091	1000	+	.	MSTRG.103246	MSTRG.103246.1		2	i
NW_017541069.1	StringTie	exon	128385	129214	1000	+	.	MSTRG.103246	MSTRG.103246.1		3	i
NW_017541069.1	StringTie	exon	131958	132719	1000	+	.	MSTRG.103247	MSTRG.103247.1		1	i
NW_017541069.1	StringTie	exon	145440	145774	1000	+	.	MSTRG.103247	MSTRG.103247.1		2	i
NW_017541070.1	StringTie	exon	92707	92883	1000	+	.	MSTRG.103252	MSTRG.103252.3		1	u
NW_017541070.1	StringTie	exon	97260	97433	1000	+	.	MSTRG.103252	MSTRG.103252.3		2	u
NW_017541070.1	StringTie	exon	98506	98679	1000	+	.	MSTRG.103252	MSTRG.103252.3		3	u
NC_031704.1	StringTie	exon	19386381	19388204	1000	+	.	MSTRG.10326	MSTRG.10326.1		1	u
NC_031704.1	StringTie	exon	19388235	19388762	1000	+	.	MSTRG.10326	MSTRG.10326.1		2	u
NC_031704.1	StringTie	exon	19386409	19387229	1000	+	.	MSTRG.10326	MSTRG.10326.2		1	u
NC_031704.1	StringTie	exon	19387263	19387349	1000	+	.	MSTRG.10326	MSTRG.10326.2		2	u
NC_031704.1	StringTie	exon	19387374	19388189	1000	+	.	MSTRG.10326	MSTRG.10326.2		3	u
NC_031704.1	StringTie	exon	19388218	19388704	1000	+	.	MSTRG.10326	MSTRG.10326.2		4	u
NW_017541075.1	StringTie	exon	44288	44441	1000	+	.	MSTRG.103264	MSTRG.103264.1		1	u
NW_017541075.1	StringTie	exon	44933	45078	1000	+	.	MSTRG.103264	MSTRG.103264.1		2	u
NW_017541076.1	StringTie	exon	45435	46484	1000	-	.	MSTRG.103267	MSTRG.103267.6		1	o
NW_017541076.1	StringTie	exon	178111	178561	1000	-	.	MSTRG.103267	MSTRG.103267.6		2	o
NW_017541076.1	StringTie	exon	119349	119394	1000	-	.	MSTRG.103278	MSTRG.103278.1		1	u
NW_017541076.1	StringTie	exon	119484	119889	1000	-	.	MSTRG.103278	MSTRG.103278.1		2	u
NW_017541076.1	StringTie	exon	119988	121645	1000	-	.	MSTRG.103278	MSTRG.103278.1		3	u
NW_017541076.1	StringTie	exon	130770	130835	1000	-	.	MSTRG.103279	MSTRG.103279.1		1	u
NW_017541076.1	StringTie	exon	144577	146677	1000	-	.	MSTRG.103279	MSTRG.103279.1		2	u
NW_017541082.1	StringTie	exon	33	1256	1000	+	.	MSTRG.103303	MSTRG.103303.1		1	u
NW_017541082.1	StringTie	exon	1464	2005	1000	+	.	MSTRG.103303	MSTRG.103303.1		2	u
NW_017541082.1	StringTie	exon	2030	4841	1000	+	.	MSTRG.103303	MSTRG.103303.1		3	u
NW_017541082.1	StringTie	exon	5480	6143	1000	+	.	MSTRG.103303	MSTRG.103303.1		4	u
NW_017541082.1	StringTie	exon	9317	9432	1000	+	.	MSTRG.103303	MSTRG.103303.1		5	u
NW_017541082.1	StringTie	exon	51922	52259	1000	-	.	MSTRG.103310	MSTRG.103310.1		1	u
NW_017541082.1	StringTie	exon	53528	53876	1000	-	.	MSTRG.103310	MSTRG.103310.1		2	u
NW_017541082.1	StringTie	exon	55514	55639	1000	-	.	MSTRG.103311	MSTRG.103311.1		1	u
NW_017541082.1	StringTie	exon	56174	56183	1000	-	.	MSTRG.103311	MSTRG.103311.1		2	u
NW_017541082.1	StringTie	exon	56386	56692	1000	-	.	MSTRG.103311	MSTRG.103311.1		3	u
NW_017541089.1	StringTie	exon	28439	28590	1000	-	.	MSTRG.103321	MSTRG.103321.1		1	u
NW_017541089.1	StringTie	exon	34967	35948	1000	-	.	MSTRG.103321	MSTRG.103321.1		2	u
NW_017541090.1	StringTie	exon	1364	1688	1000	-	.	MSTRG.103322	MSTRG.103322.1		1	u
NW_017541090.1	StringTie	exon	35666	36737	1000	-	.	MSTRG.103322	MSTRG.103322.1		2	u
NW_017541090.1	StringTie	exon	37888	38064	1000	-	.	MSTRG.103322	MSTRG.103322.1		3	u
NW_017541090.1	StringTie	exon	39816	41664	1000	-	.	MSTRG.103322	MSTRG.103322.1		4	u
NW_017541090.1	StringTie	exon	41818	43228	1000	-	.	MSTRG.103322	MSTRG.103322.1		5	u
NW_017541090.1	StringTie	exon	1364	2185	1000	-	.	MSTRG.103322	MSTRG.103322.2		1	u
NW_017541090.1	StringTie	exon	33592	35869	1000	-	.	MSTRG.103322	MSTRG.103322.2		2	u
NW_017541090.1	StringTie	exon	30668	31666	1000	-	.	MSTRG.103322	MSTRG.103322.3		1	u
NW_017541090.1	StringTie	exon	31818	32917	1000	-	.	MSTRG.103322	MSTRG.103322.3		2	u
NW_017541090.1	StringTie	exon	33267	37371	1000	-	.	MSTRG.103322	MSTRG.103322.3		3	u
NW_017541090.1	StringTie	exon	30905	31623	1000	-	.	MSTRG.103322	MSTRG.103322.4		1	u
NW_017541090.1	StringTie	exon	31776	32076	1000	-	.	MSTRG.103322	MSTRG.103322.4		2	u
NW_017541090.1	StringTie	exon	32104	32244	1000	-	.	MSTRG.103322	MSTRG.103322.4		3	u
NW_017541090.1	StringTie	exon	33631	34027	1000	-	.	MSTRG.103322	MSTRG.103322.5		1	u
NW_017541090.1	StringTie	exon	34605	35470	1000	-	.	MSTRG.103322	MSTRG.103322.5		2	u
NW_017541090.1	StringTie	exon	35573	35641	1000	-	.	MSTRG.103322	MSTRG.103322.5		3	u
NW_017541090.1	StringTie	exon	38457	38515	1000	-	.	MSTRG.103322	MSTRG.103322.7		1	u
NW_017541090.1	StringTie	exon	38810	41664	1000	-	.	MSTRG.103322	MSTRG.103322.7		2	u
NW_017541090.1	StringTie	exon	41818	43224	1000	-	.	MSTRG.103322	MSTRG.103322.7		3	u
NW_017541090.1	StringTie	exon	27149	27297	1000	-	.	MSTRG.103324	MSTRG.103324.1		1	u
NW_017541090.1	StringTie	exon	28114	30201	1000	-	.	MSTRG.103324	MSTRG.103324.1		2	u
NW_017541093.1	StringTie	exon	15544	15979	1000	+	.	MSTRG.103333	MSTRG.103333.1		1	u
NW_017541093.1	StringTie	exon	16119	16185	1000	+	.	MSTRG.103333	MSTRG.103333.1		2	u
NW_017541093.1	StringTie	exon	15581	15979	1000	-	.	MSTRG.103334	MSTRG.103334.1		1	u
NW_017541093.1	StringTie	exon	16119	16177	1000	-	.	MSTRG.103334	MSTRG.103334.1		2	u
NW_017541093.1	StringTie	exon	58396	61210	1000	-	.	MSTRG.103336	MSTRG.103336.1		1	u
NW_017541093.1	StringTie	exon	61286	61793	1000	-	.	MSTRG.103336	MSTRG.103336.1		2	u
NW_017541096.1	StringTie	exon	10561	10828	1000	-	.	MSTRG.103341	MSTRG.103341.1		1	u
NW_017541096.1	StringTie	exon	10949	11077	1000	-	.	MSTRG.103341	MSTRG.103341.1		2	u
NW_017541096.1	StringTie	exon	11558	11870	1000	-	.	MSTRG.103342	MSTRG.103342.1		1	u
NW_017541096.1	StringTie	exon	11957	12599	1000	-	.	MSTRG.103342	MSTRG.103342.1		2	u
NW_017541098.1	StringTie	exon	70572	70624	1000	-	.	MSTRG.103346	MSTRG.103346.1		1	u
NW_017541098.1	StringTie	exon	70743	70968	1000	-	.	MSTRG.103346	MSTRG.103346.1		2	u
NW_017541103.1	StringTie	exon	27667	30824	1000	+	.	MSTRG.103361	MSTRG.103361.1		1	x
NW_017541103.1	StringTie	exon	30852	34214	1000	+	.	MSTRG.103361	MSTRG.103361.1		2	x
NW_017541103.1	StringTie	exon	34357	38367	1000	+	.	MSTRG.103361	MSTRG.103361.1		3	x
NW_017541103.1	StringTie	exon	40087	40163	1000	+	.	MSTRG.103361	MSTRG.103361.1		4	x
NW_017541106.1	StringTie	exon	67300	67575	1000	+	.	MSTRG.103371	MSTRG.103371.1		1	u
NW_017541106.1	StringTie	exon	67934	68176	1000	+	.	MSTRG.103371	MSTRG.103371.1		2	u
NW_017541111.1	StringTie	exon	50269	58600	1000	+	.	MSTRG.103377	MSTRG.103377.5		1	o
NW_017541111.1	StringTie	exon	58962	59784	1000	+	.	MSTRG.103377	MSTRG.103377.5		2	o
NW_017541111.1	StringTie	exon	8438	9253	1000	+	.	MSTRG.103378	MSTRG.103378.1		1	i
NW_017541111.1	StringTie	exon	9366	9893	1000	+	.	MSTRG.103378	MSTRG.103378.1		2	i
NW_017541111.1	StringTie	exon	9966	11128	1000	+	.	MSTRG.103378	MSTRG.103378.1		3	i
NW_017541111.1	StringTie	exon	11194	12093	1000	+	.	MSTRG.103378	MSTRG.103378.1		4	i
NW_017541111.1	StringTie	exon	21854	22262	1000	+	.	MSTRG.103379	MSTRG.103379.1		1	i
NW_017541111.1	StringTie	exon	22290	23601	1000	+	.	MSTRG.103379	MSTRG.103379.1		2	i
NW_017541111.1	StringTie	exon	40204	40267	1000	+	.	MSTRG.103380	MSTRG.103380.1		1	i
NW_017541111.1	StringTie	exon	41121	44798	1000	+	.	MSTRG.103380	MSTRG.103380.1		2	i
NW_017541111.1	StringTie	exon	42770	44698	1000	+	.	MSTRG.103380	MSTRG.103380.2		1	i
NW_017541111.1	StringTie	exon	44889	45593	1000	+	.	MSTRG.103380	MSTRG.103380.2		2	i
NW_017541111.1	StringTie	exon	45692	45811	1000	+	.	MSTRG.103380	MSTRG.103380.2		3	i
NW_017541111.1	StringTie	exon	86341	86784	1000	+	.	MSTRG.103381	MSTRG.103381.1		1	u
NW_017541111.1	StringTie	exon	100255	100429	1000	+	.	MSTRG.103381	MSTRG.103381.1		2	u
NW_017541112.1	StringTie	exon	182905	183005	1000	-	.	MSTRG.103385	MSTRG.103385.2		1	u
NW_017541112.1	StringTie	exon	183108	183498	1000	-	.	MSTRG.103385	MSTRG.103385.2		2	u
NW_017541112.1	StringTie	exon	208940	209161	1000	+	.	MSTRG.103388	MSTRG.103388.2		1	u
NW_017541112.1	StringTie	exon	209344	209465	1000	+	.	MSTRG.103388	MSTRG.103388.2		2	u
NW_017541112.1	StringTie	exon	462633	463090	1000	-	.	MSTRG.103416	MSTRG.103416.1		1	u
NW_017541112.1	StringTie	exon	463194	463299	1000	-	.	MSTRG.103416	MSTRG.103416.1		2	u
NW_017541112.1	StringTie	exon	463364	463535	1000	-	.	MSTRG.103416	MSTRG.103416.1		3	u
NW_017541112.1	StringTie	exon	463568	463637	1000	-	.	MSTRG.103416	MSTRG.103416.1		4	u
NW_017541112.1	StringTie	exon	463742	464083	1000	-	.	MSTRG.103416	MSTRG.103416.1		5	u
NW_017541112.1	StringTie	exon	464204	464515	1000	-	.	MSTRG.103416	MSTRG.103416.1		6	u
NW_017541112.1	StringTie	exon	464538	465173	1000	-	.	MSTRG.103416	MSTRG.103416.1		7	u
NW_017541112.1	StringTie	exon	482805	483396	1000	-	.	MSTRG.103418	MSTRG.103418.1		1	u
NW_017541112.1	StringTie	exon	483547	484026	1000	-	.	MSTRG.103418	MSTRG.103418.1		2	u
NW_017541112.1	StringTie	exon	485730	486409	1000	-	.	MSTRG.103418	MSTRG.103418.1		3	u
NW_017541112.1	StringTie	exon	483150	483314	1000	-	.	MSTRG.103418	MSTRG.103418.2		1	u
NW_017541112.1	StringTie	exon	483655	483845	1000	-	.	MSTRG.103418	MSTRG.103418.2		2	u
NW_017541113.1	StringTie	exon	111457	111532	1000	+	.	MSTRG.103430	MSTRG.103430.1		1	i
NW_017541113.1	StringTie	exon	111629	112124	1000	+	.	MSTRG.103430	MSTRG.103430.1		2	i
NW_017541113.1	StringTie	exon	112304	112723	1000	+	.	MSTRG.103430	MSTRG.103430.1		3	i
NW_017541113.1	StringTie	exon	314276	314354	1000	-	.	MSTRG.103432	MSTRG.103432.5		1	u
NW_017541113.1	StringTie	exon	318332	318455	1000	-	.	MSTRG.103432	MSTRG.103432.5		2	u
NW_017541113.1	StringTie	exon	318771	318805	1000	-	.	MSTRG.103432	MSTRG.103432.5		3	u
NW_017541113.1	StringTie	exon	149353	149707	1000	+	.	MSTRG.103434	MSTRG.103434.1		1	i
NW_017541113.1	StringTie	exon	150781	151787	1000	+	.	MSTRG.103434	MSTRG.103434.1		2	i
NW_017541113.1	StringTie	exon	149353	149618	1000	+	.	MSTRG.103434	MSTRG.103434.2		1	i
NW_017541113.1	StringTie	exon	149818	150137	1000	+	.	MSTRG.103434	MSTRG.103434.2		2	i
NW_017541113.1	StringTie	exon	150703	151741	1000	+	.	MSTRG.103434	MSTRG.103434.2		3	i
NC_031704.1	StringTie	exon	19560686	19560735	1000	-	.	MSTRG.10344	MSTRG.10344.1		1	u
NC_031704.1	StringTie	exon	19562455	19562553	1000	-	.	MSTRG.10344	MSTRG.10344.1		2	u
NC_031704.1	StringTie	exon	19562853	19563083	1000	-	.	MSTRG.10344	MSTRG.10344.1		3	u
NW_017541115.1	StringTie	exon	25852	25920	1000	-	.	MSTRG.103449	MSTRG.103449.1		1	i
NW_017541115.1	StringTie	exon	27807	28538	1000	-	.	MSTRG.103449	MSTRG.103449.1		2	i
NW_017541115.1	StringTie	exon	27578	27860	1000	-	.	MSTRG.103449	MSTRG.103449.2		1	i
NW_017541115.1	StringTie	exon	28089	28538	1000	-	.	MSTRG.103449	MSTRG.103449.2		2	i
NW_017541115.1	StringTie	exon	217960	217988	1000	+	.	MSTRG.103457	MSTRG.103457.1		1	u
NW_017541115.1	StringTie	exon	219265	219888	1000	+	.	MSTRG.103457	MSTRG.103457.1		2	u
NW_017541115.1	StringTie	exon	238338	238476	1000	+	.	MSTRG.103459	MSTRG.103459.1		1	u
NW_017541115.1	StringTie	exon	239576	239737	1000	+	.	MSTRG.103459	MSTRG.103459.1		2	u
NW_017541115.1	StringTie	exon	238383	238476	1000	-	.	MSTRG.103460	MSTRG.103460.1		1	u
NW_017541115.1	StringTie	exon	239576	239792	1000	-	.	MSTRG.103460	MSTRG.103460.1		2	u
NW_017541115.1	StringTie	exon	259082	259894	1000	-	.	MSTRG.103460	MSTRG.103460.1		3	u
NW_017541115.1	StringTie	exon	243186	243572	1000	-	.	MSTRG.103461	MSTRG.103461.1		1	u
NW_017541115.1	StringTie	exon	252277	252577	1000	-	.	MSTRG.103461	MSTRG.103461.1		2	u
NW_017541117.1	StringTie	exon	4027	4056	1000	-	.	MSTRG.103465	MSTRG.103465.1		1	o
NW_017541117.1	StringTie	exon	104114	104562	1000	-	.	MSTRG.103465	MSTRG.103465.1		2	o
NW_017541118.1	StringTie	exon	8334	8460	1000	+	.	MSTRG.103473	MSTRG.103473.3		1	u
NW_017541118.1	StringTie	exon	8663	8757	1000	+	.	MSTRG.103473	MSTRG.103473.3		2	u
NW_017541119.1	StringTie	exon	39593	39633	1000	+	.	MSTRG.103482	MSTRG.103482.1		1	u
NW_017541119.1	StringTie	exon	41276	41476	1000	+	.	MSTRG.103482	MSTRG.103482.1		2	u
NW_017541124.1	StringTie	exon	15208	15357	1000	+	.	MSTRG.103487	MSTRG.103487.1		1	u
NW_017541124.1	StringTie	exon	15621	17059	1000	+	.	MSTRG.103487	MSTRG.103487.1		2	u
NW_017541124.1	StringTie	exon	17720	18973	1000	+	.	MSTRG.103487	MSTRG.103487.1		3	u
NW_017541124.1	StringTie	exon	19124	20494	1000	+	.	MSTRG.103487	MSTRG.103487.1		4	u
NW_017541124.1	StringTie	exon	20573	21257	1000	+	.	MSTRG.103487	MSTRG.103487.1		5	u
NC_031704.1	StringTie	exon	19690343	19690694	1000	-	.	MSTRG.10349	MSTRG.10349.9		1	u
NC_031704.1	StringTie	exon	19690721	19690872	1000	-	.	MSTRG.10349	MSTRG.10349.9		2	u
NC_031704.1	StringTie	exon	19691504	19691533	1000	-	.	MSTRG.10349	MSTRG.10349.9		3	u
NW_017541124.1	StringTie	exon	28063	28501	1000	+	.	MSTRG.103490	MSTRG.103490.1		1	u
NW_017541124.1	StringTie	exon	28527	28637	1000	+	.	MSTRG.103490	MSTRG.103490.1		2	u
NW_017541124.1	StringTie	exon	39153	39355	1000	+	.	MSTRG.103491	MSTRG.103491.5		1	o
NW_017541124.1	StringTie	exon	174341	175277	1000	+	.	MSTRG.103491	MSTRG.103491.5		2	o
NC_031704.1	StringTie	exon	19631899	19632020	1000	+	.	MSTRG.10350	MSTRG.10350.1		1	u
NC_031704.1	StringTie	exon	19632121	19632487	1000	+	.	MSTRG.10350	MSTRG.10350.1		2	u
NW_017541128.1	StringTie	exon	39629	40391	1000	+	.	MSTRG.103508	MSTRG.103508.1		1	u
NW_017541128.1	StringTie	exon	41533	41587	1000	+	.	MSTRG.103508	MSTRG.103508.1		2	u
NW_017541128.1	StringTie	exon	47130	47229	1000	-	.	MSTRG.103510	MSTRG.103510.1		1	u
NW_017541128.1	StringTie	exon	47270	48083	1000	-	.	MSTRG.103510	MSTRG.103510.1		2	u
NW_017541137.1	StringTie	exon	1	170	1000	+	.	MSTRG.103531	MSTRG.103531.1		1	u
NW_017541137.1	StringTie	exon	264	630	1000	+	.	MSTRG.103531	MSTRG.103531.1		2	u
NW_017541138.1	StringTie	exon	7282	7364	1000	+	.	MSTRG.103532	MSTRG.103532.1		1	u
NW_017541138.1	StringTie	exon	7764	8140	1000	+	.	MSTRG.103532	MSTRG.103532.1		2	u
NW_017541138.1	StringTie	exon	11671	11721	1000	+	.	MSTRG.103532	MSTRG.103532.1		3	u
NW_017541141.1	StringTie	exon	91420	91795	1000	+	.	MSTRG.103538	MSTRG.103538.1		1	u
NW_017541141.1	StringTie	exon	92362	92490	1000	+	.	MSTRG.103538	MSTRG.103538.1		2	u
NW_017541143.1	StringTie	exon	56496	56685	1000	-	.	MSTRG.103545	MSTRG.103545.1		1	u
NW_017541143.1	StringTie	exon	56808	56850	1000	-	.	MSTRG.103545	MSTRG.103545.1		2	u
NW_017541143.1	StringTie	exon	56953	56978	1000	-	.	MSTRG.103545	MSTRG.103545.1		3	u
NW_017541143.1	StringTie	exon	57462	57552	1000	-	.	MSTRG.103545	MSTRG.103545.1		4	u
NW_017541143.1	StringTie	exon	102547	104437	1000	-	.	MSTRG.103551	MSTRG.103551.1		1	u
NW_017541143.1	StringTie	exon	104471	106028	1000	-	.	MSTRG.103551	MSTRG.103551.1		2	u
NW_017541143.1	StringTie	exon	106467	106579	1000	-	.	MSTRG.103551	MSTRG.103551.1		3	u
NW_017541143.1	StringTie	exon	106719	106779	1000	-	.	MSTRG.103551	MSTRG.103551.1		4	u
NW_017541143.1	StringTie	exon	107234	107312	1000	-	.	MSTRG.103551	MSTRG.103551.1		5	u
NW_017541143.1	StringTie	exon	109501	109695	1000	-	.	MSTRG.103551	MSTRG.103551.1		6	u
NW_017541143.1	StringTie	exon	110217	110324	1000	-	.	MSTRG.103551	MSTRG.103551.1		7	u
NW_017541143.1	StringTie	exon	110553	110684	1000	-	.	MSTRG.103551	MSTRG.103551.1		8	u
NW_017541143.1	StringTie	exon	102780	106028	1000	-	.	MSTRG.103551	MSTRG.103551.2		1	u
NW_017541143.1	StringTie	exon	106467	106579	1000	-	.	MSTRG.103551	MSTRG.103551.2		2	u
NW_017541143.1	StringTie	exon	106719	106779	1000	-	.	MSTRG.103551	MSTRG.103551.2		3	u
NW_017541143.1	StringTie	exon	107234	107312	1000	-	.	MSTRG.103551	MSTRG.103551.2		4	u
NW_017541143.1	StringTie	exon	109501	109695	1000	-	.	MSTRG.103551	MSTRG.103551.2		5	u
NW_017541143.1	StringTie	exon	110217	110324	1000	-	.	MSTRG.103551	MSTRG.103551.2		6	u
NW_017541143.1	StringTie	exon	110553	110690	1000	-	.	MSTRG.103551	MSTRG.103551.2		7	u
NW_017541143.1	StringTie	exon	142042	142339	1000	+	.	MSTRG.103554	MSTRG.103554.1		1	j
NW_017541143.1	StringTie	exon	142833	142921	1000	+	.	MSTRG.103554	MSTRG.103554.1		2	j
NW_017541143.1	StringTie	exon	143176	143236	1000	+	.	MSTRG.103554	MSTRG.103554.1		3	j
NW_017541143.1	StringTie	exon	143485	143718	1000	+	.	MSTRG.103554	MSTRG.103554.1		4	j
NW_017541143.1	StringTie	exon	177986	178002	1000	+	.	MSTRG.103557	MSTRG.103557.1		1	i
NW_017541143.1	StringTie	exon	178158	178497	1000	+	.	MSTRG.103557	MSTRG.103557.1		2	i
NW_017541143.1	StringTie	exon	183075	183092	1000	+	.	MSTRG.103559	MSTRG.103559.1		1	u
NW_017541143.1	StringTie	exon	183167	185015	1000	+	.	MSTRG.103559	MSTRG.103559.1		2	u
NW_017541143.1	StringTie	exon	185791	186424	1000	+	.	MSTRG.103559	MSTRG.103559.1		3	u
NW_017541143.1	StringTie	exon	382943	383917	1000	+	.	MSTRG.103573	MSTRG.103573.1		1	u
NW_017541143.1	StringTie	exon	383998	384753	1000	+	.	MSTRG.103573	MSTRG.103573.1		2	u
NW_017541143.1	StringTie	exon	773573	775937	1000	+	.	MSTRG.103587	MSTRG.103587.1		1	i
NW_017541143.1	StringTie	exon	775964	776350	1000	+	.	MSTRG.103587	MSTRG.103587.1		2	i
NW_017541143.1	StringTie	exon	782623	782734	1000	-	.	MSTRG.103589	MSTRG.103589.1		1	i
NW_017541143.1	StringTie	exon	782816	782858	1000	-	.	MSTRG.103589	MSTRG.103589.1		2	i
NW_017541143.1	StringTie	exon	783453	783588	1000	-	.	MSTRG.103589	MSTRG.103589.1		3	i
NW_017541146.1	StringTie	exon	25777	26348	1000	-	.	MSTRG.103602	MSTRG.103602.2		1	u
NW_017541146.1	StringTie	exon	26379	26558	1000	-	.	MSTRG.103602	MSTRG.103602.2		2	u
NW_017541147.1	StringTie	exon	35904	35959	1000	+	.	MSTRG.103603	MSTRG.103603.3		1	j
NW_017541147.1	StringTie	exon	45354	45454	1000	+	.	MSTRG.103603	MSTRG.103603.3		2	j
NW_017541147.1	StringTie	exon	45609	45711	1000	+	.	MSTRG.103603	MSTRG.103603.3		3	j
NW_017541147.1	StringTie	exon	46002	46173	1000	+	.	MSTRG.103603	MSTRG.103603.3		4	j
NW_017541148.1	StringTie	exon	5403	5537	1000	+	.	MSTRG.103610	MSTRG.103610.1		1	u
NW_017541148.1	StringTie	exon	31925	32002	1000	+	.	MSTRG.103610	MSTRG.103610.1		2	u
NW_017541148.1	StringTie	exon	9412	9621	1000	+	.	MSTRG.103611	MSTRG.103611.1		1	u
NW_017541148.1	StringTie	exon	32647	32697	1000	+	.	MSTRG.103611	MSTRG.103611.1		2	u
NW_017541148.1	StringTie	exon	9416	9707	1000	+	.	MSTRG.103611	MSTRG.103611.2		1	u
NW_017541148.1	StringTie	exon	19283	19461	1000	+	.	MSTRG.103611	MSTRG.103611.2		2	u
NW_017541150.1	StringTie	exon	210919	211141	1000	+	.	MSTRG.103628	MSTRG.103628.1		1	i
NW_017541150.1	StringTie	exon	213716	213800	1000	+	.	MSTRG.103628	MSTRG.103628.1		2	i
NW_017541150.1	StringTie	exon	216901	217463	1000	-	.	MSTRG.103629	MSTRG.103629.1		1	i
NW_017541150.1	StringTie	exon	218117	218737	1000	-	.	MSTRG.103629	MSTRG.103629.1		2	i
NW_017541150.1	StringTie	exon	305054	305078	1000	+	.	MSTRG.103640	MSTRG.103640.4		1	j
NW_017541150.1	StringTie	exon	307183	307435	1000	+	.	MSTRG.103640	MSTRG.103640.4		2	j
NW_017541150.1	StringTie	exon	309350	309607	1000	+	.	MSTRG.103640	MSTRG.103640.4		3	j
NW_017541150.1	StringTie	exon	314876	314977	1000	+	.	MSTRG.103640	MSTRG.103640.4		4	j
NW_017541150.1	StringTie	exon	315143	315243	1000	+	.	MSTRG.103640	MSTRG.103640.4		5	j
NW_017541150.1	StringTie	exon	351821	352246	1000	+	.	MSTRG.103641	MSTRG.103641.1		1	u
NW_017541150.1	StringTie	exon	352269	352853	1000	+	.	MSTRG.103641	MSTRG.103641.1		2	u
NW_017541154.1	StringTie	exon	30869	31454	1000	-	.	MSTRG.103665	MSTRG.103665.1		1	u
NW_017541154.1	StringTie	exon	31730	32125	1000	-	.	MSTRG.103665	MSTRG.103665.1		2	u
NW_017541154.1	StringTie	exon	32356	34936	1000	-	.	MSTRG.103665	MSTRG.103665.1		3	u
NC_031704.1	StringTie	exon	19780810	19781706	1000	+	.	MSTRG.10367	MSTRG.10367.1		1	u
NC_031704.1	StringTie	exon	19781916	19783211	1000	+	.	MSTRG.10367	MSTRG.10367.1		2	u
NC_031704.1	StringTie	exon	19783300	19783863	1000	+	.	MSTRG.10367	MSTRG.10367.1		3	u
NW_017541154.1	StringTie	exon	67979	68079	1000	+	.	MSTRG.103673	MSTRG.103673.1		1	i
NW_017541154.1	StringTie	exon	68264	68320	1000	+	.	MSTRG.103673	MSTRG.103673.1		2	i
NW_017541154.1	StringTie	exon	69129	69665	1000	+	.	MSTRG.103673	MSTRG.103673.1		3	i
NW_017541154.1	StringTie	exon	69750	69936	1000	+	.	MSTRG.103673	MSTRG.103673.1		4	i
NW_017541154.1	StringTie	exon	93106	93126	1000	+	.	MSTRG.103676	MSTRG.103676.2		1	j
NW_017541154.1	StringTie	exon	93554	93598	1000	+	.	MSTRG.103676	MSTRG.103676.2		2	j
NW_017541154.1	StringTie	exon	93765	93881	1000	+	.	MSTRG.103676	MSTRG.103676.2		3	j
NW_017541154.1	StringTie	exon	93970	94296	1000	+	.	MSTRG.103676	MSTRG.103676.2		4	j
NW_017541157.1	StringTie	exon	136401	137000	1000	-	.	MSTRG.103691	MSTRG.103691.2		1	o
NW_017541157.1	StringTie	exon	141240	141391	1000	-	.	MSTRG.103691	MSTRG.103691.2		2	o
NW_017541157.1	StringTie	exon	152650	153130	1000	+	.	MSTRG.103694	MSTRG.103694.1		1	i
NW_017541157.1	StringTie	exon	156673	156744	1000	+	.	MSTRG.103694	MSTRG.103694.1		2	i
NW_017541157.1	StringTie	exon	160910	160958	1000	+	.	MSTRG.103695	MSTRG.103695.1		1	u
NW_017541157.1	StringTie	exon	161482	161540	1000	+	.	MSTRG.103695	MSTRG.103695.1		2	u
NW_017541157.1	StringTie	exon	161773	161820	1000	+	.	MSTRG.103695	MSTRG.103695.1		3	u
NW_017541157.1	StringTie	exon	161995	162078	1000	+	.	MSTRG.103695	MSTRG.103695.1		4	u
NW_017541157.1	StringTie	exon	162355	163894	1000	+	.	MSTRG.103695	MSTRG.103695.1		5	u
NW_017541157.1	StringTie	exon	160910	160958	1000	+	.	MSTRG.103695	MSTRG.103695.2		1	u
NW_017541157.1	StringTie	exon	161482	161540	1000	+	.	MSTRG.103695	MSTRG.103695.2		2	u
NW_017541157.1	StringTie	exon	161773	161820	1000	+	.	MSTRG.103695	MSTRG.103695.2		3	u
NW_017541157.1	StringTie	exon	161995	162078	1000	+	.	MSTRG.103695	MSTRG.103695.2		4	u
NW_017541157.1	StringTie	exon	162355	162421	1000	+	.	MSTRG.103695	MSTRG.103695.2		5	u
NW_017541157.1	StringTie	exon	162947	164292	1000	+	.	MSTRG.103695	MSTRG.103695.2		6	u
NW_017541157.1	StringTie	exon	161967	162066	1000	+	.	MSTRG.103695	MSTRG.103695.3		1	u
NW_017541157.1	StringTie	exon	162348	162972	1000	+	.	MSTRG.103695	MSTRG.103695.3		2	u
NW_017541157.1	StringTie	exon	181374	182511	1000	+	.	MSTRG.103699	MSTRG.103699.2		1	u
NW_017541157.1	StringTie	exon	182535	182664	1000	+	.	MSTRG.103699	MSTRG.103699.2		2	u
NC_031697.1	StringTie	exon	14822587	14823197	1000	+	.	MSTRG.1037	MSTRG.1037.1		1	o
NC_031697.1	StringTie	exon	14892934	14893306	1000	+	.	MSTRG.1037	MSTRG.1037.1		2	o
NW_017541163.1	StringTie	exon	573	818	1000	+	.	MSTRG.103714	MSTRG.103714.2		1	u
NW_017541163.1	StringTie	exon	903	1515	1000	+	.	MSTRG.103714	MSTRG.103714.2		2	u
NW_017541164.1	StringTie	exon	63590	64126	1000	-	.	MSTRG.103718	MSTRG.103718.2		1	o
NW_017541164.1	StringTie	exon	66456	66490	1000	-	.	MSTRG.103718	MSTRG.103718.2		2	o
NW_017541165.1	StringTie	exon	14621	15433	1000	-	.	MSTRG.103725	MSTRG.103725.1		1	o
NW_017541165.1	StringTie	exon	17758	17913	1000	-	.	MSTRG.103725	MSTRG.103725.1		2	o
NW_017541165.1	StringTie	exon	14633	14878	1000	-	.	MSTRG.103725	MSTRG.103725.3		1	o
NW_017541165.1	StringTie	exon	15239	15431	1000	-	.	MSTRG.103725	MSTRG.103725.3		2	o
NW_017541165.1	StringTie	exon	17758	17882	1000	-	.	MSTRG.103725	MSTRG.103725.3		3	o
NW_017541165.1	StringTie	exon	14635	14979	1000	+	.	MSTRG.103726	MSTRG.103726.1		1	x
NW_017541165.1	StringTie	exon	15329	15433	1000	+	.	MSTRG.103726	MSTRG.103726.1		2	x
NW_017541165.1	StringTie	exon	17758	18142	1000	+	.	MSTRG.103726	MSTRG.103726.1		3	x
NW_017541165.1	StringTie	exon	14636	15032	1000	+	.	MSTRG.103726	MSTRG.103726.2		1	x
NW_017541165.1	StringTie	exon	17714	17895	1000	+	.	MSTRG.103726	MSTRG.103726.2		2	x
NW_017541165.1	StringTie	exon	14641	14979	1000	+	.	MSTRG.103726	MSTRG.103726.3		1	x
NW_017541165.1	StringTie	exon	15329	15596	1000	+	.	MSTRG.103726	MSTRG.103726.3		2	x
NW_017541165.1	StringTie	exon	17711	17895	1000	+	.	MSTRG.103726	MSTRG.103726.3		3	x
NW_017541165.1	StringTie	exon	14641	14878	1000	+	.	MSTRG.103726	MSTRG.103726.4		1	x
NW_017541165.1	StringTie	exon	15239	15596	1000	+	.	MSTRG.103726	MSTRG.103726.4		2	x
NW_017541165.1	StringTie	exon	17711	17895	1000	+	.	MSTRG.103726	MSTRG.103726.4		3	x
NW_017541165.1	StringTie	exon	69314	69737	1000	-	.	MSTRG.103729	MSTRG.103729.1		1	o
NW_017541165.1	StringTie	exon	170692	170756	1000	-	.	MSTRG.103729	MSTRG.103729.1		2	o
NW_017541165.1	StringTie	exon	94421	95115	1000	-	.	MSTRG.103732	MSTRG.103732.1		1	u
NW_017541165.1	StringTie	exon	95319	95728	1000	-	.	MSTRG.103732	MSTRG.103732.1		2	u
NW_017541165.1	StringTie	exon	172567	172618	1000	-	.	MSTRG.103738	MSTRG.103738.1		1	u
NW_017541165.1	StringTie	exon	193875	194724	1000	-	.	MSTRG.103738	MSTRG.103738.1		2	u
NW_017541169.1	StringTie	exon	29057	29086	1000	+	.	MSTRG.103747	MSTRG.103747.1		1	u
NW_017541169.1	StringTie	exon	29505	29866	1000	+	.	MSTRG.103747	MSTRG.103747.1		2	u
NW_017541169.1	StringTie	exon	37317	37617	1000	+	.	MSTRG.103747	MSTRG.103747.1		3	u
NW_017541169.1	StringTie	exon	29701	30552	1000	+	.	MSTRG.103747	MSTRG.103747.2		1	u
NW_017541169.1	StringTie	exon	37317	37377	1000	+	.	MSTRG.103747	MSTRG.103747.2		2	u
NC_031705.1	StringTie	exon	64892	64919	1000	-	.	MSTRG.10375	MSTRG.10375.1		1	o
NC_031705.1	StringTie	exon	149447	149498	1000	-	.	MSTRG.10375	MSTRG.10375.1		2	o
NC_031705.1	StringTie	exon	177885	178686	1000	-	.	MSTRG.10375	MSTRG.10375.1		3	o
NC_031705.1	StringTie	exon	181968	184013	1000	-	.	MSTRG.10375	MSTRG.10375.1		4	o
NW_017541169.1	StringTie	exon	99378	99456	1000	-	.	MSTRG.103753	MSTRG.103753.1		1	u
NW_017541169.1	StringTie	exon	100191	100336	1000	-	.	MSTRG.103753	MSTRG.103753.1		2	u
NW_017541172.1	StringTie	exon	2962	3113	1000	+	.	MSTRG.103768	MSTRG.103768.1		1	u
NW_017541172.1	StringTie	exon	3191	3289	1000	+	.	MSTRG.103768	MSTRG.103768.1		2	u
NW_017541172.1	StringTie	exon	3371	3533	1000	+	.	MSTRG.103768	MSTRG.103768.1		3	u
NW_017541174.1	StringTie	exon	1	1149	1000	+	.	MSTRG.103770	MSTRG.103770.1		1	u
NW_017541174.1	StringTie	exon	2774	4129	1000	+	.	MSTRG.103770	MSTRG.103770.1		2	u
NW_017541174.1	StringTie	exon	5872	6174	1000	+	.	MSTRG.103771	MSTRG.103771.1		1	u
NW_017541174.1	StringTie	exon	6726	8996	1000	+	.	MSTRG.103771	MSTRG.103771.1		2	u
NC_031705.1	StringTie	exon	159892	160108	1000	+	.	MSTRG.10378	MSTRG.10378.1		1	u
NC_031705.1	StringTie	exon	160464	160711	1000	+	.	MSTRG.10378	MSTRG.10378.1		2	u
NC_031705.1	StringTie	exon	160806	160852	1000	+	.	MSTRG.10378	MSTRG.10378.1		3	u
NC_031705.1	StringTie	exon	160880	162017	1000	+	.	MSTRG.10378	MSTRG.10378.1		4	u
NC_031705.1	StringTie	exon	160478	160711	1000	+	.	MSTRG.10378	MSTRG.10378.2		1	u
[truncated: 59,935 more rows]
