# Supplementary material for: Genome-Wide Analysis of Differentially Expressed mRNAs and lncRNAs in Koi Carp Infected with Koi Herpesvirus
Source: Viruses. 2022 Nov 18;14(11):2555. doi: 10.3390/v14112555 (PMC9694643; doi:10.3390/v14112555)
Supplement: Supplementary file 1 [file viruses-14-02555-s001.zip › Additional file S2--WT-vs-Infection.all.annot.xls]

id	WT_1_count	WT_2_count	WT_3_count	Infection_1_count	Infection_2_count	Infection_3_count	WT_1_fpkm	WT_2_fpkm	WT_3_fpkm	Infection_1_fpkm	Infection_2_fpkm	Infection_3_fpkm	WT_mean	Infection_mean	log2(fc)	PValue	FDR	Symbol	Description	KEGG_A_class	KEGG_B_class	Pathway	K_ID	GO Component	GO Function	GO Process
ncbi_109079307	42	20	22	1339	1385	1564	2.24	1.23	1.05	452.08	341.28	461.13	1.50666666666667	418.163333333333	8.11656248256312	2.20877361727848e-63	8.82228358213369e-59	XM_019094481.1	PREDICTED: protein NLRC3-like, partial [Cyprinus carpio]	-	-	-	-	-	-	-
MSTRG.125942	19	22	22	347	363	273	0.97	1.18	0.93	114.14	87.06	78.40	1.02666666666667	93.2	6.50429019956789	4.05929345611516e-57	8.10681496120758e-53	--	Myb-related transcription factor, partner of profilin [Anabarilius grahami]	Metabolism;Metabolism;Metabolism;Organismal Systems;Human Diseases;Genetic Information Processing	Global and overview maps;Nucleotide metabolism;Nucleotide metabolism;Immune system;Infectious diseases;Transcription	ko01100//Metabolic pathways;ko00230//Purine metabolism;ko00240//Pyrimidine metabolism;ko04623//Cytosolic DNA-sensing pathway;ko05169//Epstein-Barr virus infection;ko03020//RNA polymerase	K03025;K03025;K03025;K03025;K03025;K03025	-	-	-
MSTRG.118801	2	8	3	1170	1169	884	0.08	0.44	0.17	368.35	267.66	246.24	0.23	294.083333333333	10.3203754477763	3.27849488419298e-56	4.36498808881453e-52	X-element\ORF2	ORF2-encoded protein, partial [Danio rerio]	-	-	-	-	-	-	-
ncbi_109108811	7402	5886	9018	7	8	15	740.92	678.30	798.11	4.72	3.91	8.22	739.11	5.61666666666667	-7.03993109745603	1.4074303011779e-54	1.40538952724119e-50	XM_019121921.1	PREDICTED: 60S ribosomal protein L13-like [Cyprinus carpio]	Genetic Information Processing	Translation	ko03010//Ribosome	K02873	GO:0030529//intracellular ribonucleoprotein complex	GO:0005198//structural molecule activity	GO:0007049//cell cycle;GO:0010467//gene expression
ncbi_807765	70316	66943	64464	7	30	40	3716.53	4073.35	3012.73	2.34	7.33	11.69	3600.87	7.12	-8.982252559205	1.22293517993834e-48	9.76929539141943e-45	NP_007084.1	cytochrome c oxidase subunit I [Myxocyprinus asiaticus]	Metabolism;Organismal Systems;Organismal Systems;Metabolism	Global and overview maps;Environmental adaptation;Circulatory system;Energy metabolism	ko01100//Metabolic pathways;ko04714//Thermogenesis;ko04260//Cardiac muscle contraction;ko00190//Oxidative phosphorylation	K02256;K02256;K02256;K02256	GO:0019866//organelle inner membrane;GO:0031224//intrinsic component of membrane;GO:0043231//intracellular membrane-bounded organelle	GO:0003824//catalytic activity;GO:0046906//tetrapyrrole binding;GO:0046914//transition metal ion binding	GO:0015992//proton transport;GO:0045333//cellular respiration
ncbi_807772	27103	36391	26655	5	27	21	3215.40	4970.20	2796.12	3.76	14.81	13.78	3660.57333333333	10.7833333333333	-8.40712260503278	3.81213756840737e-46	2.53773997928879e-42	NP_007085.1	cytochrome c oxidase subunit II [Cyprinus carpio]	Metabolism;Organismal Systems;Organismal Systems;Metabolism	Global and overview maps;Environmental adaptation;Circulatory system;Energy metabolism	ko01100//Metabolic pathways;ko04714//Thermogenesis;ko04260//Cardiac muscle contraction;ko00190//Oxidative phosphorylation	K02261;K02261;K02261;K02261	GO:0031224//intrinsic component of membrane;GO:0043231//intracellular membrane-bounded organelle	GO:0003824//catalytic activity;GO:0046914//transition metal ion binding	GO:0006091//generation of precursor metabolites and energy;GO:0015992//proton transport
ncbi_109066526	3784	4160	4989	4	3	2	234.98	297.46	273.98	1.57	0.86	0.69	268.806666666667	1.04	-8.01384158020833	2.40313784124413e-44	1.3712304522139e-40	XM_019083552.1	PREDICTED: beta-2-microglobulin [Cyprinus carpio]	-	-	-	-	GO:0042611//MHC protein complex;GO:0044421//extracellular region part	-	GO:0006952//defense response;GO:0048002//antigen processing and presentation of peptide antigen;GO:0051707//response to other organism
MSTRG.48620	270	226	376	1867	1781	1240	22.87	21.99	28.15	1000.36	696.72	580.09	24.3366666666667	759.056666666667	4.96300410840555	1.79764593008303e-43	8.97519671742206e-40	tc1a	transposase [Ancylostoma ceylanicum]	-	-	-	-	-	GO:0016788//hydrolase activity, acting on ester bonds	GO:0006259//DNA metabolic process;GO:0044710//single-organism metabolic process
ncbi_109090142	6560	5798	7412	0	2	4	626.01	636.99	625.49	0.00	1.04	1.89	629.496666666667	0.976666666666667	-9.33211676440234	3.46967082082863e-42	1.53983991028375e-38	XM_019103987.1	PREDICTED: 60S ribosomal protein L7a-like, partial [Cyprinus carpio]	Genetic Information Processing	Translation	ko03010//Ribosome	K02936	GO:0032991//macromolecular complex	-	GO:0022613//ribonucleoprotein complex biogenesis
ncbi_807761	8263	8929	8389	0	8	4	593.67	738.54	532.94	0.00	2.66	1.59	621.716666666667	1.41666666666667	-8.77761310367993	3.74202632478234e-41	1.49464015464456e-37	NP_007094.1	cytochrome b [Cyprinus carpio]	Metabolism;Organismal Systems;Organismal Systems;Metabolism	Global and overview maps;Environmental adaptation;Circulatory system;Energy metabolism	ko01100//Metabolic pathways;ko04714//Thermogenesis;ko04260//Cardiac muscle contraction;ko00190//Oxidative phosphorylation	K00412;K00412;K00412;K00412	GO:0019866//organelle inner membrane;GO:0031224//intrinsic component of membrane;GO:0043231//intracellular membrane-bounded organelle	GO:0003824//catalytic activity;GO:0043169//cation binding	GO:0022900//electron transport chain
ncbi_109065787	2256	1709	2628	6	4	6	156.18	136.71	160.36	2.62	1.27	2.28	151.083333333333	2.05666666666667	-6.19889272036946	5.67467520751151e-40	2.06052615580386e-36	XM_019082801.1	PREDICTED: CD9 antigen-like isoform X1 [Cyprinus carpio]	-	-	-	-	-	-	GO:0009888//tissue development
ncbi_109051049	10371	14368	6251	9	16	16	599.15	955.62	319.30	3.29	4.27	5.11	624.69	4.22333333333333	-7.20861450664251	1.63980897643937e-36	5.45810417807843e-33	XM_019068574.1	PREDICTED: carboxypeptidase B [Cyprinus carpio]	-	-	-	-	-	GO:0008235//metalloexopeptidase activity;GO:0046914//transition metal ion binding	GO:0009410//response to xenobiotic stimulus;GO:0019538//protein metabolic process
ncbi_109081271	1664	1480	1823	5	4	4	126.07	129.10	122.13	2.20	1.55	1.67	125.766666666667	1.80666666666667	-6.1212754383436	2.76891660687669e-36	8.50738977783606e-33	XM_019096260.1	PREDICTED: eukaryotic translation initiation factor 3 subunit G [Cyprinus carpio]	Genetic Information Processing	Translation	ko03013//RNA transport	K03248	GO:0043234//protein complex;GO:0070993//translation preinitiation complex	GO:0008135//translation factor activity, RNA binding;GO:0036094//small molecule binding	GO:0006417//regulation of translation;GO:0022618//ribonucleoprotein complex assembly
MSTRG.79787	5982	2890	10995	2	5	3	240.22	134.00	391.72	0.43	0.95	0.76	255.313333333333	0.713333333333333	-8.48347677603904	2.06215092618693e-34	5.81898347709731e-31	--	immunoglobulin M heavy chain secretory protein [Cyprinus carpio]	-	-	-	-	GO:0005615//extracellular space	GO:0005488//binding	GO:0006952//defense response;GO:0006955//immune response
ncbi_109106306	1567	1325	1750	2	6	5	161.82	157.52	159.75	1.44	2.72	2.64	159.696666666667	2.26666666666667	-6.13861814395996	2.18528747074407e-34	5.81898347709731e-31	XM_019119691.1	PREDICTED: 40S ribosomal protein S8-like [Cyprinus carpio]	Genetic Information Processing	Translation	ko03010//Ribosome	K02995	-	-	-
MSTRG.33975	6	11	11	99	148	124	0.50	0.93	0.73	48.06	52.44	52.85	0.72	51.1166666666667	6.14965304399091	1.49169058138371e-33	3.72381907510175e-30	YWHAE	PREDICTED: 14-3-3 protein epsilon isoform X1 [Sinocyclocheilus grahami]	Environmental Information Processing;Environmental Information Processing;Organismal Systems;Cellular Processes;Cellular Processes;Environmental Information Processing;Human Diseases;Human Diseases	Signal transduction;Signal transduction;Nervous system;Cell growth and death;Cell growth and death;Signal transduction;Infectious diseases;Cancers	ko04151//PI3K-Akt signaling pathway;ko04390//Hippo signaling pathway;ko04722//Neurotrophin signaling pathway;ko04110//Cell cycle;ko04114//Oocyte meiosis;ko04391//Hippo signaling pathway -fly;ko05169//Epstein-Barr virus infection;ko05203//Viral carcinogenesis	K06630;K06630;K06630;K06630;K06630;K06630;K06630;K06630	GO:0005815//microtubule organizing center;GO:0005875//microtubule associated complex;GO:0005924//cell-substrate adherens junction;GO:0016020//membrane;GO:0031981//nuclear lumen;GO:0043005//neuron projection;GO:0045171//intercellular bridge;GO:0048770//pigment granule	GO:0003723//RNA binding;GO:0016247//channel regulator activity;GO:0016491//oxidoreductase activity;GO:0016597//amino acid binding;GO:0019899//enzyme binding;GO:0023023//MHC protein complex binding;GO:0030291//protein serine/threonine kinase inhibitor activity;GO:0046983//protein dimerization activity	GO:0003006//developmental process involved in reproduction;GO:0006469//negative regulation of protein kinase activity;GO:0006886//intracellular protein transport;GO:0007017//microtubule-based process;GO:0007346//regulation of mitotic cell cycle;GO:0007450//dorsal/ventral pattern formation, imaginal disc;GO:0008354//germ cell migration;GO:0009416//response to light stimulus;GO:0010259//multicellul…
ncbi_109109850	2453	1867	2952	12	10	18	146.57	128.42	155.96	4.54	2.76	5.95	143.65	4.41666666666667	-5.02345622880312	3.21966223406473e-33	7.56469111488315e-30	XM_019122865.1	PREDICTED: regulator of G-protein signaling 21-like [Cyprinus carpio]	-	-	-	-	-	-	GO:0045744//negative regulation of G-protein coupled receptor protein signaling pathway
ncbi_109060795	5313	5920	7769	1	14	9	713.64	916.99	924.39	1.06	8.76	6.69	851.673333333333	5.50333333333333	-7.27385065375412	1.02555115087931e-32	2.27569800380119e-29	XM_019077958.1	PREDICTED: ubiquitin-like protein FUBI isoform X2 [Cyprinus carpio]	Genetic Information Processing	Translation	ko03010//Ribosome	K02983	GO:0030529//intracellular ribonucleoprotein complex	-	GO:0010467//gene expression
ncbi_109055142	3266	4004	3785	0	4	2	264.82	373.84	271.44	0.00	1.50	0.90	303.366666666667	0.8	-8.56684685845861	1.68448992078269e-32	3.54115244294223e-29	XM_019072368.1	PREDICTED: beta-2-microglobulin [Cyprinus carpio]	-	-	-	-	GO:0042611//MHC protein complex;GO:0044421//extracellular region part	-	GO:0006952//defense response;GO:0048002//antigen processing and presentation of peptide antigen;GO:0051707//response to other organism
MSTRG.76271	2284	1775	2118	3	3	1	87.41	78.21	71.67	0.73	0.53	0.21	79.0966666666667	0.49	-7.33469133771271	2.5742869150564e-32	5.14110839805914e-29	atf4	PREDICTED: cyclic AMP-dependent transcription factor ATF-4-like [Sinocyclocheilus rhinocerous]	Environmental Information Processing;Environmental Information Processing;Environmental Information Processing;Organismal Systems;Genetic Information Processing;Organismal Systems;Cellular Processes;Organismal Systems;Organismal Systems;Organismal Systems;Organismal Systems;Organismal Systems;Organismal Systems;Organismal Systems;Organismal Systems;Organismal Systems;Environmental Information Pro…	Signal transduction;Signal transduction;Signal transduction;Circulatory system;Folding, sorting and degradation;Nervous system;Cell growth and death;Nervous system;Endocrine system;Nervous system;Endocrine system;Aging;Endocrine system;Endocrine system;Endocrine system;Endocrine system;Signal transduction;Endocrine system;Nervous system;Aging;Endocrine system;Endocrine system;Transport and catabo…	ko04151//PI3K-Akt signaling pathway;ko04010//MAPK signaling pathway;ko04022//cGMP - PKG signaling pathway;ko04261//Adrenergic signaling in cardiomyocytes;ko04141//Protein processing in endoplasmic reticulum;ko04728//Dopaminergic synapse;ko04210//Apoptosis;ko04725//Cholinergic synapse;ko04926//Relaxin signaling pathway;ko04722//Neurotrophin signaling pathway;ko04922//Glucagon signaling pathway;ko0…	K04374;K04374;K04374;K04374;K04374;K04374;K04374;K04374;K04374;K04374;K04374;K04374;K04374;K04374;K04374;K04374;K04374;K04374;K04374;K04374;K04374;K04374;K04374;K04374;K04374;K04374;K04374;K04374;K04374;K04374;K04374;K04374;K04374;K04374	GO:0005634//nucleus;GO:0016020//membrane;GO:0043234//protein complex;GO:0044446//intracellular organelle part;GO:0097458//neuron part	GO:0003700//transcription factor activity, sequence-specific DNA binding;GO:0005515//protein binding;GO:0043565//sequence-specific DNA binding;GO:0044212//transcription regulatory region DNA binding	GO:0007165//signal transduction;GO:0008219//cell death;GO:0034976//response to endoplasmic reticulum stress;GO:0045944//positive regulation of transcription from RNA polymerase II promoter;GO:0048511//rhythmic process;GO:0070887//cellular response to chemical stimulus
MSTRG.80619	22	27	23	188	180	134	2.64	3.68	2.41	144.44	101.72	89.81	2.91	111.99	5.26620695111594	1.75731636191304e-31	3.34241572035861e-28	NLRP14	PREDICTED: ribonuclease inhibitor-like, partial [Sinocyclocheilus grahami]	-	-	-	-	-	-	-
MSTRG.77189	15	7	18	108	197	104	2.54	1.25	2.53	116.15	153.26	97.06	2.10666666666667	122.156666666667	5.85762673253441	2.10089165678637e-31	3.81426429797096e-28	H3-I	PREDICTED: histone H3-like [Sinocyclocheilus rhinocerous]	Human Diseases;Human Diseases;Human Diseases	Cancers;Substance dependence;Immune diseases	ko05202//Transcriptional misregulation in cancers;ko05034//Alcoholism;ko05322//Systemic lupus erythematosus	K11253;K11253;K11253	GO:0000786//nucleosome;GO:0031981//nuclear lumen;GO:0031988//membrane-bounded vesicle	GO:0003676//nucleic acid binding;GO:0046983//protein dimerization activity	GO:0006306//DNA methylation;GO:0006334//nucleosome assembly;GO:0006950//response to stress;GO:0007599//hemostasis;GO:0016458//gene silencing;GO:0035556//intracellular signal transduction;GO:0051262//protein tetramerization
MSTRG.62510	21137	22515	8041	1	4	0	2660.07	3222.31	870.98	0.80	2.32	0.00	2251.12	1.04	-11.0798437205913	2.91372710358738e-31	5.06000382484727e-28	CTRB1	Chymotrypsin A [Triplophysa tibetana]	Organismal Systems;Organismal Systems	Digestive system;Digestive system	ko04972//Pancreatic secretion;ko04974//Protein digestion and absorption	K01310;K01310	GO:0044421//extracellular region part	GO:0004175//endopeptidase activity;GO:0005488//binding	GO:0006767//water-soluble vitamin metabolic process;GO:0019538//protein metabolic process;GO:0022411//cellular component disassembly;GO:0043062//extracellular structure organization;GO:0044707//single-multicellular organism process
MSTRG.63807	2260	1331	3682	5	6	5	27.02	17.73	39.84	0.74	0.61	1.42	28.1966666666667	0.923333333333333	-4.93252924054994	5.13879361711889e-31	8.55223727729011e-28	Rnh1	PREDICTED: protein NLRC3-like [Sinocyclocheilus anshuiensis]	-	-	-	-	-	-	-
MSTRG.110086	960	902	1385	3487	3289	2498	54.05	58.46	68.95	1243.70	856.13	777.78	60.4866666666667	959.203333333333	3.98714760914047	3.53304589140542e-30	5.64467675978061e-27	tc1a	Transposable element Tcb1 transposase Transposable element Barney transposase [Channa argus]	-	-	-	-	-	GO:0016787//hydrolase activity	GO:0090304//nucleic acid metabolic process
MSTRG.95318	1070	864	1285	7	14	10	11.46	10.62	11.75	0.74	0.86	0.85	11.2766666666667	0.816666666666667	-3.78744952279142	5.04116970813145e-30	7.74440001854563e-27	foxo1a	forkhead box protein O3-like [Carassius auratus]	Environmental Information Processing;Organismal Systems;Cellular Processes;Environmental Information Processing;Environmental Information Processing;Organismal Systems;Organismal Systems;Organismal Systems;Organismal Systems;Organismal Systems;Cellular Processes;Human Diseases;Human Diseases;Human Diseases	Signal transduction;Immune system;Cell growth and death;Signal transduction;Signal transduction;Nervous system;Aging;Aging;Aging;Endocrine system;Transport and catabolism;Drug resistance;Cancers;Cancers	ko04151//PI3K-Akt signaling pathway;ko04062//Chemokine signaling pathway;ko04218//Cellular senescence;ko04068//FoxO signaling pathway;ko04152//AMPK signaling pathway;ko04722//Neurotrophin signaling pathway;ko04211//Longevity regulating pathway - mammal;ko04213//Longevity regulating pathway - multiple species;ko04212//Longevity regulating pathway - worm;ko04917//Prolactin signaling pathway;ko04137…	K09408;K09408;K09408;K09408;K09408;K09408;K09408;K09408;K09408;K09408;K09408;K09408;K09408;K09408	-	-	-
ncbi_109060532	1988	2258	1706	2	6	5	410.56	536.81	311.51	2.62	5.73	5.71	419.626666666667	4.68666666666667	-6.48440036320599	5.84147566221302e-30	8.64148966296712e-27	XM_019077702.1	PREDICTED: 60S ribosomal protein L36 [Cyprinus carpio]	Genetic Information Processing	Translation	ko03010//Ribosome	K02920	-	-	-
ncbi_109056494	0	0	0	747	844	719	0.00	0.00	0.00	95.01	78.36	79.92	0.001	84.43	16.3654680936591	9.3453554981332e-30	1.3331149618087e-26	XM_019073693.1	PREDICTED: LOW QUALITY PROTEIN: E3 ubiquitin-protein ligase HECTD1-like [Cyprinus carpio]	-	-	-	-	-	-	-
ncbi_109098014	2991	2675	3284	41	56	62	467.00	480.83	453.37	40.21	40.52	53.56	467.066666666667	44.7633333333333	-3.38323911068328	3.76645086757757e-29	5.18757174319942e-26	XM_019111650.1	PREDICTED: 40S ribosomal protein S25-like [Cyprinus carpio]	Genetic Information Processing	Translation	ko03010//Ribosome	K02975	GO:0030529//intracellular ribonucleoprotein complex	-	-
MSTRG.90872	2153	1818	3299	0	4	2	118.76	115.45	160.92	0.00	1.02	0.61	131.71	0.543333333333333	-7.92131161151791	5.86337588988832e-29	7.62636587337592e-26	ddit4	PREDICTED: DNA damage-inducible transcript 4 protein [Sinocyclocheilus grahami]	Environmental Information Processing;Environmental Information Processing;Cellular Processes;Human Diseases	Signal transduction;Signal transduction;Transport and catabolism;Cancers	ko04151//PI3K-Akt signaling pathway;ko04150//mTOR signaling pathway;ko04140//Autophagy - animal;ko05206//MicroRNAs in cancer	K08270;K08270;K08270;K08270	GO:0043231//intracellular membrane-bounded organelle;GO:0044444//cytoplasmic part	GO:0005515//protein binding	GO:0001933//negative regulation of protein phosphorylation;GO:0006110//regulation of glycolytic process;GO:0006352//DNA-templated transcription, initiation;GO:0007169//transmembrane receptor protein tyrosine kinase signaling pathway;GO:0007417//central nervous system development;GO:0008630//intrinsic apoptotic signaling pathway in response to DNA damage;GO:0009968//negative regulation of signal t…
MSTRG.52519	516	427	715	2147	1764	1616	35.55	33.82	43.51	936.05	561.29	615.28	37.6266666666667	704.206666666667	4.22617149281448	5.91901612524794e-29	7.62636587337592e-26	tc1a	Transposable element Tcb1 transposase Transposable element Barney transposase [Channa argus]	-	-	-	-	-	GO:0005488//binding;GO:0016788//hydrolase activity, acting on ester bonds	GO:0006259//DNA metabolic process;GO:0044710//single-organism metabolic process
ncbi_109058902	1573	2070	2555	3	13	7	72.56	109.91	104.23	0.89	2.69	1.77	95.5666666666667	1.78333333333333	-5.74385920283938	7.26236508819828e-29	9.06479332352549e-26	XM_019076100.1	PREDICTED: peptidyl-prolyl cis-trans isomerase FKBP5-like [Cyprinus carpio]	-	-	-	-	-	-	-
ncbi_109097175	8316	11240	4678	0	2	3	1385.58	2156.02	689.18	0.00	1.54	2.76	1410.26	1.43333333333333	-9.9423712925409	1.10752026118016e-28	1.34050225066842e-25	XM_019110818.1	PREDICTED: cationic trypsin-like [Cyprinus carpio]	Environmental Information Processing;Organismal Systems;Organismal Systems	Signaling molecules and interaction;Digestive system;Digestive system	ko04080//Neuroactive ligand-receptor interaction;ko04972//Pancreatic secretion;ko04974//Protein digestion and absorption	K01312;K01312;K01312	-	-	-
ncbi_109086920	1719	1402	1703	8	8	15	164.29	154.24	143.90	4.76	3.32	7.82	154.143333333333	5.3	-4.86213632463691	4.06660290787799e-28	4.64080723847036e-25	XM_019101192.1	PREDICTED: LOW QUALITY PROTEIN: 60S ribosomal protein L6-like [Cyprinus carpio]	Genetic Information Processing	Translation	ko03010//Ribosome	K02934	GO:0030529//intracellular ribonucleoprotein complex	-	GO:0010467//gene expression
ncbi_109103879	1719	1402	1703	8	8	15	164.29	154.24	143.90	4.76	3.32	7.82	154.143333333333	5.3	-4.86213632463691	4.06660290787799e-28	4.64080723847036e-25	XM_019117230.1	PREDICTED: LOW QUALITY PROTEIN: 60S ribosomal protein L6-like [Cyprinus carpio]	Genetic Information Processing	Translation	ko03010//Ribosome	K02934	GO:0030529//intracellular ribonucleoprotein complex	-	GO:0010467//gene expression
ncbi_109111753	137	135	139	315	355	270	4.31	4.89	3.86	62.78	51.57	47.04	4.35333333333333	53.7966666666667	3.62732438753966	4.76555713446447e-28	5.28738564068832e-25	XM_019124753.1	PREDICTED: histone acetyltransferase KAT6B-like [Cyprinus carpio]	-	-	-	-	GO:0000785//chromatin	GO:0003676//nucleic acid binding;GO:0046914//transition metal ion binding;GO:0090595//acetyl-CoA:L-lysine N6-acetyltransferase	GO:0010468//regulation of gene expression;GO:0034728//nucleosome organization
ncbi_109097278	1688	1352	2636	12	6	6	71.83	66.22	99.14	3.24	1.18	1.43	79.0633333333333	1.95	-5.34146275179849	8.04420405194086e-28	8.68382697953032e-25	XM_019110898.1	PREDICTED: talin-1-like [Cyprinus carpio]	Cellular Processes;Environmental Information Processing;Organismal Systems	Cellular community - eukaryotes;Signal transduction;Immune system	ko04510//Focal adhesion;ko04015//Rap1 signaling pathway;ko04611//Platelet activation	K06271;K06271;K06271	GO:0005924//cell-substrate adherens junction;GO:0031252//cell leading edge;GO:0043232//intracellular non-membrane-bounded organelle	GO:0003779//actin binding;GO:0005102//receptor binding;GO:0005198//structural molecule activity	GO:0007010//cytoskeleton organization;GO:0022610//biological adhesion
ncbi_109077313	56	32	69	156	249	204	4.31	2.83	4.73	75.98	88.59	86.98	3.95666666666667	83.85	4.40545334953096	1.44417685905702e-27	1.51798189748568e-24	XM_019092897.1	PREDICTED: phosphoglucomutase-1-like [Cyprinus carpio]	Metabolism;Metabolism;Metabolism;Metabolism;Metabolism;Metabolism;Metabolism	Global and overview maps;Nucleotide metabolism;Carbohydrate metabolism;Carbohydrate metabolism;Carbohydrate metabolism;Carbohydrate metabolism;Carbohydrate metabolism	ko01100//Metabolic pathways;ko00230//Purine metabolism;ko00010//Glycolysis / Gluconeogenesis;ko00520//Amino sugar and nucleotide sugar metabolism;ko00500//Starch and sucrose metabolism;ko00052//Galactose metabolism;ko00030//Pentose phosphate pathway	K01835;K01835;K01835;K01835;K01835;K01835;K01835	-	GO:0016866//intramolecular transferase activity;GO:0046872//metal ion binding	GO:0044723//single-organism carbohydrate metabolic process
ncbi_109072481	896	750	1056	7	14	9	21.21	20.22	21.88	1.04	1.54	1.19	21.1033333333333	1.25666666666667	-4.06979696695476	1.78930661800153e-27	1.8325252547748e-24	XM_019088713.1	PREDICTED: protein LSM14 homolog A-like isoform X1 [Cyprinus carpio]	-	-	-	-	-	-	-
ncbi_109097714	33	15	15	174	214	150	0.92	0.48	0.38	30.45	27.32	22.91	0.593333333333333	26.8933333333333	5.50226193764656	2.34455046425346e-27	2.34115086608029e-24	XM_019111321.1	PREDICTED: beta-adrenergic receptor kinase 2 [Cyprinus carpio]	Cellular Processes;Organismal Systems;Organismal Systems;Environmental Information Processing;Organismal Systems;Organismal Systems	Transport and catabolism;Immune system;Nervous system;Signal transduction;Sensory system;Sensory system	ko04144//Endocytosis;ko04062//Chemokine signaling pathway;ko04724//Glutamatergic synapse;ko04340//Hedgehog signaling pathway;ko04740//Olfactory transduction;ko04745//Phototransduction - fly	K00910;K00910;K00910;K00910;K00910;K00910	-	GO:0004674//protein serine/threonine kinase activity;GO:0032550//purine ribonucleoside binding	GO:0006464//cellular protein modification process;GO:0006796//phosphate-containing compound metabolic process;GO:0009792//embryo development ending in birth or egg hatching;GO:0042692//muscle cell differentiation;GO:0045744//negative regulation of G-protein coupled receptor protein signaling pathway
ncbi_109062770	36	19	49	137	191	148	1.03	0.62	1.23	24.77	25.21	23.38	0.96	24.4533333333333	4.67085292215274	2.75153504316565e-27	2.68053201692982e-24	XM_019079834.1	PREDICTED: LOW QUALITY PROTEIN: protein OS-9-like [Cyprinus carpio]	Genetic Information Processing	Folding, sorting and degradation	ko04141//Protein processing in endoplasmic reticulum	K10088	-	-	-
ncbi_109071874	1381	1292	1550	9	25	12	246.64	265.65	244.78	10.01	20.84	11.82	252.356666666667	14.2233333333333	-4.14913268480232	4.64922874093376e-27	4.421416532628e-24	XM_019088184.1	PREDICTED: 60S ribosomal protein L35 isoform X1 [Cyprinus carpio]	Genetic Information Processing	Translation	ko03010//Ribosome	K02918	GO:0030529//intracellular ribonucleoprotein complex	GO:0005198//structural molecule activity	GO:0007049//cell cycle;GO:0010467//gene expression;GO:0030099//myeloid cell differentiation
ncbi_109064052	2473	1729	2908	2	1	1	391.31	315.05	406.95	1.58	0.78	0.94	371.103333333333	1.1	-8.3981736257287	5.60167205186446e-27	5.20330197896675e-24	XM_019081074.1	40S ribosomal protein S12 [Danio rerio]	Genetic Information Processing	Translation	ko03010//Ribosome	K02951	GO:0030529//intracellular ribonucleoprotein complex	GO:0005198//structural molecule activity	GO:0010467//gene expression
ncbi_109068636	7714	9111	17993	8	43	31	263.83	358.70	544.13	1.78	6.82	5.81	388.886666666667	4.80333333333333	-6.3391700316033	1.52793519722784e-26	1.36795496693231e-23	XM_019085400.1	PREDICTED: thioredoxin-interacting protein-like [Cyprinus carpio]	-	-	-	-	-	-	-
ncbi_109094800	8	2	5	68	100	82	0.51	0.14	0.27	26.97	29.19	28.66	0.306666666666667	28.2733333333333	6.52662681153942	1.54118405467813e-26	1.36795496693231e-23	XM_019108504.1	PREDICTED: protein NLRC3-like [Cyprinus carpio]	-	-	-	-	-	-	-
MSTRG.28621	2789	1500	2064	1	2	2	64.35	39.54	41.65	0.14	0.20	0.29	48.5133333333333	0.21	-7.85184817186863	2.35200945513067e-26	2.04226003601803e-23	pol	Retrovirus-related Pol polyprotein from transposon 297, partial [Araneus ventricosus]	-	-	-	-	-	-	-
ncbi_109067196	1107	1131	1320	5	2	2	47.39	58.55	50.20	1.34	0.53	0.64	52.0466666666667	0.836666666666667	-5.95900900038536	2.72173970327405e-26	2.31301547293983e-23	XM_019084202.1	PREDICTED: properdin-like isoform X1 [Cyprinus carpio]	-	-	-	-	-	-	-
ncbi_109059561	3852	3929	6305	0	0	3	417.73	490.45	604.53	0.00	0.00	2.02	504.236666666667	0.673333333333333	-9.54856442823965	3.40429307330196e-26	2.8327973736214e-23	XM_019076752.1	PREDICTED: 60S ribosomal protein L19 [Cyprinus carpio]	Genetic Information Processing	Translation	ko03010//Ribosome	K02885	GO:0030529//intracellular ribonucleoprotein complex	-	GO:0010467//gene expression;GO:0048534//hematopoietic or lymphoid organ development
ncbi_109069311	1274	1320	2335	1	4	2	95.06	113.33	154.03	0.47	1.38	0.83	120.806666666667	0.893333333333333	-7.07928576121054	3.58696522796535e-26	2.92388908439576e-23	XM_019085940.1	PREDICTED: complement C1q subcomponent subunit A-like [Cyprinus carpio]	-	-	-	-	-	-	-
ncbi_109103093	6487	7389	7816	0	0	0	485.68	636.81	517.43	0.00	0.00	0.00	546.64	0.001	-19.060231506362	3.97085779100682e-26	3.17208003776789e-23	XM_019116427.1	PREDICTED: translationally-controlled tumor protein homolog [Cyprinus carpio]	-	-	-	-	-	-	-
MSTRG.51893	1791	1310	3815	4	3	2	62.29	53.30	117.32	0.77	0.42	0.53	77.6366666666667	0.573333333333333	-7.08122020789417	4.30334299169491e-26	3.31604900276102e-23	FYB1	PREDICTED: FYN-binding protein-like [Sinocyclocheilus grahami]	-	-	-	-	GO:0016020//membrane;GO:0044464//cell part	GO:0005515//protein binding	GO:0002274//myeloid leukocyte activation;GO:0007009//plasma membrane organization
ncbi_109057459	2188	3234	3061	0	4	1	441.15	751.40	546.12	0.00	4.09	1.12	579.556666666667	1.73666666666667	-8.38248504690655	4.31712353271176e-26	3.31604900276102e-23	XM_019074697.1	PREDICTED: 60S ribosomal protein L37a isoform X1 [Cyprinus carpio]	Genetic Information Processing	Translation	ko03010//Ribosome	K02921	GO:0005924//cell-substrate adherens junction;GO:0015934//large ribosomal subunit;GO:0031988//membrane-bounded vesicle;GO:0043231//intracellular membrane-bounded organelle	GO:0003723//RNA binding;GO:0005198//structural molecule activity	GO:0000956//nuclear-transcribed mRNA catabolic process;GO:0006412//translation;GO:0006613//cotranslational protein targeting to membrane;GO:0016032//viral process;GO:0032774//RNA biosynthetic process;GO:0043624//cellular protein complex disassembly
MSTRG.123906	6	7	6	233	561	1632	0.09	0.12	0.08	21.17	37.13	129.36	0.0966666666666667	62.5533333333333	9.33785255482801	1.30428985000604e-25	9.82942362055499e-23	CUBN	PREDICTED: cubilin [Sinocyclocheilus anshuiensis]	Organismal Systems	Digestive system	ko04977//Vitamin digestion and absorption	K14616	GO:0005886//plasma membrane;GO:0005903//brush border;GO:0016023//cytoplasmic, membrane-bounded vesicle;GO:0031090//organelle membrane;GO:0044425//membrane part;GO:0044437//vacuolar part	GO:0005215//transporter activity;GO:0005515//protein binding	GO:0006629//lipid metabolic process;GO:0006766//vitamin metabolic process;GO:0006897//endocytosis;GO:0015031//protein transport;GO:0044765//single-organism transport
MSTRG.85156	14	21	24	141	119	138	2.73	4.79	4.20	180.26	111.16	153.50	3.90666666666667	148.306666666667	5.24650147698388	1.50351181258435e-25	1.11209757070823e-22	--	NLR family CARD domain-containing protein 3-like, partial [Carassius auratus]	Organismal Systems	Immune system	ko04621//NOD-like receptor signaling pathway	K20865	-	-	-
ncbi_109097872	3222	2830	3839	0	3	0	299.13	302.47	315.15	0.00	1.29	0.00	305.583333333333	0.43	-9.47301348506313	1.76792164435612e-25	1.26815016710204e-22	XM_019111491.1	PREDICTED: ependymin-like [Cyprinus carpio]	-	-	-	-	-	-	GO:0031589//cell-substrate adhesion
ncbi_109051982	1032	1309	2272	3	8	5	13.40	19.58	26.09	0.25	0.48	0.36	19.69	0.363333333333333	-5.76002557184579	1.77798831700252e-25	1.26815016710204e-22	XM_019069453.1	PREDICTED: lymphocyte antigen 75-like isoform X1 [Cyprinus carpio]	-	-	-	-	-	-	-
ncbi_109049484	0	0	0	298	455	423	0.00	0.00	0.00	217.35	242.29	269.70	0.001	243.113333333333	17.8912694932925	2.47227457195893e-25	1.73241387637164e-22	XM_019067166.1	PREDICTED: nascent polypeptide-associated complex subunit alpha-like, partial [Cyprinus carpio]	-	-	-	-	-	-	-
ncbi_109057990	2163	1770	2293	37	66	55	337.11	317.57	315.99	36.68	47.38	47.44	323.556666666667	43.8333333333333	-2.88391810448663	3.21868235331741e-25	2.21656225096903e-22	XM_019075212.1	PREDICTED: 60S ribosomal protein L35-like [Cyprinus carpio]	Genetic Information Processing	Translation	ko03010//Ribosome	K02918	GO:0030529//intracellular ribonucleoprotein complex	GO:0005198//structural molecule activity	GO:0007049//cell cycle;GO:0010467//gene expression;GO:0030099//myeloid cell differentiation
ncbi_109090681	1158	792	1029	12	16	15	43.13	33.40	33.96	3.44	3.45	3.88	36.83	3.59	-3.35882564807669	3.34939685788272e-25	2.26748490334833e-22	XM_019104512.1	PREDICTED: dual specificity protein phosphatase 2-like isoform X1 [Cyprinus carpio]	Environmental Information Processing	Signal transduction	ko04010//MAPK signaling pathway	K04459	-	GO:0008138//protein tyrosine/serine/threonine phosphatase activity	GO:0006470//protein dephosphorylation
ncbi_109057934	2196	1864	1407	2	7	8	46.18	45.12	26.17	0.27	0.68	0.93	39.1566666666667	0.626666666666667	-5.96541588996096	4.27788480987024e-25	2.82149352114001e-22	XM_019075158.1	PREDICTED: LOW QUALITY PROTEIN: desmocollin-1-like [Cyprinus carpio]	-	-	-	-	GO:0031224//intrinsic component of membrane	GO:0046872//metal ion binding	GO:0002934//desmosome organization;GO:0048598//embryonic morphogenesis;GO:0098742//cell-cell adhesion via plasma-membrane adhesion molecules
ncbi_109065389	1207	804	1008	7	13	5	51.56	39.53	38.08	1.89	2.57	1.19	43.0566666666667	1.88333333333333	-4.514876362272	4.30902570701368e-25	2.82149352114001e-22	XM_019082376.1	PREDICTED: LOW QUALITY PROTEIN: endothelin-1 receptor-like [Cyprinus carpio]	Environmental Information Processing;Environmental Information Processing;Environmental Information Processing;Organismal Systems;Organismal Systems	Signaling molecules and interaction;Signal transduction;Signal transduction;Endocrine system;Endocrine system	ko04080//Neuroactive ligand-receptor interaction;ko04020//Calcium signaling pathway;ko04022//cGMP - PKG signaling pathway;ko04926//Relaxin signaling pathway;ko04916//Melanogenesis	K04198;K04198;K04198;K04198;K04198	GO:0016021//integral component of membrane;GO:0031090//organelle membrane;GO:0044459//plasma membrane part;GO:0098589//membrane region	GO:0004629//phospholipase C activity;GO:0005488//binding;GO:0008528//G-protein coupled peptide receptor activity	GO:0001932//regulation of protein phosphorylation;GO:0002237//response to molecule of bacterial origin;GO:0007186//G-protein coupled receptor signaling pathway;GO:0007265//Ras protein signal transduction;GO:0007567//parturition;GO:0007600//sensory perception;GO:0007620//copulation;GO:0008645//hexose transport;GO:0009612//response to mechanical stimulus;GO:0010524//positive regulation of calcium i…
ncbi_109105991	2577	2473	5834	0	3	1	102.35	113.08	204.89	0.00	0.55	0.22	140.106666666667	0.256666666666667	-9.09241394443873	6.66913515205491e-25	4.29642897166737e-22	XM_019119302.1	PREDICTED: induced myeloid leukemia cell differentiation protein Mcl-1 homolog [Cyprinus carpio]	Environmental Information Processing;Cellular Processes;Environmental Information Processing	Signal transduction;Cell growth and death;Signal transduction	ko04151//PI3K-Akt signaling pathway;ko04210//Apoptosis;ko04630//Jak-STAT signaling pathway	K02539;K02539;K02539	-	-	GO:0007088//regulation of mitotic nuclear division;GO:0009792//embryo development ending in birth or egg hatching;GO:0043066//negative regulation of apoptotic process
ncbi_109070184	0	0	0	348	341	338	0.00	0.00	0.00	42.50	30.32	36.01	0.001	36.2766666666667	15.1467542774114	9.44881342680855e-25	5.99054771259662e-22	XM_019086781.1	PREDICTED: pumilio homolog 1 [Cyprinus carpio]	-	-	-	-	-	-	-
MSTRG.97582	786	780	1053	2	4	3	17.60	20.46	19.89	0.28	1.36	0.69	19.3166666666667	0.776666666666667	-4.63640680123956	1.13914155473327e-24	7.02812345267485e-22	ZFC3H1	PREDICTED: zinc finger C3H1 domain-containing protein isoform X2 [Sinocyclocheilus anshuiensis]	-	-	-	-	-	-	-
ncbi_109071228	2760	2452	7555	1	1	2	322.77	330.11	781.22	0.74	0.54	1.29	478.033333333333	0.856666666666667	-9.12416155212376	1.1437284673373e-24	7.02812345267485e-22	XM_019087711.1	PREDICTED: galactose-specific lectin nattectin-like [Cyprinus carpio]	-	-	-	-	-	-	-
ncbi_109081365	973	725	987	2	4	2	108.08	92.71	96.94	1.41	2.05	1.23	99.2433333333333	1.56333333333333	-5.98827286540079	1.2355314333793e-24	7.47721159273271e-22	XM_019096350.1	PREDICTED: heterogeneous nuclear ribonucleoprotein A1-like [Cyprinus carpio]	Genetic Information Processing	Transcription	ko03040//Spliceosome	K12741	GO:0032991//macromolecular complex;GO:0044423//virion part	GO:0036094//small molecule binding;GO:0097159//organic cyclic compound binding	-
MSTRG.75685	10	13	9	212	248	636	1.12	1.62	0.84	172.14	150.43	430.75	1.19333333333333	251.106666666667	7.71715943444039	1.47237944652795e-24	8.77757908257004e-22	NLRP14	PREDICTED: ribonuclease inhibitor-like [Sinocyclocheilus rhinocerous]	-	-	-	-	-	-	-
ncbi_109088019	1742	1530	2465	17	44	22	44.00	44.48	55.07	2.67	5.16	3.06	47.85	3.63	-3.72047747137764	1.87134147085524e-24	1.09919295630736e-21	XM_019102195.1	PREDICTED: LOW QUALITY PROTEIN: ETS-related transcription factor Elf-1-like, partial [Cyprinus carpio]	-	-	-	-	-	GO:0001071//nucleic acid binding transcription factor activity;GO:0003677//DNA binding	GO:0010468//regulation of gene expression
ncbi_109051619	7150	10300	3501	22	17	11	555.06	920.52	240.32	10.82	6.10	4.72	571.966666666667	7.21333333333333	-6.3091211678601	2.04601640278308e-24	1.18437662550669e-21	XM_019069119.1	PREDICTED: chymotrypsin B-like [Cyprinus carpio]	-	-	-	-	-	GO:0004175//endopeptidase activity	GO:0019538//protein metabolic process
ncbi_109091037	0	0	0	250	386	359	0.00	0.00	0.00	29.83	33.67	37.45	0.001	33.65	15.038318884385	2.11152251855703e-24	1.20483474908864e-21	XM_019104846.1	PREDICTED: cytoplasmic FMR1-interacting protein 1 homolog [Cyprinus carpio]	Cellular Processes;Genetic Information Processing	Cell motility;Translation	ko04810//Regulation of actin cytoskeleton;ko03013//RNA transport	K05749;K05749	GO:0044424//intracellular part	GO:0008092//cytoskeletal protein binding	GO:0022604//regulation of cell morphogenesis;GO:0030031//cell projection assembly;GO:1990138//neuron projection extension
MSTRG.35602	231	210	249	895	664	885	23.95	25.06	22.26	596.00	322.44	514.72	23.7566666666667	477.72	4.32976094850465	4.02349637368813e-24	2.26347172053312e-21	--	NACHT, LRR and PYD domains-containing protein 12-like [Carassius auratus]	-	-	-	-	-	GO:0032550//purine ribonucleoside binding	-
MSTRG.2946	7542	2415	5806	9	20	25	94.22	34.73	64.13	0.70	1.17	1.69	64.36	1.18666666666667	-5.7611776804782	4.12994382503871e-24	2.29108633694023e-21	Mrc1	PREDICTED: macrophage mannose receptor 1-like isoform X2 [Sinocyclocheilus anshuiensis]	Cellular Processes;Human Diseases	Transport and catabolism;Infectious diseases	ko04145//Phagosome;ko05152//Tuberculosis	K06560;K06560	-	-	-
MSTRG.86669	1428	1395	1735	3	9	13	43.83	49.32	47.11	0.61	1.25	2.23	46.7533333333333	1.36333333333333	-5.09985897973128	5.20027722099626e-24	2.84533524330181e-21	ETS2	C-ets-2 [Labeo rohita]	Environmental Information Processing;Human Diseases	Signal transduction;Infectious diseases	ko04014//Ras signaling pathway;ko05166//HTLV-I infection	K21932;K21932	-	-	-
ncbi_109056928	115	77	107	170	294	225	4.48	3.44	3.69	42.10	53.03	48.56	3.87	47.8966666666667	3.6295197846711	5.39312795023881e-24	2.91097725119512e-21	XM_019074118.1	PREDICTED: LOW QUALITY PROTEIN: probable E3 ubiquitin-protein ligase MGRN1 [Cyprinus carpio]	Genetic Information Processing	Folding, sorting and degradation	ko04120//Ubiquitin mediated proteolysis	K10604	-	GO:0046914//transition metal ion binding	-
ncbi_109067477	2	0	8	176	224	119	0.09	0.01	0.29	44.43	41.81	26.77	0.13	37.67	8.1787605998063	5.86345280991694e-24	3.12264042844936e-21	XM_019084409.1	N-lysine methyltransferase SETD8 [Larimichthys crocea]	-	-	-	-	-	-	-
ncbi_109055083	1172	931	1012	5	11	12	6.48	5.93	4.95	0.17	0.29	0.36	5.78666666666667	0.273333333333333	-4.4039992278264	6.90140244703855e-24	3.6270502176265e-21	XM_019072315.1	PREDICTED: LOW QUALITY PROTEIN: vacuolar protein sorting-associated protein 13D-like [Cyprinus carpio]	-	-	-	-	-	-	-
ncbi_109052807	1852	1454	3654	0	3	2	309.27	279.41	539.37	0.00	2.02	1.85	376.016666666667	1.29	-8.1872817338601	8.60092324137844e-24	4.46153345593685e-21	XM_019070241.1	PREDICTED: 60S ribosomal protein L37a [Cyprinus carpio]	Genetic Information Processing	Translation	ko03010//Ribosome	K02921	GO:0005924//cell-substrate adherens junction;GO:0015934//large ribosomal subunit;GO:0031988//membrane-bounded vesicle;GO:0043231//intracellular membrane-bounded organelle	GO:0003723//RNA binding;GO:0005198//structural molecule activity;GO:0043169//cation binding	GO:0000956//nuclear-transcribed mRNA catabolic process;GO:0006412//translation;GO:0006613//cotranslational protein targeting to membrane;GO:0016032//viral process;GO:0032774//RNA biosynthetic process;GO:0043624//cellular protein complex disassembly
ncbi_109064772	15227	23736	10150	56	131	72	1364.36	2449.15	804.04	31.82	54.03	35.72	1539.18333333333	40.5233333333333	-5.24726842123084	9.4823987413163e-24	4.85571757084174e-21	XM_019081804.1	PREDICTED: chymotrypsin-like elastase family member 1 isoform X1 [Cyprinus carpio]	-	-	-	-	-	GO:0070011//peptidase activity, acting on L-amino acid peptides	GO:0019538//protein metabolic process
ncbi_109047103	8	5	7	52	147	80	0.74	0.55	0.57	28.80	59.76	38.98	0.62	42.5133333333333	6.09950335475162	1.04718134693009e-23	5.29449586823817e-21	XM_019064823.1	PREDICTED: spermatid-associated protein-like [Cyprinus carpio]	-	-	-	-	-	-	-
MSTRG.113743	0	2	2	92	143	132	0.00	0.18	0.15	46.43	52.84	58.10	0.11	52.4566666666667	8.89747880118662	1.10222459531013e-23	5.50313184823465e-21	STT3A	PREDICTED: dolichyl-diphosphooligosaccharide--protein glycosyltransferase subunit STT3A-like [Sinocyclocheilus anshuiensis]	Metabolism;Genetic Information Processing;Metabolism	Global and overview maps;Folding, sorting and degradation;Glycan biosynthesis and metabolism	ko01100//Metabolic pathways;ko04141//Protein processing in endoplasmic reticulum;ko00510//N-Glycan biosynthesis	K07151;K07151;K07151	GO:0031090//organelle membrane;GO:0031224//intrinsic component of membrane;GO:0043231//intracellular membrane-bounded organelle	GO:0004576//oligosaccharyl transferase activity;GO:0005488//binding	GO:0006487//protein N-linked glycosylation
ncbi_109053831	908	1128	1214	1	4	5	51.07	73.15	60.69	0.39	1.04	1.55	61.6366666666667	0.993333333333334	-5.9553671074113	1.24766559509599e-23	6.1523776789289e-21	XM_019071133.1	PREDICTED: interferon regulatory factor 1-like isoform X1 [Cyprinus carpio]	-	-	-	-	-	GO:0001067//regulatory region nucleic acid binding;GO:0001071//nucleic acid binding transcription factor activity	GO:0010468//regulation of gene expression;GO:0034645//cellular macromolecule biosynthetic process
ncbi_109093385	3176	2747	4360	39	65	72	497.87	495.71	604.33	38.73	47.33	62.42	532.636666666667	49.4933333333333	-3.42784563212444	1.79874309264229e-23	8.76163373247786e-21	XM_019107108.1	PREDICTED: 60S acidic ribosomal protein P1-like [Cyprinus carpio]	Genetic Information Processing	Translation	ko03010//Ribosome	K02942	GO:0005924//cell-substrate adherens junction;GO:0015934//large ribosomal subunit;GO:0031988//membrane-bounded vesicle	-	GO:0010467//gene expression;GO:0030099//myeloid cell differentiation;GO:0034645//cellular macromolecule biosynthetic process
ncbi_109053033	1512	998	3378	3	6	3	38.13	28.98	75.32	0.48	0.70	0.42	47.4766666666667	0.533333333333333	-6.47603733751688	1.93073708908856e-23	9.29126515811748e-21	XM_019070463.1	PREDICTED: LOW QUALITY PROTEIN: integrin beta-2-like [Cyprinus carpio]	Cellular Processes;Environmental Information Processing;Environmental Information Processing;Organismal Systems;Cellular Processes;Environmental Information Processing;Organismal Systems;Organismal Systems	Cell motility;Signal transduction;Signaling molecules and interaction;Immune system;Transport and catabolism;Signal transduction;Immune system;Immune system	ko04810//Regulation of actin cytoskeleton;ko04015//Rap1 signaling pathway;ko04514//Cell adhesion molecules (CAMs);ko04670//Leukocyte transendothelial migration;ko04145//Phagosome;ko04390//Hippo signaling pathway;ko04650//Natural killer cell mediated cytotoxicity;ko04610//Complement and coagulation cascades	K06464;K06464;K06464;K06464;K06464;K06464;K06464;K06464	GO:0016021//integral component of membrane	-	GO:0007155//cell adhesion;GO:0044699//single-organism process
ncbi_109082665	4614	2160	2179	0	2	4	93.42	50.35	39.00	0.00	0.15	0.45	60.9233333333333	0.2	-8.25085106876193	2.32775909807925e-23	1.10684945113668e-20	XM_019097506.1	PREDICTED: integrin alpha-L-like [Cyprinus carpio]	-	-	-	-	GO:0031224//intrinsic component of membrane	-	GO:0007166//cell surface receptor signaling pathway;GO:0022610//biological adhesion
ncbi_109111527	7295	2421	11277	1	0	4	280.11	107.02	382.87	0.24	0.00	0.85	256.666666666667	0.363333333333333	-9.46438650058007	2.51079741169668e-23	1.17983847315281e-20	XM_019124490.1	uncharacterized LOC103392932 precursor [Cynoglossus semilaevis]	-	-	-	-	-	-	-
ncbi_109063358	5926	4066	13474	0	0	0	393.98	311.22	792.12	0.00	0.00	0.00	499.106666666667	0.001	-18.9289886487685	2.69450773596729e-23	1.2514421859303e-20	XM_019080432.1	PREDICTED: CD63 antigen-like [Cyprinus carpio]	Cellular Processes	Transport and catabolism	ko04142//Lysosome	K06497	GO:0031224//intrinsic component of membrane	-	-
MSTRG.33665	251	281	391	1081	863	801	43.27	55.88	59.70	1181.63	688.42	765.03	52.95	878.36	4.05210976702151	4.30304344142406e-23	1.96013148229535e-20	tc1a	PREDICTED: transposable element Tcb1 transposase isoform X2 [Drosophila bipectinata]	-	-	-	-	-	GO:0016787//hydrolase activity	GO:0090304//nucleic acid metabolic process
MSTRG.50425	550	422	640	1342	1261	1637	32.79	29.00	33.79	507.74	347.08	539.18	31.86	464.666666666667	3.86637798339668	4.31855116023211e-23	1.96013148229535e-20	NLRC3	PREDICTED: protein NLRC3-like, partial [Cyprinus carpio]	-	-	-	-	-	GO:0032550//purine ribonucleoside binding	-
MSTRG.10407	13866	16203	11878	0	3	12	617.13	805.75	478.93	0.00	0.31	1.73	633.936666666667	0.68	-9.86458825366386	5.17521025966498e-23	2.32256458642178e-20	--	protein NYNRIN-like isoform X1 [Carassius auratus]	-	-	-	-	-	-	-
ncbi_109075810	897	719	1551	5	5	7	25.38	23.41	38.77	0.89	0.65	1.09	29.1866666666667	0.876666666666667	-5.05713724988864	6.18068633820126e-23	2.74298859689372e-20	XM_019091673.1	PREDICTED: thrombopoietin receptor-like isoform X1 [Cyprinus carpio]	Environmental Information Processing;Environmental Information Processing	Signaling molecules and interaction;Signal transduction	ko04060//Cytokine-cytokine receptor interaction;ko04630//Jak-STAT signaling pathway	K05082;K05082	-	-	-
ncbi_109095056	643	581	808	1242	1402	1620	9.43	9.82	10.48	115.37	95.05	131.41	9.91	113.943333333333	3.52328764934615	6.49627768111978e-23	2.82168760612773e-20	XM_019108708.1	PREDICTED: LOW QUALITY PROTEIN: receptor-type tyrosine-protein phosphatase F-like [Cyprinus carpio]	Environmental Information Processing;Organismal Systems;Cellular Processes	Signaling molecules and interaction;Endocrine system;Cellular community - eukaryotes	ko04514//Cell adhesion molecules (CAMs);ko04910//Insulin signaling pathway;ko04520//Adherens junction	K05695;K05695;K05695	GO:0031224//intrinsic component of membrane	GO:0004721//phosphoprotein phosphatase activity;GO:0005539//glycosaminoglycan binding	GO:0006464//cellular protein modification process;GO:0007411//axon guidance;GO:0022610//biological adhesion
ncbi_109103256	826	723	1026	980	1174	1023	34.48	34.74	37.86	259.11	226.68	236.39	35.6933333333333	240.726666666667	2.75366942285771	6.49930548704999e-23	2.82168760612773e-20	XM_019116632.1	PREDICTED: 14-3-3 protein epsilon isoform X1 [Sinocyclocheilus grahami]	Environmental Information Processing;Environmental Information Processing;Organismal Systems;Cellular Processes;Cellular Processes;Environmental Information Processing	Signal transduction;Signal transduction;Nervous system;Cell growth and death;Cell growth and death;Signal transduction	ko04151//PI3K-Akt signaling pathway;ko04390//Hippo signaling pathway;ko04722//Neurotrophin signaling pathway;ko04110//Cell cycle;ko04114//Oocyte meiosis;ko04391//Hippo signaling pathway -fly	K06630;K06630;K06630;K06630;K06630;K06630	GO:0005875//microtubule associated complex;GO:0005924//cell-substrate adherens junction;GO:0012506//vesicle membrane;GO:0043005//neuron projection;GO:0048770//pigment granule	GO:0003723//RNA binding;GO:0003824//catalytic activity;GO:0016247//channel regulator activity;GO:0016597//amino acid binding;GO:0019899//enzyme binding;GO:0023023//MHC protein complex binding;GO:0046983//protein dimerization activity	GO:0003062//regulation of heart rate by chemical signal;GO:0006352//DNA-templated transcription, initiation;GO:0006886//intracellular protein transport;GO:0007169//transmembrane receptor protein tyrosine kinase signaling pathway;GO:0009408//response to heat;GO:0016477//cell migration;GO:0021543//pallium development;GO:0032412//regulation of ion transmembrane transporter activity;GO:0035308//negat…
ncbi_109062888	348	379	599	1033	1653	823	44.68	56.03	67.95	839.22	980.13	583.96	56.22	801.103333333333	3.83283298726429	7.00139419187829e-23	3.00698587969896e-20	XM_019079959.1	PREDICTED: histone H2B [Sinocyclocheilus grahami]	-	-	-	-	-	-	-
ncbi_109089140	1800	1290	2357	29	25	13	74.95	63.57	88.19	10.15	6.16	3.97	75.57	6.76	-3.48271847117321	7.29261448269391e-23	3.09874050710383e-20	XR_002017646.1	PREDICTED: KH domain-containing, RNA-binding, signal transduction-associated protein 1-like [Cyprinus carpio]	-	-	-	-	-	GO:0003676//nucleic acid binding	-
ncbi_109075506	3977	3196	3690	0	0	0	279.61	258.69	229.42	0.00	0.00	0.00	255.906666666667	0.001	-17.9652582061895	7.7377345348498e-23	3.25326939779969e-20	XM_019091402.1	PREDICTED: beta-2-microglobulin-like [Cyprinus carpio]	-	-	-	-	GO:0042611//MHC protein complex;GO:0044421//extracellular region part	-	GO:0006952//defense response;GO:0051707//response to other organism
ncbi_109110143	2780	2343	3518	51	63	76	460.38	446.69	515.16	53.51	48.23	69.62	474.076666666667	57.12	-3.05305250307381	8.34529456281166e-23	3.47216411903983e-20	XM_019123179.1	PREDICTED: 60S ribosomal protein L35a-like [Cyprinus carpio]	Genetic Information Processing	Translation	ko03010//Ribosome	K02917	GO:0030529//intracellular ribonucleoprotein complex	GO:0005198//structural molecule activity	GO:0009792//embryo development ending in birth or egg hatching;GO:0010467//gene expression
ncbi_109088927	267	338	418	600	802	646	51.38	74.88	71.09	732.06	713.87	687.06	65.7833333333333	710.996666666667	3.43404877762915	1.23688534402837e-22	5.09316231043103e-20	XM_019103068.1	PREDICTED: histone H2B [Sinocyclocheilus grahami]	-	-	-	-	-	-	-
ncbi_807767	13366	13634	16129	100	96	188	1394.04	1637.04	1487.44	66.07	46.29	108.45	1506.17333333333	73.6033333333333	-4.35497289321563	1.47925504307062e-22	6.02902091125781e-20	NP_007088.1	cytochrome c oxidase subunit III (mitochondrion) [Siniperca chuatsi x Siniperca scherzeri]	Metabolism;Organismal Systems;Organismal Systems;Metabolism	Global and overview maps;Environmental adaptation;Circulatory system;Energy metabolism	ko01100//Metabolic pathways;ko04714//Thermogenesis;ko04260//Cardiac muscle contraction;ko00190//Oxidative phosphorylation	K02262;K02262;K02262;K02262	GO:0031224//intrinsic component of membrane;GO:0043231//intracellular membrane-bounded organelle	GO:0016491//oxidoreductase activity	GO:0015992//proton transport;GO:0022904//respiratory electron transport chain
MSTRG.13635	6883	5366	6785	0	1	0	373.19	333.43	323.41	0.00	0.27	0.00	343.343333333333	0.09	-11.8974393293138	1.52820360904318e-22	6.16560692448511e-20	FKBP5	peptidyl-prolyl cis-trans isomerase FKBP5-like isoform X2 [Carassius auratus]	Organismal Systems	Endocrine system	ko04915//Estrogen signaling pathway	K09571	-	-	-
MSTRG.112819	11	17	13	222	169	91	1.08	1.87	1.11	133.33	77.05	47.61	1.35333333333333	85.9966666666667	5.98969160851665	1.54765594463952e-22	6.18164737407919e-20	NLRC3	PREDICTED: protein NLRC3-like, partial [Cyprinus carpio]	-	-	-	-	-	GO:0032550//purine ribonucleoside binding	-
MSTRG.57952	732	555	707	3	4	5	19.36	16.89	16.53	0.50	0.49	0.73	17.5933333333333	0.573333333333333	-4.93951088062417	2.01195003466592e-22	7.95656517669565e-20	tpra1	PREDICTED: transmembrane protein adipocyte-associated 1 [Sinocyclocheilus rhinocerous]	-	-	-	-	GO:0031224//intrinsic component of membrane	-	GO:0007166//cell surface receptor signaling pathway;GO:0044238//primary metabolic process;GO:0044767//single-organism developmental process
ncbi_109046785	734	552	974	8	8	4	34.84	30.17	40.86	2.44	1.66	1.16	35.29	1.75333333333333	-4.33108722620858	2.19939918509151e-22	8.61258845597306e-20	XM_019064587.1	PREDICTED: 14-3-3 protein beta/alpha-1-like isoform X1 [Cyprinus carpio]	Environmental Information Processing;Environmental Information Processing;Cellular Processes;Cellular Processes;Organismal Systems;Environmental Information Processing;Environmental Information Processing	Signal transduction;Signal transduction;Cell growth and death;Cell growth and death;Aging;Signal transduction;Signal transduction	ko04151//PI3K-Akt signaling pathway;ko04390//Hippo signaling pathway;ko04110//Cell cycle;ko04114//Oocyte meiosis;ko04212//Longevity regulating pathway - worm;ko04013//MAPK signaling pathway - fly;ko04391//Hippo signaling pathway -fly	K16197;K16197;K16197;K16197;K16197;K16197;K16197	-	GO:0005515//protein binding;GO:0016491//oxidoreductase activity	-
ncbi_109084927	0	0	0	173	341	350	0.00	0.00	0.00	140.20	201.41	247.80	0.001	196.47	17.5839495113205	2.35491055732942e-22	9.13202305639336e-20	XM_019099572.1	PREDICTED: interferon regulatory factor 2-binding protein 2-A-like [Cyprinus carpio]	-	-	-	-	-	GO:0043169//cation binding	GO:0010468//regulation of gene expression;GO:0034645//cellular macromolecule biosynthetic process
MSTRG.18150	113	78	178	397	372	346	8.14	6.59	11.44	197.97	136.25	152.23	8.72333333333333	162.15	4.21630569501629	2.8878004879951e-22	1.10908199126442e-19	--	hypothetical protein DPX16_12697 [Anabarilius grahami]	-	-	-	-	-	-	-
MSTRG.42820	1128	968	1143	6	15	16	14.16	14.23	11.97	0.84	1.48	1.91	13.4533333333333	1.41	-3.2541966059864	3.51383291445175e-22	1.33666204065745e-19	nol11	PREDICTED: nucleolar protein 11-like [Sinocyclocheilus anshuiensis]	-	-	-	-	GO:0043231//intracellular membrane-bounded organelle;GO:0043232//intracellular non-membrane-bounded organelle;GO:0043234//protein complex	GO:0003723//RNA binding	GO:0006364//rRNA processing;GO:0045943//positive regulation of transcription from RNA polymerase I promoter
ncbi_109064528	843	687	887	11	7	10	21.04	19.74	19.57	1.74	0.81	1.38	20.1166666666667	1.31	-3.94075255338378	3.60551560515482e-22	1.35859909718013e-19	XM_019081569.1	PREDICTED: LOW QUALITY PROTEIN: protein phosphatase 1 regulatory subunit 15B-like [Cyprinus carpio]	-	-	-	-	-	-	-
MSTRG.118035	607	544	875	3	6	4	57.66	59.63	74.23	3.29	4.81	3.63	63.84	3.91	-4.02922013891499	3.69804777587576e-22	1.38044321742084e-19	--	Peptidyl-prolyl cis-trans isomerase FKBP10 [Anabarilius grahami]	-	-	-	-	-	-	-
ncbi_109057278	704	532	751	6	10	10	26.77	23.41	25.20	1.21	1.70	1.91	25.1266666666667	1.60666666666667	-3.96707674343439	5.19633155916803e-22	1.92177662163231e-19	XM_019074496.1	PREDICTED: sorting nexin-12 isoform X1 [Cyprinus carpio]	Cellular Processes	Transport and catabolism	ko04144//Endocytosis	K17918	-	-	-
ncbi_807763	1735	1570	2126	2	0	1	207.94	216.62	225.30	1.52	0.00	0.66	216.62	0.726666666666667	-8.21965700512861	6.20270809642472e-22	2.27292263107703e-19	NP_007087.1	ATP synthase F0 subunit 6 (mitochondrion) [Catostomus plebeius]	Metabolism;Organismal Systems;Metabolism	Global and overview maps;Environmental adaptation;Energy metabolism	ko01100//Metabolic pathways;ko04714//Thermogenesis;ko00190//Oxidative phosphorylation	K02126;K02126;K02126	GO:0019866//organelle inner membrane;GO:0033177//proton-transporting two-sector ATPase complex, proton-transporting domain	GO:0015077//monovalent inorganic cation transmembrane transporter activity	GO:0006754//ATP biosynthetic process
ncbi_109110950	48	31	41	97	215	165	2.19	1.68	1.65	29.13	46.64	42.76	1.84	39.51	4.42444017492066	6.46546819333454e-22	2.34767027798335e-19	XM_019124004.1	PREDICTED: polypyrimidine tract-binding protein 3-like isoform X1 [Cyprinus carpio]	-	-	-	-	GO:0043231//intracellular membrane-bounded organelle	GO:0036094//small molecule binding;GO:0097159//organic cyclic compound binding	GO:0006396//RNA processing
ncbi_109092372	1675	1167	1333	0	2	2	111.55	89.47	78.49	0.00	0.62	0.74	93.17	0.453333333333333	-7.68314943744031	9.13568751054544e-22	3.28736604095681e-19	XM_019106150.1	PREDICTED: receptor expression-enhancing protein 5-like [Cyprinus carpio]	-	-	-	-	GO:0031224//intrinsic component of membrane	-	-
MSTRG.99512	1292	962	803	2	4	5	56.92	49.55	31.61	0.58	0.84	1.26	46.0266666666667	0.893333333333333	-5.68712755872118	9.99034301118062e-22	3.56280607636229e-19	--	PREDICTED: LOW QUALITY PROTEIN: dynein heavy chain 3, axonemal, partial [Pygocentrus nattereri]	-	-	-	-	-	-	-
ncbi_109057473	0	0	0	148	322	179	0.00	0.00	0.00	68.84	109.39	72.84	0.001	83.69	16.3527676270287	1.09465846891737e-21	3.86927863411483e-19	XM_019074710.1	PREDICTED: complement C3-like [Cyprinus carpio]	Cellular Processes;Organismal Systems	Transport and catabolism;Immune system	ko04145//Phagosome;ko04610//Complement and coagulation cascades	K03990;K03990	-	-	-
ncbi_109052148	0	0	0	168	593	662	0.00	0.00	0.00	156.11	401.22	535.80	0.001	364.376666666667	18.475071051683	1.14574301346159e-21	4.01432170558622e-19	XM_019069616.1	PREDICTED: 60S ribosomal protein L32-like [Cyprinus carpio]	Genetic Information Processing	Translation	ko03010//Ribosome	K02912	GO:0030529//intracellular ribonucleoprotein complex	GO:0005198//structural molecule activity	GO:0010467//gene expression
ncbi_109047610	0	0	0	161	232	142	0.00	0.00	0.00	46.42	48.75	35.74	0.001	43.6366666666667	15.4132532803141	1.35403649640285e-21	4.70286310776719e-19	XM_019065285.1	PREDICTED: serine/threonine-protein phosphatase 2B catalytic subunit gamma isoform-like [Cyprinus carpio]	Environmental Information Processing;Environmental Information Processing;Environmental Information Processing;Organismal Systems;Organismal Systems;Cellular Processes;Environmental Information Processing;Organismal Systems;Organismal Systems;Cellular Processes;Organismal Systems;Organismal Systems;Organismal Systems;Organismal Systems;Organismal Systems;Organismal Systems;Organismal Systems;Orga…	Signal transduction;Signal transduction;Signal transduction;Endocrine system;Nervous system;Cell growth and death;Signal transduction;Nervous system;Development;Cell growth and death;Endocrine system;Development;Immune system;Immune system;Immune system;Nervous system;Immune system;Immune system;Immune system;Signal transduction;Endocrine system	ko04010//MAPK signaling pathway;ko04020//Calcium signaling pathway;ko04022//cGMP - PKG signaling pathway;ko04921//Oxytocin signaling pathway;ko04728//Dopaminergic synapse;ko04218//Cellular senescence;ko04310//Wnt signaling pathway;ko04724//Glutamatergic synapse;ko04360//Axon guidance;ko04114//Oocyte meiosis;ko04922//Glucagon signaling pathway;ko04380//Osteoclast differentiation;ko04625//C-type le…	K04348;K04348;K04348;K04348;K04348;K04348;K04348;K04348;K04348;K04348;K04348;K04348;K04348;K04348;K04348;K04348;K04348;K04348;K04348;K04348;K04348	-	GO:0016791//phosphatase activity	-
MSTRG.44638	1049	1040	1982	8	7	13	40.52	42.57	56.74	1.33	0.97	2.03	46.61	1.44333333333333	-5.01316308353338	1.40130508476143e-21	4.8121966604751e-19	RBM25	PREDICTED: RNA-binding protein 25-like [Sinocyclocheilus anshuiensis]	Genetic Information Processing	Transcription	ko03040//Spliceosome	K12822	-	-	-
ncbi_109046469	799	523	1137	4	6	6	22.73	17.08	28.38	0.72	0.78	0.94	22.73	0.813333333333333	-4.80460713197612	1.40961145980568e-21	4.8121966604751e-19	XR_002010558.1	PREDICTED: beta-1,4-galactosyltransferase 1-like isoform X1 [Cyprinus carpio]	Metabolism;Metabolism;Metabolism;Metabolism;Metabolism;Metabolism;Metabolism	Global and overview maps;Glycan biosynthesis and metabolism;Glycan biosynthesis and metabolism;Carbohydrate metabolism;Glycan biosynthesis and metabolism;Glycan biosynthesis and metabolism;Glycan biosynthesis and metabolism	ko01100//Metabolic pathways;ko00510//N-Glycan biosynthesis;ko00601//Glycosphingolipid biosynthesis - lacto and neolacto series;ko00052//Galactose metabolism;ko00533//Glycosaminoglycan biosynthesis - keratan sulfate;ko00514//Other types of O-glycan biosynthesis;ko00515//Mannose type O-glycan biosyntheis	K07966;K07966;K07966;K07966;K07966;K07966;K07966	-	GO:0035250//UDP-galactosyltransferase activity	GO:0044238//primary metabolic process
ncbi_109061036	7105	6710	8899	70	99	144	640.73	696.70	709.67	39.79	41.15	71.61	682.366666666667	50.85	-3.74622749411779	1.42978371410119e-21	4.83969670412118e-19	XM_019078186.1	PREDICTED: 40S ribosomal protein S2 [Cyprinus carpio]	Genetic Information Processing	Translation	ko03010//Ribosome	K02981	GO:0015935//small ribosomal subunit	GO:0003676//nucleic acid binding;GO:0005198//structural molecule activity	GO:0010467//gene expression
ncbi_109107392	21	16	13	64	137	83	1.02	0.87	0.54	19.86	30.69	22.35	0.81	24.3	4.90689059560852	1.66262459394857e-21	5.58055054886504e-19	XM_019120676.1	PREDICTED: tripartite motif-containing protein 16-like [Cyprinus carpio]	-	-	-	-	-	-	-
ncbi_109077176	1575	1836	1548	0	8	4	15.34	20.58	13.33	0.00	0.38	0.19	16.4166666666667	0.19	-6.43301799506636	1.75468201049581e-21	5.8404590719353e-19	XM_019092782.1	PREDICTED: LOW QUALITY PROTEIN: neuroblast differentiation-associated protein AHNAK-like, partial [Cyprinus carpio]	-	-	-	-	-	-	-
ncbi_109098454	0	0	0	300	308	138	0.00	0.00	0.00	47.23	35.41	19.02	0.001	33.8866666666667	15.0484301096147	1.98010515624154e-21	6.5363107562479e-19	XM_019112042.1	PREDICTED: histone acetyltransferase KAT2B-like [Cyprinus carpio]	Organismal Systems;Environmental Information Processing	Endocrine system;Signal transduction	ko04919//Thyroid hormone signaling pathway;ko04330//Notch signaling pathway	K06062;K06062	GO:0043231//intracellular membrane-bounded organelle	GO:0090595//acetyl-CoA:L-lysine N6-acetyltransferase	GO:0010468//regulation of gene expression
ncbi_109047942	2539	3339	3499	0	0	0	116.26	176.05	141.69	0.00	0.00	0.00	144.666666666667	0.001	-17.1423730163854	2.01135943769012e-21	6.58505890657532e-19	XM_019065605.1	PREDICTED: keratin, type I cytoskeletal 18-like isoform X1 [Cyprinus carpio]	-	-	-	-	-	-	-
ncbi_109048747	30	37	16	165	273	241	2.33	3.29	1.06	80.64	97.21	102.40	2.22666666666667	93.4166666666667	5.3907224601061	2.28223325461136e-21	7.41113501265748e-19	XM_019066416.1	PREDICTED: filamin-A-like [Cyprinus carpio]	Environmental Information Processing;Cellular Processes	Signal transduction;Cellular community - eukaryotes	ko04010//MAPK signaling pathway;ko04510//Focal adhesion	K04437;K04437	-	GO:0008092//cytoskeletal protein binding	-
ncbi_109068603	2645	2276	2841	0	0	0	138.30	136.98	131.35	0.00	0.00	0.00	135.543333333333	0.001	-17.0483946307444	2.49131210493921e-21	8.02483774963565e-19	XM_019085369.1	PREDICTED: cyclic AMP-dependent transcription factor ATF-4-like [Cyprinus carpio]	Environmental Information Processing;Environmental Information Processing;Environmental Information Processing;Organismal Systems;Genetic Information Processing;Organismal Systems;Cellular Processes;Organismal Systems;Organismal Systems;Organismal Systems;Organismal Systems;Organismal Systems;Organismal Systems;Organismal Systems;Organismal Systems;Organismal Systems;Environmental Information Pro…	Signal transduction;Signal transduction;Signal transduction;Circulatory system;Folding, sorting and degradation;Nervous system;Cell growth and death;Nervous system;Endocrine system;Nervous system;Endocrine system;Aging;Endocrine system;Endocrine system;Endocrine system;Endocrine system;Signal transduction;Endocrine system;Nervous system;Aging;Endocrine system;Endocrine system;Transport and catabo…	ko04151//PI3K-Akt signaling pathway;ko04010//MAPK signaling pathway;ko04022//cGMP - PKG signaling pathway;ko04261//Adrenergic signaling in cardiomyocytes;ko04141//Protein processing in endoplasmic reticulum;ko04728//Dopaminergic synapse;ko04210//Apoptosis;ko04725//Cholinergic synapse;ko04926//Relaxin signaling pathway;ko04722//Neurotrophin signaling pathway;ko04922//Glucagon signaling pathway;ko0…	K04374;K04374;K04374;K04374;K04374;K04374;K04374;K04374;K04374;K04374;K04374;K04374;K04374;K04374;K04374;K04374;K04374;K04374;K04374;K04374;K04374;K04374;K04374;K04374	-	-	-
ncbi_109049422	47	26	60	109	184	157	4.46	2.83	5.08	65.63	81.38	82.78	4.12333333333333	76.5966666666667	4.21539861072804	3.15661818525314e-21	1.00865314844305e-18	XM_019067119.1	PREDICTED: growth factor receptor-bound protein 2-like [Cyprinus carpio]	Environmental Information Processing;Environmental Information Processing;Cellular Processes;Environmental Information Processing;Environmental Information Processing;Organismal Systems;Organismal Systems;Organismal Systems;Environmental Information Processing;Environmental Information Processing;Environmental Information Processing;Organismal Systems;Organismal Systems;Cellular Processes;Organis…	Signal transduction;Signal transduction;Cellular community - eukaryotes;Signal transduction;Signal transduction;Immune system;Environmental adaptation;Endocrine system;Signal transduction;Signal transduction;Signal transduction;Endocrine system;Nervous system;Cellular community - eukaryotes;Endocrine system;Endocrine system;Signal transduction;Cellular community - eukaryotes;Development;Immune sy…	ko04151//PI3K-Akt signaling pathway;ko04010//MAPK signaling pathway;ko04510//Focal adhesion;ko04014//Ras signaling pathway;ko04072//Phospholipase D signaling pathway;ko04062//Chemokine signaling pathway;ko04714//Thermogenesis;ko04910//Insulin signaling pathway;ko04150//mTOR signaling pathway;ko04068//FoxO signaling pathway;ko04630//Jak-STAT signaling pathway;ko04926//Relaxin signaling pathway;ko0…	K04364;K04364;K04364;K04364;K04364;K04364;K04364;K04364;K04364;K04364;K04364;K04364;K04364;K04364;K04364;K04364;K04364;K04364;K04364;K04364;K04364;K04364;K04364;K04364;K04364;K04364	-	GO:0030674//protein binding, bridging	GO:0007264//small GTPase mediated signal transduction
ncbi_109079966	1000	608	1556	3	8	3	26.88	18.82	36.98	0.44	0.96	0.39	27.56	0.596666666666667	-5.52950689616119	4.19269903459647e-21	1.32908559396708e-18	XM_019095079.1	PREDICTED: sorting nexin-18 [Cyprinus carpio]	-	-	-	-	GO:0012506//vesicle membrane;GO:0043231//intracellular membrane-bounded organelle	GO:0005543//phospholipid binding	GO:0000280//nuclear division;GO:0015031//protein transport;GO:0061640//cytoskeleton-dependent cytokinesis
ncbi_109062214	4091	3248	5231	9	50	25	131.48	120.17	148.71	1.92	7.43	4.50	133.453333333333	4.61666666666667	-4.85333996020854	4.28420182784488e-21	1.34739834179355e-18	XM_019079296.1	PREDICTED: prosaposin-like isoform X1 [Cyprinus carpio]	Cellular Processes	Transport and catabolism	ko04142//Lysosome	K12382	-	-	GO:0006643//membrane lipid metabolic process
ncbi_109108411	0	0	0	210	264	121	0.00	0.00	0.00	143.89	131.79	72.25	0.001	115.976666666667	16.8234750533209	4.91494590377084e-21	1.53369351006574e-18	XM_019121568.1	PREDICTED: serine/threonine-protein phosphatase PP1-beta catalytic subunit-like [Cyprinus carpio]	Cellular Processes;Cellular Processes;Environmental Information Processing;Environmental Information Processing;Organismal Systems;Organismal Systems;Organismal Systems;Organismal Systems;Organismal Systems;Cellular Processes;Organismal Systems;Environmental Information Processing;Cellular Processes;Organismal Systems;Organismal Systems;Genetic Information Processing	Cell motility;Cellular community - eukaryotes;Signal transduction;Signal transduction;Circulatory system;Endocrine system;Endocrine system;Circulatory system;Nervous system;Cell growth and death;Immune system;Signal transduction;Cell growth and death;Sensory system;Nervous system;Translation	ko04810//Regulation of actin cytoskeleton;ko04510//Focal adhesion;ko04024//cAMP signaling pathway;ko04022//cGMP - PKG signaling pathway;ko04261//Adrenergic signaling in cardiomyocytes;ko04921//Oxytocin signaling pathway;ko04910//Insulin signaling pathway;ko04270//Vascular smooth muscle contraction;ko04728//Dopaminergic synapse;ko04218//Cellular senescence;ko04611//Platelet activation;ko04390//Hip…	K06269;K06269;K06269;K06269;K06269;K06269;K06269;K06269;K06269;K06269;K06269;K06269;K06269;K06269;K06269;K06269	-	-	-
MSTRG.109355	695	499	939	2	5	5	5.66	4.85	7.46	0.11	0.20	0.24	5.99	0.183333333333333	-5.03001497998529	5.27967046460122e-21	1.63473331548141e-18	KANSL1	PREDICTED: KAT8 regulatory NSL complex subunit 1-like [Sinocyclocheilus rhinocerous]	-	-	-	-	GO:0044451//nucleoplasm part;GO:1990234//transferase complex	GO:0010485//H4 histone acetyltransferase activity	GO:0043967//histone H4 acetylation
ncbi_109051526	258	236	302	277	437	321	4.42	4.64	4.57	30.07	34.60	30.41	4.54333333333333	31.6933333333333	2.80235634113722	6.00714525160284e-21	1.84567227415016e-18	XM_019069060.1	PREDICTED: brefeldin A-inhibited guanine nucleotide-exchange protein 1-like [Cyprinus carpio]	Cellular Processes	Transport and catabolism	ko04144//Endocytosis	K18442	-	-	-
ncbi_109072964	14	24	6	401	941	2622	0.36	0.72	0.14	65.75	112.72	375.70	0.406666666666667	184.723333333333	8.8273036546054	8.33840680404519e-21	2.53565996972185e-18	XM_019089153.1	PREDICTED: low-density lipoprotein receptor-related protein 2-like [Cyprinus carpio]	Organismal Systems;Organismal Systems;Environmental Information Processing	Endocrine system;Digestive system;Signal transduction	ko04918//Thyroid hormone synthesis;ko04979//Cholesterol metabolism;ko04340//Hedgehog signaling pathway	K06233;K06233;K06233	-	-	GO:0003014//renal system process
ncbi_109065077	1249	773	934	9	4	4	10.92	7.78	7.22	0.50	0.15	0.19	8.64	0.28	-4.94753258010586	8.37982865162698e-21	2.53565996972185e-18	XM_019082090.1	PREDICTED: alpha-tectorin-like [Sinocyclocheilus rhinocerous]	-	-	-	-	-	-	-
ncbi_109045508	0	0	0	118	313	229	0.00	0.00	0.00	23.55	45.47	39.82	0.001	36.28	15.1468868354159	8.51283961677204e-21	2.55654015017375e-18	XM_019063381.1	PREDICTED: sarcoplasmic/endoplasmic reticulum calcium ATPase 2-like [Cyprinus carpio]	Environmental Information Processing;Environmental Information Processing;Environmental Information Processing;Organismal Systems;Organismal Systems;Organismal Systems;Organismal Systems	Signal transduction;Signal transduction;Signal transduction;Circulatory system;Endocrine system;Digestive system;Circulatory system	ko04024//cAMP signaling pathway;ko04020//Calcium signaling pathway;ko04022//cGMP - PKG signaling pathway;ko04261//Adrenergic signaling in cardiomyocytes;ko04919//Thyroid hormone signaling pathway;ko04972//Pancreatic secretion;ko04260//Cardiac muscle contraction	K05853;K05853;K05853;K05853;K05853;K05853;K05853	GO:0005789//endoplasmic reticulum membrane;GO:0031224//intrinsic component of membrane	GO:0003824//catalytic activity;GO:0032550//purine ribonucleoside binding;GO:0043169//cation binding	GO:0006816//calcium ion transport
ncbi_109105822	0	0	2	290	1399	2705	0.00	0.00	0.06	62.92	221.42	512.40	0.02	265.58	13.6968588854691	1.06431424225774e-20	3.17245070628795e-18	XM_019119097.1	PREDICTED: sodium-dependent neutral amino acid transporter B(0)AT1-like [Cyprinus carpio]	-	-	-	-	GO:0031224//intrinsic component of membrane	GO:0005326//neurotransmitter transporter activity;GO:0015291//secondary active transmembrane transporter activity	GO:0044763//single-organism cellular process;GO:0044765//single-organism transport
ncbi_109088025	612	838	1239	6	7	7	16.55	26.09	29.65	1.00	0.85	1.00	24.0966666666667	0.95	-4.6647622661029	1.10888891183027e-20	3.25008235119322e-18	XM_019102201.1	PREDICTED: nuclear receptor coactivator 4-like [Cyprinus carpio]	-	-	-	-	-	-	-
ncbi_109100594	612	838	1239	6	7	7	16.55	26.09	29.65	1.00	0.85	1.00	24.0966666666667	0.95	-4.6647622661029	1.10888891183027e-20	3.25008235119322e-18	XM_019114034.1	PREDICTED: nuclear receptor coactivator 4-like [Cyprinus carpio]	-	-	-	-	-	-	-
MSTRG.60597	744	614	1032	11	16	6	28.09	26.70	33.99	2.35	2.35	1.39	29.5933333333333	2.03	-3.86572057541876	1.11476962123447e-20	3.25008235119322e-18	VPS4B	vacuolar protein sorting-associated protein 4B-like isoform X1 [Carassius auratus]	Cellular Processes;Cellular Processes	Transport and catabolism;Cell growth and death	ko04144//Endocytosis;ko04217//Necroptosis	K12196;K12196	-	-	-
ncbi_109102752	1828	1492	2109	0	8	8	66.52	62.50	67.85	0.00	1.35	1.61	65.6233333333333	0.986666666666667	-6.05550229708108	1.15885659294554e-20	3.35413406053845e-18	XM_019116118.1	PREDICTED: C-C chemokine receptor type 9-like [Cyprinus carpio]	Environmental Information Processing;Organismal Systems;Organismal Systems	Signaling molecules and interaction;Immune system;Immune system	ko04060//Cytokine-cytokine receptor interaction;ko04062//Chemokine signaling pathway;ko04672//Intestinal immune network for IgA production	K04184;K04184;K04184	-	-	-
MSTRG.16215	1086	824	2257	4	9	9	12.54	10.95	23.05	0.29	0.48	0.57	15.5133333333333	0.446666666666667	-5.11816630494757	1.2073906724025e-20	3.46946749907199e-18	PTPRJ	PREDICTED: receptor-type tyrosine-protein phosphatase eta-like isoform X2 [Sinocyclocheilus rhinocerous]	Cellular Processes	Cellular community - eukaryotes	ko04520//Adherens junction	K05698	GO:0030054//cell junction;GO:0043227//membrane-bounded organelle;GO:0044459//plasma membrane part	GO:0004721//phosphoprotein phosphatase activity;GO:0019901//protein kinase binding	GO:0001954//positive regulation of cell-matrix adhesion;GO:0002684//positive regulation of immune system process;GO:0006470//protein dephosphorylation;GO:0006935//chemotaxis;GO:0007169//transmembrane receptor protein tyrosine kinase signaling pathway;GO:0009968//negative regulation of signal transduction;GO:0030334//regulation of cell migration;GO:0044707//single-multicellular organism process;GO…
ncbi_109104553	888	668	1268	13	15	17	16.98	14.70	21.43	1.57	1.33	1.80	17.7033333333333	1.56666666666667	-3.49825086752782	1.43034889801365e-20	4.07888199239433e-18	XM_019117816.1	PREDICTED: docking protein 2-like [Cyprinus carpio]	-	-	-	-	-	-	-
ncbi_109077461	2786	2207	2278	35	53	59	69.84	63.70	50.51	5.49	6.14	8.21	61.35	6.61333333333333	-3.21361381888455	1.43989374825397e-20	4.07888199239433e-18	XM_019093021.1	DEAD (Asp-Glu-Ala-Asp) box helicase 3b [Danio rerio]	Organismal Systems	Immune system	ko04622//RIG-I-like receptor signaling pathway	K11594	-	GO:0017111//nucleoside-triphosphatase activity;GO:0032550//purine ribonucleoside binding	-
MSTRG.28782	7	3	2	55	176	85	0.10	0.05	0.03	4.92	11.50	6.64	0.06	7.68666666666667	7.00125179620946	1.55663203033898e-20	4.37852088421123e-18	pol	LReO_3 [Oryzias latipes]	-	-	-	-	-	-	-
ncbi_109062217	3844	6540	7199	0	1	0	130.12	254.86	215.53	0.00	0.18	0.00	200.17	0.06	-11.7039756487346	1.63630125099053e-20	4.57042969000445e-18	XM_019079298.1	PREDICTED: prosaposin-like isoform X1 [Cyprinus carpio]	Cellular Processes	Transport and catabolism	ko04142//Lysosome	K12382	-	-	GO:0006643//membrane lipid metabolic process
ncbi_109061842	1188	596	1859	3	6	6	48.66	28.07	67.31	0.78	1.05	1.36	48.0133333333333	1.06333333333333	-5.49676927042541	2.21476073340042e-20	6.14319258426941e-18	XM_019078928.1	PREDICTED: chloride intracellular channel protein 1-like [Cyprinus carpio]	-	-	-	-	GO:0034702//ion channel complex;GO:0044424//intracellular part	GO:0005253//anion channel activity	GO:0007049//cell cycle;GO:0015698//inorganic anion transport;GO:0034220//ion transmembrane transport
ncbi_109049687	964	657	1455	9	16	14	29.91	23.47	39.92	1.77	2.30	2.40	31.1	2.15666666666667	-3.85003946374661	2.34309507355935e-20	6.43548785227049e-18	XM_019067349.1	PREDICTED: nuclear factor interleukin-3-regulated protein-like [Cyprinus carpio]	-	-	-	-	-	GO:0003677//DNA binding	GO:0007623//circadian rhythm;GO:0010468//regulation of gene expression
ncbi_109052761	2757	2894	4097	0	2	0	352.59	426.07	463.29	0.00	1.01	0.00	413.983333333333	0.336666666666667	-10.2640360845638	2.35236399386984e-20	6.43548785227049e-18	XM_019070178.1	PREDICTED: 60S ribosomal protein L21-like [Cyprinus carpio]	Genetic Information Processing	Translation	ko03010//Ribosome	K02889	GO:0030529//intracellular ribonucleoprotein complex	GO:0005198//structural molecule activity	GO:0010467//gene expression
ncbi_109113222	860	659	668	6	13	7	18.54	17.00	13.26	0.96	1.36	0.96	16.2666666666667	1.09333333333333	-3.89511342783217	2.51394026297344e-20	6.83073482882211e-18	XR_002021712.1	PREDICTED: forkhead box protein O4-like [Cyprinus carpio]	Environmental Information Processing;Environmental Information Processing	Signal transduction;Signal transduction	ko04014//Ras signaling pathway;ko04068//FoxO signaling pathway	K12358;K12358	-	-	-
ncbi_109107935	788	733	917	902	1030	898	20.80	22.78	21.26	152.24	125.24	129.20	21.6133333333333	135.56	2.64893804668761	2.59451198129592e-20	6.97195208476257e-18	XM_019121111.1	PREDICTED: protein argonaute-4 isoform X1 [Cyprinus carpio]	-	-	-	-	GO:0031332//RNAi effector complex	GO:0003723//RNA binding	GO:0016458//gene silencing;GO:0040033//negative regulation of translation, ncRNA-mediated
ncbi_109113077	52	28	66	165	179	230	1.14	0.71	1.29	22.87	18.12	27.83	1.04666666666667	22.94	4.45399142784535	2.60082334542492e-20	6.97195208476257e-18	XM_019125915.1	PREDICTED: OTU domain-containing protein 6B isoform X1 [Danio rerio]	-	-	-	-	-	-	-
ncbi_109094016	779	779	955	4	15	10	8.95	10.31	9.70	0.29	0.78	0.64	9.65333333333333	0.57	-4.08199337219731	2.7321804895605e-20	7.24408564162773e-18	XM_019107689.1	PREDICTED: LOW QUALITY PROTEIN: zinc finger protein 638-like [Cyprinus carpio]	-	-	-	-	-	-	-
MSTRG.22820	0	5	0	202	612	356	0.00	0.11	0.00	24.31	53.79	37.47	0.0366666666666667	38.5233333333333	10.0370477083336	2.73861331902706e-20	7.24408564162773e-18	Tf2-12	Retrovirus-related Pol polyprotein from transposon opus [Collichthys lucidus]	-	-	-	-	-	GO:0003824//catalytic activity	GO:0043170//macromolecule metabolic process;GO:0044237//cellular metabolic process;GO:0044238//primary metabolic process
ncbi_109096766	708	485	828	10	14	12	7.64	6.03	7.91	0.69	0.68	0.71	7.19333333333333	0.693333333333333	-3.37503943134692	3.3156766401962e-20	8.71281291859979e-18	XM_019110417.1	PREDICTED: LOW QUALITY PROTEIN: telomere-associated protein RIF1-like [Cyprinus carpio]	-	-	-	-	-	-	-
MSTRG.104560	2992	1886	3547	8	11	26	27.49	20.04	29.16	0.72	0.61	1.68	25.5633333333333	1.00333333333333	-4.67120307753451	3.43571014578727e-20	8.96922448647288e-18	--	PREDICTED: potassium channel subfamily K member 1-like [Sinocyclocheilus grahami]	-	-	-	-	-	-	-
ncbi_109052006	185	199	150	406	523	496	5.96	7.37	4.26	82.69	77.71	88.18	5.86333333333333	82.86	3.8208828382284	3.63197276358842e-20	9.42001663137979e-18	XM_019069481.1	PREDICTED: vitamin K-dependent gamma-carboxylase-like [Cyprinus carpio]	Metabolism	Metabolism of cofactors and vitamins	ko00130//Ubiquinone and other terpenoid-quinone biosynthesis	K10106	-	-	GO:0018200//peptidyl-glutamic acid modification
ncbi_807770	1033	885	1045	0	2	2	61.32	60.48	54.85	0.00	0.55	0.66	58.8833333333333	0.403333333333333	-7.18974289150342	3.7623129918468e-20	9.69511648518354e-18	NP_007091.1	NADH dehydrogenase subunit 4 (mitochondrion) [Cyprinus carpio carpio]	Metabolism;Organismal Systems;Organismal Systems;Metabolism	Global and overview maps;Environmental adaptation;Nervous system;Energy metabolism	ko01100//Metabolic pathways;ko04714//Thermogenesis;ko04723//Retrograde endocannabinoid signaling;ko00190//Oxidative phosphorylation	K03881;K03881;K03881;K03881	GO:0031090//organelle membrane;GO:0031224//intrinsic component of membrane	GO:0050136//NADH dehydrogenase (quinone) activity	GO:0022904//respiratory electron transport chain
ncbi_109112235	1002	983	1606	29	34	22	7.61	8.59	10.78	1.38	1.20	0.93	8.99333333333333	1.17	-2.94234741264371	4.08160090981865e-20	1.04504681756395e-17	XM_019125221.1	PREDICTED: microtubule-actin cross-linking factor 1-like [Cyprinus carpio]	-	-	-	-	-	-	GO:0007389//pattern specification process
ncbi_109085729	45	31	79	197	184	156	8.30	6.07	11.94	213.59	145.78	147.87	8.77	169.08	4.26898536458606	5.03836852633226e-20	1.28179946292206e-17	XM_019100237.1	PREDICTED: high mobility group-T protein-like [Cyprinus carpio]	Cellular Processes;Cellular Processes;Genetic Information Processing	Transport and catabolism;Cell growth and death;Replication and repair	ko04140//Autophagy - animal;ko04217//Necroptosis;ko03410//Base excision repair	K10802;K10802;K10802	GO:0016020//membrane	GO:0003676//nucleic acid binding	GO:0031102//neuron projection regeneration
ncbi_109067593	152	162	423	1432	1583	910	25.00	30.75	61.60	1493.27	1204.37	828.64	39.1166666666667	1175.42666666667	4.90925728768814	5.26019993961025e-20	1.3297652277716e-17	XM_019084515.1	histone cluster 3, H3 [Danio rerio]	-	-	-	-	GO:0031988//membrane-bounded vesicle;GO:0043231//intracellular membrane-bounded organelle;GO:0043232//intracellular non-membrane-bounded organelle	GO:0003676//nucleic acid binding;GO:0046983//protein dimerization activity	GO:0034728//nucleosome organization
ncbi_109108152	37	54	37	131	200	133	1.10	1.84	0.97	24.62	27.43	21.83	1.30333333333333	24.6266666666667	4.23994335367509	5.30300514501951e-20	1.33215491510924e-17	XM_019121324.1	PREDICTED: LOW QUALITY PROTEIN: selenoprotein N-like [Cyprinus carpio]	-	-	-	-	GO:0031224//intrinsic component of membrane	-	-
MSTRG.53086	31	25	33	73	93	105	1.60	1.48	1.63	31.96	28.26	39.72	1.57	33.3133333333333	4.4072632531231	5.6417251529495e-20	1.40838616286943e-17	--	Transposon Ty3-G Gag-Pol polyprotein [Anabarilius grahami]	-	-	-	-	-	-	-
MSTRG.17111	1235	898	1905	0	1	3	56.71	47.22	77.31	0.00	0.27	0.77	60.4133333333333	0.346666666666667	-7.4451740573723	6.48462488297685e-20	1.60875085140286e-17	Cd81	PREDICTED: CD81 antigen-like isoform X1 [Sinocyclocheilus anshuiensis]	Organismal Systems;Human Diseases;Human Diseases	Immune system;Infectious diseases;Infectious diseases	ko04662//B cell receptor signaling pathway;ko05160//Hepatitis C;ko05144//Malaria	K06508;K06508;K06508	GO:0005924//cell-substrate adherens junction;GO:0016021//integral component of membrane;GO:0031988//membrane-bounded vesicle;GO:0044459//plasma membrane part	GO:0023023//MHC protein complex binding	GO:0001558//regulation of cell growth;GO:0006950//response to stress;GO:0019062//virion attachment to host cell;GO:0030888//regulation of B cell proliferation;GO:0032147//activation of protein kinase activity;GO:0033036//macromolecule localization;GO:0040012//regulation of locomotion;GO:0043126//regulation of 1-phosphatidylinositol 4-kinase activity;GO:0046474//glycerophospholipid biosynthetic pr…
ncbi_109082479	953	822	1482	4	0	2	15.39	15.29	21.16	0.41	0.00	0.13	17.28	0.18	-6.58496250072116	7.619131237555e-20	1.87853913512606e-17	XM_019097351.1	PREDICTED: LOW QUALITY PROTEIN: leucyl-cystinyl aminopeptidase-like [Cyprinus carpio]	-	-	-	-	-	GO:0046914//transition metal ion binding;GO:0070011//peptidase activity, acting on L-amino acid peptides	-
ncbi_109106468	0	0	0	188	140	130	0.00	0.00	0.00	21.75	11.75	13.05	0.001	15.5166666666667	13.9215310466124	8.00393548216663e-20	1.96130792042147e-17	XM_019119817.1	PREDICTED: protein SMG7-like [Cyprinus carpio]	Genetic Information Processing	Translation	ko03015//mRNA surveillance pathway	K14409	-	GO:0003824//catalytic activity	-
ncbi_109053368	3172	2649	2608	1	1	0	215.44	207.13	156.62	0.43	0.31	0.00	193.063333333333	0.246666666666667	-9.61229570771773	8.59504277858776e-20	2.09331218696556e-17	XM_019070769.1	PREDICTED: uncharacterized protein LOC109053368 [Cyprinus carpio]	-	-	-	-	-	-	-
MSTRG.111314	2	3	6	143	271	1306	0.07	0.12	0.19	32.69	45.27	260.71	0.126666666666667	112.89	9.7996650620666	8.67247020287633e-20	2.09936851420173e-17	SLC26A2	sulfate transporter-like [Carassius auratus]	-	-	-	-	GO:0016021//integral component of membrane	GO:0005310//dicarboxylic acid transmembrane transporter activity;GO:0015103//inorganic anion transmembrane transporter activity;GO:0015291//secondary active transmembrane transporter activity	GO:0006821//chloride transport;GO:0006835//dicarboxylic acid transport;GO:0008272//sulfate transport;GO:0044763//single-organism cellular process
ncbi_109095988	543	452	628	3	8	3	29.18	27.57	30.62	1.26	2.36	1.10	29.1233333333333	1.57333333333333	-4.21027922576994	9.45978385721808e-20	2.26762635373351e-17	XM_019109653.1	PREDICTED: vesicular integral-membrane protein VIP36 isoform X1 [Cyprinus carpio]	Genetic Information Processing	Folding, sorting and degradation	ko04141//Protein processing in endoplasmic reticulum	K10082	-	-	-
MSTRG.78109	1071	858	1332	8	4	12	18.69	18.60	26.02	1.87	0.37	2.30	21.1033333333333	1.51333333333333	-3.80166919293252	9.51108696449779e-20	2.26762635373351e-17	Aff4	AF4/FMR2 family member 4-like isoform X5 [Carassius auratus]	-	-	-	-	GO:0000785//chromatin;GO:0031981//nuclear lumen;GO:0043234//protein complex	GO:0001071//nucleic acid binding transcription factor activity;GO:0005488//binding	GO:0006351//transcription, DNA-templated
ncbi_109070237	39	37	40	92	94	85	1.99	2.22	1.82	30.18	22.51	24.09	2.01	25.5933333333333	3.67050065294686	9.53786058352685e-20	2.26762635373351e-17	XM_019086826.1	PREDICTED: nucleosome-remodeling factor subunit BPTF-like [Cyprinus carpio]	-	-	-	-	-	GO:0003676//nucleic acid binding;GO:0046914//transition metal ion binding	-
ncbi_109045916	2913	2537	1917	0	0	0	128.44	128.79	74.75	0.00	0.00	0.00	110.66	0.001	-16.7557743033302	9.67123921976013e-20	2.2857315793826e-17	XM_019063733.1	PREDICTED: mesothelin isoform X2 [Scleropages formosus]	-	-	-	-	-	-	-
ncbi_109060232	16	10	21	94	155	53	2.82	2.00	3.35	107.26	128.72	52.61	2.72333333333333	96.1966666666667	5.14254142093364	1.03771337677965e-19	2.43813809972545e-17	XM_019077381.1	PREDICTED: histone H2B [Sinocyclocheilus grahami]	-	-	-	-	-	-	-
MSTRG.35712	2190	1449	1754	3	4	13	55.89	42.57	39.58	0.49	0.47	1.84	46.0133333333333	0.933333333333333	-5.62351574149055	1.08875860653539e-19	2.54311089252845e-17	--	hypothetical protein cypCar_00030646 [Cyprinus carpio]	-	-	-	-	-	-	-
ncbi_109059207	3	1	1	105	313	983	0.27	0.10	0.08	60.59	131.80	495.24	0.15	229.21	10.5774917714725	1.16229618873736e-19	2.69909502154348e-17	XM_019076397.1	PREDICTED: serotonin N-acetyltransferase-like [Cyprinus carpio]	Metabolism;Metabolism	Global and overview maps;Amino acid metabolism	ko01100//Metabolic pathways;ko00380//Tryptophan metabolism	K00669;K00669	-	GO:0008080//N-acetyltransferase activity	-
ncbi_109068563	558	473	792	3	9	5	19.83	19.36	24.88	0.73	1.41	0.92	21.3566666666667	1.02	-4.38804543247161	1.17191203776163e-19	2.7056942550448e-17	XM_019085334.1	PREDICTED: ADP-ribosylation factor 6 [Salmo salar]	Cellular Processes;Environmental Information Processing;Environmental Information Processing;Organismal Systems	Transport and catabolism;Signal transduction;Signal transduction;Immune system	ko04144//Endocytosis;ko04014//Ras signaling pathway;ko04072//Phospholipase D signaling pathway;ko04666//Fc gamma R-mediated phagocytosis	K07941;K07941;K07941;K07941	GO:0005924//cell-substrate adherens junction;GO:0010008//endosome membrane;GO:0016023//cytoplasmic, membrane-bounded vesicle;GO:0031252//cell leading edge;GO:0031253//cell projection membrane;GO:0032155//cell division site part	GO:0017111//nucleoside-triphosphatase activity;GO:0019899//enzyme binding;GO:0032550//purine ribonucleoside binding	GO:0022610//biological adhesion;GO:0030010//establishment of cell polarity;GO:0030833//regulation of actin filament polymerization;GO:0033365//protein localization to organelle;GO:0045806//negative regulation of endocytosis;GO:0046578//regulation of Ras protein signal transduction;GO:0048598//embryonic morphogenesis;GO:0050773//regulation of dendrite development;GO:0051130//positive regulation of…
MSTRG.128482	2	2	0	93	74	91	0.16	0.31	0.07	73.16	41.34	65.21	0.18	59.9033333333333	8.37849556753048	1.30749309789243e-19	2.99361962339389e-17	--	P2X purinoceptor 7-like [Sander lucioperca]	-	-	-	-	-	-	-
ncbi_109111840	0	0	0	95	192	182	0.00	0.00	0.00	33.06	49.01	55.63	0.001	45.9	15.4862065331885	1.31161042034433e-19	2.99361962339389e-17	XM_019124831.1	PREDICTED: coiled-coil domain-containing protein 47-like [Cyprinus carpio]	-	-	-	-	GO:0031224//intrinsic component of membrane	-	-
ncbi_109108996	1427	1477	2288	4	21	15	48.00	57.21	68.07	0.85	3.27	2.79	57.76	2.30333333333333	-4.64827562722007	1.39645880215134e-19	3.16916803838232e-17	XM_019122108.1	PREDICTED: inositol-trisphosphate 3-kinase A-like [Cyprinus carpio]	Metabolism;Environmental Information Processing;Environmental Information Processing;Metabolism	Global and overview maps;Signal transduction;Signal transduction;Carbohydrate metabolism	ko01100//Metabolic pathways;ko04020//Calcium signaling pathway;ko04070//Phosphatidylinositol signaling system;ko00562//Inositol phosphate metabolism	K00911;K00911;K00911;K00911	-	GO:0051766//inositol trisphosphate kinase activity	-
ncbi_109057723	34053	7280	119866	8	44	36	2314.75	569.70	7204.48	3.44	13.83	13.54	3362.97666666667	10.27	-8.35515877717013	1.49205777037853e-19	3.36699273810503e-17	XM_019074961.1	PREDICTED: high choriolytic enzyme 1-like [Cyprinus carpio]	-	-	-	-	-	GO:0004175//endopeptidase activity;GO:0046914//transition metal ion binding	GO:0019538//protein metabolic process
ncbi_109055173	525	491	583	5	5	7	20.93	22.52	20.54	1.38	0.90	1.49	21.33	1.25666666666667	-4.08521003779306	1.55869488815607e-19	3.49760624846795e-17	XM_019072409.1	PREDICTED: serine/threonine-protein kinase 17B-like [Cyprinus carpio]	-	-	-	-	-	GO:0016301//kinase activity;GO:0032550//purine ribonucleoside binding	GO:0006464//cellular protein modification process
ncbi_109107128	807	575	1117	14	19	16	34.40	28.22	42.10	3.78	3.74	3.77	34.9066666666667	3.76333333333333	-3.21341961117224	1.82324908808052e-19	4.05254339885835e-17	XM_019120403.1	PREDICTED: digestive cysteine proteinase 1-like [Cyprinus carpio]	-	-	-	-	-	GO:0070011//peptidase activity, acting on L-amino acid peptides	-
ncbi_109047221	876	728	1304	1	2	1	35.50	33.93	46.71	0.26	0.37	0.22	38.7133333333333	0.283333333333333	-7.09418638256499	1.82629265383432e-19	4.05254339885835e-17	XM_019064921.1	PREDICTED: renin receptor [Cyprinus carpio]	-	-	-	-	GO:0031224//intrinsic component of membrane	GO:0060089//molecular transducer activity	GO:0001889//liver development
ncbi_109078337	746	568	955	18	24	17	61.84	54.20	70.01	9.65	9.05	7.57	62.0166666666667	8.75666666666667	-2.8242022848795	2.38796956332246e-19	5.26962874575833e-17	XM_019093637.1	PREDICTED: protein BRICK1 isoform X1 [Stegastes partitus]	Cellular Processes	Cell motility	ko04810//Regulation of actin cytoskeleton	K05752	GO:0031252//cell leading edge;GO:0031988//membrane-bounded vesicle;GO:0043232//intracellular non-membrane-bounded organelle;GO:0043234//protein complex;GO:0044444//cytoplasmic part	GO:0017048//Rho GTPase binding	GO:0002431//Fc receptor mediated stimulatory signaling pathway;GO:0006928//movement of cell or subcellular component;GO:0006952//defense response;GO:0007169//transmembrane receptor protein tyrosine kinase signaling pathway;GO:0007265//Ras protein signal transduction;GO:0010591//regulation of lamellipodium assembly;GO:0034314//Arp2/3 complex-mediated actin nucleation;GO:0042127//regulation of cell…
ncbi_109085249	7	8	15	42	66	54	0.38	0.50	0.76	15.03	17.21	16.87	0.546666666666667	16.37	4.90424910257723	2.45626985101392e-19	5.39056760380208e-17	XM_019099867.1	PREDICTED: histone deacetylase 11 [Cyprinus carpio]	-	-	-	-	-	-	-
MSTRG.24099	1635	1122	1318	0	1	2	72.64	56.46	50.70	0.00	0.18	0.43	59.9333333333333	0.203333333333333	-8.20336806283892	2.65313063550495e-19	5.79078381657588e-17	--	PREDICTED: LOW QUALITY PROTEIN: interleukin-6 receptor subunit beta-like [Cyprinus carpio]	Environmental Information Processing;Environmental Information Processing;Cellular Processes;Organismal Systems;Human Diseases;Human Diseases;Human Diseases	Signaling molecules and interaction;Signal transduction;Cellular community - eukaryotes;Immune system;Cancers;Cancers;Infectious diseases	ko04060//Cytokine-cytokine receptor interaction;ko04630//Jak-STAT signaling pathway;ko04550//Signaling pathways regulating pluripotency of stem cells;ko04659//Th17 cell differentiation;ko05200//Pathways in cancer;ko05203//Viral carcinogenesis;ko05167//Kaposi sarcoma-associated herpesvirus infection	K05060;K05060;K05060;K05060;K05060;K05060;K05060	GO:0005887//integral component of plasma membrane;GO:0043235//receptor complex;GO:0044421//extracellular region part	GO:0004897//ciliary neurotrophic factor receptor activity;GO:0005126//cytokine receptor binding;GO:0019838//growth factor binding	GO:0002682//regulation of immune system process;GO:0019221//cytokine-mediated signaling pathway;GO:0042127//regulation of cell proliferation;GO:0042509//regulation of tyrosine phosphorylation of STAT protein;GO:0045597//positive regulation of cell differentiation;GO:0048523//negative regulation of cellular process;GO:0051240//positive regulation of multicellular organismal process
ncbi_109068000	734	627	723	1	2	2	48.46	47.68	42.23	0.42	0.61	0.79	46.1233333333333	0.606666666666667	-6.24844892551362	2.94572844629637e-19	6.39447204358531e-17	XM_019084873.1	PREDICTED: multidrug resistance-associated protein 5-like [Cyprinus carpio]	Environmental Information Processing	Membrane transport	ko02010//ABC transporters	K05668	GO:0031224//intrinsic component of membrane	GO:0008509//anion transmembrane transporter activity;GO:0017111//nucleoside-triphosphatase activity;GO:0032550//purine ribonucleoside binding	GO:0006820//anion transport;GO:0044763//single-organism cellular process
ncbi_109113823	0	0	0	158	127	107	0.00	0.00	0.00	70.43	41.32	41.69	0.001	51.1466666666667	15.6423525991843	2.98843940617575e-19	6.45212144656603e-17	XM_019126636.1	PREDICTED: probable ATP-dependent RNA helicase DDX6 [Cyprinus carpio]	Genetic Information Processing	Folding, sorting and degradation	ko03018//RNA degradation	K12614	-	GO:0017111//nucleoside-triphosphatase activity;GO:0036094//small molecule binding;GO:0097159//organic cyclic compound binding	-
ncbi_109106079	236	220	309	267	352	261	5.63	6.07	6.54	40.45	38.90	34.55	6.08	37.9666666666667	2.64259011243073	3.05156339386457e-19	6.55298629450207e-17	XM_019119395.1	PREDICTED: LOW QUALITY PROTEIN: exportin-7-like [Cyprinus carpio]	-	-	-	-	-	GO:0017016//Ras GTPase binding	-
ncbi_109095011	1067	949	645	3	2	3	16.45	16.83	8.79	0.33	0.12	0.29	14.0233333333333	0.246666666666667	-5.82912273713983	3.30933844595103e-19	7.06853455658696e-17	XM_019108670.1	PREDICTED: sodium-dependent phosphate transporter 2-like [Cyprinus carpio]	-	-	-	-	-	-	GO:0015698//inorganic anion transport
MSTRG.64535	5808	4499	5002	14	10	38	276.71	261.06	224.21	5.86	2.72	13.67	253.993333333333	7.41666666666667	-5.09787589001841	3.48495090911433e-19	7.40403772403428e-17	H2-K1	H-2 class I histocompatibility antigen, alpha chain-like isoform X1 [Carassius auratus]	Cellular Processes;Environmental Information Processing;Cellular Processes;Cellular Processes;Organismal Systems;Organismal Systems;Human Diseases;Human Diseases;Human Diseases;Human Diseases;Human Diseases;Human Diseases;Human Diseases;Human Diseases;Human Diseases;Human Diseases;Human Diseases;Human Diseases	Transport and catabolism;Signaling molecules and interaction;Cell growth and death;Transport and catabolism;Immune system;Immune system;Infectious diseases;Infectious diseases;Infectious diseases;Infectious diseases;Cancers;Infectious diseases;Infectious diseases;Cardiovascular diseases;Immune diseases;Immune diseases;Endocrine and metabolic diseases;Immune diseases	ko04144//Endocytosis;ko04514//Cell adhesion molecules (CAMs);ko04218//Cellular senescence;ko04145//Phagosome;ko04650//Natural killer cell mediated cytotoxicity;ko04612//Antigen processing and presentation;ko05165//Human papillomavirus infection;ko05163//Human cytomegalovirus infection;ko05166//HTLV-I infection;ko05169//Epstein-Barr virus infection;ko05203//Viral carcinogenesis;ko05167//Kaposi sar…	K06751;K06751;K06751;K06751;K06751;K06751;K06751;K06751;K06751;K06751;K06751;K06751;K06751;K06751;K06751;K06751;K06751;K06751	-	-	-
ncbi_109063242	0	0	0	86	149	134	0.00	0.00	0.00	36.81	46.49	49.93	0.001	44.41	15.4385969508545	3.9481941297767e-19	8.3438502609281e-17	XM_019080326.1	PREDICTED: cAMP-specific 3',5'-cyclic phosphodiesterase 4B-like [Cyprinus carpio]	Environmental Information Processing;Metabolism;Organismal Systems	Signal transduction;Nucleotide metabolism;Endocrine system	ko04024//cAMP signaling pathway;ko00230//Purine metabolism;ko04928//Parathyroid hormone synthesis, secretion and action	K13293;K13293;K13293	-	GO:0004112//cyclic-nucleotide phosphodiesterase activity;GO:0043169//cation binding	GO:0050794//regulation of cellular process
ncbi_109073272	2400	1357	4067	0	0	0	60.99	39.70	91.37	0.00	0.00	0.00	64.02	0.001	-15.9662350564329	4.41585181816939e-19	9.28305017480641e-17	XM_019089428.1	PREDICTED: rho-related GTP-binding protein RhoG-like [Cyprinus carpio]	-	-	-	-	GO:0044464//cell part	GO:0032550//purine ribonucleoside binding	GO:0035556//intracellular signal transduction
ncbi_109090406	78	48	53	150	180	116	3.49	2.47	2.08	42.54	37.13	28.67	2.68	36.1133333333333	3.75222668429212	4.50727593633447e-19	9.42563431670531e-17	XM_019104220.1	PREDICTED: pyruvate dehydrogenase (acetyl-transferring) kinase isozyme 3, mitochondrial-like [Cyprinus carpio]	-	-	-	-	-	-	-
ncbi_109092066	2059	1788	1632	0	0	0	57.40	57.41	40.24	0.00	0.00	0.00	51.6833333333333	0.001	-15.6574114996662	5.02807393494667e-19	1.04599650577937e-16	XM_019105786.1	PREDICTED: protein disulfide-isomerase [Cyprinus carpio]	Genetic Information Processing	Folding, sorting and degradation	ko04141//Protein processing in endoplasmic reticulum	K09580	-	-	-
ncbi_109082352	578	396	647	5	6	2	24.87	19.62	24.62	1.36	1.19	0.48	23.0366666666667	1.01	-4.51150478034958	5.06574683891139e-19	1.04706560674088e-16	XM_019097244.1	PREDICTED: ras-related protein Rab-14-like [Cyprinus carpio]	-	-	-	-	-	-	-
ncbi_109091012	2577	2649	8519	2	0	6	26.43	31.29	77.28	0.15	0.00	0.36	45	0.17	-8.04824644485406	5.09635779977173e-19	1.04706560674088e-16	XM_019104825.1	PREDICTED: uncharacterized protein LOC109091012 [Cyprinus carpio]	-	-	-	-	-	-	-
ncbi_109072070	1555	1179	687	6	6	5	36.09	31.51	14.10	0.88	0.64	0.63	27.2333333333333	0.716666666666667	-5.24792751344358	5.11185702554884e-19	1.04706560674088e-16	XM_019088357.1	PREDICTED: zinc transporter ZIP10-like isoform X1 [Cyprinus carpio]	-	-	-	-	GO:0031224//intrinsic component of membrane	GO:0046915//transition metal ion transmembrane transporter activity	GO:0000041//transition metal ion transport;GO:0010038//response to metal ion;GO:0044763//single-organism cellular process
ncbi_109111743	2931	2134	8791	0	9	4	90.38	75.75	239.64	0.00	1.30	0.78	135.256666666667	0.693333333333333	-7.60793486693876	5.42079763667519e-19	1.10285610536684e-16	XM_019124739.1	PREDICTED: adenylyl cyclase-associated protein 1-like [Cyprinus carpio]	-	-	-	-	-	GO:0003779//actin binding	GO:0001667//ameboidal-type cell migration;GO:0007010//cytoskeleton organization;GO:0009952//anterior/posterior pattern specification;GO:0032989//cellular component morphogenesis
ncbi_109064584	1740	1303	2653	0	0	0	128.74	110.97	173.54	0.00	0.00	0.00	137.75	0.001	-17.0716927932332	5.43945352654519e-19	1.10285610536684e-16	XM_019081631.1	PREDICTED: transgelin-3-like [Cyprinus carpio]	-	-	-	-	GO:0005856//cytoskeleton	GO:0003779//actin binding	GO:0032989//cellular component morphogenesis
ncbi_109051765	1720	1427	3795	14	36	17	28.11	26.85	54.87	1.48	2.71	1.55	36.61	1.91333333333333	-4.25807763235002	5.57232026963063e-19	1.12408897075549e-16	XM_019069255.1	PREDICTED: hepatic leukemia factor-like isoform X1 [Cyprinus carpio]	-	-	-	-	GO:0043231//intracellular membrane-bounded organelle	GO:0003677//DNA binding	GO:0010468//regulation of gene expression
ncbi_109101412	1584	1402	1399	0	0	3	70.53	71.87	55.08	0.00	0.00	0.74	65.8266666666667	0.246666666666667	-8.05996556411215	5.98681636982207e-19	1.20163527358509e-16	XM_019114782.1	PREDICTED: cyclin-G1 [Cyprinus carpio]	Cellular Processes	Cell growth and death	ko04115//p53 signaling pathway	K10145	-	-	-
ncbi_109051693	3267	3408	5785	32	100	50	59.27	71.17	92.79	3.73	8.42	5.01	74.41	5.72	-3.70140946681032	6.16014145175441e-19	1.23024184932987e-16	XM_019069181.1	PREDICTED: Krueppel-like factor 13 [Cyprinus carpio]	-	-	-	-	-	GO:0097159//organic cyclic compound binding	-
ncbi_109102357	1360	1044	1557	0	0	3	83.83	74.07	84.86	0.00	0.00	1.02	80.92	0.34	-7.89481776330794	6.25602646853438e-19	1.2431751701801e-16	XM_019115710.1	PREDICTED: LOW QUALITY PROTEIN: anti-apoptotic protein NR13-like [Cyprinus carpio]	-	-	-	-	-	-	-
ncbi_109066527	1630	1286	2497	0	0	0	50.44	45.83	68.35	0.00	0.00	0.00	54.8733333333333	0.001	-15.743817595915	7.23720689023766e-19	1.43103226539541e-16	XM_019083549.1	PREDICTED: 14-3-3 protein beta/alpha-A-like isoform X3 [Cyprinus carpio]	Environmental Information Processing;Environmental Information Processing;Cellular Processes;Cellular Processes;Organismal Systems;Environmental Information Processing;Environmental Information Processing	Signal transduction;Signal transduction;Cell growth and death;Cell growth and death;Aging;Signal transduction;Signal transduction	ko04151//PI3K-Akt signaling pathway;ko04390//Hippo signaling pathway;ko04110//Cell cycle;ko04114//Oocyte meiosis;ko04212//Longevity regulating pathway - worm;ko04013//MAPK signaling pathway - fly;ko04391//Hippo signaling pathway -fly	K16197;K16197;K16197;K16197;K16197;K16197;K16197	GO:0044424//intracellular part	GO:0005515//protein binding	-
MSTRG.81818	2071	1172	975	0	3	4	59.12	38.76	25.08	0.00	0.41	0.65	40.9866666666667	0.353333333333333	-6.85798099512757	7.57146470440563e-19	1.48975095183926e-16	B3GNT3	PREDICTED: N-acetyllactosaminide beta-1,3-N-acetylglucosaminyltransferase 3 [Sinocyclocheilus anshuiensis]	Metabolism;Metabolism	Global and overview maps;Glycan biosynthesis and metabolism	ko01100//Metabolic pathways;ko00601//Glycosphingolipid biosynthesis - lacto and neolacto series	K07970;K07970	GO:0016021//integral component of membrane;GO:0031090//organelle membrane;GO:0043231//intracellular membrane-bounded organelle	GO:0008375//acetylglucosaminyltransferase activity	GO:0006024//glycosaminoglycan biosynthetic process;GO:0006493//protein O-linked glycosylation;GO:0006790//sulfur compound metabolic process;GO:0051704//multi-organism process
ncbi_109095253	0	0	0	443	398	87	0.00	0.00	0.00	64.05	42.02	11.02	0.001	39.03	15.2522958423263	7.67419407452593e-19	1.50256205747409e-16	XM_019108937.1	PREDICTED: 14 kDa phosphohistidine phosphatase isoform X1 [Gallus gallus]	-	-	-	-	-	-	-
ncbi_109066509	661	706	1086	10	6	10	35.03	43.01	50.86	3.19	1.38	3.02	42.9666666666667	2.53	-4.08600856783355	8.04406872587205e-19	1.56729850267698e-16	XM_019083533.1	PREDICTED: extended synaptotagmin-1-like [Cyprinus carpio]	-	-	-	-	-	-	-
ncbi_109085202	1733	1252	1775	33	55	53	71.68	59.72	64.88	8.70	10.52	12.12	65.4266666666667	10.4466666666667	-2.64683609159564	8.18805106931087e-19	1.58760745539036e-16	XM_019099830.1	PREDICTED: serine incorporator 2-like isoform X1 [Cyprinus carpio]	-	-	-	-	-	-	GO:0006643//membrane lipid metabolic process;GO:0015807//L-amino acid transport
ncbi_109069066	909	444	835	3	8	6	37.35	21.00	30.33	0.78	1.46	1.46	29.56	1.23333333333333	-4.583011594351	8.62697771670106e-19	1.66296208145756e-16	XM_019085759.1	PREDICTED: LOW QUALITY PROTEIN: two pore calcium channel protein 2-like [Cyprinus carpio]	-	-	-	-	GO:0000323//lytic vacuole;GO:0005774//vacuolar membrane;GO:0031224//intrinsic component of membrane	-	GO:0006816//calcium ion transport;GO:0006936//muscle contraction;GO:0034220//ion transmembrane transport
ncbi_109067713	2245	1409	4654	0	0	0	28.00	20.23	51.33	0.00	0.00	0.00	33.1866666666667	0.001	-15.0183161091472	8.65995976523893e-19	1.66296208145756e-16	XM_019084655.1	PREDICTED: ras GTPase-activating-like protein IQGAP1 [Cyprinus carpio]	Cellular Processes;Cellular Processes	Cell motility;Cellular community - eukaryotes	ko04810//Regulation of actin cytoskeleton;ko04520//Adherens junction	K16848;K16848	-	-	GO:0035556//intracellular signal transduction
ncbi_109094549	91	70	228	480	726	563	1.50	1.33	3.30	49.83	55.01	51.08	2.04333333333333	51.9733333333333	4.66877511156711	8.70559069483324e-19	1.66372585422502e-16	XM_019108259.1	PREDICTED: LOW QUALITY PROTEIN: cohesin subunit SA-2-like [Cyprinus carpio]	Cellular Processes	Cell growth and death	ko04110//Cell cycle	K06671	-	-	-
ncbi_109054689	3008	3561	1686	0	0	0	501.24	683.10	248.43	0.00	0.00	0.00	477.59	0.001	-18.8654131035407	9.13027411324031e-19	1.73657813633831e-16	XM_019071925.1	PREDICTED: LOW QUALITY PROTEIN: trypsin-3-like [Cyprinus carpio]	Environmental Information Processing;Organismal Systems;Organismal Systems	Signaling molecules and interaction;Digestive system;Digestive system	ko04080//Neuroactive ligand-receptor interaction;ko04972//Pancreatic secretion;ko04974//Protein digestion and absorption	K01312;K01312;K01312	-	-	-
ncbi_109053681	1670	2699	1674	14	20	24	56.88	105.82	50.40	2.92	3.16	4.55	71.0333333333333	3.54333333333333	-4.32531709113896	9.76685403914298e-19	1.84885158308744e-16	XM_019071000.1	PREDICTED: LOW QUALITY PROTEIN: heat shock protein HSP 90-alpha-like [Cyprinus carpio]	Environmental Information Processing;Genetic Information Processing;Cellular Processes;Organismal Systems;Organismal Systems;Organismal Systems;Organismal Systems;Organismal Systems;Organismal Systems	Signal transduction;Folding, sorting and degradation;Cell growth and death;Immune system;Endocrine system;Immune system;Endocrine system;Immune system;Immune system	ko04151//PI3K-Akt signaling pathway;ko04141//Protein processing in endoplasmic reticulum;ko04217//Necroptosis;ko04621//NOD-like receptor signaling pathway;ko04915//Estrogen signaling pathway;ko04659//Th17 cell differentiation;ko04914//Progesterone-mediated oocyte maturation;ko04657//IL-17 signaling pathway;ko04612//Antigen processing and presentation	K04079;K04079;K04079;K04079;K04079;K04079;K04079;K04079;K04079	GO:0031674//I band;GO:0048770//pigment granule	GO:0005515//protein binding;GO:0030234//enzyme regulator activity;GO:0032550//purine ribonucleoside binding	GO:0007015//actin filament organization;GO:0030239//myofibril assembly;GO:0031328//positive regulation of cellular biosynthetic process;GO:0044267//cellular protein metabolic process;GO:0048513//animal organ development;GO:0050896//response to stimulus
ncbi_109109178	556	425	825	7	6	4	14.36	12.62	18.82	1.12	0.70	0.57	15.2666666666667	0.796666666666667	-4.26026507500356	1.01213803337047e-18	1.90692534570203e-16	XM_019122310.1	PREDICTED: ras-related protein Rap-2b-like [Cyprinus carpio]	-	-	-	-	-	GO:0036094//small molecule binding	GO:0035556//intracellular signal transduction
ncbi_109097614	31	51	52	231	208	128	0.93	1.79	1.40	44.34	29.12	21.46	1.37333333333333	31.64	4.52599585801073	1.04728889886829e-18	1.95535765699324e-16	XM_019111242.1	PREDICTED: LOW QUALITY PROTEIN: cadherin-2-like, partial [Cyprinus carpio]	Environmental Information Processing	Signaling molecules and interaction	ko04514//Cell adhesion molecules (CAMs)	K06736	GO:0031224//intrinsic component of membrane;GO:0043234//protein complex;GO:0044444//cytoplasmic part;GO:0097060//synaptic membrane	GO:0046872//metal ion binding	GO:0001764//neuron migration;GO:0007420//brain development;GO:0009952//anterior/posterior pattern specification;GO:0010646//regulation of cell communication;GO:0016337//single organismal cell-cell adhesion;GO:0019827//stem cell population maintenance;GO:0022607//cellular component assembly;GO:0030859//polarized epithelial cell differentiation;GO:0035051//cardiocyte differentiation;GO:0035113//emb…
ncbi_109107754	2416	2039	6117	0	0	4	445.01	432.52	996.41	0.00	0.00	4.00	624.646666666667	1.33333333333333	-8.87185904604329	1.04860207127751e-18	1.95535765699324e-16	XM_019120970.1	Histone H4 [Larimichthys crocea]	-	-	-	-	-	-	-
ncbi_109057207	1794	1157	1860	0	0	0	104.47	77.53	95.77	0.00	0.00	0.00	92.59	0.001	-16.4985687660214	1.05253091045402e-18	1.95535765699324e-16	XM_019074414.1	PREDICTED: eukaryotic translation initiation factor 3 subunit I [Cyprinus carpio]	Genetic Information Processing	Translation	ko03013//RNA transport	K03246	GO:0043234//protein complex;GO:0070993//translation preinitiation complex	GO:0008135//translation factor activity, RNA binding	GO:0001525//angiogenesis;GO:0006417//regulation of translation;GO:0022618//ribonucleoprotein complex assembly
ncbi_109108569	1	5	1	109	279	697	0.07	0.42	0.06	50.61	94.38	281.89	0.183333333333333	142.293333333333	9.60018323765992	1.07251138470633e-18	1.98325230221945e-16	XM_019121697.1	PREDICTED: low-density lipoprotein receptor-related protein 2-like [Cyprinus carpio]	Organismal Systems;Organismal Systems;Environmental Information Processing	Endocrine system;Digestive system;Signal transduction	ko04918//Thyroid hormone synthesis;ko04979//Cholesterol metabolism;ko04340//Hedgehog signaling pathway	K06233;K06233;K06233	-	-	GO:0003014//renal system process
MSTRG.21400	963	746	1258	15	30	11	13.58	12.06	15.73	1.36	1.98	0.87	13.79	1.40333333333333	-3.29669281916874	1.14187634624429e-18	2.10178917150643e-16	PARP14	poly [ADP-ribose] polymerase 14-like [Carassius auratus]	-	-	-	-	-	GO:0036094//small molecule binding;GO:0097159//organic cyclic compound binding	-
ncbi_109091018	1869	1957	8510	3	0	2	29.43	35.49	118.51	0.26	0.00	0.13	61.1433333333333	0.13	-8.87753977187611	1.16684887964041e-18	2.13790265828428e-16	XM_019104828.1	PREDICTED: uncharacterized protein LOC109091018 [Cyprinus carpio]	-	-	-	-	-	-	-
ncbi_109097342	8645	5833	5616	133	179	177	347.22	269.74	199.44	33.82	33.29	39.36	272.133333333333	35.49	-2.93882920213798	1.22102088784838e-18	2.22272360145512e-16	XM_019110969.1	PREDICTED: LOW QUALITY PROTEIN: heat shock cognate 71 kDa protein-like [Cyprinus carpio]	Environmental Information Processing;Cellular Processes;Genetic Information Processing;Organismal Systems;Genetic Information Processing;Organismal Systems;Organismal Systems	Signal transduction;Transport and catabolism;Folding, sorting and degradation;Endocrine system;Transcription;Aging;Immune system	ko04010//MAPK signaling pathway;ko04144//Endocytosis;ko04141//Protein processing in endoplasmic reticulum;ko04915//Estrogen signaling pathway;ko03040//Spliceosome;ko04213//Longevity regulating pathway - multiple species;ko04612//Antigen processing and presentation	K03283;K03283;K03283;K03283;K03283;K03283;K03283	GO:0005924//cell-substrate adherens junction;GO:0016234//inclusion body;GO:0016604//nuclear body;GO:0031988//membrane-bounded vesicle;GO:0043232//intracellular non-membrane-bounded organelle;GO:0043234//protein complex;GO:0044421//extracellular region part;GO:0044444//cytoplasmic part	GO:0003723//RNA binding;GO:0005102//receptor binding;GO:0016887//ATPase activity;GO:0019904//protein domain specific binding;GO:0032550//purine ribonucleoside binding;GO:0044389//ubiquitin-like protein ligase binding	GO:0001558//regulation of cell growth;GO:0006401//RNA catabolic process;GO:0006457//protein folding;GO:0006979//response to oxidative stress;GO:0008283//cell proliferation;GO:0010286//heat acclimation;GO:0010823//negative regulation of mitochondrion organization;GO:0019058//viral life cycle;GO:0031396//regulation of protein ubiquitination;GO:0031437//regulation of mRNA cleavage;GO:0031647//regula…
ncbi_109075274	0	0	0	117	134	76	0.00	0.00	0.00	39.85	33.31	22.65	0.001	31.9366666666667	14.9629261214024	1.22427317690683e-18	2.22272360145512e-16	XM_019091202.1	PREDICTED: lissencephaly-1 homolog B-like [Cyprinus carpio]	Metabolism;Metabolism	Global and overview maps;Lipid metabolism	ko01100//Metabolic pathways;ko00565//Ether lipid metabolism	K16794;K16794	GO:0015630//microtubule cytoskeleton;GO:0044430//cytoskeletal part	-	GO:0007049//cell cycle;GO:0008105//asymmetric protein localization;GO:0009887//organ morphogenesis
ncbi_109091921	0	0	0	99	103	121	0.00	0.00	0.00	29.37	22.25	31.28	0.001	27.6333333333333	14.7541219805493	1.51223473905752e-18	2.73310768992921e-16	XM_019105671.1	PREDICTED: ubiquitin carboxyl-terminal hydrolase 34-like [Cyprinus carpio]	-	-	-	-	-	-	-
ncbi_109090551	426	411	797	1081	1840	925	68.96	76.45	113.96	1107.64	1375.31	827.15	86.4566666666667	1103.36666666667	3.67379127712425	1.55906304085202e-18	2.80504936836537e-16	XM_019104373.1	PREDICTED: histone H2A-like isoform X1 [Cyprinus carpio]	-	-	-	-	-	-	-
ncbi_109110249	29	31	22	99	98	82	0.79	0.98	0.55	17.32	12.47	12.55	0.773333333333333	14.1133333333333	4.18982455888001	1.72358934688852e-18	3.08715720598301e-16	XM_019123297.1	PREDICTED: guanine nucleotide-binding protein G(q) subunit alpha-like [Cyprinus carpio]	Environmental Information Processing;Environmental Information Processing;Organismal Systems;Organismal Systems;Organismal Systems;Organismal Systems;Cellular Processes;Organismal Systems;Organismal Systems;Organismal Systems;Organismal Systems	Signal transduction;Signal transduction;Circulatory system;Nervous system;Endocrine system;Endocrine system;Cellular community - eukaryotes;Endocrine system;Endocrine system;Nervous system;Endocrine system	ko04020//Calcium signaling pathway;ko04022//cGMP - PKG signaling pathway;ko04270//Vascular smooth muscle contraction;ko04725//Cholinergic synapse;ko04912//GnRH signaling pathway;ko04925//Aldosterone synthesis and secretion;ko04540//Gap junction;ko04928//Parathyroid hormone synthesis, secretion and action;ko04911//Insulin secretion;ko04730//Long-term depression;ko04927//Cortisol synthesis and secr…	K04635;K04635;K04635;K04635;K04635;K04635;K04635;K04635;K04635;K04635;K04635	-	GO:0017076//purine nucleotide binding;GO:0032403//protein complex binding;GO:0032550//purine ribonucleoside binding	GO:0007186//G-protein coupled receptor signaling pathway
ncbi_109061958	3376	3014	1505	0	0	0	289.76	297.90	114.24	0.00	0.00	0.00	233.966666666667	0.001	-17.8359434774924	1.75118053596323e-18	3.12257379318943e-16	XM_019079039.1	PREDICTED: LOW QUALITY PROTEIN: chymotrypsin-like elastase family member 2A [Cyprinus carpio]	-	-	-	-	-	GO:0004175//endopeptidase activity	GO:0019538//protein metabolic process
ncbi_109067835	1674	1577	1469	0	0	0	50.98	55.32	39.58	0.00	0.00	0.00	48.6266666666667	0.001	-15.5694600785023	1.76614278656988e-18	3.13525667471886e-16	XM_019084719.1	PREDICTED: nuclear factor interleukin-3-regulated protein-like [Cyprinus carpio]	-	-	-	-	-	GO:0003677//DNA binding	GO:0007623//circadian rhythm;GO:0010468//regulation of gene expression
ncbi_109112746	1562	919	1263	1	2	0	42.66	28.91	30.52	0.17	0.25	0.00	34.03	0.14	-7.9252365139074	1.81245795731025e-18	3.20323874915425e-16	XM_019125645.1	PREDICTED: sialomucin core protein 24-like [Cyprinus carpio]	Cellular Processes	Transport and catabolism	ko04142//Lysosome	K06546	-	-	-
ncbi_109096903	2693	5095	2028	8	26	13	233.46	507.12	154.86	4.44	10.48	6.35	298.48	7.09	-5.39570482757726	1.84588054534408e-18	3.24793659656974e-16	XM_019110583.1	PREDICTED: low choriolytic enzyme-like isoform X2 [Cyprinus carpio]	-	-	-	-	-	GO:0004175//endopeptidase activity;GO:0046914//transition metal ion binding	GO:0019538//protein metabolic process
ncbi_109100486	1630	1166	1575	0	0	0	58.33	48.05	49.83	0.00	0.00	0.00	52.07	0.001	-15.6681647862776	1.87885494958182e-18	3.29145721035952e-16	XM_019113918.1	PREDICTED: legumain-like [Cyprinus carpio]	Cellular Processes;Organismal Systems	Transport and catabolism;Immune system	ko04142//Lysosome;ko04612//Antigen processing and presentation	K01369;K01369	-	-	GO:0009888//tissue development
ncbi_109073946	608	823	783	1	2	4	20.56	32.00	23.40	0.21	0.31	0.75	25.32	0.423333333333333	-5.90233950337733	2.01347502214112e-18	3.51188730717732e-16	XM_019090019.1	PREDICTED: transforming growth factor beta receptor type 3-like [Cyprinus carpio]	-	-	-	-	-	-	-
MSTRG.98068	596	527	741	1	6	1	20.76	21.15	22.83	0.22	0.97	0.19	21.58	0.46	-5.551917193431	2.06713285197631e-18	3.58980088581035e-16	Khdrbs1	KH domain-containing, RNA-binding, signal transduction-associated protein 1-like [Carassius auratus]	-	-	-	-	GO:0031981//nuclear lumen;GO:0043234//protein complex	GO:0008187//poly-pyrimidine tract binding;GO:0019904//protein domain specific binding;GO:0030674//protein binding, bridging;GO:0070717//poly-purine tract binding	GO:0006355//regulation of transcription, DNA-templated;GO:0006396//RNA processing;GO:0006446//regulation of translational initiation;GO:0009966//regulation of signal transduction;GO:0032241//positive regulation of nucleobase-containing compound transport;GO:0044772//mitotic cell cycle phase transition
ncbi_109094550	0	0	0	70	193	140	0.00	0.00	0.00	7.21	14.59	12.67	0.001	11.49	13.4880911775335	2.30957230367439e-18	3.99346047417154e-16	XM_019108260.1	PREDICTED: LOW QUALITY PROTEIN: cohesin subunit SA-2-like [Cyprinus carpio]	Cellular Processes	Cell growth and death	ko04110//Cell cycle	K06671	-	-	-
ncbi_109111636	0	0	0	74	172	179	0.00	0.00	0.00	9.09	15.43	19.26	0.001	14.5933333333333	13.8330218333471	2.48822834840124e-18	4.28382830568285e-16	XM_019124595.1	PREDICTED: E3 ubiquitin-protein ligase RNF19B [Cyprinus carpio]	-	-	-	-	GO:0031224//intrinsic component of membrane	GO:0046914//transition metal ion binding;GO:0070735//protein-glycine ligase activity;GO:0070739//protein-glutamic acid ligase activity	-
ncbi_109047045	984	804	832	2	13	6	28.53	26.83	21.33	0.38	1.68	1.03	25.5633333333333	1.03	-4.63335972638983	2.51627461205645e-18	4.31352105385231e-16	XM_019064786.1	PREDICTED: LOW QUALITY PROTEIN: thioredoxin reductase 3-like [Cyprinus carpio]	Metabolism	Metabolism of other amino acids	ko00450//Selenocompound metabolism	K00384	-	GO:0000166//nucleotide binding;GO:0015036//disulfide oxidoreductase activity;GO:0016209//antioxidant activity;GO:0016651//oxidoreductase activity, acting on NAD(P)H	GO:0019725//cellular homeostasis
ncbi_109094615	1	5	7	150	220	940	0.02	0.14	0.15	23.09	24.60	125.90	0.103333333333333	57.8633333333333	9.12919990999827	2.89938808160241e-18	4.93465877944429e-16	XM_019108329.1	PREDICTED: monocarboxylate transporter 5-like isoform X1 [Cyprinus carpio]	-	-	-	-	GO:0031224//intrinsic component of membrane	-	GO:0044763//single-organism cellular process
ncbi_109093091	2025	1170	1572	0	0	0	68.53	45.59	47.06	0.00	0.00	0.00	53.7266666666667	0.001	-15.7133507120548	2.90332184960545e-18	4.93465877944429e-16	XM_019106821.1	PREDICTED: Krueppel-like factor 9 [Cyprinus carpio]	-	-	-	-	-	GO:0097159//organic cyclic compound binding	-
ncbi_109065970	2741	2542	1943	0	1	1	129.59	138.37	81.22	0.00	0.22	0.26	116.393333333333	0.16	-9.50672080684737	2.94706510082608e-18	4.98778280750828e-16	XM_019082954.1	PREDICTED: mesothelin-like protein [Cyprinus carpio]	-	-	-	-	-	-	-
ncbi_109085480	878	567	1150	0	5	5	24.09	17.52	29.94	0.00	3.83	4.33	23.85	2.72	-3.13231070964253	3.0841010821825e-18	5.19768630483263e-16	XM_019100029.1	PREDICTED: UBA-like domain-containing protein 2 isoform X2 [Cyprinus carpio]	-	-	-	-	-	-	-
ncbi_109087046	649	581	657	3	12	8	10.60	10.93	9.49	0.33	0.89	0.76	10.34	0.66	-3.96962635095648	3.22455149765558e-18	5.41155613106552e-16	XM_019101310.1	PREDICTED: integrin alpha-1 [Cyprinus carpio]	Environmental Information Processing;Cellular Processes;Cellular Processes;Environmental Information Processing;Organismal Systems	Signal transduction;Cell motility;Cellular community - eukaryotes;Signaling molecules and interaction;Immune system	ko04151//PI3K-Akt signaling pathway;ko04810//Regulation of actin cytoskeleton;ko04510//Focal adhesion;ko04512//ECM-receptor interaction;ko04640//Hematopoietic cell lineage	K06480;K06480;K06480;K06480;K06480	-	-	-
ncbi_109091123	5	0	5	44	109	72	0.22	0.00	0.21	12.73	22.78	17.94	0.143333333333333	17.8166666666667	6.95770947790576	3.60328221999299e-18	6.02054530334427e-16	XM_019104913.1	PREDICTED: probable aminopeptidase NPEPL1 [Cyprinus carpio]	-	-	-	-	GO:0044424//intracellular part	GO:0008237//metallopeptidase activity;GO:0008238//exopeptidase activity;GO:0046914//transition metal ion binding	GO:0019538//protein metabolic process
MSTRG.93290	2493	2112	907	0	3	3	70.54	69.86	24.02	0.00	0.26	0.32	54.8066666666667	0.193333333333333	-8.14711718311214	3.61757266236699e-18	6.02054530334427e-16	PKP3	PREDICTED: plakophilin-3-like [Sinocyclocheilus anshuiensis]	-	-	-	-	GO:0005913//cell-cell adherens junction;GO:0016020//membrane;GO:0043231//intracellular membrane-bounded organelle	GO:0005515//protein binding	GO:0002934//desmosome organization;GO:0007155//cell adhesion;GO:0090150//establishment of protein localization to membrane
ncbi_109107096	17	15	40	84	240	158	0.79	0.80	1.60	24.07	50.41	39.75	1.06333333333333	38.0766666666667	5.16224135840607	3.69444434772035e-18	6.12296664467412e-16	XM_019120374.1	PREDICTED: LOW QUALITY PROTEIN: zinc finger protein 36, C3H1 type-like 1 [Cyprinus carpio]	-	-	-	-	-	-	-
ncbi_109109463	1501	1254	1371	0	0	0	49.10	47.21	39.65	0.00	0.00	0.00	45.32	0.001	-15.4678602407079	3.89022621531894e-18	6.42080229306896e-16	XM_019122573.1	PREDICTED: CUB and zona pellucida-like domain-containing protein 1 [Cyprinus carpio]	-	-	-	-	-	-	-
ncbi_109066550	10	25	15	204	744	1996	0.20	0.61	0.28	27.38	72.73	233.31	0.363333333333333	111.14	8.25686870089472	3.91054117467072e-18	6.4277710122921e-16	XM_019083579.1	PREDICTED: low-density lipoprotein receptor-related protein 2-like [Cyprinus carpio]	Organismal Systems;Organismal Systems;Environmental Information Processing	Endocrine system;Digestive system;Signal transduction	ko04918//Thyroid hormone synthesis;ko04979//Cholesterol metabolism;ko04340//Hedgehog signaling pathway	K06233;K06233;K06233	-	-	GO:0003014//renal system process
MSTRG.97110	707	703	691	2	3	0	18.93	21.70	16.38	0.34	0.37	0.00	19.0033333333333	0.236666666666667	-6.32725216662838	4.60000960265556e-18	7.53006489956017e-16	PPP1R15B	PREDICTED: protein phosphatase 1 regulatory subunit 15B-like [Sinocyclocheilus anshuiensis]	-	-	-	-	GO:0008287//protein serine/threonine phosphatase complex	GO:0004721//phosphoprotein phosphatase activity;GO:0005488//binding	GO:0000302//response to reactive oxygen species;GO:0001933//negative regulation of protein phosphorylation;GO:0006417//regulation of translation;GO:0006470//protein dephosphorylation;GO:0006984//ER-nucleus signaling pathway;GO:1900102//negative regulation of endoplasmic reticulum unfolded protein response
MSTRG.79405	501	376	674	4	9	5	33.44	19.81	30.00	4.59	6.08	5.09	27.75	5.25333333333333	-2.40118273738961	4.69975605848397e-18	7.66194516277415e-16	PACS1	phosphofurin acidic cluster sorting protein 1-like [Oncorhynchus mykiss]	-	-	-	-	GO:0005798//Golgi-associated vesicle	GO:0005515//protein binding	GO:0006612//protein targeting to membrane;GO:0043393//regulation of protein binding;GO:0044403//symbiosis, encompassing mutualism through parasitism;GO:0050688//regulation of defense response to virus
MSTRG.110063	750	542	1150	2	1	5	21.36	18.08	27.91	0.25	0.16	3.56	22.45	1.32333333333333	-4.08446703320671	5.00595749157251e-18	8.12796561497516e-16	Atrx	PREDICTED: transcriptional regulator ATRX [Sinocyclocheilus rhinocerous]	-	-	-	-	GO:0000228//nuclear chromosome;GO:0000792//heterochromatin;GO:0043234//protein complex	GO:0003676//nucleic acid binding;GO:0004386//helicase activity;GO:0008094//DNA-dependent ATPase activity;GO:0019904//protein domain specific binding;GO:0042393//histone binding;GO:0046914//transition metal ion binding	GO:0006259//DNA metabolic process;GO:0006334//nucleosome assembly;GO:0006357//regulation of transcription from RNA polymerase II promoter;GO:0006974//cellular response to DNA damage stimulus;GO:0016568//chromatin modification;GO:0032501//multicellular organismal process;GO:0044710//single-organism metabolic process;GO:0044763//single-organism cellular process
ncbi_109060287	29	22	12	240	620	1836	0.93	0.82	0.34	49.49	93.33	330.47	0.696666666666667	157.763333333333	7.82307768760354	5.13499298645017e-18	8.303720237441e-16	XM_019077442.1	PREDICTED: sodium/potassium-transporting ATPase subunit alpha-1-like [Cyprinus carpio]	Environmental Information Processing;Environmental Information Processing;Organismal Systems;Organismal Systems;Organismal Systems;Organismal Systems;Organismal Systems;Organismal Systems;Organismal Systems;Organismal Systems;Organismal Systems;Organismal Systems;Organismal Systems;Organismal Systems;Organismal Systems;Organismal Systems;Organismal Systems;Organismal Systems	Signal transduction;Signal transduction;Circulatory system;Endocrine system;Endocrine system;Digestive system;Endocrine system;Digestive system;Circulatory system;Digestive system;Endocrine system;Digestive system;Excretory system;Digestive system;Digestive system;Excretory system;Digestive system;Excretory system	ko04024//cAMP signaling pathway;ko04022//cGMP - PKG signaling pathway;ko04261//Adrenergic signaling in cardiomyocytes;ko04919//Thyroid hormone signaling pathway;ko04925//Aldosterone synthesis and secretion;ko04972//Pancreatic secretion;ko04911//Insulin secretion;ko04970//Salivary secretion;ko04260//Cardiac muscle contraction;ko04971//Gastric acid secretion;ko04918//Thyroid hormone synthesis;ko049…	K01539;K01539;K01539;K01539;K01539;K01539;K01539;K01539;K01539;K01539;K01539;K01539;K01539;K01539;K01539;K01539;K01539;K01539	GO:0031224//intrinsic component of membrane	GO:0008556//potassium-transporting ATPase activity;GO:0032550//purine ribonucleoside binding;GO:0043169//cation binding	GO:0030001//metal ion transport
ncbi_109105491	0	0	3	66	162	133	0.00	0.00	0.13	19.64	34.94	34.28	0.0433333333333333	29.62	9.41687870786891	5.33582383104147e-18	8.59068796255866e-16	XM_019118789.1	PREDICTED: signal recognition particle 54 kDa protein [Cyprinus carpio]	Genetic Information Processing	Folding, sorting and degradation	ko03060//Protein export	K03106	-	GO:0003723//RNA binding;GO:0017111//nucleoside-triphosphatase activity;GO:0032550//purine ribonucleoside binding	GO:0006613//cotranslational protein targeting to membrane
MSTRG.123907	2	2	2	68	159	541	0.10	0.12	0.09	22.11	37.73	153.60	0.103333333333333	71.1466666666667	9.42734664079772	5.35546868628788e-18	8.59068796255866e-16	CUBN	PREDICTED: cubilin [Sinocyclocheilus grahami]	Organismal Systems	Digestive system	ko04977//Vitamin digestion and absorption	K14616	GO:0000323//lytic vacuole;GO:0005775//vacuolar lumen;GO:0005903//brush border;GO:0009897//external side of plasma membrane;GO:0016023//cytoplasmic, membrane-bounded vesicle;GO:0098588//bounding membrane of organelle	GO:0005215//transporter activity;GO:0046983//protein dimerization activity;GO:0060089//molecular transducer activity	GO:0006066//alcohol metabolic process;GO:0006767//water-soluble vitamin metabolic process;GO:0006897//endocytosis;GO:0008202//steroid metabolic process;GO:0015031//protein transport;GO:0019538//protein metabolic process;GO:0051180//vitamin transport;GO:0060249//anatomical structure homeostasis
MSTRG.54147	901	867	744	2	1	1	61.86	69.14	45.57	1.68	0.61	0.73	58.8566666666667	1.00666666666667	-5.86954788395922	5.63467312051297e-18	9.00240455118116e-16	b2m	PREDICTED: beta-2-microglobulin-like [Sinocyclocheilus grahami]	Organismal Systems;Human Diseases	Immune system;Infectious diseases	ko04612//Antigen processing and presentation;ko05163//Human cytomegalovirus infection	K08055;K08055	GO:0005769//early endosome;GO:0005924//cell-substrate adherens junction;GO:0030658//transport vesicle membrane;GO:0030666//endocytic vesicle membrane;GO:0031904//endosome lumen;GO:0042611//MHC protein complex;GO:0044421//extracellular region part;GO:0044432//endoplasmic reticulum part	GO:0005515//protein binding	GO:0001894//tissue homeostasis;GO:0002477//antigen processing and presentation of exogenous peptide antigen via MHC class Ib;GO:0006457//protein folding;GO:0009617//response to bacterium;GO:0010038//response to metal ion;GO:0019221//cytokine-mediated signaling pathway;GO:0030217//T cell differentiation;GO:0042590//antigen processing and presentation of exogenous peptide antigen via MHC class I;GO…
ncbi_109070872	0	0	0	106	106	202	0.00	0.00	0.00	14.59	10.60	24.20	0.001	16.4633333333333	14.0069688475446	6.01856716249567e-18	9.57743464559371e-16	XM_019087381.1	PREDICTED: unconventional myosin-Id-like [Cyprinus carpio]	-	-	-	-	GO:0015629//actin cytoskeleton	GO:0017111//nucleoside-triphosphatase activity;GO:0032550//purine ribonucleoside binding	-
ncbi_109052186	141	159	239	325	337	324	5.29	7.04	8.16	81.01	60.02	69.35	6.83	70.1266666666667	3.36000567033815	6.12578112003527e-18	9.7093630752559e-16	XM_019069650.1	PREDICTED: cAMP-dependent protein kinase catalytic subunit alpha isoform X1 [Cyprinus carpio]	Environmental Information Processing;Environmental Information Processing;Environmental Information Processing;Environmental Information Processing;Cellular Processes;Organismal Systems;Organismal Systems;Organismal Systems;Organismal Systems;Organismal Systems;Organismal Systems;Organismal Systems;Environmental Information Processing;Organismal Systems;Environmental Information Processing;Cellul…	Signal transduction;Signal transduction;Signal transduction;Signal transduction;Cellular community - eukaryotes;Immune system;Circulatory system;Endocrine system;Environmental adaptation;Endocrine system;Circulatory system;Nervous system;Signal transduction;Immune system;Signal transduction;Transport and catabolism;Nervous system;Endocrine system;Nervous system;Environmental adaptation;Nervous sy…	ko04010//MAPK signaling pathway;ko04024//cAMP signaling pathway;ko04020//Calcium signaling pathway;ko04014//Ras signaling pathway;ko04530//Tight junction;ko04062//Chemokine signaling pathway;ko04261//Adrenergic signaling in cardiomyocytes;ko04921//Oxytocin signaling pathway;ko04714//Thermogenesis;ko04910//Insulin signaling pathway;ko04270//Vascular smooth muscle contraction;ko04728//Dopaminergic …	K04345;K04345;K04345;K04345;K04345;K04345;K04345;K04345;K04345;K04345;K04345;K04345;K04345;K04345;K04345;K04345;K04345;K04345;K04345;K04345;K04345;K04345;K04345;K04345;K04345;K04345;K04345;K04345;K04345;K04345;K04345;K04345;K04345;K04345;K04345;K04345;K04345;K04345;K04345;K04345;K04345;K04345;K04345;K04345;K04345;K04345;K04345;K04345;K04345;K04345;K04345;K04345	-	GO:0004672//protein kinase activity;GO:0032550//purine ribonucleoside binding	GO:0006464//cellular protein modification process;GO:0006796//phosphate-containing compound metabolic process
ncbi_109100820	1683	1684	5766	0	0	0	40.23	46.35	121.88	0.00	0.00	0.00	69.4866666666667	0.001	-16.0844485548059	6.20944853406557e-18	9.80307483587537e-16	XM_019114256.1	PREDICTED: disintegrin and metalloproteinase domain-containing protein 8-like [Cyprinus carpio]	-	-	-	-	-	GO:0004175//endopeptidase activity;GO:0019899//enzyme binding;GO:0046914//transition metal ion binding	GO:0007166//cell surface receptor signaling pathway;GO:0019538//protein metabolic process
ncbi_109055825	685	593	773	20	30	18	25.29	25.21	25.24	4.58	5.17	3.65	25.2466666666667	4.46666666666667	-2.49882242053929	6.38908592940709e-18	1.00469633934007e-15	XM_019073009.1	PREDICTED: serine/threonine-protein kinase 17A-like [Cyprinus carpio]	-	-	-	-	-	GO:0016301//kinase activity;GO:0032550//purine ribonucleoside binding	GO:0006464//cellular protein modification process
ncbi_109103880	45583	3958	95557	11	59	25	1340.31	133.99	2484.42	2.05	8.02	4.07	1319.57333333333	4.71333333333333	-8.1291080988805	6.57658540927321e-18	1.03012538987134e-15	XM_019117227.1	PREDICTED: matrix metalloproteinase-9-like [Cyprinus carpio]	-	-	-	-	-	GO:0004175//endopeptidase activity;GO:0046914//transition metal ion binding	GO:0002376//immune system process;GO:0019538//protein metabolic process;GO:0032963//collagen metabolic process;GO:0033333//fin development;GO:0051707//response to other organism
ncbi_109111721	61	50	51	93	205	122	3.22	3.15	2.50	32.07	51.45	36.72	2.95666666666667	40.08	3.7608389996153	6.70228079444762e-18	1.04571288863995e-15	XM_019124702.1	PREDICTED: nuclear transcription factor Y subunit gamma isoform X1 [Cyprinus carpio]	-	-	-	-	GO:0090575//RNA polymerase II transcription factor complex	GO:0001071//nucleic acid binding transcription factor activity;GO:0003677//DNA binding;GO:0046983//protein dimerization activity	GO:0010468//regulation of gene expression
ncbi_109060754	645	520	638	5	1	4	20.36	18.86	17.80	0.99	0.16	0.79	19.0066666666667	0.646666666666667	-4.87733948175083	6.80380144131095e-18	1.05742193450911e-15	XM_019077909.1	PREDICTED: pre-mRNA-processing factor 39-like [Cyprinus carpio]	-	-	-	-	GO:0043231//intracellular membrane-bounded organelle	-	GO:0006396//RNA processing
ncbi_109099339	894	599	1301	1	5	0	20.36	15.59	25.88	0.15	0.54	0.00	20.61	0.23	-6.48556683348224	7.33601831497324e-18	1.13571799820411e-15	XM_019112841.1	PREDICTED: pleckstrin homology domain-containing family M member 1 [Cyprinus carpio]	-	-	-	-	-	-	-
ncbi_109108120	0	0	0	66	111	90	0.00	0.00	0.00	12.51	15.42	15.07	0.001	14.3333333333333	13.807086538643	7.38012148796867e-18	1.13813441109052e-15	XM_019121296.1	PREDICTED: SHC-transforming protein 1-like [Cyprinus carpio]	Cellular Processes;Environmental Information Processing;Environmental Information Processing;Organismal Systems;Organismal Systems;Organismal Systems;Organismal Systems;Organismal Systems;Environmental Information Processing;Organismal Systems;Organismal Systems;Environmental Information Processing	Cellular community - eukaryotes;Signal transduction;Signal transduction;Immune system;Endocrine system;Endocrine system;Nervous system;Endocrine system;Signal transduction;Immune system;Endocrine system;Signal transduction	ko04510//Focal adhesion;ko04014//Ras signaling pathway;ko04072//Phospholipase D signaling pathway;ko04062//Chemokine signaling pathway;ko04910//Insulin signaling pathway;ko04926//Relaxin signaling pathway;ko04722//Neurotrophin signaling pathway;ko04915//Estrogen signaling pathway;ko04012//ErbB signaling pathway;ko04650//Natural killer cell mediated cytotoxicity;ko04917//Prolactin signaling pathwa…	K06279;K06279;K06279;K06279;K06279;K06279;K06279;K06279;K06279;K06279;K06279;K06279	-	GO:0005102//receptor binding	GO:0007165//signal transduction;GO:0048646//anatomical structure formation involved in morphogenesis
ncbi_109090952	15895	3523	57196	9	41	20	1930.41	492.54	6142.13	6.92	23.02	13.43	2855.02666666667	14.4566666666667	-7.62562546808021	7.52358899479868e-18	1.15579689088557e-15	XM_019104788.1	PREDICTED: lysozyme C-like [Cyprinus carpio]	-	-	-	-	-	-	-
ncbi_109071498	1206	1096	1992	0	0	0	108.60	113.67	158.64	0.00	0.00	0.00	126.97	0.001	-16.9541281370725	8.1444777447933e-18	1.24638593901354e-15	XM_019087940.1	PREDICTED: LOW QUALITY PROTEIN: complement factor D-like [Cyprinus carpio]	-	-	-	-	-	GO:0070011//peptidase activity, acting on L-amino acid peptides	GO:0019538//protein metabolic process
ncbi_109107674	0	0	0	67	204	222	0.00	0.00	0.00	10.12	22.52	29.31	0.001	20.65	14.3338541611942	8.28983916239331e-18	1.2606684620702e-15	XM_019120911.1	PREDICTED: FH1/FH2 domain-containing protein 3-like, partial [Cyprinus carpio]	-	-	-	-	-	-	-
MSTRG.72677	1675	1479	2314	0	1	1	40.75	41.45	49.91	0.00	0.11	0.14	44.0366666666667	0.0833333333333333	-9.04559586456821	8.31918609416247e-18	1.2606684620702e-15	TAGAP	PREDICTED: rho GTPase-activating protein 20-like [Sinocyclocheilus anshuiensis]	-	-	-	-	-	-	GO:0050794//regulation of cellular process
ncbi_109105130	0	0	0	66	108	84	0.00	0.00	0.00	17.40	20.69	19.24	0.001	19.11	14.2220401578648	8.33249396591391e-18	1.2606684620702e-15	XM_019118476.1	PREDICTED: heterogeneous nuclear ribonucleoprotein K-like isoform X1 [Cyprinus carpio]	Genetic Information Processing	Transcription	ko03040//Spliceosome	K12886	GO:0032991//macromolecular complex;GO:0044423//virion part	GO:0097159//organic cyclic compound binding	-
ncbi_109097022	751	713	1028	7	12	17	35.90	39.24	43.45	2.12	2.76	4.61	39.53	3.16333333333333	-3.64343046351966	8.37998868917603e-18	1.2630698423512e-15	XM_019110719.1	PREDICTED: brain protein I3-like [Cyprinus carpio]	-	-	-	-	-	-	-
ncbi_109084552	2301	2025	1251	0	0	0	115.45	116.97	55.50	0.00	0.00	0.00	95.9733333333333	0.001	-16.5503459810909	8.53306476689743e-18	1.28130704105044e-15	XM_019099228.1	PREDICTED: transcription factor jun-B [Cyprinus carpio]	-	-	-	-	GO:0044424//intracellular part	GO:0001071//nucleic acid binding transcription factor activity;GO:0003677//DNA binding	GO:0006357//regulation of transcription from RNA polymerase II promoter;GO:0007049//cell cycle;GO:0010033//response to organic substance;GO:0042246//tissue regeneration
ncbi_109064663	751	593	974	23	30	22	52.77	48.03	60.54	10.28	9.80	8.61	53.78	9.56333333333333	-2.49148428782537	8.64440606493123e-18	1.2931642960505e-15	XM_019081700.1	PREDICTED: nuclear receptor subfamily 1 group D member 2-like [Cyprinus carpio]	-	-	-	-	-	GO:0003677//DNA binding;GO:0003700//transcription factor activity, sequence-specific DNA binding;GO:0038023//signaling receptor activity;GO:0046872//metal ion binding	GO:0010468//regulation of gene expression;GO:0034645//cellular macromolecule biosynthetic process;GO:0050794//regulation of cellular process
MSTRG.63936	12	3	14	184	137	65	0.29	0.10	0.30	28.89	15.72	8.84	0.23	17.8166666666667	6.27544977582969	8.86429859021955e-18	1.31724125420901e-15	Pol	LINE-1 reverse transcriptase -like protein [Triplophysa tibetana]	-	-	-	-	GO:0005783//endoplasmic reticulum;GO:0015629//actin cytoskeleton;GO:0031090//organelle membrane;GO:0031674//I band;GO:0044430//cytoskeletal part	GO:0000166//nucleotide binding;GO:0004519//endonuclease activity;GO:0005198//structural molecule activity;GO:0008092//cytoskeletal protein binding;GO:0008289//lipid binding;GO:0016779//nucleotidyltransferase activity;GO:0019899//enzyme binding;GO:0033764//steroid dehydrogenase activity, acting on the CH-OH group of donors, NAD or NADP as acceptor	GO:0003012//muscle system process;GO:0006278//RNA-dependent DNA replication;GO:0006694//steroid biosynthetic process;GO:0006706//steroid catabolic process;GO:0006796//phosphate-containing compound metabolic process;GO:0007420//brain development;GO:0007507//heart development;GO:0009991//response to extracellular stimulus;GO:0010906//regulation of glucose metabolic process;GO:0030239//myofibril ass…
ncbi_109062244	577	368	654	5	3	5	12.48	9.16	12.52	0.72	0.33	0.62	11.3866666666667	0.556666666666667	-4.35438796714644	8.8713108352667e-18	1.31724125420901e-15	XM_019079333.1	PREDICTED: transmembrane 9 superfamily member 3 [Cyprinus carpio]	-	-	-	-	-	-	-
ncbi_109101832	1013	880	1324	0	3	0	15.00	15.01	17.34	0.00	0.21	0.00	15.7833333333333	0.07	-7.81683128757698	9.66916994491129e-18	1.43039254051721e-15	XM_019115219.1	PREDICTED: LOW QUALITY PROTEIN: phospholipid-transporting ATPase IG-like [Cyprinus carpio]	-	-	-	-	-	-	-
ncbi_109063409	1264	771	941	1	0	4	33.07	23.23	21.76	0.17	0.00	0.58	26.02	0.25	-6.70154905694307	9.72662929649531e-18	1.43358312679194e-15	XM_019080495.1	PREDICTED: delta-like protein C [Cyprinus carpio]	Organismal Systems;Environmental Information Processing	Immune system;Signal transduction	ko04658//Th1 and Th2 cell differentiation;ko04330//Notch signaling pathway	K06051;K06051	GO:0031224//intrinsic component of membrane;GO:0044444//cytoplasmic part	GO:0019904//protein domain specific binding;GO:0046872//metal ion binding	GO:0001568//blood vessel development;GO:0002244//hematopoietic progenitor cell differentiation;GO:0007166//cell surface receptor signaling pathway;GO:0009880//embryonic pattern specification;GO:0009952//anterior/posterior pattern specification;GO:0021515//cell differentiation in spinal cord
ncbi_109080905	0	0	0	95	84	91	0.00	0.00	0.00	45.63	29.41	38.17	0.001	37.7366666666667	15.2036793728149	9.83092822725385e-18	1.44362843843005e-15	XM_019095911.1	PREDICTED: cholinephosphotransferase 1-like [Cyprinus carpio]	Metabolism;Metabolism;Metabolism;Metabolism	Global and overview maps;Lipid metabolism;Lipid metabolism;Metabolism of other amino acids	ko01100//Metabolic pathways;ko00564//Glycerophospholipid metabolism;ko00565//Ether lipid metabolism;ko00440//Phosphonate and phosphinate metabolism	K00994;K00994;K00994;K00994	GO:0031090//organelle membrane;GO:0031224//intrinsic component of membrane;GO:0043231//intracellular membrane-bounded organelle	GO:0017169//CDP-alcohol phosphatidyltransferase activity;GO:0043169//cation binding	GO:0006644//phospholipid metabolic process
ncbi_109049068	1581	2521	930	1	2	1	137.73	252.79	71.65	0.60	0.81	0.48	154.056666666667	0.63	-7.93389357113587	9.90395001636028e-18	1.4490240716244e-15	XM_019066742.1	PREDICTED: lipocalin-like [Cyprinus carpio]	Metabolism;Metabolism	Global and overview maps;Lipid metabolism	ko01100//Metabolic pathways;ko00590//Arachidonic acid metabolism	K01830;K01830	-	GO:0005501//retinoid binding	GO:0044238//primary metabolic process;GO:0051234//establishment of localization
ncbi_109069264	2185	1035	1430	4	2	10	108.90	59.35	63.00	1.34	0.58	2.92	77.0833333333333	1.61333333333333	-5.57830250790381	1.00849122068558e-17	1.47011519476728e-15	XM_019085901.1	PREDICTED: suppressor of cytokine signaling 3-like [Cyprinus carpio]	Organismal Systems;Environmental Information Processing;Genetic Information Processing;Environmental Information Processing;Organismal Systems;Organismal Systems;Organismal Systems	Endocrine system;Signal transduction;Folding, sorting and degradation;Signal transduction;Development;Endocrine system;Endocrine system	ko04910//Insulin signaling pathway;ko04630//Jak-STAT signaling pathway;ko04120//Ubiquitin mediated proteolysis;ko04668//TNF signaling pathway;ko04380//Osteoclast differentiation;ko04920//Adipocytokine signaling pathway;ko04917//Prolactin signaling pathway	K04696;K04696;K04696;K04696;K04696;K04696;K04696	-	-	-
MSTRG.50064	1284	903	2877	1	0	3	18.48	12.63	38.81	0.45	0.00	0.57	23.3066666666667	0.34	-6.0990641275291	1.20060143366875e-17	1.74379718049445e-15	tc3a	reverse transcriptase [Danio rerio]	-	-	-	-	GO:0016604//nuclear body	-	-
ncbi_109055781	440	330	537	5	5	4	9.00	7.78	9.72	0.65	0.47	0.43	8.83333333333333	0.516666666666667	-4.09565223906368	1.23443827660862e-17	1.78644687117034e-15	XM_019072966.1	PREDICTED: poly [ADP-ribose] polymerase 10-like isoform X1 [Cyprinus carpio]	-	-	-	-	-	-	-
ncbi_109054959	1601	2055	1316	0	0	0	25.02	36.96	18.19	0.00	0.00	0.00	26.7233333333333	0.001	-14.7058123530625	1.28691523096338e-17	1.84415481606039e-15	XM_019072185.1	PREDICTED: LOW QUALITY PROTEIN: serine/threonine-protein kinase SIK2-like [Cyprinus carpio]	-	-	-	-	-	-	-
MSTRG.23553	0	0	0	104	84	83	0.00	0.00	0.00	45.94	26.93	31.85	0.001	34.9066666666667	15.0912149761115	1.28723846303448e-17	1.84415481606039e-15	AKAP11	PREDICTED: A-kinase anchor protein 11-like [Cyprinus carpio]	-	-	-	-	-	-	-
ncbi_109105904	1163	885	2733	0	3	5	47.02	41.18	97.73	0.00	0.56	1.12	61.9766666666667	0.56	-6.79015452616382	1.28816582464786e-17	1.84415481606039e-15	XM_019119191.1	PREDICTED: LOW QUALITY PROTEIN: interleukin-6 receptor subunit alpha-like [Cyprinus carpio]	Environmental Information Processing;Environmental Information Processing;Environmental Information Processing;Environmental Information Processing;Organismal Systems;Organismal Systems	Signal transduction;Signaling molecules and interaction;Signal transduction;Signal transduction;Immune system;Immune system	ko04151//PI3K-Akt signaling pathway;ko04060//Cytokine-cytokine receptor interaction;ko04630//Jak-STAT signaling pathway;ko04066//HIF-1 signaling pathway;ko04659//Th17 cell differentiation;ko04640//Hematopoietic cell lineage	K05055;K05055;K05055;K05055;K05055;K05055	-	-	-
ncbi_807769	1520	1120	1214	0	0	0	68.31	57.95	48.24	0.00	0.00	0.00	58.1666666666667	0.001	-15.8279050101506	1.33547161501586e-17	1.90505025882012e-15	NP_007092.1	NADH dehydrogenase subunit 5 [Cyprinus carpio]	Metabolism;Organismal Systems;Organismal Systems;Metabolism	Global and overview maps;Environmental adaptation;Nervous system;Energy metabolism	ko01100//Metabolic pathways;ko04714//Thermogenesis;ko04723//Retrograde endocannabinoid signaling;ko00190//Oxidative phosphorylation	K03883;K03883;K03883;K03883	GO:0019866//organelle inner membrane;GO:0031224//intrinsic component of membrane	GO:0050136//NADH dehydrogenase (quinone) activity	GO:0022904//respiratory electron transport chain
ncbi_109085651	670	901	571	3	3	3	7.88	12.19	5.94	0.24	0.18	0.22	8.67	0.213333333333333	-5.34485068394299	1.3432832320149e-17	1.90937433641064e-15	XM_019100166.1	PREDICTED: LOW QUALITY PROTEIN: integrin beta-4-like [Cyprinus carpio]	Environmental Information Processing;Cellular Processes;Cellular Processes;Environmental Information Processing	Signal transduction;Cell motility;Cellular community - eukaryotes;Signaling molecules and interaction	ko04151//PI3K-Akt signaling pathway;ko04810//Regulation of actin cytoskeleton;ko04510//Focal adhesion;ko04512//ECM-receptor interaction	K06525;K06525;K06525;K06525	GO:0005887//integral component of plasma membrane	GO:0060089//molecular transducer activity	GO:0006928//movement of cell or subcellular component;GO:0007044//cell-substrate junction assembly;GO:0031589//cell-substrate adhesion
ncbi_109102475	1696	1581	1185	0	0	0	27.34	29.36	16.90	0.00	0.00	0.00	24.5333333333333	0.001	-14.5824556451106	1.38576018422281e-17	1.9627671375258e-15	XM_019115815.1	PREDICTED: zinc finger and BTB domain-containing protein 16-A-like [Cyprinus carpio]	-	-	-	-	GO:0043231//intracellular membrane-bounded organelle	GO:0003676//nucleic acid binding;GO:0043169//cation binding	GO:0010468//regulation of gene expression;GO:0032446//protein modification by small protein conjugation;GO:0034645//cellular macromolecule biosynthetic process
ncbi_109078327	650	546	795	4	15	5	39.12	37.82	42.31	1.53	4.14	1.76	39.75	2.47666666666667	-4.00448324524164	1.53246447932644e-17	2.16288679269459e-15	XM_019093631.1	PREDICTED: CD81 antigen-like [Cyprinus carpio]	-	-	-	-	-	-	-
ncbi_109104768	1557	1089	3480	0	0	0	27.52	22.16	54.40	0.00	0.00	0.00	34.6933333333333	0.001	-15.082370840884	1.73433941589263e-17	2.43918961090082e-15	XM_019118043.1	PREDICTED: inactive phospholipase C-like protein 2 [Cyprinus carpio]	-	-	-	-	-	-	-
ncbi_109106167	924	1188	1139	0	4	0	91.79	135.95	100.07	0.00	1.71	0.00	109.27	0.57	-7.58271972987077	1.74123802628778e-17	2.440299271789e-15	XM_019119524.1	PREDICTED: cystatin-like [Cyprinus carpio]	-	-	-	-	-	GO:0004857//enzyme inhibitor activity	GO:0045861//negative regulation of proteolysis
ncbi_109072852	6575	2037	2923	0	0	2	700.05	249.67	275.20	0.00	0.00	1.18	408.306666666667	0.393333333333333	-10.0196849544072	1.80579534682453e-17	2.52192579520509e-15	XM_019089050.1	PREDICTED: galactose-specific lectin nattectin-like [Cyprinus carpio]	-	-	-	-	-	-	-
ncbi_109049263	9695	897	22519	2	10	3	481.68	51.31	989.30	0.63	2.29	0.76	507.43	1.22666666666667	-8.69232174036709	1.92740765639915e-17	2.68238733839355e-15	XM_019066999.1	PREDICTED: collagenase 3-like [Cyprinus carpio]	-	-	-	-	-	GO:0004175//endopeptidase activity;GO:0046914//transition metal ion binding	GO:0019538//protein metabolic process;GO:0030595//leukocyte chemotaxis
ncbi_109059746	744	577	1379	0	3	2	14.49	13.41	23.69	0.00	0.44	0.35	17.1966666666667	0.263333333333333	-6.02909498297558	1.98907187746541e-17	2.75859406005984e-15	XM_019076912.1	PREDICTED: zinc finger protein ZXDC-like isoform X1 [Cyprinus carpio]	-	-	-	-	-	GO:0097159//organic cyclic compound binding	-
ncbi_109076617	5	6	14	42	59	43	0.14	0.20	0.36	7.62	7.77	6.78	0.233333333333333	7.39	4.98511003792234	2.00768289212934e-17	2.77477059091453e-15	XM_019092296.1	Transposon Ty3-G Gag-Pol polyprotein [Exaiptasia pallida]	-	-	-	-	-	-	-
ncbi_109061318	795	909	2348	0	3	2	34.14	44.94	89.16	0.00	0.60	0.48	56.08	0.36	-7.28334563256831	2.12049326246775e-17	2.92057730653403e-15	XM_019078447.1	PREDICTED: C5a anaphylatoxin chemotactic receptor 1-like [Cyprinus carpio]	Environmental Information Processing;Organismal Systems	Signaling molecules and interaction;Immune system	ko04080//Neuroactive ligand-receptor interaction;ko04610//Complement and coagulation cascades	K04010;K04010	-	-	-
ncbi_109065672	635	452	962	7	3	3	16.81	13.76	22.53	1.13	0.40	0.40	17.7	0.643333333333333	-4.78203910842344	2.15323273043667e-17	2.95547840959111e-15	XM_019082673.1	PREDICTED: LOW QUALITY PROTEIN: phosphatidylinositol 4,5-bisphosphate 3-kinase catalytic subunit delta isoform-like [Cyprinus carpio]	Metabolism;Environmental Information Processing;Cellular Processes;Cellular Processes;Environmental Information Processing;Environmental Information Processing;Environmental Information Processing;Environmental Information Processing;Organismal Systems;Organismal Systems;Organismal Systems;Cellular Processes;Organismal Systems;Environmental Information Processing;Environmental Information Process…	Global and overview maps;Signal transduction;Cell motility;Cellular community - eukaryotes;Signal transduction;Signal transduction;Signal transduction;Signal transduction;Immune system;Endocrine system;Immune system;Cell growth and death;Immune system;Signal transduction;Signal transduction;Signal transduction;Cell growth and death;Signal transduction;Transport and catabolism;Signal transduction;…	ko01100//Metabolic pathways;ko04151//PI3K-Akt signaling pathway;ko04810//Regulation of actin cytoskeleton;ko04510//Focal adhesion;ko04024//cAMP signaling pathway;ko04015//Rap1 signaling pathway;ko04014//Ras signaling pathway;ko04072//Phospholipase D signaling pathway;ko04062//Chemokine signaling pathway;ko04910//Insulin signaling pathway;ko04670//Leukocyte transendothelial migration;ko04218//Cell…	K00922;K00922;K00922;K00922;K00922;K00922;K00922;K00922;K00922;K00922;K00922;K00922;K00922;K00922;K00922;K00922;K00922;K00922;K00922;K00922;K00922;K00922;K00922;K00922;K00922;K00922;K00922;K00922;K00922;K00922;K00922;K00922;K00922;K00922;K00922;K00922;K00922;K00922;K00922;K00922;K00922;K00922;K00922;K00922;K00922;K00922;K00922;K00922;K00922;K00922	-	GO:0016301//kinase activity;GO:0016773//phosphotransferase activity, alcohol group as acceptor;GO:0032550//purine ribonucleoside binding	GO:0046488//phosphatidylinositol metabolic process;GO:0048017//inositol lipid-mediated signaling;GO:0048670//regulation of collateral sprouting
ncbi_109086818	724	391	1061	3	6	2	28.32	17.39	36.63	0.76	1.11	0.39	27.4466666666667	0.753333333333333	-5.18719877090608	2.19358214149271e-17	3.00033233926193e-15	XM_019101103.1	PREDICTED: sodium-coupled neutral amino acid transporter 5-like isoform X1 [Cyprinus carpio]	-	-	-	-	GO:0031224//intrinsic component of membrane	-	-
ncbi_109084661	53	50	74	88	128	122	1.59	1.75	1.97	16.79	17.93	20.37	1.77	18.3633333333333	3.37500669676093	2.20093479396061e-17	3.00033233926193e-15	XM_019099322.1	PREDICTED: protein TASOR-like [Cyprinus carpio]	-	-	-	-	-	-	-
ncbi_109109386	44	62	68	147	170	103	1.96	3.20	2.68	41.69	35.11	25.40	2.61333333333333	34.0666666666667	3.70439773170978	2.71492408552688e-17	3.68841829333723e-15	XM_019122513.1	PREDICTED: lamin-B receptor-like [Cyprinus carpio]	-	-	-	-	GO:0019866//organelle inner membrane	-	GO:0001667//ameboidal-type cell migration;GO:0044710//single-organism metabolic process
ncbi_109047706	1176	956	2088	0	0	0	102.43	95.88	160.88	0.00	0.00	0.00	119.73	0.001	-16.8694251591198	2.77512985200015e-17	3.75743174740984e-15	XM_019065387.1	PREDICTED: cornifelin-like [Cyprinus carpio]	-	-	-	-	-	-	-
ncbi_109058900	694	827	1102	14	28	18	29.69	40.71	41.69	3.81	5.50	4.19	37.3633333333333	4.5	-3.05362626286492	2.87567474826562e-17	3.88041218902788e-15	XM_019076098.1	PREDICTED: peptidyl-prolyl cis-trans isomerase FKBP5-like, partial [Cyprinus carpio]	-	-	-	-	-	-	-
ncbi_109062338	0	0	0	149	104	68	0.00	0.00	0.00	15.33	7.77	6.08	0.001	9.72666666666667	13.2477297620841	2.89365223466958e-17	3.89152382347381e-15	XM_019079427.1	PREDICTED: myosin-10 [Cyprinus carpio]	Cellular Processes;Cellular Processes;Organismal Systems	Cell motility;Cellular community - eukaryotes;Circulatory system	ko04810//Regulation of actin cytoskeleton;ko04530//Tight junction;ko04270//Vascular smooth muscle contraction	K10352;K10352;K10352	GO:0015629//actin cytoskeleton	GO:0008092//cytoskeletal protein binding;GO:0017111//nucleoside-triphosphatase activity;GO:0032550//purine ribonucleoside binding	GO:0022604//regulation of cell morphogenesis;GO:0061572//actin filament bundle organization
ncbi_109062983	6	7	12	32	59	49	0.31	0.42	0.56	10.61	14.28	14.19	0.43	13.0266666666667	4.92098749654514	3.0518654106321e-17	4.09052376615662e-15	XM_019080059.1	Dual specificity tyrosine-phosphorylation-regulated kinase 2 [Exaiptasia pallida]	-	-	-	-	-	-	-
ncbi_109061104	487	372	693	8	10	7	8.01	7.04	10.07	0.83	0.76	0.66	8.37333333333333	0.75	-3.48083955767459	3.08285490364472e-17	4.11824048700259e-15	XM_019078240.1	PREDICTED: zinc finger protein 711-like [Cyprinus carpio]	-	-	-	-	GO:0035805//egg coat;GO:0043231//intracellular membrane-bounded organelle	GO:0003677//DNA binding;GO:0043169//cation binding	GO:0006355//regulation of transcription, DNA-templated
ncbi_109095603	0	0	0	55	126	90	0.00	0.00	0.00	31.03	51.37	44.27	0.001	42.2233333333333	15.3657528567102	3.10946469451732e-17	4.13994129428035e-15	XM_019109319.1	ubiquitin-conjugating enzyme E2 variant 2 [Danio rerio]	-	-	-	-	-	-	-
ncbi_109059170	1856	1280	2783	0	0	2	52.49	41.68	69.57	0.00	0.00	0.36	54.58	0.12	-8.82919417855299	3.84152405691777e-17	5.09761308576112e-15	XM_019076364.1	PREDICTED: guanine nucleotide-binding protein G(I)/G(S)/G(T) subunit beta-1 [Cyprinus carpio]	Environmental Information Processing;Environmental Information Processing;Organismal Systems;Organismal Systems;Environmental Information Processing;Organismal Systems;Organismal Systems;Organismal Systems;Organismal Systems;Organismal Systems;Organismal Systems;Organismal Systems;Organismal Systems;Organismal Systems	Signal transduction;Signal transduction;Immune system;Nervous system;Signal transduction;Nervous system;Nervous system;Environmental adaptation;Nervous system;Endocrine system;Nervous system;Nervous system;Sensory system;Sensory system	ko04151//PI3K-Akt signaling pathway;ko04014//Ras signaling pathway;ko04062//Chemokine signaling pathway;ko04728//Dopaminergic synapse;ko04371//Apelin signaling pathway;ko04724//Glutamatergic synapse;ko04723//Retrograde endocannabinoid signaling;ko04713//Circadian entrainment;ko04725//Cholinergic synapse;ko04926//Relaxin signaling pathway;ko04726//Serotonergic synapse;ko04727//GABAergic synapse;ko…	K04536;K04536;K04536;K04536;K04536;K04536;K04536;K04536;K04536;K04536;K04536;K04536;K04536;K04536	GO:0005774//vacuolar membrane;GO:0031988//membrane-bounded vesicle;GO:0043234//protein complex	GO:0017111//nucleoside-triphosphatase activity;GO:0019899//enzyme binding;GO:0060089//molecular transducer activity	GO:0007186//G-protein coupled receptor signaling pathway;GO:0007606//sensory perception of chemical stimulus;GO:0009888//tissue development
MSTRG.17696	950	883	1275	7	27	15	29.45	31.39	33.63	2.41	6.90	4.59	31.49	4.63333333333333	-2.7647713752457	4.00860004762164e-17	5.30170540073191e-15	IST1	PREDICTED: IST1 homolog isoform X2 [Sinocyclocheilus anshuiensis]	Cellular Processes	Transport and catabolism	ko04144//Endocytosis	K19476	GO:0005815//microtubule organizing center;GO:0030496//midbody;GO:0031988//membrane-bounded vesicle;GO:0043231//intracellular membrane-bounded organelle;GO:0044444//cytoplasmic part	GO:0019904//protein domain specific binding	GO:0006996//organelle organization;GO:0008104//protein localization;GO:0010506//regulation of autophagy;GO:0016032//viral process;GO:0022402//cell cycle process;GO:0030162//regulation of proteolysis;GO:0030307//positive regulation of cell growth;GO:1990138//neuron projection extension
ncbi_109064723	3	2	0	38	102	76	0.36	0.28	0.00	28.50	56.21	49.82	0.213333333333333	44.8433333333333	7.71564030716469	4.16365563147204e-17	5.48860505717018e-15	XM_019081760.1	PREDICTED: complement C3-like [Cyprinus carpio]	Cellular Processes;Organismal Systems	Transport and catabolism;Immune system	ko04145//Phagosome;ko04610//Complement and coagulation cascades	K03990;K03990	-	-	-
ncbi_109099421	0	0	0	62	82	79	0.00	0.00	0.00	8.20	7.91	9.12	0.001	8.41	13.0378900851425	4.42609038427797e-17	5.81535862265891e-15	XM_019112935.1	PREDICTED: LOW QUALITY PROTEIN: Hermansky-Pudlak syndrome 5 protein-like [Cyprinus carpio]	-	-	-	-	-	GO:0005488//binding	GO:0048073//regulation of eye pigmentation
ncbi_109102540	2024	1370	1073	0	0	0	44.29	34.52	20.77	0.00	0.00	0.00	33.1933333333333	0.001	-15.0186058942323	4.46172945129223e-17	5.8429638604431e-15	XM_019115920.1	PREDICTED: calnexin-like [Cyprinus carpio]	Genetic Information Processing;Cellular Processes;Organismal Systems;Organismal Systems	Folding, sorting and degradation;Transport and catabolism;Endocrine system;Immune system	ko04141//Protein processing in endoplasmic reticulum;ko04145//Phagosome;ko04918//Thyroid hormone synthesis;ko04612//Antigen processing and presentation	K08054;K08054;K08054;K08054	GO:0043231//intracellular membrane-bounded organelle	GO:0004197//cysteine-type endopeptidase activity;GO:0005515//protein binding;GO:0046872//metal ion binding	GO:0044267//cellular protein metabolic process
ncbi_109104744	469	426	547	1	2	3	23.98	25.08	24.73	0.32	0.47	0.85	24.5966666666667	0.546666666666667	-5.49165759595118	4.55128020410582e-17	5.94075927818283e-15	XM_019118022.1	PREDICTED: vascular endothelial growth factor receptor 3-like [Cyprinus carpio]	-	-	-	-	-	-	-
ncbi_109062294	2004	1205	1109	0	0	0	105.50	73.07	51.63	0.00	0.00	0.00	76.7333333333333	0.001	-16.2275658071858	4.57485253566409e-17	5.95207687229626e-15	XM_019079383.1	PREDICTED: probable Bax inhibitor 1 [Cyprinus carpio]	-	-	-	-	-	-	-
ncbi_109068899	520	383	637	2	5	7	33.21	28.12	35.95	1.01	1.43	2.58	32.4266666666667	1.67333333333333	-4.27638395949282	4.72821134651043e-17	6.12048673612355e-15	XM_019085615.1	PREDICTED: transaldolase [Cyprinus carpio]	Metabolism;Metabolism;Metabolism;Metabolism	Global and overview maps;Global and overview maps;Global and overview maps;Carbohydrate metabolism	ko01100//Metabolic pathways;ko01200//Carbon metabolism;ko01230//Biosynthesis of amino acids;ko00030//Pentose phosphate pathway	K00616;K00616;K00616;K00616	-	GO:0003824//catalytic activity	-
ncbi_109085887	966	972	1589	0	0	0	66.36	76.87	96.55	0.00	0.00	0.00	79.9266666666667	0.001	-16.2863893025923	4.7349416690756e-17	6.12048673612355e-15	XM_019100380.1	PREDICTED: H-2 class II histocompatibility antigen gamma chain-like [Cyprinus carpio]	Organismal Systems	Immune system	ko04612//Antigen processing and presentation	K06505	-	GO:0042287//MHC protein binding	GO:0002376//immune system process;GO:0043583//ear development
ncbi_109082293	1248	1512	1185	0	0	3	66.60	92.92	55.94	0.00	0.00	0.75	71.82	0.25	-8.16631374788993	4.7623481079069e-17	6.13605510083927e-15	XM_019097193.1	PREDICTED: LOW QUALITY PROTEIN: sequestosome-1-like [Cyprinus carpio]	-	-	-	-	-	GO:0046914//transition metal ion binding	GO:0031329//regulation of cellular catabolic process
ncbi_109076744	4	0	1	41	71	50	0.37	0.00	0.11	25.55	32.67	27.49	0.16	28.57	7.48028532093637	5.02539394196905e-17	6.45415706849286e-15	XM_019092410.1	PREDICTED: protein SMG7-like [Cyprinus carpio]	Genetic Information Processing	Translation	ko03015//mRNA surveillance pathway	K14409	-	GO:0003824//catalytic activity	-
ncbi_109086696	1658	798	1455	0	0	0	39.14	21.69	30.36	0.00	0.00	0.00	30.3966666666667	0.001	-14.8916255042993	5.13669840407716e-17	6.57596178383493e-15	XM_019100999.1	PREDICTED: mucin-2-like [Cyprinus carpio]	-	-	-	-	-	-	-
ncbi_109048167	684	418	1067	1	2	3	17.49	12.31	24.14	0.16	0.24	0.42	17.98	0.273333333333333	-6.03958780161752	5.16607954410686e-17	6.59244565976729e-15	XM_019065860.1	PREDICTED: carbohydrate sulfotransferase 11-like [Cyprinus carpio]	Metabolism	Glycan biosynthesis and metabolism	ko00532//Glycosaminoglycan biosynthesis - chondroitin sulfate / dermatan sulfate	K01017	-	-	-
ncbi_109108567	466	396	602	9	6	7	3.90	3.82	4.46	0.48	0.24	0.32	4.06	0.346666666666667	-3.54985869976524	5.26839835645095e-17	6.70160404947019e-15	XM_019121695.1	PREDICTED: LOW QUALITY PROTEIN: centrosome-associated protein 350-like [Cyprinus carpio]	-	-	-	-	-	-	-
ncbi_109085817	21	10	14	45	65	54	2.36	1.38	1.43	32.79	34.76	34.51	1.72333333333333	34.02	4.30310945606961	5.44226112998924e-17	6.90078711282635e-15	XM_019100313.1	PREDICTED: speckle-type POZ protein isoform X1 [Cyprinus carpio]	-	-	-	-	GO:0016604//nuclear body	-	GO:0006511//ubiquitin-dependent protein catabolic process;GO:0032446//protein modification by small protein conjugation
ncbi_109092435	1324	815	2098	0	0	0	83.32	59.05	116.69	0.00	0.00	0.00	86.3533333333333	0.001	-16.3979642479887	5.49055348350066e-17	6.93999010246783e-15	XM_019106239.1	PREDICTED: NF-kappa-B inhibitor alpha-like [Cyprinus carpio]	Environmental Information Processing;Organismal Systems;Cellular Processes;Organismal Systems;Organismal Systems;Organismal Systems;Environmental Information Processing;Organismal Systems;Organismal Systems;Organismal Systems;Organismal Systems;Organismal Systems;Organismal Systems;Organismal Systems;Environmental Information Processing;Organismal Systems;Organismal Systems;Organismal Systems;Org…	Signal transduction;Immune system;Cell growth and death;Endocrine system;Nervous system;Immune system;Signal transduction;Development;Immune system;Immune system;Immune system;Immune system;Immune system;Endocrine system;Signal transduction;Immune system;Immune system;Immune system;Immune system;Immune system	ko04024//cAMP signaling pathway;ko04062//Chemokine signaling pathway;ko04210//Apoptosis;ko04926//Relaxin signaling pathway;ko04722//Neurotrophin signaling pathway;ko04621//NOD-like receptor signaling pathway;ko04668//TNF signaling pathway;ko04380//Osteoclast differentiation;ko04625//C-type lectin receptor signaling pathway;ko04660//T cell receptor signaling pathway;ko04659//Th17 cell differentiat…	K04734;K04734;K04734;K04734;K04734;K04734;K04734;K04734;K04734;K04734;K04734;K04734;K04734;K04734;K04734;K04734;K04734;K04734;K04734;K04734	-	-	-
ncbi_109065575	31	26	16	84	185	190	2.00	1.90	0.89	34.03	54.64	67.20	1.59666666666667	51.9566666666667	5.02417381581913	5.60783488405663e-17	7.06382874585919e-15	XM_019082541.1	PREDICTED: sideroflexin-1 [Cyprinus carpio]	-	-	-	-	GO:0031090//organelle membrane;GO:0031224//intrinsic component of membrane;GO:0043231//intracellular membrane-bounded organelle	GO:0022891//substrate-specific transmembrane transporter activity	GO:0006811//ion transport;GO:0044763//single-organism cellular process
ncbi_109105771	1537	2248	7204	0	3	0	131.92	222.16	546.80	0.00	1.25	0.00	300.293333333333	0.416666666666667	-9.49326304228613	5.62389850579145e-17	7.06382874585919e-15	XM_019119041.1	PREDICTED: H-2 class II histocompatibility antigen gamma chain-like [Cyprinus carpio]	Organismal Systems	Immune system	ko04612//Antigen processing and presentation	K06505	-	GO:0042287//MHC protein binding	GO:0002376//immune system process;GO:0007423//sensory organ development;GO:0015031//protein transport
ncbi_109053887	1231	779	1255	0	0	0	45.37	33.05	40.87	0.00	0.00	0.00	39.7633333333333	0.001	-15.2791510816684	6.22632624582075e-17	7.78015357835038e-15	XM_019071178.1	PREDICTED: eukaryotic translation initiation factor 3 subunit C-like [Cyprinus carpio]	Genetic Information Processing	Translation	ko03013//RNA transport	K03252	GO:0043234//protein complex;GO:0070993//translation preinitiation complex	GO:0005515//protein binding;GO:0008135//translation factor activity, RNA binding	GO:0006417//regulation of translation;GO:0022618//ribonucleoprotein complex assembly
ncbi_109057967	0	0	0	266	730	59	0.00	0.00	0.00	46.65	93.26	9.08	0.001	49.6633333333333	15.5998934759832	6.23316094605208e-17	7.78015357835038e-15	XM_019075191.1	PREDICTED: ETS translocation variant 5-like [Cyprinus carpio]	-	-	-	-	-	-	-
MSTRG.14800	714	623	731	3	0	1	60.53	60.80	54.80	1.61	0.00	0.47	58.71	0.693333333333333	-6.40391332392803	6.26468889644726e-17	7.79514653899989e-15	hnrnpdl-a	heterogeneous nuclear ribonucleoprotein D-like [Paramormyrops kingsleyae]	-	-	-	-	GO:0030529//intracellular ribonucleoprotein complex;GO:0031981//nuclear lumen;GO:0031988//membrane-bounded vesicle;GO:0044423//virion part;GO:0044444//cytoplasmic part	GO:0036094//small molecule binding;GO:0043566//structure-specific DNA binding;GO:0044822//poly(A) RNA binding;GO:0070717//poly-purine tract binding	GO:0006355//regulation of transcription, DNA-templated;GO:0016071//mRNA metabolic process;GO:0043488//regulation of mRNA stability;GO:0044699//single-organism process
ncbi_109059056	0	0	0	56	187	227	0.00	0.00	0.00	14.05	34.03	49.31	0.001	32.4633333333333	14.9865235228909	6.60783287519387e-17	8.19658573605571e-15	XM_019076260.1	PREDICTED: complement C3-like [Cyprinus carpio]	Cellular Processes;Organismal Systems	Transport and catabolism;Immune system	ko04145//Phagosome;ko04610//Complement and coagulation cascades	K03990;K03990	-	-	-
MSTRG.22963	0	0	0	182	69	174	0.00	0.00	0.00	60.86	16.84	50.66	0.001	42.7866666666667	15.384873668448	6.80153120654723e-17	8.41073558674642e-15	hpx	warm temperature acclimation-related 65-kDa protein [Carassius auratus]	-	-	-	-	GO:0031988//membrane-bounded vesicle;GO:0044421//extracellular region part	GO:0043169//cation binding	GO:0002699//positive regulation of immune effector process;GO:0006810//transport;GO:0009967//positive regulation of signal transduction;GO:0043627//response to estrogen;GO:0044260//cellular macromolecule metabolic process;GO:0045089//positive regulation of innate immune response;GO:0051246//regulation of protein metabolic process;GO:0060760//positive regulation of response to cytokine stimulus;GO…
MSTRG.30883	475	355	511	7	4	4	9.33	8.18	9.05	0.95	0.40	0.48	8.85333333333333	0.61	-3.85933959306288	6.89274654349846e-17	8.49722476667949e-15	FAM13B	PREDICTED: protein FAM13B-like isoform X4 [Sinocyclocheilus rhinocerous]	-	-	-	-	-	-	GO:0010506//regulation of autophagy
ncbi_109066466	1322	810	1437	4	0	6	55.61	39.24	53.44	1.17	0.00	1.50	49.43	0.89	-5.79543776017338	7.10182317158405e-17	8.72803141905877e-15	XM_019083485.1	PREDICTED: protein disulfide-isomerase A3 [Cyprinus carpio]	Genetic Information Processing;Organismal Systems	Folding, sorting and degradation;Immune system	ko04141//Protein processing in endoplasmic reticulum;ko04612//Antigen processing and presentation	K08056;K08056	-	-	-
ncbi_109058578	2213	1424	4637	0	0	2	68.16	50.47	126.25	0.00	0.00	0.34	81.6266666666667	0.113333333333333	-9.49232448827666	7.48349049955425e-17	9.16888274641705e-15	XM_019075779.1	PREDICTED: location of vulva defective 1-like [Cyprinus carpio]	-	-	-	-	-	-	-
ncbi_109057859	2992	1460	7817	1	12	9	356.57	200.22	823.57	1.07	6.89	5.85	460.12	4.60333333333333	-6.64318744332899	7.72251218516662e-17	9.43280066360627e-15	XM_019075090.1	PREDICTED: lysozyme C-like [Cyprinus carpio]	-	-	-	-	-	-	-
ncbi_109109994	1466	1296	986	0	0	0	41.33	42.05	24.58	0.00	0.00	0.00	35.9866666666667	0.001	-15.1351748556331	8.02735661668007e-17	9.77526457266572e-15	XM_019123033.1	PREDICTED: tribbles homolog 2-like isoform X1 [Cyprinus carpio]	-	-	-	-	-	GO:0016301//kinase activity	GO:0006464//cellular protein modification process
MSTRG.67294	598	569	1489	2	7	3	7.51	8.16	16.04	0.18	0.37	0.20	10.57	0.25	-5.40190347160796	8.38861603342715e-17	1.0184136826965e-14	Tex15	PREDICTED: testis-expressed sequence 15 protein [Sinocyclocheilus anshuiensis]	-	-	-	-	-	-	GO:0000018//regulation of DNA recombination;GO:0001894//tissue homeostasis;GO:0022607//cellular component assembly;GO:0033365//protein localization to organelle;GO:0048232//male gamete generation;GO:0048806//genitalia development;GO:0070192//chromosome organization involved in meiotic cell cycle
ncbi_109049992	730	633	1422	0	6	4	15.03	14.99	25.88	0.00	0.52	0.48	18.6333333333333	0.333333333333333	-5.80477637795583	8.95318715392979e-17	1.08141766352586e-14	XM_019067657.1	PREDICTED: E3 ubiquitin-protein ligase rnf213-alpha-like [Cyprinus carpio]	-	-	-	-	-	GO:0046914//transition metal ion binding	-
MSTRG.93144	909	665	823	10	4	2	14.28	10.32	10.55	0.44	0.12	0.07	11.7166666666667	0.21	-5.80202905045999	8.96172566789493e-17	1.08141766352586e-14	--	DNA topoisomerase 2-beta [Anabarilius grahami]	-	-	-	-	-	-	-
ncbi_109075359	441	350	665	2	6	4	15.44	14.08	20.53	0.44	1.02	0.85	16.6833333333333	0.77	-4.4374053123073	9.46618421504169e-17	1.13885039131685e-14	XM_019091269.1	PREDICTED: ubiquitin domain-containing protein 1-like [Cyprinus carpio]	-	-	-	-	-	-	-
ncbi_109113188	954	1046	1089	0	0	0	31.28	39.46	31.56	0.00	0.00	0.00	34.1	0.001	-15.0574841187989	9.89887607787397e-17	1.18521152560675e-14	XM_019125983.1	PREDICTED: LIM domain and actin-binding protein 1-like [Cyprinus carpio]	-	-	-	-	-	-	-
ncbi_109061839	1044	966	634	1	1	2	19.66	20.94	10.56	0.07	0.05	0.20	17.0533333333333	0.106666666666667	-7.32080054888163	9.91088702500261e-17	1.18521152560675e-14	XM_019078927.1	PREDICTED: transferrin receptor protein 1-like [Cyprinus carpio]	Cellular Processes;Cellular Processes;Environmental Information Processing;Organismal Systems;Cellular Processes	Transport and catabolism;Transport and catabolism;Signal transduction;Immune system;Cell growth and death	ko04144//Endocytosis;ko04145//Phagosome;ko04066//HIF-1 signaling pathway;ko04640//Hematopoietic cell lineage;ko04216//Ferroptosis	K06503;K06503;K06503;K06503;K06503	GO:0016020//membrane	GO:0038024//cargo receptor activity	GO:0006897//endocytosis;GO:0020027//hemoglobin metabolic process;GO:0046916//cellular transition metal ion homeostasis
MSTRG.56171	1562	1523	3236	9	6	20	22.36	23.58	39.50	3.54	1.78	6.87	28.48	4.06333333333333	-2.80921352106734	1.0333440118731e-16	1.2320545230518e-14	TMEM269	transmembrane protein 269-like isoform X2 [Carassius auratus]	-	-	-	-	-	-	-
ncbi_109061109	1172	727	1524	0	0	0	78.20	55.71	90.22	0.00	0.00	0.00	74.71	0.001	-16.1890137415042	1.04901529539035e-16	1.24701693239527e-14	XM_019078247.1	PREDICTED: CD63 antigen-like [Cyprinus carpio]	Cellular Processes	Transport and catabolism	ko04142//Lysosome	K06497	GO:0031224//intrinsic component of membrane	-	-
ncbi_109080304	883	896	1241	0	0	0	40.98	47.54	50.86	0.00	0.00	0.00	46.46	0.001	-15.5037015336962	1.05254003871237e-16	1.2474941906899e-14	XM_019095379.1	PREDICTED: cytochrome P450 1B1-like isoform X1 [Cyprinus carpio]	Organismal Systems;Metabolism;Metabolism;Metabolism	Endocrine system;Lipid metabolism;Xenobiotics biodegradation and metabolism;Amino acid metabolism	ko04913//Ovarian Steroidogenesis;ko00140//Steroid hormone biosynthesis;ko00980//Metabolism of xenobiotics by cytochrome P450;ko00380//Tryptophan metabolism	K07410;K07410;K07410;K07410	-	GO:0016491//oxidoreductase activity;GO:0046906//tetrapyrrole binding;GO:0046914//transition metal ion binding	GO:0044710//single-organism metabolic process
ncbi_109108706	1384	804	1091	0	0	0	75.09	50.22	52.34	0.00	0.00	0.00	59.2166666666667	0.001	-15.8537156623848	1.17406933282864e-16	1.38741648792431e-14	XM_019121812.1	PREDICTED: nuclear receptor subfamily 1 group D member 2-like [Cyprinus carpio]	-	-	-	-	GO:0031981//nuclear lumen	GO:0000976//transcription regulatory region sequence-specific DNA binding;GO:0004879//RNA polymerase II transcription factor activity, ligand-activated sequence-specific DNA binding;GO:0038023//signaling receptor activity;GO:0046914//transition metal ion binding	GO:0006352//DNA-templated transcription, initiation;GO:0006355//regulation of transcription, DNA-templated;GO:0006629//lipid metabolic process;GO:0009755//hormone-mediated signaling pathway;GO:0031347//regulation of defense response;GO:0032844//regulation of homeostatic process;GO:0035914//skeletal muscle cell differentiation;GO:0048878//chemical homeostasis
ncbi_109106522	1215	869	677	0	4	1	33.79	27.83	16.65	0.00	0.52	0.15	26.09	0.223333333333333	-6.86815453908084	1.20735683923306e-16	1.42254415553531e-14	XM_019119857.1	PREDICTED: calnexin-like, partial [Cyprinus carpio]	Genetic Information Processing;Cellular Processes;Organismal Systems;Organismal Systems	Folding, sorting and degradation;Transport and catabolism;Endocrine system;Immune system	ko04141//Protein processing in endoplasmic reticulum;ko04145//Phagosome;ko04918//Thyroid hormone synthesis;ko04612//Antigen processing and presentation	K08054;K08054;K08054;K08054	GO:0043231//intracellular membrane-bounded organelle	GO:0004197//cysteine-type endopeptidase activity;GO:0005515//protein binding;GO:0046872//metal ion binding	GO:0044267//cellular protein metabolic process
ncbi_109060821	1275	1354	2672	4308	4820	2944	213.26	260.81	395.27	4566.20	3728.00	2724.50	289.78	3672.9	3.66388968545443	1.23526536598858e-16	1.45114615436223e-14	XM_019077979.1	PREDICTED: histone H2A-like [Pygocentrus nattereri]	-	-	-	-	GO:0000785//chromatin;GO:0043231//intracellular membrane-bounded organelle;GO:0044421//extracellular region part	GO:0003676//nucleic acid binding;GO:0046983//protein dimerization activity	GO:0035821//modification of morphology or physiology of other organism;GO:0042742//defense response to bacterium
MSTRG.4682	1433	808	1074	0	0	0	42.84	27.56	27.66	0.00	0.00	0.00	32.6866666666667	0.001	-14.9964146404519	1.39610217269854e-16	1.63528190562831e-14	pol	PREDICTED: protein NYNRIN-like [Xenopus laevis]	-	-	-	-	-	-	-
MSTRG.9051	521	404	439	5	10	6	20.72	18.49	15.41	1.25	1.82	1.30	18.2066666666667	1.45666666666667	-3.64372412926469	1.40963677852178e-16	1.64630737449465e-14	Nup50	PREDICTED: nuclear pore complex protein Nup50 [Sinocyclocheilus rhinocerous]	Genetic Information Processing	Translation	ko03013//RNA transport	K14295	GO:0031090//organelle membrane;GO:0031981//nuclear lumen;GO:0046930//pore complex	GO:0005215//transporter activity;GO:0005488//binding	GO:0000087//mitotic M phase;GO:0000278//mitotic cell cycle;GO:0007166//cell surface receptor signaling pathway;GO:0009408//response to heat;GO:0015758//glucose transport;GO:0016032//viral process;GO:0016482//cytoplasmic transport;GO:0018205//peptidyl-lysine modification;GO:0032774//RNA biosynthetic process;GO:0044710//single-organism metabolic process;GO:0080135//regulation of cellular response t…
ncbi_109091101	1570	946	1113	0	0	4	60.26	41.80	37.76	0.00	0.00	0.88	46.6066666666667	0.293333333333333	-7.31185150100371	1.45024896328283e-16	1.68880011928405e-14	XM_019104891.1	PREDICTED: protein transport protein Sec61 subunit alpha-like [Cyprinus carpio]	Genetic Information Processing;Cellular Processes;Genetic Information Processing	Folding, sorting and degradation;Transport and catabolism;Folding, sorting and degradation	ko04141//Protein processing in endoplasmic reticulum;ko04145//Phagosome;ko03060//Protein export	K10956;K10956;K10956	-	-	-
MSTRG.125948	1870	1096	1908	0	2	0	96.84	65.34	87.36	0.00	0.48	0.00	83.18	0.16	-9.02202096964636	1.47323979244997e-16	1.71058557529177e-14	XBP1	X-box binding protein 1B [Danio rerio]	Genetic Information Processing;Human Diseases;Human Diseases	Folding, sorting and degradation;Infectious diseases;Endocrine and metabolic diseases	ko04141//Protein processing in endoplasmic reticulum;ko05166//HTLV-I infection;ko04932//Non-alcoholic fatty liver disease (NAFLD)	K09027;K09027;K09027	GO:0031227//intrinsic component of endoplasmic reticulum membrane;GO:0031981//nuclear lumen	GO:0000976//transcription regulatory region sequence-specific DNA binding;GO:0003682//chromatin binding;GO:0003700//transcription factor activity, sequence-specific DNA binding;GO:0008134//transcription factor binding;GO:0019900//kinase binding;GO:0035258//steroid hormone receptor binding;GO:0043548//phosphatidylinositol 3-kinase binding;GO:0044389//ubiquitin-like protein ligase binding;GO:004698…	GO:0001678//cellular glucose homeostasis;GO:0001820//serotonin secretion;GO:0001932//regulation of protein phosphorylation;GO:0002070//epithelial cell maturation;GO:0002639//positive regulation of immunoglobulin production;GO:0006631//fatty acid metabolic process;GO:0006979//response to oxidative stress;GO:0006984//ER-nucleus signaling pathway;GO:0007169//transmembrane receptor protein tyrosine k…
ncbi_109086113	4	5	8	31	46	29	0.32	0.46	0.57	15.80	17.11	12.90	0.45	15.27	5.08463125046718	1.48319896529553e-16	1.71715748034302e-14	XM_019100605.1	PREDICTED: UPF0462 protein C4orf33 homolog [Cyprinus carpio]	-	-	-	-	-	-	-
ncbi_109045672	31	16	16	113	85	85	1.25	0.74	0.57	28.48	15.68	18.66	0.853333333333333	20.94	4.61700822765197	1.55222050902068e-16	1.79187258876601e-14	XM_019063509.1	PREDICTED: LOW QUALITY PROTEIN: drebrin-like [Cyprinus carpio]	-	-	-	-	-	GO:0008092//cytoskeletal protein binding	GO:0030036//actin cytoskeleton organization
MSTRG.110417	426	343	625	2	3	2	13.60	11.24	17.16	0.62	0.68	0.54	14	0.613333333333333	-4.51261165649647	1.56597531015157e-16	1.80254137861884e-14	PARP14	PREDICTED: poly [ADP-ribose] polymerase 14-like isoform X3 [Sinocyclocheilus rhinocerous]	-	-	-	-	-	-	-
MSTRG.3923	0	0	0	77	65	95	0.00	0.00	0.00	28.52	17.57	30.72	0.001	25.6033333333333	14.6440440284627	1.58787016972592e-16	1.82249167583888e-14	ADAMTS13	PREDICTED: A disintegrin and metalloproteinase with thrombospondin motifs 13-like [Sinocyclocheilus grahami]	-	-	-	-	GO:0044421//extracellular region part	GO:0046872//metal ion binding;GO:0070011//peptidase activity, acting on L-amino acid peptides	GO:0006464//cellular protein modification process;GO:0009100//glycoprotein metabolic process;GO:0044763//single-organism cellular process;GO:0050896//response to stimulus;GO:0065007//biological regulation
ncbi_109081530	1035	705	1575	2	15	7	40.50	31.75	54.49	0.50	2.75	1.53	42.2466666666667	1.59333333333333	-4.72871749221311	1.72185231139525e-16	1.97060816681229e-14	XM_019096508.1	PREDICTED: beta-glucuronidase-like [Cyprinus carpio]	Metabolism;Cellular Processes;Metabolism;Metabolism;Metabolism;Metabolism	Global and overview maps;Transport and catabolism;Xenobiotics biodegradation and metabolism;Metabolism of cofactors and vitamins;Carbohydrate metabolism;Glycan biosynthesis and metabolism	ko01100//Metabolic pathways;ko04142//Lysosome;ko00983//Drug metabolism - other enzymes;ko00860//Porphyrin and chlorophyll metabolism;ko00040//Pentose and glucuronate interconversions;ko00531//Glycosaminoglycan degradation	K01195;K01195;K01195;K01195;K01195;K01195	GO:0000323//lytic vacuole	GO:0016787//hydrolase activity	GO:0044238//primary metabolic process
ncbi_109050014	120	95	75	211	246	254	27.71	25.25	15.31	308.17	262.24	323.78	22.7566666666667	298.063333333333	3.71125775488051	1.79967527872029e-16	2.05378942807559e-14	XM_019067683.1	ubiquitin-60S ribosomal protein L40 [Ictalurus punctatus]	Genetic Information Processing	Translation	ko03010//Ribosome	K02927	GO:0005774//vacuolar membrane;GO:0015934//large ribosomal subunit;GO:0030659//cytoplasmic vesicle membrane;GO:0031981//nuclear lumen	GO:0005198//structural molecule activity;GO:0005488//binding	GO:0000087//mitotic M phase;GO:0000956//nuclear-transcribed mRNA catabolic process;GO:0001666//response to hypoxia;GO:0001818//negative regulation of cytokine production;GO:0001819//positive regulation of cytokine production;GO:0002220//innate immune response activating cell surface receptor signaling pathway;GO:0002753//cytoplasmic pattern recognition receptor signaling pathway;GO:0002756//MyD88…
MSTRG.47065	589	425	757	13	12	13	20.19	14.34	23.44	3.65	2.73	3.22	19.3233333333333	3.2	-2.59420017466599	1.84216660516128e-16	2.09629112659122e-14	arnt	aryl hydrocarbon receptor nuclear translocator-like isoform X9 [Carassius auratus]	Environmental Information Processing;Human Diseases;Human Diseases;Human Diseases;Human Diseases	Signal transduction;Cancers;Endocrine and metabolic diseases;Cancers;Cancers	ko04066//HIF-1 signaling pathway;ko05200//Pathways in cancer;ko04934//Cushing syndrome;ko05211//Renal cell carcinoma;ko05204//Chemical carcinogenesis	K09097;K09097;K09097;K09097;K09097	GO:0031981//nuclear lumen;GO:0044798//nuclear transcription factor complex	GO:0000981//RNA polymerase II transcription factor activity, sequence-specific DNA binding;GO:0003712//transcription cofactor activity;GO:0005102//receptor binding;GO:0038023//signaling receptor activity;GO:0044212//transcription regulatory region DNA binding;GO:0046983//protein dimerization activity	GO:0001666//response to hypoxia;GO:0001819//positive regulation of cytokine production;GO:0001936//regulation of endothelial cell proliferation;GO:0003006//developmental process involved in reproduction;GO:0006110//regulation of glycolytic process;GO:0009967//positive regulation of signal transduction;GO:0031328//positive regulation of cellular biosynthetic process;GO:0032846//positive regulation…
MSTRG.58611	70	59	80	102	110	107	2.21	2.14	2.23	20.38	15.96	18.63	2.19333333333333	18.3233333333333	3.06248499030252	1.89605316852269e-16	2.15148169480492e-14	Gaa	PREDICTED: lysosomal alpha-glucosidase-like [Sinocyclocheilus rhinocerous]	Metabolism;Cellular Processes;Metabolism;Metabolism	Global and overview maps;Transport and catabolism;Carbohydrate metabolism;Carbohydrate metabolism	ko01100//Metabolic pathways;ko04142//Lysosome;ko00500//Starch and sucrose metabolism;ko00052//Galactose metabolism	K12316;K12316;K12316;K12316	GO:0000323//lytic vacuole;GO:0005774//vacuolar membrane;GO:0005775//vacuolar lumen;GO:0031988//membrane-bounded vesicle	GO:0005488//binding;GO:0090599//alpha-glucosidase activity	GO:0003011//involuntary skeletal muscle contraction;GO:0005977//glycogen metabolic process;GO:0005984//disaccharide metabolic process;GO:0007033//vacuole organization;GO:0007610//behavior;GO:0009887//organ morphogenesis;GO:0019318//hexose metabolic process;GO:0019725//cellular homeostasis;GO:0050905//neuromuscular process;GO:0051651//maintenance of location in cell
MSTRG.116608	1201	949	906	0	0	0	33.73	30.68	22.51	0.00	0.00	0.00	28.9733333333333	0.001	-14.8224380533475	2.0052837245297e-16	2.26898137465057e-14	Gvin1	PREDICTED: interferon-induced very large GTPase 1-like [Cyprinus carpio]	-	-	-	-	-	-	-
ncbi_109080911	685	469	772	3	9	11	70.67	55.70	70.37	2.07	4.19	6.25	65.58	4.17	-3.9751366129484	2.26138934973111e-16	2.55153710189152e-14	XM_019095917.1	PREDICTED: glutamine synthetase-like [Cyprinus carpio]	Metabolism;Organismal Systems;Cellular Processes;Organismal Systems;Metabolism;Metabolism;Metabolism;Metabolism;Metabolism	Global and overview maps;Nervous system;Cell growth and death;Nervous system;Global and overview maps;Amino acid metabolism;Carbohydrate metabolism;Amino acid metabolism;Energy metabolism	ko01100//Metabolic pathways;ko04724//Glutamatergic synapse;ko04217//Necroptosis;ko04727//GABAergic synapse;ko01230//Biosynthesis of amino acids;ko00250//Alanine, aspartate and glutamate metabolism;ko00630//Glyoxylate and dicarboxylate metabolism;ko00220//Arginine biosynthesis;ko00910//Nitrogen metabolism	K01915;K01915;K01915;K01915;K01915;K01915;K01915;K01915;K01915	-	GO:0016211//ammonia ligase activity;GO:0032550//purine ribonucleoside binding	GO:0006541//glutamine metabolic process
ncbi_109073568	4091	2915	922	3	13	4	330.41	271.20	65.84	1.59	4.85	1.85	222.483333333333	2.76333333333333	-6.33114385376197	2.27478165154219e-16	2.55941771058868e-14	XM_019089668.1	PREDICTED: chymotrypsin-like elastase family member 2A isoform X1 [Cyprinus carpio]	-	-	-	-	-	GO:0070011//peptidase activity, acting on L-amino acid peptides	GO:0019538//protein metabolic process
MSTRG.69326	16	33	33	106	104	113	1.00	2.30	1.77	40.73	29.09	38.05	1.69	35.9566666666667	4.41116413156905	2.33415235687856e-16	2.61683358715031e-14	--	PREDICTED: neuron navigator 3-like [Poecilia mexicana]	-	-	-	-	-	-	-
ncbi_109084074	18	14	23	226	81	124	1.35	1.21	1.52	107.09	27.96	51.29	1.36	62.1133333333333	5.513224435998	2.33891540386726e-16	2.61683358715031e-14	XM_019098777.1	PREDICTED: cytochrome P450 26B1-like [Cyprinus carpio]	Metabolism;Metabolism	Global and overview maps;Metabolism of cofactors and vitamins	ko01100//Metabolic pathways;ko00830//Retinol metabolism	K12664;K12664	GO:0031090//organelle membrane;GO:0043231//intracellular membrane-bounded organelle	GO:0004497//monooxygenase activity;GO:0016705//oxidoreductase activity, acting on paired donors, with incorporation or reduction of molecular oxygen;GO:0046906//tetrapyrrole binding;GO:0046914//transition metal ion binding	GO:0001503//ossification;GO:0016103//diterpenoid catabolic process;GO:0021593//rhombomere morphogenesis;GO:0048704//embryonic skeletal system morphogenesis;GO:0060363//cranial suture morphogenesis
ncbi_109110085	0	0	0	71	91	194	0.00	0.00	0.00	10.41	9.76	24.99	0.001	15.0533333333333	13.8777953649392	2.4238737556501e-16	2.70431188682056e-14	XM_019123130.1	PREDICTED: LOW QUALITY PROTEIN: RAS guanyl-releasing protein 1-like [Cyprinus carpio]	Environmental Information Processing;Environmental Information Processing;Organismal Systems;Organismal Systems	Signal transduction;Signal transduction;Immune system;Immune system	ko04010//MAPK signaling pathway;ko04014//Ras signaling pathway;ko04611//Platelet activation;ko04660//T cell receptor signaling pathway	K04350;K04350;K04350;K04350	-	GO:0046872//metal ion binding	GO:0035556//intracellular signal transduction
ncbi_807766	930	821	937	0	0	0	72.82	74.00	64.87	0.00	0.00	0.00	70.5633333333333	0.001	-16.1066310933627	2.43625629717396e-16	2.70705777280978e-14	NP_007083.1	NADH dehydrogenase subunit 2 [Cyprinus carpio]	Metabolism;Organismal Systems;Organismal Systems;Metabolism	Global and overview maps;Environmental adaptation;Nervous system;Energy metabolism	ko01100//Metabolic pathways;ko04714//Thermogenesis;ko04723//Retrograde endocannabinoid signaling;ko00190//Oxidative phosphorylation	K03879;K03879;K03879;K03879	GO:0019866//organelle inner membrane;GO:0031224//intrinsic component of membrane	GO:0050136//NADH dehydrogenase (quinone) activity	GO:0022904//respiratory electron transport chain
ncbi_109102874	804	556	889	14	25	23	13.55	10.78	13.24	1.49	1.95	2.14	12.5233333333333	1.86	-2.75124408881258	2.4398898357907e-16	2.70705777280978e-14	XM_019116216.1	PREDICTED: probable helicase senataxin [Cyprinus carpio]	-	-	-	-	-	-	-
ncbi_109069333	484	527	795	0	5	2	32.00	40.12	46.53	0.00	1.53	0.59	39.55	0.706666666666667	-5.80650402551811	2.47192597476965e-16	2.73500463391273e-14	XM_019085969.1	PREDICTED: ADP-ribosylation factor 6 [Salmo salar]	Cellular Processes;Environmental Information Processing;Environmental Information Processing;Organismal Systems	Transport and catabolism;Signal transduction;Signal transduction;Immune system	ko04144//Endocytosis;ko04014//Ras signaling pathway;ko04072//Phospholipase D signaling pathway;ko04666//Fc gamma R-mediated phagocytosis	K07941;K07941;K07941;K07941	GO:0005924//cell-substrate adherens junction;GO:0010008//endosome membrane;GO:0016023//cytoplasmic, membrane-bounded vesicle;GO:0031252//cell leading edge;GO:0031253//cell projection membrane;GO:0032155//cell division site part	GO:0017111//nucleoside-triphosphatase activity;GO:0019899//enzyme binding;GO:0032550//purine ribonucleoside binding	GO:0022610//biological adhesion;GO:0030010//establishment of cell polarity;GO:0030833//regulation of actin filament polymerization;GO:0033365//protein localization to organelle;GO:0045806//negative regulation of endocytosis;GO:0046578//regulation of Ras protein signal transduction;GO:0048598//embryonic morphogenesis;GO:0050773//regulation of dendrite development;GO:0051130//positive regulation of…
ncbi_109045096	1383	1421	819	0	2	1	92.56	109.51	48.45	0.00	0.62	0.37	83.5066666666667	0.33	-7.98328154352516	2.54578170961268e-16	2.80893958688811e-14	XM_019062985.1	PREDICTED: cell wall protein DAN4 [Danio rerio]	-	-	-	-	-	-	-
ncbi_109071042	1054	1060	3285	0	0	0	29.35	33.97	80.88	0.00	0.00	0.00	48.0666666666667	0.001	-15.5527491382944	2.60695819810161e-16	2.86641582451112e-14	XM_019087512.1	PREDICTED: zinc metalloproteinase-disintegrin-like atrolysin-A [Cyprinus carpio]	-	-	-	-	-	GO:0004175//endopeptidase activity;GO:0019899//enzyme binding;GO:0046914//transition metal ion binding	GO:0007166//cell surface receptor signaling pathway;GO:0019538//protein metabolic process
ncbi_109102274	1092	859	893	0	0	0	8.72	7.90	6.31	0.00	0.00	0.00	7.64333333333333	0.001	-12.899986233747	2.612226128191e-16	2.86641582451112e-14	XM_019115616.1	PREDICTED: LOW QUALITY PROTEIN: protein PRRC2C-like [Cyprinus carpio]	-	-	-	-	-	-	-
MSTRG.15597	3568	665	1861	0	2	2	75.27	16.27	34.89	0.00	0.30	0.23	42.1433333333333	0.176666666666667	-7.89813075967106	2.68834062738901e-16	2.94185483121019e-14	Ttn	PREDICTED: carcinoembryonic antigen-related cell adhesion molecule 5-like isoform X2 [Sinocyclocheilus anshuiensis]	-	-	-	-	-	-	-
ncbi_109045996	2367	718	1649	0	0	0	92.49	32.30	56.97	0.00	0.00	0.00	60.5866666666667	0.001	-15.8867127136709	2.70756507229186e-16	2.95479683381097e-14	XM_019063806.1	PREDICTED: 4F2 cell-surface antigen heavy chain [Cyprinus carpio]	-	-	-	-	-	GO:0043167//ion binding	GO:0044238//primary metabolic process
ncbi_109088940	0	0	0	66	68	53	0.00	0.00	0.00	35.16	26.24	24.33	0.001	28.5766666666667	14.8025500222277	2.76153457287859e-16	2.99773732541584e-14	XM_019103082.1	PREDICTED: E3 ubiquitin-protein ligase MARCH6-like [Cyprinus carpio]	Genetic Information Processing	Folding, sorting and degradation	ko04141//Protein processing in endoplasmic reticulum	K10661	-	GO:0046914//transition metal ion binding	-
ncbi_109098826	454	350	474	478	1124	721	30.60	27.13	28.24	204.14	350.37	268.93	28.6566666666667	274.48	3.25975832031325	2.76192312791805e-16	2.99773732541584e-14	XM_019112341.1	PREDICTED: ADP-ribosylation factor 1-like [Astyanax mexicanus]	Cellular Processes;Environmental Information Processing	Transport and catabolism;Signal transduction	ko04144//Endocytosis;ko04072//Phospholipase D signaling pathway	K07937;K07937	GO:0044464//cell part	GO:0032550//purine ribonucleoside binding	GO:0035556//intracellular signal transduction
ncbi_109048959	1663	1147	876	0	0	0	117.00	92.94	54.50	0.00	0.00	0.00	88.1466666666667	0.001	-16.4276183935147	2.97128628783815e-16	3.21057164838912e-14	XM_019066618.1	PREDICTED: induced myeloid leukemia cell differentiation protein Mcl-1 homolog isoform X1 [Cyprinus carpio]	Environmental Information Processing;Cellular Processes;Environmental Information Processing	Signal transduction;Cell growth and death;Signal transduction	ko04151//PI3K-Akt signaling pathway;ko04210//Apoptosis;ko04630//Jak-STAT signaling pathway	K02539;K02539;K02539	-	-	-
ncbi_109059713	0	0	0	54	70	55	0.00	0.00	0.00	6.35	5.97	5.64	0.001	5.98666666666667	12.5475372289074	2.9740912070101e-16	3.21057164838912e-14	XM_019076882.1	PREDICTED: serine/threonine-protein kinase WNK1-like [Cyprinus carpio]	-	-	-	-	-	-	-
MSTRG.67912	0	0	0	80	65	58	0.00	0.00	0.00	36.64	21.72	23.19	0.001	27.1833333333333	14.7304347557655	2.99144932231913e-16	3.22060562889678e-14	--	pol-like protein [Tetraodon nigroviridis]	-	-	-	-	-	-	-
ncbi_109083581	583	487	1192	1	5	1	91.53	88.09	165.59	0.99	3.63	0.87	115.07	1.83	-5.97452429747551	3.2286574139944e-16	3.46664071047753e-14	XM_019098358.1	PREDICTED: cofilin-2-like [Cyprinus carpio]	Cellular Processes;Organismal Systems;Organismal Systems	Cell motility;Development;Immune system	ko04810//Regulation of actin cytoskeleton;ko04360//Axon guidance;ko04666//Fc gamma R-mediated phagocytosis	K05765;K05765;K05765	-	-	-
ncbi_109080884	1180	1015	3131	0	4	0	228.63	226.55	536.51	0.00	3.50	0.00	330.563333333333	1.16666666666667	-8.14639047567022	3.46179849606208e-16	3.70700148873222e-14	XM_019095894.1	Histone H4 [Larimichthys crocea]	-	-	-	-	-	-	-
ncbi_109055219	385	334	554	2	3	2	7.42	7.41	9.43	0.19	0.27	0.16	8.08666666666667	0.206666666666667	-5.29016752473363	3.68641293681062e-16	3.93438956730758e-14	XM_019072457.1	PREDICTED: vam6/Vps39-like protein [Cyprinus carpio]	-	-	-	-	-	-	-
ncbi_109046660	962	661	1383	0	0	0	19.88	15.56	25.35	0.00	0.00	0.00	20.2633333333333	0.001	-14.3065838976128	3.69679666653299e-16	3.93438956730758e-14	XM_019064432.1	PREDICTED: NACHT, LRR and PYD domains-containing protein 12-like isoform X1 [Cyprinus carpio]	-	-	-	-	-	-	-
ncbi_109078036	1045	813	866	0	0	0	10.27	9.20	7.52	0.00	0.00	0.00	8.99666666666667	0.001	-13.1351748556331	3.70369655327137e-16	3.93438956730758e-14	XM_019093353.1	PREDICTED: LOW QUALITY PROTEIN: E3 SUMO-protein ligase RanBP2-like [Cyprinus carpio]	Genetic Information Processing	Translation	ko03013//RNA transport	K12172	-	-	-
ncbi_109077570	1200	880	3321	0	0	0	232.05	195.81	567.76	0.00	0.00	0.00	331.873333333333	0.001	-18.3402731851626	3.94518828929469e-16	4.17980664856786e-14	XM_019093122.1	PREDICTED: histone H2B [Sinocyclocheilus grahami]	-	-	-	-	-	-	-
ncbi_109065750	49	38	53	127	127	70	1.77	1.60	1.69	29.09	21.23	14.00	1.68666666666667	21.44	3.66805811648462	4.25616471501591e-16	4.49734738220015e-14	XM_019082757.1	PREDICTED: LOW QUALITY PROTEIN: solute carrier organic anion transporter family member 5A1-like [Cyprinus carpio]	-	-	-	-	-	-	-
ncbi_109079179	0	0	0	342	258	45	0.00	0.00	0.00	174.63	96.03	20.25	0.001	96.97	16.5652508634933	4.27154084485491e-16	4.50168560488641e-14	XM_019094351.1	PREDICTED: stathmin-2-like [Cyprinus carpio]	-	-	-	-	-	-	GO:0031109//microtubule polymerization or depolymerization
ncbi_109091910	59	41	67	87	106	71	3.88	3.11	3.94	36.71	32.38	26.13	3.64333333333333	31.74	3.12297122788443	4.70030910612008e-16	4.9405196399118e-14	XM_019105663.1	PREDICTED: ubiquitin carboxyl-terminal hydrolase 34-like [Cyprinus carpio]	-	-	-	-	-	-	-
ncbi_109112022	5169	4051	3137	14	43	52	246.66	222.54	132.34	4.10	9.50	13.86	200.513333333333	9.15333333333333	-4.45325714343366	4.7334857429861e-16	4.9623330064659e-14	XM_019125048.1	PREDICTED: basic leucine zipper and W2 domain-containing protein 1-B-like [Cyprinus carpio]	-	-	-	-	-	-	GO:0010468//regulation of gene expression;GO:0034645//cellular macromolecule biosynthetic process
ncbi_109046061	1307	2777	744	1	2	3	37.69	92.18	18.97	0.18	0.20	0.48	49.6133333333333	0.286666666666667	-7.43520992042367	4.86069922555042e-16	5.08235728971034e-14	XM_019063857.1	PREDICTED: growth hormone receptor-like [Cyprinus carpio]	Environmental Information Processing;Environmental Information Processing;Environmental Information Processing;Environmental Information Processing	Signal transduction;Signaling molecules and interaction;Signaling molecules and interaction;Signal transduction	ko04151//PI3K-Akt signaling pathway;ko04080//Neuroactive ligand-receptor interaction;ko04060//Cytokine-cytokine receptor interaction;ko04630//Jak-STAT signaling pathway	K05080;K05080;K05080;K05080	-	-	-
ncbi_109064570	787	700	1062	0	0	0	47.27	48.41	56.40	0.00	0.00	0.00	50.6933333333333	0.001	-15.6295084108148	4.96511669596151e-16	5.1779814900808e-14	XM_019081611.1	PREDICTED: cystatin-like [Cyprinus carpio]	-	-	-	-	-	-	-
ncbi_109078157	0	0	0	119	202	41	0.00	0.00	0.00	15.94	19.72	4.75	0.001	13.47	13.7174622303497	5.15496804687054e-16	5.36197223250268e-14	XM_019093465.1	PREDICTED: LOW QUALITY PROTEIN: receptor-type tyrosine-protein phosphatase alpha-like [Cyprinus carpio]	-	-	-	-	-	GO:0004721//phosphoprotein phosphatase activity	GO:0001932//regulation of protein phosphorylation;GO:0048598//embryonic morphogenesis
ncbi_109047399	0	0	0	55	99	45	0.00	0.00	0.00	9.37	12.23	6.70	0.001	9.43333333333333	13.2035519318854	5.26872683679042e-16	5.46606460558658e-14	XM_019065118.1	PREDICTED: structural maintenance of chromosomes protein 3 isoform X2 [Cyprinus carpio]	Cellular Processes;Cellular Processes	Cell growth and death;Cell growth and death	ko04110//Cell cycle;ko04114//Oocyte meiosis	K06669;K06669	GO:0008278//cohesin complex	GO:0032550//purine ribonucleoside binding	GO:0006259//DNA metabolic process;GO:0007062//sister chromatid cohesion
MSTRG.15610	634	472	862	15	22	18	11.72	10.07	14.10	1.73	3.09	2.79	11.9633333333333	2.53666666666667	-2.23761356431253	5.32069804025385e-16	5.50568189439946e-14	--	-	-	-	-	-	-	-	-
ncbi_109106599	0	0	0	41	136	117	0.00	0.00	0.00	10.19	24.67	25.39	0.001	20.0833333333333	14.2937111201709	5.50674071806836e-16	5.68346867599706e-14	XM_019119922.1	PREDICTED: nucleolar GTP-binding protein 2 [Cyprinus carpio]	Genetic Information Processing	Translation	ko03008//Ribosome biogenesis in eukaryotes	K14537	-	-	-
ncbi_109052348	1764	1223	816	0	0	0	49.44	39.45	20.23	0.00	0.00	0.00	36.3733333333333	0.001	-15.1505935231904	5.77462608159421e-16	5.94459059152155e-14	XM_019069790.1	PREDICTED: LOW QUALITY PROTEIN: interleukin-6 receptor subunit beta-like [Cyprinus carpio]	Environmental Information Processing;Environmental Information Processing;Cellular Processes;Organismal Systems	Signaling molecules and interaction;Signal transduction;Cellular community - eukaryotes;Immune system	ko04060//Cytokine-cytokine receptor interaction;ko04630//Jak-STAT signaling pathway;ko04550//Signaling pathways regulating pluripotency of stem cells;ko04659//Th17 cell differentiation	K05060;K05060;K05060;K05060	-	-	-
ncbi_109091582	776	684	1052	0	0	0	44.83	45.49	53.74	0.00	0.00	0.00	48.02	0.001	-15.5513477831178	5.91454531477601e-16	6.07297606588132e-14	XM_019105357.1	PREDICTED: glia-derived nexin-like [Cyprinus carpio]	-	-	-	-	-	-	-
ncbi_109113381	717	839	1181	0	0	0	38.86	52.37	56.68	0.00	0.00	0.00	49.3033333333333	0.001	-15.5893975681588	6.2188490071868e-16	6.36905812936039e-14	XM_019126172.1	PREDICTED: creatine kinase B-type [Cyprinus carpio]	Metabolism;Metabolism	Global and overview maps;Amino acid metabolism	ko01100//Metabolic pathways;ko00330//Arginine and proline metabolism	K00933;K00933	-	GO:0016301//kinase activity;GO:0032550//purine ribonucleoside binding	GO:0006796//phosphate-containing compound metabolic process
ncbi_109074782	500	375	751	5	12	5	5.82	5.03	7.74	0.37	0.64	0.33	6.19666666666667	0.446666666666667	-3.79422186446171	6.25559351409355e-16	6.39030476061188e-14	XM_019090798.1	PREDICTED: LOW QUALITY PROTEIN: PR domain zinc finger protein 2-like [Cyprinus carpio]	-	-	-	-	-	-	-
MSTRG.32306	3350	2486	3084	158	211	155	70.42	66.66	56.05	65.72	69.02	58.34	64.3766666666667	64.36	-0.000373551966275222	6.49503328033917e-16	6.61797498171702e-14	SPEN	msx2-interacting protein-like isoform X5 [Carassius auratus]	-	-	-	-	GO:0031988//membrane-bounded vesicle;GO:0043231//intracellular membrane-bounded organelle;GO:0043234//protein complex	GO:0001071//nucleic acid binding transcription factor activity;GO:0001076//transcription factor activity, RNA polymerase II transcription factor binding;GO:0003712//transcription cofactor activity;GO:0003723//RNA binding;GO:0008134//transcription factor binding;GO:0036094//small molecule binding;GO:0043566//structure-specific DNA binding	GO:0006355//regulation of transcription, DNA-templated;GO:0010720//positive regulation of cell development
ncbi_109077078	531	408	504	1	1	3	14.04	12.40	11.78	0.21	0.13	0.47	12.74	0.27	-5.56026206009283	6.79895964117913e-16	6.90271680696188e-14	XM_019092689.1	PREDICTED: protein NLRC3-like isoform X2 [Cyprinus carpio]	-	-	-	-	-	-	-
ncbi_109070211	699	1076	1399	0	0	0	59.12	104.77	104.67	0.00	0.00	0.00	89.52	0.001	-16.4499224158638	6.83495842300424e-16	6.90271680696188e-14	XM_019086803.1	PREDICTED: induced myeloid leukemia cell differentiation protein Mcl-1 homolog [Cyprinus carpio]	Environmental Information Processing;Cellular Processes;Environmental Information Processing	Signal transduction;Cell growth and death;Signal transduction	ko04151//PI3K-Akt signaling pathway;ko04210//Apoptosis;ko04630//Jak-STAT signaling pathway	K02539;K02539;K02539	-	-	GO:0007088//regulation of mitotic nuclear division;GO:0009792//embryo development ending in birth or egg hatching;GO:0043066//negative regulation of apoptotic process
ncbi_109095047	0	0	0	44	85	94	0.00	0.00	0.00	14.11	19.75	26.13	0.001	19.9966666666667	14.2874719103363	6.84358133636844e-16	6.90271680696188e-14	XM_019108701.1	PREDICTED: Niemann-Pick C1 protein-like [Cyprinus carpio]	Cellular Processes;Organismal Systems	Transport and catabolism;Digestive system	ko04142//Lysosome;ko04979//Cholesterol metabolism	K12385;K12385	GO:0031224//intrinsic component of membrane	GO:0004888//transmembrane signaling receptor activity	GO:0006950//response to stress;GO:0009792//embryo development ending in birth or egg hatching;GO:0015918//sterol transport;GO:0048598//embryonic morphogenesis;GO:0050794//regulation of cellular process;GO:0061515//myeloid cell development
ncbi_109071342	995	698	1993	0	0	0	61.82	49.98	109.53	0.00	0.00	0.00	73.7766666666667	0.001	-16.1708769870681	6.84361287756473e-16	6.90271680696188e-14	XM_019087803.1	PREDICTED: L-lactate dehydrogenase B chain [Cyprinus carpio]	Metabolism;Environmental Information Processing;Organismal Systems;Metabolism;Metabolism;Metabolism;Metabolism	Global and overview maps;Signal transduction;Endocrine system;Carbohydrate metabolism;Amino acid metabolism;Carbohydrate metabolism;Carbohydrate metabolism	ko01100//Metabolic pathways;ko04066//HIF-1 signaling pathway;ko04922//Glucagon signaling pathway;ko00010//Glycolysis / Gluconeogenesis;ko00270//Cysteine and methionine metabolism;ko00620//Pyruvate metabolism;ko00640//Propanoate metabolism	K00016;K00016;K00016;K00016;K00016;K00016;K00016	-	-	-
MSTRG.112873	525	498	652	3	0	4	18.78	21.04	18.64	0.99	0.00	1.16	19.4866666666667	0.716666666666667	-4.76504126421659	7.27188992825415e-16	7.31621731774124e-14	fbxl5	PREDICTED: F-box/LRR-repeat protein 5 [Sinocyclocheilus anshuiensis]	-	-	-	-	GO:0031461//cullin-RING ubiquitin ligase complex;GO:0044444//cytoplasmic part	GO:0046914//transition metal ion binding	GO:0031331//positive regulation of cellular catabolic process;GO:0032446//protein modification by small protein conjugation;GO:0043161//proteasome-mediated ubiquitin-dependent protein catabolic process;GO:0055076//transition metal ion homeostasis
ncbi_109052127	1606	838	1484	11	11	1	75.71	45.46	61.82	3.30	2.41	0.26	60.9966666666667	1.99	-4.93789006884532	7.62135697720143e-16	7.64854875335125e-14	XM_019069594.1	PREDICTED: phospholipid transfer protein-like [Cyprinus carpio]	Organismal Systems;Organismal Systems	Endocrine system;Digestive system	ko03320//PPAR signaling pathway;ko04979//Cholesterol metabolism	K08761;K08761	-	GO:0005488//binding	GO:0044238//primary metabolic process
MSTRG.33899	209	165	297	284	312	286	11.34	10.28	14.30	107.80	85.59	94.90	11.9733333333333	96.0966666666666	3.00466153932194	8.73624752044129e-16	8.7454435704628e-14	NLRC3	protein NLRC3-like, partial [Carassius auratus]	-	-	-	-	-	GO:0032550//purine ribonucleoside binding	-
ncbi_109064550	52	20	59	181	149	227	1.41	0.63	1.42	31.35	18.79	34.34	1.15333333333333	28.16	4.60976589172173	8.90154594799206e-16	8.88863870636747e-14	XM_019081592.1	Circumsporozoite protein [Exaiptasia pallida]	-	-	-	-	-	-	-
ncbi_109111913	786	639	1204	0	0	0	26.73	25.03	36.19	0.00	0.00	0.00	29.3166666666667	0.001	-14.8394334565255	9.16851432418909e-16	9.13238900590426e-14	XM_019124910.1	PREDICTED: interferon gamma receptor 1-like [Sinocyclocheilus anshuiensis]	Environmental Information Processing;Environmental Information Processing;Cellular Processes;Environmental Information Processing;Organismal Systems;Organismal Systems;Organismal Systems;Organismal Systems	Signaling molecules and interaction;Signal transduction;Cell growth and death;Signal transduction;Development;Immune system;Immune system;Immune system	ko04060//Cytokine-cytokine receptor interaction;ko04630//Jak-STAT signaling pathway;ko04217//Necroptosis;ko04066//HIF-1 signaling pathway;ko04380//Osteoclast differentiation;ko04659//Th17 cell differentiation;ko04650//Natural killer cell mediated cytotoxicity;ko04658//Th1 and Th2 cell differentiation	K05132;K05132;K05132;K05132;K05132;K05132;K05132;K05132	-	-	-
MSTRG.100900	7	13	19	44	123	95	0.30	0.64	0.72	11.98	24.44	22.59	0.553333333333333	19.67	5.15170431165276	9.28380923916882e-16	9.22422658285774e-14	P4ha1	PREDICTED: prolyl 4-hydroxylase subunit alpha-1-like [Sinocyclocheilus anshuiensis]	Metabolism;Metabolism	Global and overview maps;Amino acid metabolism	ko01100//Metabolic pathways;ko00330//Arginine and proline metabolism	K00472;K00472	GO:0044432//endoplasmic reticulum part	GO:0016701//oxidoreductase activity, acting on single donors with incorporation of molecular oxygen;GO:0019798//procollagen-proline dioxygenase activity;GO:0019842//vitamin binding;GO:0046914//transition metal ion binding	GO:0018126//protein hydroxylation;GO:0019471//4-hydroxyproline metabolic process
ncbi_109077128	773	615	1610	2	12	5	24.13	22.09	44.46	0.43	1.74	0.90	30.2266666666667	1.02333333333333	-4.88447383037061	9.65264064445962e-16	9.56689262086864e-14	XM_019092741.1	PREDICTED: SAM and SH3 domain-containing protein 3-like isoform X1 [Cyprinus carpio]	-	-	-	-	-	-	-
ncbi_807764	1480	1231	1600	0	0	1	124.44	119.15	118.95	0.00	0.00	0.47	120.846666666667	0.156666666666667	-9.59126370815246	9.73183945419953e-16	9.62151315543658e-14	NP_007082.1	NADH dehydrogenase subunit 1 [Cyprinus carpio]	Metabolism;Organismal Systems;Organismal Systems;Metabolism	Global and overview maps;Environmental adaptation;Nervous system;Energy metabolism	ko01100//Metabolic pathways;ko04714//Thermogenesis;ko04723//Retrograde endocannabinoid signaling;ko00190//Oxidative phosphorylation	K03878;K03878;K03878;K03878	GO:0031224//intrinsic component of membrane	GO:0050136//NADH dehydrogenase (quinone) activity	GO:0044710//single-organism metabolic process
ncbi_109099030	1528	593	2414	0	0	0	68.70	30.71	95.97	0.00	0.00	0.00	65.1266666666667	0.001	-15.9909607676464	9.80850772366554e-16	9.67336828391725e-14	XM_019112596.1	PREDICTED: LOW QUALITY PROTEIN: macrophage receptor MARCO-like [Cyprinus carpio]	Cellular Processes	Transport and catabolism	ko04145//Phagosome	K13884	-	-	GO:0006897//endocytosis;GO:0009617//response to bacterium
MSTRG.118304	587	501	622	3	0	1	7.33	6.97	7.39	0.27	0.00	0.07	7.23	0.113333333333333	-5.99535149642194	9.95829959971285e-16	9.79690646826923e-14	tc1a	Transposable element Tc1 transposase [Lithobates catesbeianus]	-	-	-	-	-	GO:0003824//catalytic activity	-
ncbi_109086663	1718	1550	653	1	8	3	85.93	89.18	28.93	0.39	1.94	0.72	68.0133333333333	1.01666666666667	-6.06389895294669	1.0080655836631e-15	9.89291290974731e-14	XM_019100969.1	PREDICTED: elongation of very long chain fatty acids protein 7-like isoform X1 [Cyprinus carpio]	Metabolism;Metabolism	Global and overview maps;Lipid metabolism	ko01100//Metabolic pathways;ko00062//Fatty acid elongation	K10250;K10250	GO:0031224//intrinsic component of membrane	GO:0003824//catalytic activity	GO:0006631//fatty acid metabolic process
ncbi_109051125	0	0	0	70	65	148	0.00	0.00	0.00	16.31	11.05	30.11	0.001	19.1566666666667	14.2255589280016	1.0152030239273e-15	9.93853901512359e-14	XM_019068673.1	PREDICTED: fatty acid 2-hydroxylase-like [Cyprinus carpio]	-	-	-	-	-	-	-
ncbi_109094230	0	0	0	53	86	156	0.00	0.00	0.00	7.17	8.47	18.28	0.001	11.3066666666667	13.4648860487294	1.04381198435114e-15	1.01936279410644e-13	XM_019107916.1	PREDICTED: A-kinase anchor protein 13 [Cyprinus carpio]	-	-	-	-	-	-	-
ncbi_109089055	0	0	0	41	76	70	0.00	0.00	0.00	27.19	36.78	40.54	0.001	34.8366666666667	15.0883189663584	1.04965978761087e-15	1.02257344479886e-13	XM_019103183.1	PREDICTED: rho GDP-dissociation inhibitor 1-like [Cyprinus carpio]	-	-	-	-	GO:0044464//cell part	GO:0005092//GDP-dissociation inhibitor activity	GO:0035556//intracellular signal transduction
ncbi_109106233	962	615	870	0	0	0	24.46	18.00	19.55	0.00	0.00	0.00	20.67	0.001	-14.3352507683128	1.06400828317428e-15	1.03402965563375e-13	XM_019119616.1	neutral cholesterol ester hydrolase 1-like protein [Cricetulus griseus]	-	-	-	-	-	-	-
ncbi_109047211	376	337	473	2	5	1	18.81	19.36	20.92	0.63	1.16	0.28	19.6966666666667	0.69	-4.83521132607487	1.09701319806922e-15	1.0635170183806e-13	XM_019064919.1	PREDICTED: renin receptor-like [Cyprinus carpio]	-	-	-	-	GO:0031224//intrinsic component of membrane	GO:0060089//molecular transducer activity	GO:0001889//liver development
ncbi_109057933	1496	1390	846	0	1	5	26.54	28.39	13.27	0.00	0.08	0.49	22.7333333333333	0.19	-6.90266600974679	1.1092604549332e-15	1.07278646709302e-13	XM_019075157.1	PREDICTED: LOW QUALITY PROTEIN: desmoglein-3-like [Cyprinus carpio]	-	-	-	-	GO:0031224//intrinsic component of membrane	GO:0046872//metal ion binding	GO:0002934//desmosome organization;GO:0048598//embryonic morphogenesis;GO:0098742//cell-cell adhesion via plasma-membrane adhesion molecules
ncbi_109064575	1098	566	1077	0	0	0	45.53	27.00	39.48	0.00	0.00	0.00	37.3366666666667	0.001	-15.1883055123056	1.12331138892715e-15	1.08375129218668e-13	XM_019081622.1	PREDICTED: interleukin-13 receptor subunit alpha-2-like isoform X1 [Cyprinus carpio]	Environmental Information Processing;Environmental Information Processing	Signaling molecules and interaction;Signal transduction	ko04060//Cytokine-cytokine receptor interaction;ko04630//Jak-STAT signaling pathway	K05077;K05077	-	-	-
MSTRG.118364	8	11	18	57	48	51	1.58	2.43	3.05	69.16	42.50	53.81	2.35333333333333	55.1566666666667	4.55075768388819	1.19069554645665e-15	1.14599425341137e-13	RTase	PREDICTED: protein crumbs homolog 2-like [Paralichthys olivaceus]	Environmental Information Processing	Signal transduction	ko04024//cAMP signaling pathway	K10042	-	-	-
ncbi_109066880	911	931	1859	0	0	4	23.34	27.43	41.47	0.00	0.00	0.60	30.7466666666667	0.2	-7.26428620204326	1.23435127806924e-15	1.18515525838081e-13	XM_019083891.1	PREDICTED: interleukin-1 receptor type 1-like [Cyprinus carpio]	Environmental Information Processing;Environmental Information Processing;Organismal Systems;Organismal Systems;Organismal Systems;Environmental Information Processing;Organismal Systems	Signal transduction;Signaling molecules and interaction;Sensory system;Development;Immune system;Signal transduction;Immune system	ko04010//MAPK signaling pathway;ko04060//Cytokine-cytokine receptor interaction;ko04750//Inflammatory mediator regulation of TRP channels;ko04380//Osteoclast differentiation;ko04659//Th17 cell differentiation;ko04064//NF-kappa B signaling pathway;ko04640//Hematopoietic cell lineage	K04386;K04386;K04386;K04386;K04386;K04386;K04386	-	-	-
ncbi_109097251	0	0	0	51	77	41	0.00	0.00	0.00	16.80	18.55	11.76	0.001	15.7033333333333	13.9387832108341	1.25552419619245e-15	1.20058940367213e-13	XM_019110874.1	PREDICTED: tyrosine-protein phosphatase non-receptor type 11-like [Cyprinus carpio]	Environmental Information Processing;Environmental Information Processing;Organismal Systems;Environmental Information Processing;Organismal Systems;Organismal Systems;Organismal Systems;Organismal Systems;Organismal Systems;Environmental Information Processing	Signal transduction;Signal transduction;Immune system;Signal transduction;Development;Nervous system;Immune system;Immune system;Endocrine system;Signal transduction	ko04014//Ras signaling pathway;ko04072//Phospholipase D signaling pathway;ko04670//Leukocyte transendothelial migration;ko04630//Jak-STAT signaling pathway;ko04360//Axon guidance;ko04722//Neurotrophin signaling pathway;ko04625//C-type lectin receptor signaling pathway;ko04650//Natural killer cell mediated cytotoxicity;ko04920//Adipocytokine signaling pathway;ko04013//MAPK signaling pathway - fly	K07293;K07293;K07293;K07293;K07293;K07293;K07293;K07293;K07293;K07293	GO:0043231//intracellular membrane-bounded organelle	GO:0004725//protein tyrosine phosphatase activity;GO:0030674//protein binding, bridging;GO:0051427//hormone receptor binding	GO:0003401//axis elongation;GO:0006470//protein dephosphorylation;GO:0006639//acylglycerol metabolic process;GO:0007162//negative regulation of cell adhesion;GO:0007346//regulation of mitotic cell cycle;GO:0007417//central nervous system development;GO:0007507//heart development;GO:0008219//cell death;GO:0010648//negative regulation of cell communication;GO:0032147//activation of protein kinase a…
MSTRG.78627	1143	583	2584	0	3	1	6.30	3.70	12.62	0.00	0.07	0.04	7.54	0.0366666666666667	-7.68395159535252	1.25643776159169e-15	1.20058940367213e-13	KCNQ5	potassium voltage-gated channel subfamily KQT member 5-like isoform X2 [Labeo rohita]	Organismal Systems	Nervous system	ko04725//Cholinergic synapse	K04930	GO:0016021//integral component of membrane	GO:0005267//potassium channel activity	GO:0030001//metal ion transport;GO:0055085//transmembrane transport
ncbi_109109294	435	432	467	2	9	4	10.16	11.61	9.65	0.30	1.00	0.52	10.4733333333333	0.606666666666667	-4.10967282509549	1.32388314504294e-15	1.26201767492375e-13	XM_019122438.1	PREDICTED: LOW QUALITY PROTEIN: interferon regulatory factor 2-binding protein 1-like [Cyprinus carpio]	-	-	-	-	-	-	GO:0010468//regulation of gene expression;GO:0034645//cellular macromolecule biosynthetic process
ncbi_109092867	813	641	743	10	27	17	16.22	14.72	13.10	1.21	2.53	1.88	14.68	1.87333333333333	-2.97017243334345	1.37186481037318e-15	1.3046434346649e-13	XM_019106589.1	PREDICTED: LOW QUALITY PROTEIN: protein sprouty homolog 4-like [Cyprinus carpio]	-	-	-	-	-	-	GO:0009968//negative regulation of signal transduction;GO:0014904//myotube cell development;GO:0044707//single-multicellular organism process;GO:0048646//anatomical structure formation involved in morphogenesis
MSTRG.40472	16	6	10	56	142	45	0.80	0.34	0.42	17.36	32.15	12.22	0.52	20.5766666666667	5.30635385716074	1.42272742764684e-15	1.3497999742297e-13	RTase	RNA-directed DNA polymerase from mobile element jockey [Stylophora pistillata]	-	-	-	-	-	-	-
ncbi_109080390	856	476	932	1	1	1	19.35	12.38	18.63	0.14	0.10	0.13	16.7866666666667	0.123333333333333	-7.08860920209007	1.45309325553279e-15	1.37534243631495e-13	XM_019095459.1	PREDICTED: LOW QUALITY PROTEIN: SUMO-specific isopeptidase USPL1-like [Cyprinus carpio]	-	-	-	-	GO:0016604//nuclear body	GO:0016929//SUMO-specific protease activity;GO:0032182//ubiquitin-like protein binding	GO:0018205//peptidyl-lysine modification;GO:0030575//nuclear body organization;GO:0044699//single-organism process
ncbi_109105199	787	573	950	0	0	0	40.16	33.64	42.83	0.00	0.00	0.00	38.8766666666667	0.001	-15.2466169053443	1.4807651086716e-15	1.39822033027331e-13	XM_019118551.1	PREDICTED: T-complex protein 1 subunit gamma-like [Cyprinus carpio]	-	-	-	-	GO:0044424//intracellular part	GO:0005515//protein binding;GO:0032550//purine ribonucleoside binding	GO:0010721//negative regulation of cell development;GO:0044267//cellular protein metabolic process
ncbi_109065685	1264	1110	722	0	0	0	63.84	64.54	32.25	0.00	0.00	0.00	53.5433333333333	0.001	-15.7084193361183	1.52716372436614e-15	1.43863144996774e-13	XM_019082686.1	PREDICTED: tryptase gamma-like, partial [Cyprinus carpio]	-	-	-	-	-	-	-
ncbi_109069517	418	316	382	6	5	4	31.12	27.09	25.15	2.83	1.72	1.65	27.7866666666667	2.06666666666667	-3.74901515700427	1.56262744742001e-15	1.46857565893765e-13	XM_019086148.1	ADP-ribosylation factor-like protein 1 [Danio rerio]	-	-	-	-	GO:0031984//organelle subcompartment;GO:0043231//intracellular membrane-bounded organelle	GO:0017111//nucleoside-triphosphatase activity;GO:0030234//enzyme regulator activity;GO:0032550//purine ribonucleoside binding	GO:0006996//organelle organization;GO:0010518//positive regulation of phospholipase activity;GO:0016192//vesicle-mediated transport;GO:0019748//secondary metabolic process;GO:0033365//protein localization to organelle;GO:0035556//intracellular signal transduction
MSTRG.31426	499	471	907	4	13	6	6.93	7.39	12.80	0.20	0.65	1.01	9.04	0.62	-3.86598265202831	1.56715686707239e-15	1.46937510761984e-13	--	-	-	-	-	-	-	-	-
ncbi_109060075	733	592	954	0	0	0	17.47	16.25	20.12	0.00	0.00	0.00	17.9466666666667	0.001	-14.1314282887765	1.57154961151306e-15	1.47004296447434e-13	XM_019077227.1	PREDICTED: LOW QUALITY PROTEIN: low-density lipoprotein receptor-related protein 10-like [Cyprinus carpio]	-	-	-	-	-	-	-
ncbi_109111976	84	57	100	150	151	103	1.45	1.13	1.54	16.51	12.11	9.84	1.37333333333333	12.82	3.22264252015668	1.59502007824052e-15	1.48851149451128e-13	XM_019124989.1	PREDICTED: LOW QUALITY PROTEIN: zinc finger protein 646-like [Cyprinus carpio]	-	-	-	-	-	GO:0097159//organic cyclic compound binding	-
MSTRG.111367	907	556	924	0	0	0	25.05	17.68	22.62	0.00	0.00	0.00	21.7833333333333	0.001	-14.410937114849	1.61253861871178e-15	1.49801507594774e-13	PTPRB	PREDICTED: receptor-type tyrosine-protein phosphatase beta-like [Sinocyclocheilus rhinocerous]	Cellular Processes	Cellular community - eukaryotes	ko04520//Adherens junction	K05694	GO:0016020//membrane	GO:0004721//phosphoprotein phosphatase activity	GO:0016311//dephosphorylation
ncbi_109086986	0	0	0	206	124	44	0.00	0.00	0.00	25.30	11.10	4.77	0.001	13.7233333333333	13.7443433274875	1.61270462835494e-15	1.49801507594774e-13	XM_019101239.1	PREDICTED: dynactin subunit 1-like [Cyprinus carpio]	-	-	-	-	-	-	-
ncbi_109051631	790	715	1246	8	22	5	50.41	52.53	70.29	3.42	6.42	1.68	57.7433333333333	3.84	-3.91047617597384	1.69880421066776e-15	1.57079861832723e-13	XM_019069133.1	PREDICTED: Krueppel-like factor 13 [Cyprinus carpio]	-	-	-	-	-	GO:0043169//cation binding;GO:0097159//organic cyclic compound binding	-
MSTRG.103267	668	565	600	1	6	0	23.06	24.51	18.23	0.26	1.18	0.00	21.9333333333333	0.48	-5.51394686718029	1.69892595042152e-15	1.57079861832723e-13	TSC22D1	PREDICTED: TSC22 domain family protein 1-like [Cyprinus carpio]	-	-	-	-	GO:0043231//intracellular membrane-bounded organelle;GO:0044444//cytoplasmic part	GO:0001071//nucleic acid binding transcription factor activity;GO:0043425//bHLH transcription factor binding	GO:0002683//negative regulation of immune system process;GO:0006357//regulation of transcription from RNA polymerase II promoter;GO:0006811//ion transport;GO:0006950//response to stress;GO:0042127//regulation of cell proliferation;GO:0042981//regulation of apoptotic process;GO:0045843//negative regulation of striated muscle tissue development;GO:0046903//secretion
ncbi_109064716	783	569	886	0	0	0	34.23	28.66	34.25	0.00	0.00	0.00	32.38	0.001	-14.9828153651899	1.70564290840664e-15	1.57336695259996e-13	XM_019081755.1	PREDICTED: microtubule-associated proteins 1A/1B light chain 3B-like [Cyprinus carpio]	-	-	-	-	GO:0016020//membrane;GO:0044444//cytoplasmic part	-	GO:0006914//autophagy;GO:0006996//organelle organization;GO:0009267//cellular response to starvation
ncbi_109107723	24	11	14	56	168	192	1.36	0.71	0.71	19.75	43.71	59.49	0.926666666666667	40.9833333333333	5.46684304175994	1.7403707763634e-15	1.59928194817769e-13	XM_019120948.1	PREDICTED: reticulon-4-like [Cyprinus carpio]	-	-	-	-	-	-	-
MSTRG.103486	435	353	701	3	1	3	3.69	3.45	5.27	0.16	0.04	0.14	4.13666666666667	0.113333333333333	-5.18982455888002	1.7417446483834e-15	1.59928194817769e-13	--	Myosin light chain kinase, smooth muscle [Anabarilius grahami]	-	-	-	-	-	-	-
MSTRG.58093	872	807	730	0	0	0	58.74	62.42	42.85	0.00	0.00	0.00	54.67	0.001	-15.7384617550869	1.75828879650172e-15	1.60781003099249e-13	MCL1	PREDICTED: induced myeloid leukemia cell differentiation protein Mcl-1 homolog isoform X1 [Sinocyclocheilus anshuiensis]	Environmental Information Processing;Cellular Processes;Environmental Information Processing;Human Diseases	Signal transduction;Cell growth and death;Signal transduction;Cancers	ko04151//PI3K-Akt signaling pathway;ko04210//Apoptosis;ko04630//Jak-STAT signaling pathway;ko05206//MicroRNAs in cancer	K02539;K02539;K02539;K02539	-	-	-
ncbi_109090312	670	981	992	0	0	0	30.46	51.33	39.88	0.00	0.00	0.00	40.5566666666667	0.001	-15.3076514623372	1.75908312939692e-15	1.60781003099249e-13	XM_019104105.1	PREDICTED: type-2 angiotensin II receptor-like [Cyprinus carpio]	Environmental Information Processing;Organismal Systems;Organismal Systems	Signaling molecules and interaction;Circulatory system;Endocrine system	ko04080//Neuroactive ligand-receptor interaction;ko04261//Adrenergic signaling in cardiomyocytes;ko04614//Renin-angiotensin system	K04167;K04167;K04167	GO:0031224//intrinsic component of membrane	GO:0001595//angiotensin receptor activity	GO:0007186//G-protein coupled receptor signaling pathway
ncbi_109058858	746	617	1279	0	0	0	15.02	14.34	22.66	0.00	0.00	0.00	17.34	0.001	-14.0818162781092	1.80867058274579e-15	1.64679346961719e-13	XM_019076086.1	PREDICTED: P-selectin-like isoform X1 [Cyprinus carpio]	Environmental Information Processing	Signaling molecules and interaction	ko04514//Cell adhesion molecules (CAMs)	K06496	-	-	-
ncbi_109063527	0	0	0	41	86	108	0.00	0.00	0.00	8.33	12.60	19.04	0.001	13.3233333333333	13.7016674515866	1.80998030434616e-15	1.64679346961719e-13	XM_019080584.1	PREDICTED: hippocampus abundant transcript 1 protein-like [Cyprinus carpio]	-	-	-	-	GO:0031224//intrinsic component of membrane	-	-
ncbi_109046283	645	892	1515	0	0	0	8.67	13.78	17.99	0.00	0.00	0.00	13.48	0.001	-13.7185328760692	1.85897522773846e-15	1.68752701241658e-13	XM_019064064.1	PREDICTED: LOW QUALITY PROTEIN: lymphocyte antigen 75-like [Cyprinus carpio]	-	-	-	-	-	-	-
ncbi_109088608	5946	1460	22627	1	12	9	708.52	200.22	2383.89	1.07	6.89	5.85	1097.54333333333	4.60333333333333	-7.89738327243817	1.88776846752306e-15	1.7097788691566e-13	XM_019102772.1	PREDICTED: lysozyme C-like [Cyprinus carpio]	-	-	-	-	-	-	-
ncbi_109080093	675	758	556	0	5	4	140.02	181.14	102.04	0.00	4.74	4.59	141.066666666667	3.11	-5.50331873614963	1.9236409235942e-15	1.73832727986876e-13	XM_019095184.1	PREDICTED: 60S ribosomal protein L29-like [Cyprinus carpio]	Genetic Information Processing	Translation	ko03010//Ribosome	K02905	GO:0030529//intracellular ribonucleoprotein complex	GO:0005198//structural molecule activity	GO:0010467//gene expression
ncbi_109078178	736	808	1227	0	0	4	58.92	74.49	86.88	0.00	0.00	1.77	73.43	0.59	-6.95951083527303	1.98730575658545e-15	1.79180511353354e-13	XM_019093485.1	PREDICTED: DNA damage-inducible transcript 4 protein [Cyprinus carpio]	Environmental Information Processing;Environmental Information Processing;Cellular Processes	Signal transduction;Signal transduction;Transport and catabolism	ko04151//PI3K-Akt signaling pathway;ko04150//mTOR signaling pathway;ko04140//Autophagy - animal	K08270;K08270;K08270	GO:0043231//intracellular membrane-bounded organelle	-	GO:0009966//regulation of signal transduction;GO:0012501//programmed cell death
ncbi_109046870	609	515	549	1	3	7	9.58	9.33	7.64	0.10	0.22	0.61	8.85	0.31	-4.83533733458348	2.21383245087296e-15	1.99155170614342e-13	XM_019064653.1	PREDICTED: LOW QUALITY PROTEIN: adenylate cyclase type 9-like [Cyprinus carpio]	Environmental Information Processing;Environmental Information Processing;Environmental Information Processing;Environmental Information Processing;Environmental Information Processing;Organismal Systems;Organismal Systems;Organismal Systems;Organismal Systems;Organismal Systems;Organismal Systems;Environmental Information Processing;Metabolism;Organismal Systems;Organismal Systems;Organismal Sys…	Signal transduction;Signal transduction;Signal transduction;Signal transduction;Signal transduction;Immune system;Circulatory system;Endocrine system;Environmental adaptation;Circulatory system;Immune system;Signal transduction;Nucleotide metabolism;Nervous system;Nervous system;Environmental adaptation;Nervous system;Endocrine system;Cell growth and death;Endocrine system;Aging;Sensory system;En…	ko04024//cAMP signaling pathway;ko04020//Calcium signaling pathway;ko04015//Rap1 signaling pathway;ko04022//cGMP - PKG signaling pathway;ko04072//Phospholipase D signaling pathway;ko04062//Chemokine signaling pathway;ko04261//Adrenergic signaling in cardiomyocytes;ko04921//Oxytocin signaling pathway;ko04714//Thermogenesis;ko04270//Vascular smooth muscle contraction;ko04611//Platelet activation;ko…	K08049;K08049;K08049;K08049;K08049;K08049;K08049;K08049;K08049;K08049;K08049;K08049;K08049;K08049;K08049;K08049;K08049;K08049;K08049;K08049;K08049;K08049;K08049;K08049;K08049;K08049;K08049;K08049;K08049;K08049;K08049;K08049;K08049;K08049;K08049;K08049;K08049;K08049;K08049;K08049;K08049	-	-	-
MSTRG.57248	2233	2337	6686	7	39	10	116.37	140.21	308.10	2.31	9.40	2.88	188.226666666667	4.86333333333333	-5.27438174606429	2.25321983257801e-15	2.02242936073778e-13	VSIR	V-type immunoglobulin domain-containing suppressor of T-cell activation-like [Carassius auratus]	-	-	-	-	GO:0044459//plasma membrane part	GO:0005488//binding	GO:0030510//regulation of BMP signaling pathway;GO:0035739//CD4-positive, alpha-beta T cell proliferation;GO:0045597//positive regulation of cell differentiation
ncbi_109081073	1044	727	714	0	0	0	41.53	33.29	25.11	0.00	0.00	0.00	33.31	0.001	-15.0236677335617	2.3004632419212e-15	2.06020409885239e-13	XM_019096073.1	PREDICTED: metalloreductase STEAP4-like [Cyprinus carpio]	-	-	-	-	-	-	-
MSTRG.118309	1233	583	2461	0	0	0	75.92	41.31	133.98	0.00	0.00	0.00	83.7366666666667	0.001	-16.3535718689295	2.41144073255679e-15	2.15475985995041e-13	CTSS	PREDICTED: cathepsin S-like [Sinocyclocheilus anshuiensis]	Cellular Processes;Cellular Processes;Cellular Processes;Organismal Systems;Human Diseases	Transport and catabolism;Cell growth and death;Transport and catabolism;Immune system;Infectious diseases	ko04145//Phagosome;ko04210//Apoptosis;ko04142//Lysosome;ko04612//Antigen processing and presentation;ko05152//Tuberculosis	K01368;K01368;K01368;K01368;K01368	GO:0000323//lytic vacuole;GO:0005775//vacuolar lumen;GO:0031904//endosome lumen;GO:0044421//extracellular region part	GO:0001948//glycoprotein binding;GO:0004175//endopeptidase activity;GO:0032403//protein complex binding	GO:0002221//pattern recognition receptor signaling pathway;GO:0006508//proteolysis;GO:0009268//response to pH;GO:0022617//extracellular matrix disassembly;GO:0032414//positive regulation of ion transmembrane transporter activity;GO:0032870//cellular response to hormone stimulus;GO:0032963//collagen metabolic process;GO:0042590//antigen processing and presentation of exogenous peptide antigen via …
ncbi_109076908	703	810	782	0	0	0	36.28	48.11	35.66	0.00	0.00	0.00	40.0166666666667	0.001	-15.288313377284	2.49878540053836e-15	2.22782335866748e-13	XM_019092572.1	PREDICTED: protein Z-dependent protease inhibitor-like [Cyprinus carpio]	-	-	-	-	-	-	-
ncbi_109050692	158	108	139	228	239	154	11.46	9.37	8.56	106.89	86.18	68.63	9.79666666666667	87.2333333333333	3.15451666028406	2.5314875223827e-15	2.251142847203e-13	XM_019068265.1	PREDICTED: creatine kinase U-type, mitochondrial-like isoform X1 [Cyprinus carpio]	Metabolism;Metabolism	Global and overview maps;Amino acid metabolism	ko01100//Metabolic pathways;ko00330//Arginine and proline metabolism	K00933;K00933	-	GO:0016772//transferase activity, transferring phosphorus-containing groups;GO:0032550//purine ribonucleoside binding	GO:0006796//phosphate-containing compound metabolic process
ncbi_109053324	393	422	387	5	7	5	11.60	14.31	10.09	0.93	0.94	0.83	12	0.9	-3.73696559416621	2.53621321226115e-15	2.251142847203e-13	XM_019070728.1	PREDICTED: LOW QUALITY PROTEIN: E3 ubiquitin-protein ligase AMFR [Cyprinus carpio]	Genetic Information Processing	Folding, sorting and degradation	ko04141//Protein processing in endoplasmic reticulum	K10636	-	GO:0043169//cation binding	-
ncbi_109064162	1	8	2	70	245	471	0.06	0.55	0.11	26.52	67.72	155.77	0.24	83.3366666666667	8.43977317964201	2.64456695893202e-15	2.34211293733177e-13	XM_019081172.1	PREDICTED: low-density lipoprotein receptor-related protein 2-like [Cyprinus carpio]	Organismal Systems;Organismal Systems;Environmental Information Processing	Endocrine system;Digestive system;Signal transduction	ko04918//Thyroid hormone synthesis;ko04979//Cholesterol metabolism;ko04340//Hedgehog signaling pathway	K06233;K06233;K06233	-	-	GO:0003014//renal system process
ncbi_109058238	797	590	745	0	0	0	16.47	14.05	13.62	0.00	0.00	0.00	14.7133333333333	0.001	-13.8448365084458	2.68750866849485e-15	2.37237357860712e-13	XM_019075457.1	PREDICTED: LOW QUALITY PROTEIN: ATP-dependent RNA helicase DHX8 [Cyprinus carpio]	Genetic Information Processing	Transcription	ko03040//Spliceosome	K12818	GO:0043231//intracellular membrane-bounded organelle	GO:0004386//helicase activity;GO:0032550//purine ribonucleoside binding;GO:0042623//ATPase activity, coupled	GO:0035162//embryonic hemopoiesis;GO:0044763//single-organism cellular process
MSTRG.100031	530	650	1396	2	1	5	71.54	100.41	168.36	2.18	0.60	4.13	113.436666666667	2.30333333333333	-5.62202002464114	2.69061446875226e-15	2.37237357860712e-13	GRN	PREDICTED: granulins-like isoform X5 [Sinocyclocheilus rhinocerous]	-	-	-	-	GO:0031988//membrane-bounded vesicle	GO:0003723//RNA binding;GO:0005515//protein binding	GO:1990138//neuron projection extension
ncbi_109105657	374	616	726	1	3	4	14.90	31.74	25.66	0.25	0.71	0.96	24.1	0.64	-5.23481743111732	2.70403867517587e-15	2.37895843092235e-13	XM_019118924.1	PREDICTED: myelin basic protein [Cyprinus carpio]	-	-	-	-	GO:0044464//cell part	GO:0005198//structural molecule activity	-
ncbi_109076526	229	134	222	207	330	245	5.19	3.50	4.45	29.76	34.64	30.77	4.38	31.7233333333333	2.85654159543472	2.74666385717445e-15	2.41114830292883e-13	XM_019092218.1	PREDICTED: LOW QUALITY PROTEIN: protein FAM214A-like [Cyprinus carpio]	-	-	-	-	-	-	-
ncbi_109058977	1078	553	867	0	0	0	39.12	23.07	27.79	0.00	0.00	0.00	29.9933333333333	0.001	-14.8723542457453	2.77337529820012e-15	2.42925781054186e-13	XM_019076174.1	PREDICTED: tetraspanin-14-like [Cyprinus carpio]	-	-	-	-	GO:0031224//intrinsic component of membrane	-	-
ncbi_109050661	868	497	1157	7	4	11	10.43	6.87	12.29	0.53	0.22	0.73	9.86333333333333	0.493333333333333	-4.32144061556497	2.79138160862543e-15	2.43503715133219e-13	XM_019068240.1	PREDICTED: probable fructose-2,6-bisphosphatase TIGAR A [Cyprinus carpio]	Metabolism	Carbohydrate metabolism	ko00051//Fructose and mannose metabolism	K14634	-	GO:0050308//sugar-phosphatase activity	-
ncbi_109097866	0	0	0	40	87	45	0.00	0.00	0.00	11.22	17.83	11.10	0.001	13.3833333333333	13.7081498665709	2.79216617923525e-15	2.43503715133219e-13	XM_019111485.1	PREDICTED: forkhead box protein P1-B-like [Cyprinus carpio]	-	-	-	-	GO:0043231//intracellular membrane-bounded organelle	GO:0001071//nucleic acid binding transcription factor activity;GO:0003676//nucleic acid binding;GO:0043169//cation binding	GO:0010468//regulation of gene expression;GO:0034645//cellular macromolecule biosynthetic process
ncbi_109113719	966	993	2917	0	3	0	186.27	220.48	497.55	0.00	2.68	0.00	301.433333333333	0.893333333333333	-8.39842465278588	2.80322638208165e-15	2.43935660464282e-13	XM_019126538.1	thymosin beta-4 [Danio rerio]	Cellular Processes	Cell motility	ko04810//Regulation of actin cytoskeleton	K05764	GO:0044424//intracellular part	GO:0003779//actin binding	GO:0003143//embryonic heart tube morphogenesis;GO:0030837//negative regulation of actin filament polymerization
MSTRG.93271	793	590	1499	0	0	0	26.97	23.10	45.09	0.00	0.00	0.00	31.72	0.001	-14.9531051505913	2.88559885755847e-15	2.50557803410001e-13	--	STAT2 [Cyprinus carpio]	Organismal Systems;Environmental Information Processing;Organismal Systems;Cellular Processes;Organismal Systems;Organismal Systems;Organismal Systems;Organismal Systems;Organismal Systems;Organismal Systems;Organismal Systems;Human Diseases;Human Diseases;Human Diseases;Human Diseases;Human Diseases;Human Diseases;Human Diseases;Human Diseases;Human Diseases;Human Diseases;Human Diseases;Human D…	Immune system;Signal transduction;Endocrine system;Cell growth and death;Immune system;Development;Immune system;Immune system;Immune system;Immune system;Endocrine system;Cancers;Infectious diseases;Infectious diseases;Infectious diseases;Infectious diseases;Infectious diseases;Infectious diseases;Endocrine and metabolic diseases;Infectious diseases;Infectious diseases;Infectious diseases;Infect…	ko04062//Chemokine signaling pathway;ko04630//Jak-STAT signaling pathway;ko04919//Thyroid hormone signaling pathway;ko04217//Necroptosis;ko04621//NOD-like receptor signaling pathway;ko04380//Osteoclast differentiation;ko04625//C-type lectin receptor signaling pathway;ko04659//Th17 cell differentiation;ko04658//Th1 and Th2 cell differentiation;ko04620//Toll-like receptor signaling pathway;ko04917/…	K11220;K11220;K11220;K11220;K11220;K11220;K11220;K11220;K11220;K11220;K11220;K11220;K11220;K11220;K11220;K11220;K11220;K11220;K11220;K11220;K11220;K11220;K11220;K11220;K11220	-	-	-
ncbi_109111807	747	620	720	0	0	0	13.67	13.07	11.66	0.00	0.00	0.00	12.8	0.001	-13.6438561897747	3.0263147589061e-15	2.62206212798758e-13	XM_019124797.1	PREDICTED: tyrosine-protein phosphatase non-receptor type 23-like isoform X1 [Cyprinus carpio]	-	-	-	-	-	GO:0004721//phosphoprotein phosphatase activity	GO:0006511//ubiquitin-dependent protein catabolic process;GO:0048858//cell projection morphogenesis
MSTRG.108292	4453	4019	1827	41	40	42	100.90	104.84	36.60	5.89	4.19	5.26	80.78	5.11333333333333	-3.98166216392131	3.07763681416914e-15	2.66075691843168e-13	slc38a2	PREDICTED: sodium-coupled neutral amino acid transporter 2-like isoform X2 [Sinocyclocheilus anshuiensis]	Organismal Systems;Organismal Systems;Organismal Systems	Nervous system;Nervous system;Digestive system	ko04724//Glutamatergic synapse;ko04727//GABAergic synapse;ko04974//Protein digestion and absorption	K14207;K14207;K14207	-	-	-
ncbi_109110882	1329	1030	1487	0	1	0	264.99	236.63	262.30	0.00	1.36	0.00	254.64	0.453333333333333	-9.13367110110674	3.20293358871822e-15	2.7631009373776e-13	XM_019123836.1	PREDICTED: 60S ribosomal protein L15-like [Cyprinus carpio]	Genetic Information Processing	Translation	ko03010//Ribosome	K02877	GO:0030529//intracellular ribonucleoprotein complex	-	GO:0010467//gene expression
MSTRG.81837	821	511	1096	0	0	0	17.28	12.40	20.41	0.00	0.00	0.00	16.6966666666667	0.001	-14.0272724904241	3.27616385316169e-15	2.82018397894362e-13	Ptchd3	PREDICTED: patched domain-containing protein 3-like [Cyprinus carpio]	-	-	-	-	GO:0031224//intrinsic component of membrane;GO:0044441//ciliary part	-	-
ncbi_109088225	0	0	0	39	93	46	0.00	0.00	0.00	32.67	56.84	33.64	0.001	41.05	15.3250946015525	3.36874843195986e-15	2.89364623374926e-13	XM_019102398.1	PREDICTED: translocon-associated protein subunit delta-like [Cyprinus carpio]	Genetic Information Processing	Folding, sorting and degradation	ko04141//Protein processing in endoplasmic reticulum	K04571	GO:0031224//intrinsic component of membrane;GO:0043231//intracellular membrane-bounded organelle	-	-
ncbi_109078439	1100	747	3647	0	0	0	37.51	29.32	110.02	0.00	0.00	0.00	58.95	0.001	-15.8472041927545	3.43022533822924e-15	2.93847739226216e-13	XM_019093715.1	PREDICTED: endonuclease domain-containing 1 protein-like [Cyprinus carpio]	-	-	-	-	-	-	-
ncbi_109080743	1339	983	1728	0	0	1	45.96	38.85	52.42	0.00	0.00	0.19	45.7433333333333	0.0633333333333333	-9.49638077123208	3.43565405384415e-15	2.93847739226216e-13	XM_019095761.1	PREDICTED: CD82 antigen-like [Cyprinus carpio]	Cellular Processes	Cell growth and death	ko04115//p53 signaling pathway	K06509	GO:0031224//intrinsic component of membrane	-	-
ncbi_109058938	85	68	79	100	137	84	1.74	1.59	1.43	12.99	12.95	9.54	1.58666666666667	11.8266666666667	2.89797253099312	3.49813607277544e-15	2.98493622661186e-13	XM_019076134.1	PREDICTED: protein strawberry notch homolog 1-like [Cyprinus carpio]	-	-	-	-	-	-	-
ncbi_109106243	3	3	0	105	50	167	0.09	0.12	0.00	22.79	7.89	31.72	0.07	20.8	8.21501289097085	3.50491985949868e-15	2.98493622661186e-13	XM_019119624.1	PREDICTED: high affinity nerve growth factor receptor-like [Cyprinus carpio]	Environmental Information Processing;Environmental Information Processing;Environmental Information Processing;Cellular Processes;Organismal Systems;Organismal Systems	Signal transduction;Signal transduction;Signal transduction;Cell growth and death;Nervous system;Sensory system	ko04151//PI3K-Akt signaling pathway;ko04010//MAPK signaling pathway;ko04014//Ras signaling pathway;ko04210//Apoptosis;ko04722//Neurotrophin signaling pathway;ko04750//Inflammatory mediator regulation of TRP channels	K03176;K03176;K03176;K03176;K03176;K03176	GO:0016021//integral component of membrane	GO:0004713//protein tyrosine kinase activity;GO:0032550//purine ribonucleoside binding;GO:0038023//signaling receptor activity	GO:0006464//cellular protein modification process;GO:0006796//phosphate-containing compound metabolic process;GO:0006954//inflammatory response;GO:0007167//enzyme linked receptor protein signaling pathway;GO:0009617//response to bacterium
MSTRG.32977	25454	16145	10017	173	114	208	636.95	465.11	221.64	27.42	13.19	28.79	441.233333333333	23.1333333333333	-4.25349671742911	3.53733787231802e-15	3.00613509140694e-13	MGAM	sucrase-isomaltase, intestinal-like [Carassius auratus]	Metabolism;Organismal Systems;Metabolism;Metabolism	Global and overview maps;Digestive system;Carbohydrate metabolism;Carbohydrate metabolism	ko01100//Metabolic pathways;ko04973//Carbohydrate digestion and absorption;ko00500//Starch and sucrose metabolism;ko00052//Galactose metabolism	K12047;K12047;K12047;K12047	GO:0031988//membrane-bounded vesicle;GO:0042995//cell projection;GO:0043231//intracellular membrane-bounded organelle;GO:0098589//membrane region	GO:0004564//beta-fructofuranosidase activity;GO:0090599//alpha-glucosidase activity	GO:0005982//starch metabolic process;GO:0007586//digestion;GO:0044710//single-organism metabolic process;GO:0051704//multi-organism process
ncbi_109100205	22	19	16	69	59	49	2.63	2.67	1.69	53.00	33.27	32.64	2.33	39.6366666666667	4.08843378099651	3.66496961488593e-15	3.10798760844531e-13	XM_019113695.1	PREDICTED: F-box only protein 11-like [Cyprinus carpio]	-	-	-	-	GO:0043231//intracellular membrane-bounded organelle;GO:0043232//intracellular non-membrane-bounded organelle	GO:0008276//protein methyltransferase activity;GO:0019787//ubiquitin-like protein transferase activity;GO:0046914//transition metal ion binding	GO:0018216//peptidyl-arginine methylation;GO:0019941//modification-dependent protein catabolic process;GO:0032446//protein modification by small protein conjugation;GO:0050954//sensory perception of mechanical stimulus
ncbi_109053989	685	535	937	0	0	0	25.16	22.62	30.43	0.00	0.00	0.00	26.07	0.001	-14.6701029624229	3.72758572939521e-15	3.15439044922677e-13	XM_019071302.1	PREDICTED: V-type proton ATPase subunit S1-like [Cyprinus carpio]	Metabolism;Cellular Processes;Cellular Processes;Metabolism	Global and overview maps;Transport and catabolism;Transport and catabolism;Energy metabolism	ko01100//Metabolic pathways;ko04145//Phagosome;ko04142//Lysosome;ko00190//Oxidative phosphorylation	K03662;K03662;K03662;K03662	GO:0033176//proton-transporting V-type ATPase complex	GO:0015078//hydrogen ion transmembrane transporter activity;GO:0019829//cation-transporting ATPase activity	GO:0015988//energy coupled proton transmembrane transport, against electrochemical gradient;GO:0048753//pigment granule organization;GO:0060041//retina development in camera-type eye
ncbi_109100685	621	600	963	0	0	0	27.49	30.57	37.69	0.00	0.00	0.00	31.9166666666667	0.001	-14.9620223658659	3.84060881472929e-15	3.24316273314835e-13	XM_019114124.1	PREDICTED: transmembrane protein 50A [Cyprinus carpio]	-	-	-	-	GO:0031224//intrinsic component of membrane	-	-
ncbi_109068245	1657	783	3389	12	25	9	44.95	23.72	80.21	1.74	2.60	1.14	49.6266666666667	1.82666666666667	-4.76383025709862	3.92697674455107e-15	3.3036576792806e-13	XM_019085097.1	PREDICTED: EF-hand domain-containing protein D2-like isoform X2 [Cyprinus carpio]	-	-	-	-	-	-	-
ncbi_109079218	783	569	1490	0	0	0	38.34	32.08	64.49	0.00	0.00	0.00	44.97	0.001	-15.4566752635564	3.9287902399937e-15	3.3036576792806e-13	XM_019094400.1	PREDICTED: macrosialin-like [Cyprinus carpio]	Cellular Processes	Transport and catabolism	ko04142//Lysosome	K06501	-	-	-
ncbi_109079282	4	0	0	43	96	71	0.29	0.00	0.00	18.31	29.71	26.41	0.0966666666666667	24.81	8.00368752548601	3.96663629111894e-15	3.32847451134186e-13	XM_019094455.1	PREDICTED: transmembrane protein 131-like [Cyprinus carpio]	-	-	-	-	-	-	-
ncbi_109064543	1616	2274	920	0	3	0	94.63	153.29	47.66	0.00	0.81	0.00	98.5266666666667	0.27	-8.51141103154478	4.09613966528108e-15	3.42993732726744e-13	XM_019081586.1	PREDICTED: carboxypeptidase A2-like [Cyprinus carpio]	-	-	-	-	-	GO:0008235//metalloexopeptidase activity;GO:0046914//transition metal ion binding	GO:0019538//protein metabolic process
ncbi_109102724	1018	888	1328	0	2	0	46.54	46.74	53.69	0.00	0.42	0.00	48.99	0.14	-8.45091665422525	4.1758034638626e-15	3.48932932957322e-13	XM_019116093.1	PREDICTED: integral membrane protein 2B-like [Cyprinus carpio]	-	-	-	-	-	-	-
MSTRG.71384	491	340	820	1	2	2	10.08	8.03	14.88	0.13	0.19	0.23	10.9966666666667	0.183333333333333	-5.90645334904028	4.33437344403088e-15	3.6142702317637e-13	ITGA8	PREDICTED: integrin alpha-8-like [Sinocyclocheilus grahami]	Environmental Information Processing;Cellular Processes;Cellular Processes;Environmental Information Processing;Organismal Systems;Environmental Information Processing;Human Diseases;Organismal Systems;Human Diseases;Human Diseases;Human Diseases;Human Diseases;Human Diseases;Human Diseases	Signal transduction;Cell motility;Cellular community - eukaryotes;Signal transduction;Immune system;Signaling molecules and interaction;Cancers;Immune system;Infectious diseases;Cardiovascular diseases;Cardiovascular diseases;Cardiovascular diseases;Cancers;Cardiovascular diseases	ko04151//PI3K-Akt signaling pathway;ko04810//Regulation of actin cytoskeleton;ko04510//Focal adhesion;ko04015//Rap1 signaling pathway;ko04611//Platelet activation;ko04512//ECM-receptor interaction;ko05200//Pathways in cancer;ko04640//Hematopoietic cell lineage;ko05165//Human papillomavirus infection;ko05418//Fluid shear stress and atherosclerosis;ko05414//Dilated cardiomyopathy (DCM);ko05412//Arr…	K06476;K06476;K06476;K06476;K06476;K06476;K06476;K06476;K06476;K06476;K06476;K06476;K06476;K06476	GO:0005924//cell-substrate adherens junction;GO:0008305//integrin complex;GO:0030667//secretory granule membrane;GO:0044421//extracellular region part	GO:0005515//protein binding	GO:0000904//cell morphogenesis involved in differentiation;GO:0001775//cell activation;GO:0007166//cell surface receptor signaling pathway;GO:0007596//blood coagulation;GO:0031589//cell-substrate adhesion;GO:0043062//extracellular structure organization;GO:0048513//animal organ development;GO:0048646//anatomical structure formation involved in morphogenesis;GO:0050673//epithelial cell proliferati…
ncbi_109101435	657	545	783	0	0	0	12.10	11.56	12.75	0.00	0.00	0.00	12.1366666666667	0.001	-13.5670846196107	4.41447238006906e-15	3.67339282926496e-13	XM_019114799.1	PREDICTED: beta-2 adrenergic receptor-like [Cyprinus carpio]	Environmental Information Processing;Environmental Information Processing;Environmental Information Processing;Environmental Information Processing;Organismal Systems;Organismal Systems;Organismal Systems;Organismal Systems	Signaling molecules and interaction;Signal transduction;Signal transduction;Signal transduction;Circulatory system;Digestive system;Endocrine system;Endocrine system	ko04080//Neuroactive ligand-receptor interaction;ko04024//cAMP signaling pathway;ko04020//Calcium signaling pathway;ko04022//cGMP - PKG signaling pathway;ko04261//Adrenergic signaling in cardiomyocytes;ko04970//Salivary secretion;ko04923//Regulation of lipolysis in adipocyte;ko04924//Renin secretion	K04142;K04142;K04142;K04142;K04142;K04142;K04142;K04142	GO:0031224//intrinsic component of membrane	GO:0004939//beta-adrenergic receptor activity	GO:0006937//regulation of muscle contraction;GO:0007188//adenylate cyclase-modulating G-protein coupled receptor signaling pathway;GO:0008016//regulation of heart contraction
ncbi_109064527	414	329	490	10	14	10	27.60	25.24	28.90	4.22	4.31	3.68	27.2466666666667	4.07	-2.74297904303326	4.53455901812308e-15	3.76547518299111e-13	XM_019081568.1	PREDICTED: PRA1 family protein 3-like [Cyprinus carpio]	-	-	-	-	-	-	-
ncbi_109105901	681	587	704	0	0	0	20.21	20.06	18.48	0.00	0.00	0.00	19.5833333333333	0.001	-14.2573387305059	4.6694392993063e-15	3.86943453304756e-13	XM_019119188.1	PREDICTED: tuftelin-like [Cyprinus carpio]	-	-	-	-	-	-	-
MSTRG.100664	968	825	640	0	0	0	10.93	10.77	6.14	0.00	0.00	0.00	9.28	0.001	-13.1799090900149	4.79506677294013e-15	3.96531174005745e-13	TY3B-I	Retrovirus-related Pol polyprotein from transposon 17.6 [Exaiptasia pallida]	-	-	-	-	-	-	-
ncbi_109060668	663	520	863	0	0	0	17.36	15.67	19.97	0.00	0.00	0.00	17.6666666666667	0.001	-14.1087422385041	4.87358136297735e-15	4.02191295041408e-13	XM_019077830.1	PREDICTED: interleukin-12 receptor subunit beta-2-like [Cyprinus carpio]	Environmental Information Processing;Environmental Information Processing;Organismal Systems	Signaling molecules and interaction;Signal transduction;Immune system	ko04060//Cytokine-cytokine receptor interaction;ko04630//Jak-STAT signaling pathway;ko04658//Th1 and Th2 cell differentiation	K05064;K05064;K05064	-	-	-
ncbi_109110881	397	352	439	10	8	6	8.36	8.53	8.19	1.38	0.77	0.64	8.36	0.93	-3.16820032097285	4.95448917529562e-15	4.08025168329191e-13	XM_019123835.1	PREDICTED: nuclear receptor subfamily 1 group D member 2 [Cyprinus carpio]	-	-	-	-	GO:0043231//intracellular membrane-bounded organelle	GO:0001071//nucleic acid binding transcription factor activity;GO:0003677//DNA binding;GO:0038023//signaling receptor activity;GO:0046914//transition metal ion binding	GO:0009755//hormone-mediated signaling pathway;GO:0010468//regulation of gene expression;GO:0034645//cellular macromolecule biosynthetic process
ncbi_109051992	456	377	580	3	0	2	16.49	15.69	18.52	0.73	0.00	0.39	16.9	0.373333333333333	-5.5004151098331	5.16642900516051e-15	4.24603924535229e-13	XM_019069465.1	PREDICTED: cAMP-dependent protein kinase type I-alpha regulatory subunit isoform X1 [Cyprinus carpio]	Organismal Systems	Endocrine system	ko04910//Insulin signaling pathway	K04739	GO:0044424//intracellular part	GO:0019887//protein kinase regulator activity	-
ncbi_109055744	26	23	29	44	59	54	3.14	3.18	3.13	33.47	32.85	36.24	3.15	34.1866666666667	3.44001002751031	5.20419066055513e-15	4.26829123950499e-13	XM_019072929.1	PREDICTED: neurobeachin-like protein 1 [Cyprinus carpio]	-	-	-	-	-	-	-
ncbi_109055720	1221	1322	1928	55	48	36	63.58	79.29	88.80	18.20	11.67	10.45	77.2233333333333	13.44	-2.52250369121721	5.22722919938692e-15	4.27840140741624e-13	XM_019072909.1	PREDICTED: tubulin beta-1 chain-like [Cyprinus carpio]	Cellular Processes;Cellular Processes	Transport and catabolism;Cellular community - eukaryotes	ko04145//Phagosome;ko04540//Gap junction	K07375;K07375	GO:0015630//microtubule cytoskeleton;GO:0032991//macromolecular complex	GO:0005198//structural molecule activity;GO:0017111//nucleoside-triphosphatase activity;GO:0032550//purine ribonucleoside binding	GO:0043623//cellular protein complex assembly;GO:0044763//single-organism cellular process
ncbi_109057285	694	522	1089	0	0	0	26.10	22.59	36.21	0.00	0.00	0.00	28.3	0.001	-14.7885144326066	5.2635150242223e-15	4.29929073818992e-13	XM_019074506.1	PREDICTED: lymphocyte cytosolic protein 2-like isoform X1 [Cyprinus carpio]	-	-	-	-	-	-	-
ncbi_109069654	1223	1112	1055	0	2	0	47.74	49.92	36.39	0.00	0.29	0.00	44.6833333333333	0.0966666666666667	-8.85250260374235	5.43456792261149e-15	4.42994922377445e-13	XM_019086282.1	PREDICTED: arrestin domain-containing protein 2-like isoform X1 [Cyprinus carpio]	-	-	-	-	-	-	-
ncbi_109046492	390	471	887	7	7	6	23.66	32.88	47.53	2.79	1.96	2.01	34.69	2.25333333333333	-3.94438718972536	5.64660541455871e-15	4.59341575291862e-13	XM_019064236.1	PREDICTED: coiled-coil domain-containing glutamate-rich protein 1-like [Cyprinus carpio]	-	-	-	-	-	-	-
ncbi_109064741	1204	965	1647	0	1	0	32.07	29.59	38.79	0.00	0.12	0.00	33.4833333333333	0.04	-9.7092274428995	5.71007776852126e-15	4.63560825671293e-13	XM_019081775.1	PREDICTED: LOW QUALITY PROTEIN: interferon alpha/beta receptor 1-like [Sinocyclocheilus rhinocerous]	Environmental Information Processing;Environmental Information Processing;Cellular Processes;Environmental Information Processing;Organismal Systems;Organismal Systems;Organismal Systems;Organismal Systems	Signaling molecules and interaction;Signal transduction;Cell growth and death;Signal transduction;Development;Immune system;Immune system;Immune system	ko04060//Cytokine-cytokine receptor interaction;ko04630//Jak-STAT signaling pathway;ko04217//Necroptosis;ko04066//HIF-1 signaling pathway;ko04380//Osteoclast differentiation;ko04659//Th17 cell differentiation;ko04650//Natural killer cell mediated cytotoxicity;ko04658//Th1 and Th2 cell differentiation	K05133;K05133;K05133;K05133;K05133;K05133;K05133;K05133	-	-	-
ncbi_109079128	483	411	587	16	15	14	5.80	5.68	6.23	1.19	0.81	0.95	5.90333333333333	0.983333333333333	-2.58577735250271	5.74928059129192e-15	4.6579668433546e-13	XM_019094291.1	PREDICTED: serine/threonine-protein kinase WNK1-like [Cyprinus carpio]	-	-	-	-	-	-	-
ncbi_109096503	414	304	503	4	1	3	13.89	11.76	14.92	0.85	0.16	0.56	13.5233333333333	0.523333333333333	-4.69157683831464	6.00469866675684e-15	4.85505413254254e-13	XM_019110104.1	Phospholipase B domain containing 2 [Homo sapiens]	-	-	-	-	-	-	-
ncbi_109104737	9377	11586	702	9	8	8	669.61	953.87	44.29	4.82	3.13	3.16	555.923333333333	3.70333333333333	-7.22991771534422	6.41420546157473e-15	5.17568069790339e-13	XM_019118014.1	PREDICTED: CD209 antigen-like protein C isoform X1 [Cyprinus carpio]	-	-	-	-	-	-	-
ncbi_109100122	9	10	19	204	77	75	0.29	0.37	0.54	41.58	11.45	13.35	0.4	22.1266666666667	5.78964231846978	6.60409947974096e-15	5.3181641415285e-13	XM_019113622.1	PREDICTED: archaemetzincin-2 [Cyprinus carpio]	-	-	-	-	-	-	-
ncbi_109048007	0	0	0	35	62	61	0.00	0.00	0.00	14.52	18.45	22.01	0.001	18.3266666666667	14.1616567856792	6.61763828885958e-15	5.31834423608912e-13	XM_019065680.1	PREDICTED: serine/threonine-protein kinase TAO1-like [Cyprinus carpio]	Environmental Information Processing	Signal transduction	ko04010//MAPK signaling pathway	K04429	GO:0031988//membrane-bounded vesicle	GO:0004672//protein kinase activity;GO:0019887//protein kinase regulator activity;GO:0019900//kinase binding;GO:0032550//purine ribonucleoside binding	GO:0000077//DNA damage checkpoint;GO:0001934//positive regulation of protein phosphorylation;GO:0006259//DNA metabolic process;GO:0012501//programmed cell death;GO:0032874//positive regulation of stress-activated MAPK cascade;GO:0033043//regulation of organelle organization
ncbi_109081738	822	495	1359	0	0	0	47.61	33.03	69.63	0.00	0.00	0.00	50.09	0.001	-15.6122349911453	6.70862651161133e-15	5.38064176961405e-13	XM_019096710.1	PREDICTED: cysteine and glycine-rich protein 1-like [Cyprinus carpio]	-	-	-	-	GO:0044464//cell part	GO:0046914//transition metal ion binding	GO:0001667//ameboidal-type cell migration;GO:0007166//cell surface receptor signaling pathway;GO:0009887//organ morphogenesis;GO:0048598//embryonic morphogenesis;GO:0051403//stress-activated MAPK cascade
ncbi_109055341	345	290	345	5	5	4	13.04	12.61	11.54	1.20	0.90	0.84	12.3966666666667	0.98	-3.66102668777563	6.88014605353041e-15	5.50715017374973e-13	XM_019072567.1	PREDICTED: LOW QUALITY PROTEIN: importin subunit alpha-3-like [Cyprinus carpio]	-	-	-	-	GO:0031988//membrane-bounded vesicle;GO:0043231//intracellular membrane-bounded organelle	GO:0022892//substrate-specific transporter activity	GO:0000302//response to reactive oxygen species;GO:0006886//intracellular protein transport
ncbi_109071099	0	0	4	45	58	42	0.00	0.00	0.29	21.47	20.24	17.50	0.0966666666666667	19.7366666666667	7.67364414329505	7.27061078715564e-15	5.80805472121142e-13	XM_019087569.1	PREDICTED: LOW QUALITY PROTEIN: MOB kinase activator 3A-like [Cyprinus carpio]	-	-	-	-	-	GO:0016772//transferase activity, transferring phosphorus-containing groups	GO:0006796//phosphate-containing compound metabolic process
ncbi_109077050	159	138	179	136	203	152	14.48	14.47	14.42	78.37	85.61	76.33	14.4566666666667	80.1033333333333	2.47012733615175	7.30541134901959e-15	5.81260438451276e-13	XM_019092697.1	PREDICTED: eukaryotic translation initiation factor 3 subunit F-like [Cyprinus carpio]	Genetic Information Processing	Translation	ko03013//RNA transport	K03249	GO:0043234//protein complex;GO:0044424//intracellular part	-	GO:0006412//translation
ncbi_109088130	159	138	179	136	203	152	14.48	14.47	14.42	78.37	85.61	76.33	14.4566666666667	80.1033333333333	2.47012733615175	7.30541134901959e-15	5.81260438451276e-13	XM_019102285.1	PREDICTED: eukaryotic translation initiation factor 3 subunit F-like [Cyprinus carpio]	Genetic Information Processing	Translation	ko03013//RNA transport	K03249	GO:0043234//protein complex;GO:0044424//intracellular part	-	GO:0006412//translation
ncbi_109048047	751	608	1852	0	0	0	22.53	21.00	49.13	0.00	0.00	0.00	30.8866666666667	0.001	-14.9146965611995	7.45714051136813e-15	5.92153292853013e-13	XM_019065725.1	PREDICTED: lactosylceramide 1,3-N-acetyl-beta-D-glucosaminyltransferase [Cyprinus carpio]	Metabolism;Metabolism	Global and overview maps;Glycan biosynthesis and metabolism	ko01100//Metabolic pathways;ko00601//Glycosphingolipid biosynthesis - lacto and neolacto series	K03766;K03766	GO:0031090//organelle membrane;GO:0031224//intrinsic component of membrane;GO:0043231//intracellular membrane-bounded organelle	GO:0008375//acetylglucosaminyltransferase activity	GO:0006464//cellular protein modification process
ncbi_109090575	753	515	1197	1	11	4	19.64	15.46	27.61	0.17	1.33	0.58	20.9033333333333	0.693333333333333	-4.91404008610424	7.55576465603161e-15	5.98794348990505e-13	XM_019104411.1	PREDICTED: LOW QUALITY PROTEIN: zinc metalloproteinase-disintegrin-like batroxstatin-1 [Cyprinus carpio]	-	-	-	-	-	-	-
MSTRG.17778	703	492	2133	5	3	2	63.69	51.55	180.17	3.40	1.06	1.29	98.47	1.91666666666667	-5.68301289768846	7.58334560447799e-15	5.99790079473386e-13	--	hypothetical protein DPX16_12697 [Anabarilius grahami]	-	-	-	-	-	-	-
ncbi_109082844	359	202	403	564	577	393	12.99	8.41	12.91	129.24	96.49	78.58	11.4366666666667	101.436666666667	3.14884071235256	7.6201220443543e-15	6.01507736552568e-13	XM_019097676.1	PREDICTED: protein NLRC3-like [Cyprinus carpio]	-	-	-	-	-	-	-
ncbi_109045906	955	801	607	0	0	0	50.64	48.90	28.44	0.00	0.00	0.00	42.66	0.001	-15.3805963452279	7.66392028139687e-15	6.03771802523775e-13	XM_019063723.1	PREDICTED: mesothelin isoform X1 [Scleropages formosus]	-	-	-	-	-	-	-
ncbi_109103621	1593	850	1642	0	1	0	39.91	24.50	36.37	0.00	0.12	0.00	33.5933333333333	0.04	-9.7139592402486	7.92188226938509e-15	6.2286579055862e-13	XM_019116996.1	PREDICTED: sialic acid-binding Ig-like lectin 6 [Cyprinus carpio]	-	-	-	-	-	-	-
ncbi_109057811	2172	1805	2652	129	138	104	75.33	72.60	83.71	34.07	25.93	23.93	77.2133333333333	27.9766666666667	-1.46462591601792	7.9412445675772e-15	6.23161474495419e-13	XM_019075052.1	PREDICTED: baculoviral IAP repeat-containing protein 2-like isoform X1 [Cyprinus carpio]	Cellular Processes;Cellular Processes;Environmental Information Processing;Genetic Information Processing;Cellular Processes;Organismal Systems;Environmental Information Processing;Environmental Information Processing;Organismal Systems;Cellular Processes	Cellular community - eukaryotes;Cell growth and death;Signal transduction;Folding, sorting and degradation;Cell growth and death;Immune system;Signal transduction;Signal transduction;Immune system;Cell growth and death	ko04510//Focal adhesion;ko04210//Apoptosis;ko04390//Hippo signaling pathway;ko04120//Ubiquitin mediated proteolysis;ko04217//Necroptosis;ko04621//NOD-like receptor signaling pathway;ko04668//TNF signaling pathway;ko04064//NF-kappa B signaling pathway;ko04624//Toll and Imd signaling pathway;ko04215//Apoptosis - multiple species	K16060;K16060;K16060;K16060;K16060;K16060;K16060;K16060;K16060;K16060	-	-	-
ncbi_109111018	25	30	54	67	112	84	1.35	1.78	2.53	21.26	28.15	23.77	1.88666666666667	24.3933333333333	3.6925754575072	8.34849140287498e-15	6.53834203163985e-13	XM_019123981.1	PREDICTED: transformer-2 protein homolog alpha-like isoform X1 [Cyprinus carpio]	Genetic Information Processing	Transcription	ko03040//Spliceosome	K12897	-	-	-
ncbi_109059933	745	450	972	0	0	0	39.82	27.69	45.94	0.03	0.00	0.00	37.8166666666667	0.01	-11.8848064878385	1.00843751159789e-14	7.86899997369932e-13	XM_019077102.1	Calmodulin [Tupaia chinensis]	Environmental Information Processing;Environmental Information Processing;Environmental Information Processing;Environmental Information Processing;Environmental Information Processing;Organismal Systems;Organismal Systems;Organismal Systems;Organismal Systems;Organismal Systems;Cellular Processes;Environmental Information Processing;Organismal Systems;Organismal Systems;Cellular Processes;Organi…	Signal transduction;Signal transduction;Signal transduction;Signal transduction;Signal transduction;Circulatory system;Endocrine system;Endocrine system;Circulatory system;Nervous system;Cell growth and death;Signal transduction;Environmental adaptation;Nervous system;Cell growth and death;Endocrine system;Endocrine system;Sensory system;Endocrine system;Signal transduction;Endocrine system;Endoc…	ko04024//cAMP signaling pathway;ko04020//Calcium signaling pathway;ko04015//Rap1 signaling pathway;ko04014//Ras signaling pathway;ko04022//cGMP - PKG signaling pathway;ko04261//Adrenergic signaling in cardiomyocytes;ko04921//Oxytocin signaling pathway;ko04910//Insulin signaling pathway;ko04270//Vascular smooth muscle contraction;ko04728//Dopaminergic synapse;ko04218//Cellular senescence;ko04371//…	K02183;K02183;K02183;K02183;K02183;K02183;K02183;K02183;K02183;K02183;K02183;K02183;K02183;K02183;K02183;K02183;K02183;K02183;K02183;K02183;K02183;K02183;K02183;K02183;K02183;K02183;K02183;K02183;K02183;K02183	-	-	-
ncbi_109057509	1488	1370	727	0	3	0	70.48	74.68	30.43	0.00	0.57	0.00	58.53	0.19	-8.2670330498866	1.00869460380904e-14	7.86899997369932e-13	XM_019074752.1	PREDICTED: LOW QUALITY PROTEIN: p53 apoptosis effector related to PMP-22-like [Cyprinus carpio]	Cellular Processes	Cell growth and death	ko04115//p53 signaling pathway	K10136	GO:0031224//intrinsic component of membrane	-	GO:0006915//apoptotic process
MSTRG.68337	950	1093	2254	0	0	2	14.73	19.51	30.90	0.00	0.00	0.17	21.7133333333333	0.0566666666666667	-8.58186516314556	1.02826440731032e-14	8.00603059586523e-13	pol	PREDICTED: neuron navigator 3-like [Poecilia mexicana]	-	-	-	-	-	-	-
ncbi_109061070	653	464	815	0	0	0	16.99	13.87	18.71	0.00	0.00	0.00	16.5233333333333	0.001	-14.0122171376365	1.03151902298576e-14	8.0157456840656e-13	XM_019078208.1	PREDICTED: zyxin-like isoform X1 [Cyprinus carpio]	Cellular Processes	Cellular community - eukaryotes	ko04510//Focal adhesion	K06273	-	GO:0046914//transition metal ion binding	-
ncbi_109110891	666	594	620	0	0	0	20.79	21.35	17.11	0.00	0.00	0.00	19.75	0.001	-14.2695650328392	1.04166065307553e-14	8.07883685536756e-13	XM_019123845.1	PREDICTED: transmembrane protein 59-like [Cyprinus carpio]	-	-	-	-	GO:0031224//intrinsic component of membrane	-	-
ncbi_109050392	932	488	539	0	2	2	83.75	50.63	43.21	0.00	0.84	0.72	59.1966666666667	0.52	-6.8308605072593	1.09385296687093e-14	8.4671851168137e-13	XR_002011216.1	PREDICTED: membrane-spanning 4-domains subfamily A member 4A-like isoform X1 [Cyprinus carpio]	-	-	-	-	-	-	-
MSTRG.108299	871	759	585	0	0	0	59.85	60.04	35.54	0.00	0.00	0.00	51.81	0.001	-15.6609429631374	1.10704480530085e-14	8.55272410315791e-13	slc38a2	PREDICTED: sodium-coupled neutral amino acid transporter 2 isoform X1 [Sinocyclocheilus anshuiensis]	Organismal Systems;Organismal Systems;Organismal Systems	Nervous system;Nervous system;Digestive system	ko04724//Glutamatergic synapse;ko04727//GABAergic synapse;ko04974//Protein digestion and absorption	K14207;K14207;K14207	-	-	-
ncbi_109100396	929	719	1457	13	25	27	9.21	8.20	12.77	0.84	1.13	1.49	10.06	1.15333333333333	-3.12474886288996	1.1129251181048e-14	8.56646606401143e-13	XM_019113849.1	PREDICTED: LOW QUALITY PROTEIN: cation-independent mannose-6-phosphate receptor-like [Cyprinus carpio]	Cellular Processes;Cellular Processes	Transport and catabolism;Transport and catabolism	ko04144//Endocytosis;ko04142//Lysosome	K06564;K06564	GO:0031224//intrinsic component of membrane;GO:0044424//intracellular part	-	-
ncbi_109050267	587	546	1098	0	0	0	19.63	21.02	32.48	0.00	0.00	0.00	24.3766666666667	0.001	-14.5732132408541	1.11311298563465e-14	8.56646606401143e-13	XM_019067925.1	PREDICTED: LOW QUALITY PROTEIN: mitogen-activated protein kinase kinase kinase kinase 5-like [Cyprinus carpio]	-	-	-	-	-	-	-
MSTRG.6901	710	521	1044	7	6	14	10.17	8.59	13.21	0.64	0.40	1.11	10.6566666666667	0.716666666666667	-3.89431017919106	1.12332167120981e-14	8.6284065752812e-13	TBC1D10B	TBC1 domain family member 10B [Anabarilius grahami]	-	-	-	-	GO:0016020//membrane;GO:0031988//membrane-bounded vesicle;GO:0042995//cell projection;GO:0044424//intracellular part	GO:0008047//enzyme activator activity;GO:0019904//protein domain specific binding;GO:0032550//purine ribonucleoside binding	GO:0016192//vesicle-mediated transport;GO:0022604//regulation of cell morphogenesis;GO:0030162//regulation of proteolysis;GO:0031638//zymogen activation;GO:0043087//regulation of GTPase activity
ncbi_109060267	515	459	1312	6	8	7	61.33	62.93	138.06	4.74	4.25	4.38	87.44	4.45666666666667	-4.29425643629971	1.15217606201895e-14	8.83305494609617e-13	XM_019077425.1	PREDICTED: granulins-like isoform X1 [Cyprinus carpio]	-	-	-	-	-	-	-
ncbi_109108503	1062	1916	5287	0	0	1	30.87	64.14	135.89	0.00	0.00	0.16	76.9666666666667	0.0533333333333333	-10.4949805526615	1.15863746195814e-14	8.86557423477627e-13	XM_019121646.1	PREDICTED: probable polyketide synthase 16 [Sinocyclocheilus rhinocerous]	-	-	-	-	-	-	-
MSTRG.52958	1175	513	2724	0	0	0	38.20	16.60	87.00	0.00	0.00	0.00	47.2666666666667	0.001	-15.5285355062931	1.16403980998261e-14	8.88988108801632e-13	--	Thy1 protein [Danio rerio]	Organismal Systems	Immune system	ko04670//Leukocyte transendothelial migration	K06514	-	-	-
ncbi_109067199	1379	1404	1316	1353	2162	1723	143.44	168.14	121.09	891.86	1039.80	991.26	144.223333333333	974.306666666667	2.75607134595234	1.20911736993784e-14	9.21652022711013e-13	XM_019084206.1	PREDICTED: 60S ribosomal protein L10a-like [Cyprinus carpio]	Genetic Information Processing	Translation	ko03010//Ribosome	K02865	GO:0044391//ribosomal subunit	GO:0005198//structural molecule activity	GO:0010467//gene expression
ncbi_109082606	559	372	566	12	13	5	28.28	21.69	25.34	3.74	3.02	1.51	25.1033333333333	2.75666666666667	-3.18688221063408	1.2187972809635e-14	9.27260971357031e-13	XM_019097458.1	PREDICTED: ubiquitin-conjugating enzyme E2 L3 [Clupea harengus]	Genetic Information Processing	Folding, sorting and degradation	ko04120//Ubiquitin mediated proteolysis	K04552	-	GO:0003824//catalytic activity	-
ncbi_109075563	0	0	0	44	50	36	0.00	0.00	0.00	14.91	12.37	10.58	0.001	12.62	13.6234242898699	1.26353725288915e-14	9.5947157708932e-13	XM_019091458.1	PREDICTED: LOW QUALITY PROTEIN: E3 ubiquitin-protein ligase RNF115-like [Cyprinus carpio]	-	-	-	-	-	GO:0046914//transition metal ion binding	-
ncbi_109094855	1165	633	465	5	2	3	87.46	54.71	30.87	2.38	0.69	1.25	57.68	1.44	-5.32393044779851	1.41800092218756e-14	1.07472092664166e-12	XM_019108547.1	PREDICTED: nucleolin-like [Cyprinus carpio]	-	-	-	-	-	GO:0097159//organic cyclic compound binding	GO:0006351//transcription, DNA-templated;GO:0016072//rRNA metabolic process
ncbi_109092279	675	474	1169	0	0	0	11.32	9.15	17.33	0.00	0.00	0.00	12.6	0.001	-13.6211361132746	1.43447650041507e-14	1.08344218631777e-12	XM_019106028.1	PREDICTED: serine/threonine-protein kinase A-Raf-like [Cyprinus carpio]	Environmental Information Processing;Cellular Processes;Organismal Systems;Organismal Systems;Environmental Information Processing;Environmental Information Processing;Organismal Systems;Organismal Systems;Organismal Systems;Organismal Systems;Organismal Systems;Organismal Systems	Signal transduction;Cell motility;Endocrine system;Circulatory system;Signal transduction;Signal transduction;Endocrine system;Nervous system;Nervous system;Immune system;Endocrine system;Nervous system	ko04010//MAPK signaling pathway;ko04810//Regulation of actin cytoskeleton;ko04910//Insulin signaling pathway;ko04270//Vascular smooth muscle contraction;ko04068//FoxO signaling pathway;ko04012//ErbB signaling pathway;ko04928//Parathyroid hormone synthesis, secretion and action;ko04726//Serotonergic synapse;ko04720//Long-term potentiation;ko04650//Natural killer cell mediated cytotoxicity;ko04914/…	K08845;K08845;K08845;K08845;K08845;K08845;K08845;K08845;K08845;K08845;K08845;K08845	-	GO:0004672//protein kinase activity;GO:0004871//signal transducer activity;GO:0032550//purine ribonucleoside binding;GO:0043169//cation binding	GO:0006468//protein phosphorylation;GO:0032926//negative regulation of activin receptor signaling pathway
ncbi_109046550	425	274	645	4	4	5	6.90	5.13	9.26	0.42	0.30	0.41	7.09666666666667	0.376666666666667	-4.23578127203711	1.4349329441743e-14	1.08344218631777e-12	XM_019064309.1	PREDICTED: LOW QUALITY PROTEIN: rho guanine nucleotide exchange factor 18-like [Cyprinus carpio]	-	-	-	-	-	GO:0005088//Ras guanyl-nucleotide exchange factor activity;GO:0043169//cation binding	GO:0007165//signal transduction
ncbi_109060159	442	274	397	3	2	4	35.23	25.15	27.93	1.51	0.60	1.76	29.4366666666667	1.29	-4.51217134276223	1.43769170031577e-14	1.08347701686816e-12	XM_019077307.1	PREDICTED: eukaryotic translation initiation factor 4E-binding protein 2-like [Cyprinus carpio]	Environmental Information Processing;Organismal Systems;Cellular Processes;Environmental Information Processing;Genetic Information Processing;Environmental Information Processing;Environmental Information Processing;Organismal Systems;Environmental Information Processing	Signal transduction;Endocrine system;Cell growth and death;Signal transduction;Translation;Signal transduction;Signal transduction;Aging;Signal transduction	ko04151//PI3K-Akt signaling pathway;ko04910//Insulin signaling pathway;ko04218//Cellular senescence;ko04150//mTOR signaling pathway;ko03013//RNA transport;ko04152//AMPK signaling pathway;ko04066//HIF-1 signaling pathway;ko04211//Longevity regulating pathway - mammal;ko04012//ErbB signaling pathway	K07205;K07205;K07205;K07205;K07205;K07205;K07205;K07205;K07205	-	GO:0031369//translation initiation factor binding	GO:0006446//regulation of translational initiation
ncbi_109108283	561	306	544	1	1	3	16.15	10.16	13.84	0.20	0.13	0.48	13.3833333333333	0.27	-5.63133426952005	1.47999635916087e-14	1.11325827829761e-12	XM_019121466.1	PREDICTED: latent-transforming growth factor beta-binding protein 4-like [Cyprinus carpio]	-	-	-	-	-	-	-
ncbi_109110404	2947	3344	3284	0	10	0	170.27	222.38	167.75	0.00	2.65	0.00	186.8	0.883333333333333	-7.72432078586762	1.50749082279948e-14	1.1318082414334e-12	XM_019123453.1	PREDICTED: heat shock protein HSP 90-beta-like [Cyprinus carpio]	Environmental Information Processing;Genetic Information Processing;Cellular Processes;Organismal Systems;Organismal Systems;Organismal Systems;Organismal Systems;Organismal Systems;Organismal Systems	Signal transduction;Folding, sorting and degradation;Cell growth and death;Immune system;Endocrine system;Immune system;Endocrine system;Immune system;Immune system	ko04151//PI3K-Akt signaling pathway;ko04141//Protein processing in endoplasmic reticulum;ko04217//Necroptosis;ko04621//NOD-like receptor signaling pathway;ko04915//Estrogen signaling pathway;ko04659//Th17 cell differentiation;ko04914//Progesterone-mediated oocyte maturation;ko04657//IL-17 signaling pathway;ko04612//Antigen processing and presentation	K04079;K04079;K04079;K04079;K04079;K04079;K04079;K04079;K04079	GO:0044424//intracellular part	GO:0032550//purine ribonucleoside binding	GO:0001944//vasculature development;GO:0044267//cellular protein metabolic process;GO:0048513//animal organ development;GO:0050896//response to stimulus
ncbi_109092007	571	297	595	5	10	8	30.90	18.49	28.48	1.72	2.54	2.40	25.9566666666667	2.22	-3.54747354385862	1.53464835179214e-14	1.15003610632799e-12	XM_019105732.1	PREDICTED: ADP-ribosylation factor 1-like [Cyprinus carpio]	Cellular Processes;Environmental Information Processing	Transport and catabolism;Signal transduction	ko04144//Endocytosis;ko04072//Phospholipase D signaling pathway	K07937;K07937	GO:0031090//organelle membrane;GO:0031988//membrane-bounded vesicle;GO:0043231//intracellular membrane-bounded organelle;GO:0044444//cytoplasmic part	GO:0017111//nucleoside-triphosphatase activity;GO:0032550//purine ribonucleoside binding	GO:0006810//transport;GO:0008104//protein localization;GO:0035295//tube development;GO:0035556//intracellular signal transduction;GO:0046474//glycerophospholipid biosynthetic process
ncbi_109063996	1322	338	2081	2	6	2	50.30	14.81	70.01	0.42	1.00	0.41	45.04	0.61	-6.20625377451734	1.54061659284909e-14	1.15234659085353e-12	XM_019081009.1	PREDICTED: spermine synthase-like isoform X1 [Cyprinus carpio]	Metabolism;Metabolism;Metabolism;Metabolism;Metabolism	Global and overview maps;Metabolism of other amino acids;Amino acid metabolism;Amino acid metabolism;Metabolism of other amino acids	ko01100//Metabolic pathways;ko00480//Glutathione metabolism;ko00330//Arginine and proline metabolism;ko00270//Cysteine and methionine metabolism;ko00410//beta-Alanine metabolism	K00802;K00802;K00802;K00802;K00802	-	GO:0003824//catalytic activity	GO:0006596//polyamine biosynthetic process
ncbi_109049805	1296	546	725	0	0	0	146.53	71.08	72.46	0.00	0.00	0.00	96.69	0.001	-16.5610790686681	1.55160451745536e-14	1.15839603058322e-12	XM_019067457.1	PREDICTED: ladderlectin-like [Cyprinus carpio]	-	-	-	-	-	-	-
ncbi_109045283	162	131	230	168	256	188	7.76	7.19	9.72	50.90	56.60	49.69	8.22333333333333	52.3966666666667	2.67167981943299	1.55590079239266e-14	1.15943637033111e-12	XM_019063145.1	PREDICTED: LOW QUALITY PROTEIN: pre-mRNA-splicing factor RBM22-like [Cyprinus carpio]	Genetic Information Processing	Transcription	ko03040//Spliceosome	K12872	GO:0005681//spliceosomal complex	GO:0003723//RNA binding;GO:0005215//transporter activity;GO:0005515//protein binding;GO:0036094//small molecule binding;GO:0043169//cation binding	GO:0000398//mRNA splicing, via spliceosome;GO:0010628//positive regulation of gene expression;GO:0032388//positive regulation of intracellular transport;GO:0042493//response to drug;GO:0044707//single-multicellular organism process
MSTRG.23688	751	555	586	0	0	0	22.84	19.61	16.67	0.00	0.00	0.00	19.7066666666667	0.001	-14.2663961483124	1.56152768205685e-14	1.16146254519022e-12	LRRC32	leucine-rich repeat-containing protein 32-like [Carassius auratus]	-	-	-	-	GO:0016021//integral component of membrane	-	GO:0001818//negative regulation of cytokine production;GO:0042130//negative regulation of T cell proliferation;GO:0050896//response to stimulus
ncbi_109096768	1931	944	3002	0	7	9	48.72	27.42	66.98	0.00	0.84	1.25	47.7066666666667	0.696666666666667	-6.09757853997103	1.58795578354812e-14	1.17852044550515e-12	XM_019110419.1	PREDICTED: rho-related GTP-binding protein RhoG-like [Cyprinus carpio]	-	-	-	-	GO:0044464//cell part	GO:0032550//purine ribonucleoside binding	GO:0035556//intracellular signal transduction
ncbi_109095995	730	502	1538	0	0	0	44.17	34.96	82.28	0.00	0.00	0.00	53.8033333333333	0.001	-15.7154079358722	1.59036232569044e-14	1.17852044550515e-12	XM_019109661.1	PREDICTED: osteoclast-stimulating factor 1-like [Cyprinus carpio]	-	-	-	-	-	-	-
ncbi_109052699	93	95	91	113	161	146	4.29	5.04	3.71	32.79	34.13	37.10	4.34666666666667	34.6733333333333	2.99584516836512	1.63456614957912e-14	1.20903409530536e-12	XM_019070115.1	PREDICTED: cholinephosphotransferase 1 [Cyprinus carpio]	Metabolism;Metabolism;Metabolism;Metabolism	Global and overview maps;Lipid metabolism;Lipid metabolism;Metabolism of other amino acids	ko01100//Metabolic pathways;ko00564//Glycerophospholipid metabolism;ko00565//Ether lipid metabolism;ko00440//Phosphonate and phosphinate metabolism	K00994;K00994;K00994;K00994	GO:0031090//organelle membrane;GO:0031224//intrinsic component of membrane;GO:0043231//intracellular membrane-bounded organelle	GO:0017169//CDP-alcohol phosphatidyltransferase activity;GO:0043169//cation binding	GO:0006644//phospholipid metabolic process
ncbi_109061379	696	486	1359	0	0	0	17.87	14.37	30.86	0.00	0.00	0.00	21.0333333333333	0.001	-14.3603898840361	1.66168604317022e-14	1.22682188422005e-12	XM_019078493.1	PREDICTED: LOW QUALITY PROTEIN: pleckstrin homology domain-containing family O member 2-like [Cyprinus carpio]	-	-	-	-	-	-	-
MSTRG.113386	1086	477	750	0	0	0	64.22	32.02	38.88	0.00	0.00	0.00	45.04	0.001	-15.4589192069676	1.68244510698688e-14	1.23985650301236e-12	gag-pol	NYNRIN-like isoform X2 [Labeo rohita]	-	-	-	-	-	-	-
MSTRG.100913	750	678	565	0	0	0	64.49	67.11	42.96	0.00	0.00	0.00	58.1866666666667	0.001	-15.8284009804898	1.69103791129301e-14	1.24389385364393e-12	--	mesothelin isoform X1 [Danio rerio]	-	-	-	-	-	-	-
ncbi_109100525	1473	1093	1060	0	1	0	117.34	100.25	74.67	0.00	0.37	0.00	97.42	0.123333333333333	-9.62551140293266	1.70568419264666e-14	1.25236099306421e-12	XM_019113951.1	PREDICTED: RNA-binding protein PNO1-like [Cyprinus carpio]	-	-	-	-	GO:0043231//intracellular membrane-bounded organelle;GO:0043232//intracellular non-membrane-bounded organelle	GO:0003676//nucleic acid binding	-
ncbi_109076137	1666	1493	940	0	2	0	35.76	36.89	17.84	0.00	0.19	0.00	30.1633333333333	0.0633333333333333	-8.89561514078963	1.73220397000552e-14	1.26949891688001e-12	XM_019091936.1	PREDICTED: phosphatidylinositol 3-kinase regulatory subunit alpha-like [Cyprinus carpio]	Environmental Information Processing;Cellular Processes;Cellular Processes;Environmental Information Processing;Environmental Information Processing;Environmental Information Processing;Environmental Information Processing;Organismal Systems;Organismal Systems;Organismal Systems;Cellular Processes;Organismal Systems;Environmental Information Processing;Environmental Information Processing;Environ…	Signal transduction;Cell motility;Cellular community - eukaryotes;Signal transduction;Signal transduction;Signal transduction;Signal transduction;Immune system;Endocrine system;Immune system;Cell growth and death;Immune system;Signal transduction;Signal transduction;Signal transduction;Cell growth and death;Signal transduction;Transport and catabolism;Signal transduction;Endocrine system;Developm…	ko04151//PI3K-Akt signaling pathway;ko04810//Regulation of actin cytoskeleton;ko04510//Focal adhesion;ko04024//cAMP signaling pathway;ko04015//Rap1 signaling pathway;ko04014//Ras signaling pathway;ko04072//Phospholipase D signaling pathway;ko04062//Chemokine signaling pathway;ko04910//Insulin signaling pathway;ko04670//Leukocyte transendothelial migration;ko04218//Cellular senescence;ko04611//Pla…	K02649;K02649;K02649;K02649;K02649;K02649;K02649;K02649;K02649;K02649;K02649;K02649;K02649;K02649;K02649;K02649;K02649;K02649;K02649;K02649;K02649;K02649;K02649;K02649;K02649;K02649;K02649;K02649;K02649;K02649;K02649;K02649;K02649;K02649;K02649;K02649;K02649;K02649;K02649;K02649;K02649;K02649;K02649;K02649;K02649;K02649;K02649	-	-	-
ncbi_109077319	0	0	0	51	51	33	0.00	0.00	0.00	21.59	15.61	12.01	0.001	16.4033333333333	14.0017013952963	1.77206012196256e-14	1.29633013537415e-12	XM_019092903.1	PREDICTED: zinc finger FYVE domain-containing protein 9-like, partial [Cyprinus carpio]	Cellular Processes;Environmental Information Processing	Transport and catabolism;Signal transduction	ko04144//Endocytosis;ko04350//TGF-beta signaling pathway	K04679;K04679	-	-	-
ncbi_109087421	336	506	864	3	6	2	6.75	11.68	15.34	0.43	0.57	0.24	11.2566666666667	0.413333333333333	-4.76733015362061	1.81676904186541e-14	1.3266067471698e-12	XM_019101652.1	PREDICTED: utrophin-like [Cyprinus carpio]	-	-	-	-	-	-	-
ncbi_109072762	12	11	28	46	111	58	0.31	0.33	0.71	7.53	13.32	8.61	0.45	9.82	4.44772611798502	1.84938977325206e-14	1.3479621591831e-12	XM_019088973.1	Retrovirus-related Pol polyprotein from transposon 412, partial [Exaiptasia pallida]	-	-	-	-	-	-	-
ncbi_109111482	653	448	1066	0	0	0	14.01	11.05	20.21	0.00	0.00	0.00	15.09	0.001	-13.881305185414	1.95008490226244e-14	1.41876668790831e-12	XM_019124424.1	PREDICTED: phosphoprotein associated with glycosphingolipid-enriched microdomains 1-like [Cyprinus carpio]	-	-	-	-	-	-	-
ncbi_109104913	1483	451	3108	0	0	0	80.91	28.32	150.06	0.00	0.00	0.12	86.43	0.04	-11.077316445881	1.96679843317256e-14	1.42832478214143e-12	XM_019118237.1	PREDICTED: granulocyte colony-stimulating factor receptor-like [Cyprinus carpio]	Environmental Information Processing;Environmental Information Processing;Environmental Information Processing;Organismal Systems	Signal transduction;Signaling molecules and interaction;Signal transduction;Immune system	ko04151//PI3K-Akt signaling pathway;ko04060//Cytokine-cytokine receptor interaction;ko04630//Jak-STAT signaling pathway;ko04640//Hematopoietic cell lineage	K05061;K05061;K05061;K05061	-	-	GO:0030851//granulocyte differentiation
ncbi_109049090	579	447	717	0	0	0	13.03	11.60	14.27	0.00	0.00	0.00	12.9666666666667	0.001	-13.6625200340398	1.97050083272847e-14	1.42841641126752e-12	XM_019066761.1	PREDICTED: transmembrane 9 superfamily member 2-like [Cyprinus carpio]	-	-	-	-	-	-	-
MSTRG.79962	448	388	452	2	0	3	12.95	13.97	11.46	0.26	0.00	0.34	12.7933333333333	0.2	-5.99924840058686	1.97776796890953e-14	1.43108710532943e-12	Pol	pol-like protein [Tetraodon nigroviridis]	-	-	-	-	GO:0005783//endoplasmic reticulum;GO:0031090//organelle membrane	GO:0004519//endonuclease activity;GO:0016740//transferase activity;GO:0033764//steroid dehydrogenase activity, acting on the CH-OH group of donors, NAD or NADP as acceptor;GO:0097159//organic cyclic compound binding	GO:0006259//DNA metabolic process;GO:0008202//steroid metabolic process;GO:0008610//lipid biosynthetic process;GO:0019222//regulation of metabolic process;GO:0044249//cellular biosynthetic process;GO:0044255//cellular lipid metabolic process;GO:0050896//response to stimulus;GO:1901361//organic cyclic compound catabolic process;GO:1901564//organonitrogen compound metabolic process
ncbi_109083600	569	556	605	0	0	0	12.73	14.32	11.97	0.00	0.00	0.00	13.0066666666667	0.001	-13.6669636567752	2.0167640966236e-14	1.45666530827016e-12	XM_019098372.1	PREDICTED: interferon-induced very large GTPase 1-like [Cyprinus carpio]	-	-	-	-	-	-	-
ncbi_109059740	623	439	663	0	0	0	51.15	41.41	48.08	0.00	0.00	0.00	46.88	0.001	-15.5166849493096	2.11015795648546e-14	1.5213705613347e-12	XM_019076907.1	PREDICTED: calpain small subunit 1-like isoform X2 [Cyprinus carpio]	-	-	-	-	-	-	GO:0019538//protein metabolic process
ncbi_109072049	8	14	13	54	65	126	0.07	0.14	0.10	2.95	2.59	6.02	0.103333333333333	3.85333333333333	5.22072937211381	2.13391269486542e-14	1.53572506051017e-12	XM_019088337.1	PREDICTED: LOW QUALITY PROTEIN: dynein heavy chain 7, axonemal-like [Cyprinus carpio]	-	-	-	-	GO:0005868//cytoplasmic dynein complex	GO:0003774//motor activity;GO:0032550//purine ribonucleoside binding;GO:0046872//metal ion binding	GO:0007018//microtubule-based movement;GO:0007368//determination of left/right symmetry
ncbi_109087858	1805	932	1025	0	0	2	59.50	35.36	29.88	0.00	0.00	0.36	41.58	0.12	-8.43671154213721	2.23874496184333e-14	1.60827250478321e-12	XM_019102046.1	PREDICTED: ornithine decarboxylase-like [Cyprinus carpio]	Metabolism;Metabolism;Metabolism	Global and overview maps;Metabolism of other amino acids;Amino acid metabolism	ko01100//Metabolic pathways;ko00480//Glutathione metabolism;ko00330//Arginine and proline metabolism	K01581;K01581;K01581	-	-	GO:0042461//photoreceptor cell development
ncbi_109093245	411	288	367	1	3	2	21.81	17.61	17.26	0.34	0.74	0.59	18.8933333333333	0.556666666666667	-5.08491975044396	2.2602248288683e-14	1.62078815286639e-12	XM_019106970.1	PREDICTED: leucine-rich repeat protein 1 [Cyprinus carpio]	-	-	-	-	-	-	-
ncbi_109046188	486	642	809	0	0	0	47.68	72.54	70.27	0.00	0.00	0.00	63.4966666666667	0.001	-15.9543932374233	2.287568666004e-14	1.63745640963319e-12	XM_019063983.1	PREDICTED: guanine nucleotide-binding protein subunit beta-2-like 1 [Cyprinus carpio]	-	-	-	-	GO:0031988//membrane-bounded vesicle;GO:0043005//neuron projection;GO:0043231//intracellular membrane-bounded organelle;GO:0043234//protein complex;GO:0044297//cell body;GO:0044391//ribosomal subunit;GO:0044459//plasma membrane part	GO:0003723//RNA binding;GO:0004860//protein kinase inhibitor activity;GO:0005102//receptor binding;GO:0016248//channel inhibitor activity;GO:0016505//peptidase activator activity involved in apoptotic process;GO:0019901//protein kinase binding;GO:0019902//phosphatase binding;GO:0019904//protein domain specific binding;GO:0046983//protein dimerization activity;GO:0060090//binding, bridging	GO:0001558//regulation of cell growth;GO:0001678//cellular glucose homeostasis;GO:0006417//regulation of translation;GO:0006469//negative regulation of protein kinase activity;GO:0007049//cell cycle;GO:0007369//gastrulation;GO:0009968//negative regulation of signal transduction;GO:0030010//establishment of cell polarity;GO:0030334//regulation of cell migration;GO:0030807//positive regulation of c…
ncbi_109064531	0	0	0	29	109	56	0.00	0.00	0.00	6.37	17.58	10.90	0.001	11.6166666666667	13.503908534922	2.29373696114323e-14	1.6389345563861e-12	XM_019081575.1	PREDICTED: E3 ubiquitin-protein ligase TRAF7-like [Cyprinus carpio]	-	-	-	-	-	GO:0019787//ubiquitin-like protein transferase activity;GO:0046914//transition metal ion binding	GO:0032446//protein modification by small protein conjugation
ncbi_109072362	2129	1081	9548	0	0	1	266.62	155.68	1056.69	0.00	0.00	0.71	492.996666666667	0.236666666666667	-11.0245056528058	2.3499912166792e-14	1.67613123529644e-12	XM_019088611.1	PREDICTED: leukocyte cell-derived chemotaxin-2-like isoform X1 [Cyprinus carpio]	-	-	-	-	-	-	-
ncbi_109067379	565	463	622	0	0	0	15.86	14.96	15.42	0.00	0.00	0.00	15.4133333333333	0.001	-13.9118912766669	2.43698798769024e-14	1.73508331915015e-12	XM_019084334.1	PREDICTED: cell division cycle 5-like protein isoform X1 [Cyprinus carpio]	Genetic Information Processing	Transcription	ko03040//Spliceosome	K12860	GO:0005681//spliceosomal complex;GO:0016604//nuclear body;GO:0043232//intracellular non-membrane-bounded organelle;GO:0043234//protein complex	GO:0003723//RNA binding;GO:0019904//protein domain specific binding	GO:0042770//signal transduction in response to DNA damage
MSTRG.8403	946	1051	2042	0	1	0	53.41	68.31	101.94	0.00	0.26	0.00	74.5533333333333	0.0866666666666667	-9.74857992512929	2.44943358853316e-14	1.7408412169607e-12	--	PREDICTED: granulins-like [Sinocyclocheilus rhinocerous]	-	-	-	-	GO:0043227//membrane-bounded organelle;GO:0044421//extracellular region part;GO:0044464//cell part	GO:0005102//receptor binding	GO:0007275//multicellular organism development;GO:0008283//cell proliferation;GO:0044763//single-organism cellular process;GO:0048522//positive regulation of cellular process;GO:0048856//anatomical structure development;GO:0050896//response to stimulus
MSTRG.61936	375	267	540	1	4	2	21.67	17.64	28.59	0.34	1.00	0.60	22.6333333333333	0.646666666666667	-5.12928301694496	2.5672789624517e-14	1.82135446391201e-12	--	hypothetical protein DPX16_17782 [Anabarilius grahami]	-	-	-	-	-	-	-
MSTRG.7018	612	419	698	0	0	0	26.70	21.03	26.95	0.00	0.00	0.00	24.8933333333333	0.001	-14.6034718063924	2.58180114679645e-14	1.82840959938553e-12	Sell	L-selectin-like [Carassius auratus]	Environmental Information Processing;Human Diseases;Human Diseases	Signaling molecules and interaction;Infectious diseases;Infectious diseases	ko04514//Cell adhesion molecules (CAMs);ko05150//Staphylococcus aureus infection;ko05144//Malaria	K06496;K06496;K06496	GO:0005634//nucleus;GO:0030667//secretory granule membrane;GO:0044459//plasma membrane part	GO:0005515//protein binding;GO:0008289//lipid binding;GO:0030246//carbohydrate binding;GO:0043168//anion binding;GO:0097367//carbohydrate derivative binding	GO:0006915//apoptotic process;GO:0006950//response to stress;GO:0007165//signal transduction;GO:0007599//hemostasis;GO:0016337//single organismal cell-cell adhesion;GO:0046683//response to organophosphorus;GO:0070542//response to fatty acid;GO:0071624//positive regulation of granulocyte chemotaxis
MSTRG.97988	506	296	606	7	11	4	10.27	7.13	11.18	1.04	1.22	0.52	9.52666666666667	0.926666666666667	-3.36184912837231	2.5873361037826e-14	1.82908634791654e-12	--	PREDICTED: zinc finger protein Xfin-like isoform X2 [Sinocyclocheilus rhinocerous]	-	-	-	-	-	-	-
MSTRG.93330	984	898	1174	0	1	0	20.21	20.94	20.74	0.00	0.35	0.00	20.63	0.116666666666667	-7.46620758966267	2.67166281131514e-14	1.88536318038073e-12	INPP5A	type I inositol 1,4,5-trisphosphate 5-phosphatase-like protein [Labeo rohita]	Metabolism;Organismal Systems;Environmental Information Processing;Metabolism	Global and overview maps;Endocrine system;Signal transduction;Carbohydrate metabolism	ko01100//Metabolic pathways;ko04910//Insulin signaling pathway;ko04070//Phosphatidylinositol signaling system;ko00562//Inositol phosphate metabolism	K01106;K01106;K01106;K01106	GO:0031988//membrane-bounded vesicle	GO:0019904//protein domain specific binding;GO:0052745//inositol phosphate phosphatase activity	GO:0044723//single-organism carbohydrate metabolic process;GO:0046488//phosphatidylinositol metabolic process
ncbi_109053955	994	518	442	1	2	4	22.71	13.63	8.93	0.14	0.21	0.51	15.09	0.286666666666667	-5.71807483654574	2.71446457080887e-14	1.91067629494727e-12	XM_019071259.1	PREDICTED: macrophage mannose receptor 1-like isoform X1 [Cyprinus carpio]	-	-	-	-	-	-	-
MSTRG.35849	1228	2902	4884	0	0	5	81.13	245.43	253.53	0.00	0.00	2.11	193.363333333333	0.703333333333333	-8.10288994018718	2.72074365054687e-14	1.91067629494727e-12	--	ephrin type-A receptor 4-like protein [Labeo rohita]	-	-	-	-	-	-	-
MSTRG.114755	299	318	383	2	6	4	6.35	8.27	7.17	0.29	0.63	0.50	7.26333333333333	0.473333333333333	-3.93970336161123	2.72188376101597e-14	1.91067629494727e-12	RPS6KB1	ribosomal protein S6 kinase beta-1-like isoform X2 [Carassius auratus]	Environmental Information Processing;Organismal Systems;Organismal Systems;Environmental Information Processing;Environmental Information Processing;Cellular Processes;Environmental Information Processing;Organismal Systems;Environmental Information Processing;Organismal Systems;Environmental Information Processing;Environmental Information Processing;Organismal Systems;Organismal Systems;Human D…	Signal transduction;Environmental adaptation;Endocrine system;Signal transduction;Signal transduction;Transport and catabolism;Signal transduction;Immune system;Signal transduction;Aging;Signal transduction;Signal transduction;Aging;Aging;Cancers;Infectious diseases;Cancers;Infectious diseases;Cancers;Drug resistance;Cancers;Drug resistance;Cancers;Cancers;Endocrine and metabolic diseases;Cancers…	ko04151//PI3K-Akt signaling pathway;ko04714//Thermogenesis;ko04910//Insulin signaling pathway;ko04371//Apelin signaling pathway;ko04150//mTOR signaling pathway;ko04140//Autophagy - animal;ko04152//AMPK signaling pathway;ko04666//Fc gamma R-mediated phagocytosis;ko04066//HIF-1 signaling pathway;ko04211//Longevity regulating pathway - mammal;ko04012//ErbB signaling pathway;ko04350//TGF-beta signali…	K04688;K04688;K04688;K04688;K04688;K04688;K04688;K04688;K04688;K04688;K04688;K04688;K04688;K04688;K04688;K04688;K04688;K04688;K04688;K04688;K04688;K04688;K04688;K04688;K04688;K04688;K04688;K04688	-	-	-
MSTRG.33304	0	3	5	74	42	49	0.00	0.13	0.17	17.57	7.24	10.09	0.1	11.6333333333333	6.86212072548849	2.75074677217967e-14	1.92754960656843e-12	Tf2-12	Transposon Tf2-9 polyprotein [Anabarilius grahami]	-	-	-	-	-	-	-
ncbi_109081348	448	278	741	5	4	3	11.44	8.17	16.73	0.74	0.47	0.42	12.1133333333333	0.543333333333333	-4.47861455000304	2.78055977758268e-14	1.94502834739418e-12	XM_019096333.1	PREDICTED: LOW QUALITY PROTEIN: inositol-tetrakisphosphate 1-kinase-like [Cyprinus carpio]	Metabolism;Environmental Information Processing;Metabolism	Global and overview maps;Signal transduction;Carbohydrate metabolism	ko01100//Metabolic pathways;ko04070//Phosphatidylinositol signaling system;ko00562//Inositol phosphate metabolism	K00913;K00913;K00913	GO:0044464//cell part	GO:0032550//purine ribonucleoside binding;GO:0046872//metal ion binding;GO:0051765//inositol tetrakisphosphate kinase activity;GO:0051766//inositol trisphosphate kinase activity	GO:0043647//inositol phosphate metabolic process
ncbi_109086734	316	294	363	1	3	3	48.06	51.48	48.82	0.96	2.14	2.52	49.4533333333333	1.87333333333333	-4.72238823228209	2.88439896466636e-14	2.01413747284447e-12	XM_019101039.1	PREDICTED: cytochrome c oxidase subunit 7B, mitochondrial-like [Cyprinus carpio]	Metabolism;Organismal Systems;Organismal Systems;Metabolism	Global and overview maps;Environmental adaptation;Circulatory system;Energy metabolism	ko01100//Metabolic pathways;ko04714//Thermogenesis;ko04260//Cardiac muscle contraction;ko00190//Oxidative phosphorylation	K02271;K02271;K02271;K02271	GO:0044455//mitochondrial membrane part	-	-
ncbi_109070025	414	297	635	4	2	5	7.65	6.31	10.38	0.47	0.17	0.52	8.11333333333334	0.386666666666667	-4.39113245758616	2.89449601698364e-14	2.0176607314199e-12	XM_019086637.1	PREDICTED: zinc finger protein 831 isoform X1 [Danio rerio]	-	-	-	-	-	-	-
ncbi_109094138	631	515	551	0	0	0	13.38	12.58	10.33	0.00	0.00	0.00	12.0966666666667	0.001	-13.5623219356455	2.93332479549739e-14	2.04116479062294e-12	XM_019107812.1	PREDICTED: activin receptor type-1B-like [Cyprinus carpio]	Environmental Information Processing;Cellular Processes;Environmental Information Processing	Signaling molecules and interaction;Cellular community - eukaryotes;Signal transduction	ko04060//Cytokine-cytokine receptor interaction;ko04550//Signaling pathways regulating pluripotency of stem cells;ko04350//TGF-beta signaling pathway	K13567;K13567;K13567	GO:0031224//intrinsic component of membrane	GO:0004675//transmembrane receptor protein serine/threonine kinase activity;GO:0032550//purine ribonucleoside binding	GO:0006464//cellular protein modification process;GO:0006796//phosphate-containing compound metabolic process;GO:0007167//enzyme linked receptor protein signaling pathway
ncbi_109099923	1379	1619	613	2	1	6	91.02	123.02	35.78	0.84	0.31	2.19	83.2733333333333	1.11333333333333	-6.22489706740718	2.98956495943902e-14	2.07668180191154e-12	XM_019113397.1	PREDICTED: glutamate dehydrogenase, mitochondrial-like [Cyprinus carpio]	Metabolism;Cellular Processes;Metabolism;Metabolism;Organismal Systems;Metabolism;Metabolism;Metabolism	Global and overview maps;Cell growth and death;Global and overview maps;Amino acid metabolism;Excretory system;Amino acid metabolism;Energy metabolism;Metabolism of other amino acids	ko01100//Metabolic pathways;ko04217//Necroptosis;ko01200//Carbon metabolism;ko00250//Alanine, aspartate and glutamate metabolism;ko04964//Proximal tubule bicarbonate reclamation;ko00220//Arginine biosynthesis;ko00910//Nitrogen metabolism;ko00471//D-Glutamine and D-glutamate metabolism	K00261;K00261;K00261;K00261;K00261;K00261;K00261;K00261	-	GO:0016638//oxidoreductase activity, acting on the CH-NH2 group of donors	GO:0019752//carboxylic acid metabolic process
ncbi_109074895	869	412	1477	0	0	0	34.41	18.78	51.72	0.00	0.00	0.00	34.97	0.001	-15.0938301755851	3.02791624380022e-14	2.09967067031021e-12	XM_019090920.1	PREDICTED: NEDD4 family-interacting protein 2-like [Cyprinus carpio]	-	-	-	-	-	-	-
ncbi_109104013	650	460	868	0	2	6	16.62	13.54	19.63	0.00	0.24	0.85	16.5966666666667	0.363333333333333	-5.51345597528913	3.0473240156397e-14	2.10946647890262e-12	XM_019117372.1	PREDICTED: LOW QUALITY PROTEIN: delta-like protein C [Cyprinus carpio]	Organismal Systems;Environmental Information Processing	Immune system;Signal transduction	ko04658//Th1 and Th2 cell differentiation;ko04330//Notch signaling pathway	K06051;K06051	GO:0031224//intrinsic component of membrane;GO:0044444//cytoplasmic part	GO:0019904//protein domain specific binding;GO:0046872//metal ion binding	GO:0001568//blood vessel development;GO:0002244//hematopoietic progenitor cell differentiation;GO:0007166//cell surface receptor signaling pathway;GO:0009880//embryonic pattern specification;GO:0009952//anterior/posterior pattern specification;GO:0021515//cell differentiation in spinal cord
ncbi_109093742	1134	1163	822	3	15	2	14.13	16.68	9.05	0.24	0.86	0.13	13.2866666666667	0.41	-5.01821148949982	3.07642066605077e-14	2.12592377583737e-12	XM_019107428.1	PREDICTED: desmoplakin-like [Cyprinus carpio]	-	-	-	-	-	-	-
MSTRG.102170	1110	432	779	0	0	0	32.66	14.64	20.29	0.00	0.00	0.00	22.53	0.001	-14.4595596931228	3.08606287252424e-14	2.12890368314962e-12	--	PREDICTED: LOW QUALITY PROTEIN: endogenous retrovirus group K member 25 Pol protein-like, partial [Tauraco erythrolophus]	-	-	-	-	-	-	-
MSTRG.10178	1052	698	905	1	0	1	108.37	87.15	62.31	0.30	0.00	0.57	85.9433333333333	0.29	-8.21118902301371	3.12854504786093e-14	2.15448872933898e-12	--	PREDICTED: uncharacterized protein LOC109062631 isoform X1 [Cyprinus carpio]	-	-	-	-	-	-	-
ncbi_109101525	511	465	810	0	0	0	12.88	13.48	18.06	0.00	0.00	0.00	14.8066666666667	0.001	-13.8539592717132	3.15684947969679e-14	2.17023893146384e-12	XM_019114886.1	PREDICTED: titin-like [Cyprinus carpio]	-	-	-	-	-	-	-
MSTRG.97573	12	6	31	210	127	590	0.30	0.17	0.69	33.48	14.78	82.19	0.386666666666667	43.4833333333333	6.81322832857724	3.18870287394402e-14	2.18837062183972e-12	RTase	RNA-directed DNA polymerase from mobile element jockey [Stylophora pistillata]	-	-	-	-	-	-	-
MSTRG.49658	663	623	586	14	20	20	13.17	13.71	9.57	1.67	1.54	2.09	12.15	1.76666666666667	-2.78185454976374	3.28185230059188e-14	2.24664672937619e-12	pdgfra	PREDICTED: platelet-derived growth factor receptor alpha-like [Sinocyclocheilus anshuiensis]	Environmental Information Processing;Environmental Information Processing;Cellular Processes;Cellular Processes;Cellular Processes;Environmental Information Processing;Environmental Information Processing;Environmental Information Processing;Environmental Information Processing;Environmental Information Processing;Cellular Processes;Human Diseases;Human Diseases;Human Diseases;Human Diseases;Huma…	Signal transduction;Signal transduction;Transport and catabolism;Cell motility;Cellular community - eukaryotes;Signal transduction;Signal transduction;Signal transduction;Signal transduction;Signal transduction;Cellular community - eukaryotes;Cancers;Infectious diseases;Cancers;Infectious diseases;Drug resistance;Cancers;Cancers;Cancers;Cancers;Cancers	ko04151//PI3K-Akt signaling pathway;ko04010//MAPK signaling pathway;ko04144//Endocytosis;ko04810//Regulation of actin cytoskeleton;ko04510//Focal adhesion;ko04020//Calcium signaling pathway;ko04015//Rap1 signaling pathway;ko04014//Ras signaling pathway;ko04072//Phospholipase D signaling pathway;ko04630//Jak-STAT signaling pathway;ko04540//Gap junction;ko05200//Pathways in cancer;ko05163//Human cy…	K04363;K04363;K04363;K04363;K04363;K04363;K04363;K04363;K04363;K04363;K04363;K04363;K04363;K04363;K04363;K04363;K04363;K04363;K04363;K04363;K04363	GO:0016021//integral component of membrane;GO:0031982//vesicle;GO:0043231//intracellular membrane-bounded organelle;GO:0044444//cytoplasmic part;GO:0044459//plasma membrane part	GO:0005017//platelet-derived growth factor-activated receptor activity;GO:0005102//receptor binding;GO:0019838//growth factor binding;GO:0046983//protein dimerization activity	GO:0001101//response to acid chemical;GO:0001525//angiogenesis;GO:0001656//metanephros development;GO:0002376//immune system process;GO:0006468//protein phosphorylation;GO:0006644//phospholipid metabolic process;GO:0006935//chemotaxis;GO:0007423//sensory organ development;GO:0008284//positive regulation of cell proliferation;GO:0008406//gonad development;GO:0009888//tissue development;GO:0030036/…
ncbi_109050019	338	249	410	267	396	283	14.57	12.36	15.65	73.05	79.06	67.59	14.1933333333333	73.2333333333333	2.36728701485835	3.28486728244879e-14	2.24664672937619e-12	XM_019067690.1	PREDICTED: COP9 signalosome complex subunit 1 [Cyprinus carpio]	-	-	-	-	-	-	-
MSTRG.76619	3677	5676	4097	5	52	17	46.82	83.25	46.22	0.68	6.67	2.05	58.7633333333333	3.13333333333333	-4.22914607349857	3.31719542266615e-14	2.26153871548014e-12	AHNAK	PREDICTED: neuroblast differentiation-associated protein AHNAK isoform X3 [Sinocyclocheilus rhinocerous]	-	-	-	-	-	-	-
ncbi_109053707	783	449	603	0	0	0	39.59	26.11	26.95	0.00	0.00	0.00	30.8833333333333	0.001	-14.9145408550808	3.32013706767654e-14	2.26153871548014e-12	XM_019071024.1	PREDICTED: protein NYNRIN-like [Xenopus laevis]	-	-	-	-	-	-	-
MSTRG.91903	499	478	821	0	0	0	31.63	35.84	47.16	0.00	0.00	0.00	38.21	0.001	-15.2216626372449	3.32362732458776e-14	2.26153871548014e-12	--	WD repeat-containing 18 [Labeo rohita]	-	-	-	-	-	-	-
ncbi_109049625	645	422	615	0	0	0	31.86	23.99	26.85	0.00	0.00	0.00	27.5666666666667	0.001	-14.7506372082248	3.3422331534595e-14	2.27033123495713e-12	XM_019067287.1	PREDICTED: cytochrome b-c1 complex subunit 2, mitochondrial-like [Cyprinus carpio]	Metabolism;Organismal Systems;Organismal Systems;Metabolism	Global and overview maps;Environmental adaptation;Circulatory system;Energy metabolism	ko01100//Metabolic pathways;ko04714//Thermogenesis;ko04260//Cardiac muscle contraction;ko00190//Oxidative phosphorylation	K00415;K00415;K00415;K00415	-	GO:0043169//cation binding	-
ncbi_109052754	1899	1847	2113	1679	2646	2371	239.13	267.81	235.24	1339.33	1540.46	1651.31	247.393333333333	1510.36666666667	2.61002030159954	3.37805895016466e-14	2.28826266912263e-12	XM_019070169.1	PREDICTED: 60S ribosomal protein L21 [Cyprinus carpio]	Genetic Information Processing	Translation	ko03010//Ribosome	K02889	GO:0030529//intracellular ribonucleoprotein complex	GO:0003824//catalytic activity	GO:0010467//gene expression
MSTRG.103304	624	331	794	8	12	4	10.45	6.82	11.31	1.24	1.35	0.54	9.52666666666667	1.04333333333333	-3.1907713541632	3.38008856537567e-14	2.28826266912263e-12	SSH2	PREDICTED: protein phosphatase Slingshot homolog 2-like isoform X2 [Sinocyclocheilus rhinocerous]	Cellular Processes;Organismal Systems	Cell motility;Development	ko04810//Regulation of actin cytoskeleton;ko04360//Axon guidance	K05766;K05766	-	-	-
ncbi_109105970	636	434	739	2	1	7	59.61	46.86	61.29	1.19	0.43	3.63	55.92	1.75	-4.99793753354311	3.48436943433457e-14	2.35486774866652e-12	XM_019119278.1	PREDICTED: 14-3-3 protein beta/alpha-B-like [Cyprinus carpio]	Environmental Information Processing;Environmental Information Processing;Cellular Processes;Cellular Processes;Organismal Systems;Environmental Information Processing;Environmental Information Processing	Signal transduction;Signal transduction;Cell growth and death;Cell growth and death;Aging;Signal transduction;Signal transduction	ko04151//PI3K-Akt signaling pathway;ko04390//Hippo signaling pathway;ko04110//Cell cycle;ko04114//Oocyte meiosis;ko04212//Longevity regulating pathway - worm;ko04013//MAPK signaling pathway - fly;ko04391//Hippo signaling pathway -fly	K16197;K16197;K16197;K16197;K16197;K16197;K16197	GO:0044424//intracellular part	GO:0005515//protein binding	-
ncbi_109112600	622	489	1423	0	0	0	36.72	33.24	74.33	0.00	0.00	0.00	48.0966666666667	0.001	-15.553649291214	3.52466816698075e-14	2.37807932306664e-12	XM_019125483.1	PREDICTED: synaptosomal-associated protein 25 [Takifugu rubripes]	-	-	-	-	-	-	-
ncbi_109064571	0	0	0	32	64	34	0.00	0.00	0.00	7.27	10.78	6.86	0.001	8.30333333333333	13.019474900407	3.57459445171489e-14	2.40769732867447e-12	XM_019081612.1	PREDICTED: sorting nexin-5 isoform X1 [Cyprinus carpio]	Cellular Processes	Transport and catabolism	ko04144//Endocytosis	K17920	-	-	-
ncbi_109095583	328	258	338	2	3	4	22.68	20.48	20.63	0.98	0.92	1.69	21.2633333333333	1.19666666666667	-4.15127452935636	3.63424429171384e-14	2.44375396464031e-12	XM_019109297.1	PREDICTED: plasminogen activator inhibitor 1 RNA-binding protein-like [Cyprinus carpio]	-	-	-	-	-	-	-
ncbi_109056670	980	1595	1752	0	7	0	124.36	233.01	196.62	0.00	3.82	0.00	184.663333333333	1.27333333333333	-7.1801434861264	3.84388596289598e-14	2.58037803579817e-12	XM_019073863.1	PREDICTED: cytochrome c oxidase subunit 6B1-like [Cyprinus carpio]	Metabolism;Organismal Systems;Organismal Systems;Metabolism	Global and overview maps;Environmental adaptation;Circulatory system;Energy metabolism	ko01100//Metabolic pathways;ko04714//Thermogenesis;ko04260//Cardiac muscle contraction;ko00190//Oxidative phosphorylation	K02267;K02267;K02267;K02267	GO:0043231//intracellular membrane-bounded organelle	-	GO:0015992//proton transport
ncbi_109083604	1286	1212	948	0	1	0	23.65	25.67	15.42	0.00	0.09	0.00	21.58	0.03	-9.49051664876686	4.04514304906196e-14	2.7109245581482e-12	XM_019098377.1	PREDICTED: LOW QUALITY PROTEIN: up-regulator of cell proliferation-like [Cyprinus carpio]	-	-	-	-	-	-	-
ncbi_109097914	753	477	555	0	1	2	42.78	31.16	27.87	0.00	0.26	0.67	33.9366666666667	0.31	-6.77443284146468	4.07400414633117e-14	2.72569302533935e-12	XM_019111537.1	PREDICTED: cytokine receptor common subunit gamma-like [Cyprinus carpio]	Environmental Information Processing;Cellular Processes;Environmental Information Processing;Environmental Information Processing;Organismal Systems;Organismal Systems	Signal transduction;Transport and catabolism;Signaling molecules and interaction;Signal transduction;Immune system;Immune system	ko04151//PI3K-Akt signaling pathway;ko04144//Endocytosis;ko04060//Cytokine-cytokine receptor interaction;ko04630//Jak-STAT signaling pathway;ko04659//Th17 cell differentiation;ko04658//Th1 and Th2 cell differentiation	K05070;K05070;K05070;K05070;K05070;K05070	-	-	-
ncbi_109078877	474	484	696	0	0	0	20.54	24.14	26.67	0.00	0.00	0.00	23.7833333333333	0.001	-14.5376633085293	4.14205998026202e-14	2.76659129985996e-12	XM_019094058.1	PREDICTED: G-protein coupled receptor 182-like [Cyprinus carpio]	-	-	-	-	GO:0031224//intrinsic component of membrane	GO:0004888//transmembrane signaling receptor activity	GO:0007166//cell surface receptor signaling pathway
ncbi_109062232	537	442	578	0	0	0	22.72	21.54	21.73	0.00	0.00	0.00	21.9966666666667	0.001	-14.4249972965801	4.21719909442341e-14	2.81098116930522e-12	XM_019079322.1	PREDICTED: CD276 antigen-like isoform X1 [Fundulus heteroclitus]	Environmental Information Processing;Organismal Systems;Organismal Systems	Signaling molecules and interaction;Immune system;Immune system	ko04514//Cell adhesion molecules (CAMs);ko04620//Toll-like receptor signaling pathway;ko04672//Intestinal immune network for IgA production	K05412;K05412;K05412	-	-	-
ncbi_109107094	1948	1037	9355	1	0	0	104.23	63.88	442.63	0.34	0.00	0.00	203.58	0.113333333333333	-10.810807874903	4.22742117401537e-14	2.81098116930522e-12	XM_019120372.1	PREDICTED: meprin A subunit beta-like [Cyprinus carpio]	-	-	-	-	-	GO:0046914//transition metal ion binding;GO:0070011//peptidase activity, acting on L-amino acid peptides	GO:0019538//protein metabolic process
ncbi_109047963	566	438	1145	0	5	1	15.86	14.13	28.37	0.00	0.65	0.15	19.4533333333333	0.266666666666667	-6.18883607303052	4.22963217353272e-14	2.81098116930522e-12	XM_019065632.1	PREDICTED: extended synaptotagmin-1-like [Cyprinus carpio]	-	-	-	-	-	-	-
MSTRG.113390	686	437	569	0	0	0	33.18	24.33	24.30	0.00	0.00	0.00	27.27	0.001	-14.7350270798026	4.24341743993381e-14	2.81545812933283e-12	--	PREDICTED: uncharacterized protein LOC109062631 isoform X1 [Cyprinus carpio]	-	-	-	-	-	-	-
ncbi_109091316	593	541	1634	0	0	0	21.02	22.07	51.21	0.00	0.00	0.00	31.4333333333333	0.001	-14.9400076497287	4.28992100491769e-14	2.84159245072011e-12	XM_019105079.1	PREDICTED: uncharacterized protein LOC109091316 [Cyprinus carpio]	-	-	-	-	-	-	-
ncbi_109088980	1221	784	1082	0	0	1	93.63	69.21	73.37	0.00	0.00	0.42	78.7366666666667	0.14	-9.13546499959645	4.30061127970795e-14	2.84395721414065e-12	XM_019103109.1	PREDICTED: membrane-spanning 4-domains subfamily A member 4A-like isoform X1 [Cyprinus carpio]	-	-	-	-	-	-	-
MSTRG.52308	2124	1653	3288	58	43	21	51.89	50.87	71.34	9.43	5.29	3.06	58.0333333333333	5.92666666666667	-3.29158897370869	4.35097454577795e-14	2.87250620342914e-12	--	hypothetical protein E1301_Tti015867 [Triplophysa tibetana]	-	-	-	-	-	-	-
ncbi_109104152	0	0	0	30	104	43	0.00	0.00	0.00	5.91	14.73	7.20	0.001	9.28	13.1799090900149	4.41573677542698e-14	2.91045145683341e-12	XM_019117514.1	PREDICTED: LOW QUALITY PROTEIN: striatin-3-like [Cyprinus carpio]	-	-	-	-	-	-	-
ncbi_109046048	335	259	339	3	7	3	14.91	13.27	13.34	0.85	1.44	0.74	13.84	1.01	-3.77641674488493	4.50380811807052e-14	2.96360961864864e-12	XM_019063844.1	PREDICTED: GTPase IMAP family member 4-like [Cyprinus carpio]	-	-	-	-	-	-	-
ncbi_109068348	494	680	392	1	3	2	15.38	24.41	10.79	0.24	0.52	0.41	16.86	0.39	-5.43398660207983	4.5769234762646e-14	3.00676772185791e-12	XM_019085158.1	PREDICTED: protein SPT2 homolog isoform X1 [Cyprinus carpio]	-	-	-	-	-	-	-
ncbi_109070149	1018	564	536	1	0	3	39.81	25.39	18.53	0.25	0.00	0.74	27.91	0.33	-6.40217228970761	4.6737854817693e-14	3.06535861597421e-12	XM_019086743.1	PREDICTED: disabled homolog 2-like [Cyprinus carpio]	Cellular Processes	Transport and catabolism	ko04144//Endocytosis	K12475	-	-	-
ncbi_109106999	558	401	821	0	0	0	18.41	15.25	23.96	0.00	0.00	0.00	19.2066666666667	0.001	-14.2293195393261	4.76058144246664e-14	3.11716629467218e-12	XM_019120268.1	PREDICTED: tripeptidyl-peptidase 1-like [Cyprinus carpio]	Cellular Processes	Transport and catabolism	ko04142//Lysosome	K01279	-	-	-
ncbi_109087869	6	4	7	118	30	142	0.26	0.21	0.28	33.96	6.31	35.83	0.25	25.3666666666667	6.66486204789503	4.87627911423855e-14	3.18748289485695e-12	XM_019102059.1	N-lysine methyltransferase SETD8 [Larimichthys crocea]	-	-	-	-	-	-	-
MSTRG.33950	368	334	507	1	2	1	16.70	17.45	20.35	0.29	0.42	0.25	18.1666666666667	0.32	-5.8270780138305	4.88393052839731e-14	3.18748289485695e-12	--	PREDICTED: tapasin-related protein-like [Sinocyclocheilus anshuiensis]	-	-	-	-	-	-	-
MSTRG.109155	0	0	0	52	45	31	0.00	0.00	0.00	22.13	13.99	11.60	0.001	15.9066666666667	13.9573439218614	5.10713551738521e-14	3.32771952423165e-12	--	PREDICTED: XK-related protein 7-like [Cyprinus carpio]	-	-	-	-	-	-	-
ncbi_109099219	508	421	789	0	0	0	29.50	28.15	40.50	0.00	0.00	0.00	32.7166666666667	0.001	-14.9977381465197	5.16185952363811e-14	3.35789891031194e-12	XM_019112743.1	PREDICTED: pyruvate kinase PKM-like [Cyprinus carpio]	-	-	-	-	-	-	GO:0032446//protein modification by small protein conjugation
ncbi_109049619	1275	1004	926	0	0	1	74.93	67.92	48.12	0.00	0.00	0.33	63.6566666666667	0.11	-9.17666427933892	5.30730125587298e-14	3.44689799613136e-12	XM_019067280.1	PREDICTED: immediate early response gene 2 protein-like [Cyprinus carpio]	-	-	-	-	GO:0043231//intracellular membrane-bounded organelle	-	GO:0002009//morphogenesis of an epithelium;GO:0009855//determination of bilateral symmetry;GO:0048858//cell projection morphogenesis
ncbi_109078608	0	0	0	38	83	29	0.00	0.00	0.00	16.89	27.28	11.35	0.001	18.5066666666667	14.1757574467445	5.62828843956754e-14	3.64943339047414e-12	XM_019093850.1	PREDICTED: nuclear ubiquitous casein and cyclin-dependent kinase substrate 1-like [Cyprinus carpio]	-	-	-	-	-	GO:0016772//transferase activity, transferring phosphorus-containing groups	GO:0006796//phosphate-containing compound metabolic process
ncbi_109083259	429	263	560	1	6	3	47.09	33.20	54.36	0.70	2.95	1.72	44.8833333333333	1.79	-4.64814833140362	5.66624349849215e-14	3.66808910562032e-12	XM_019098072.1	PREDICTED: caprin-1-like [Cyprinus carpio]	-	-	-	-	-	-	-
ncbi_109078959	754	589	490	0	0	0	19.59	17.63	11.26	0.00	0.00	0.00	16.16	0.001	-13.9801395776392	5.70045183452454e-14	3.68426289926504e-12	XM_019094136.1	PREDICTED: LOW QUALITY PROTEIN: serine/threonine-protein kinase PLK3-like [Cyprinus carpio]	Environmental Information Processing;Organismal Systems	Signal transduction;Immune system	ko04068//FoxO signaling pathway;ko04625//C-type lectin receptor signaling pathway	K08862;K08862	-	GO:0004672//protein kinase activity;GO:0032550//purine ribonucleoside binding	GO:0006464//cellular protein modification process;GO:0006796//phosphate-containing compound metabolic process
ncbi_109067193	0	0	5	42	87	87	0.00	0.00	0.12	7.50	11.26	13.46	0.04	10.74	8.06877827798541	5.85136593531669e-14	3.77569076233311e-12	XM_019084198.1	PREDICTED: peroxisome proliferator-activated receptor delta-like [Cyprinus carpio]	Environmental Information Processing;Organismal Systems	Signal transduction;Endocrine system	ko04310//Wnt signaling pathway;ko03320//PPAR signaling pathway	K04504;K04504	GO:0043231//intracellular membrane-bounded organelle	GO:0000981//RNA polymerase II transcription factor activity, sequence-specific DNA binding;GO:0003677//DNA binding;GO:0038023//signaling receptor activity;GO:0046914//transition metal ion binding	GO:0009755//hormone-mediated signaling pathway;GO:0010468//regulation of gene expression;GO:0034645//cellular macromolecule biosynthetic process
ncbi_109097311	990	1133	493	0	0	0	43.54	57.36	19.17	0.00	0.00	0.00	40.0233333333333	0.001	-15.2885537062935	5.93751423588312e-14	3.82509989692973e-12	XM_019110934.1	PREDICTED: alpha-aminoadipic semialdehyde dehydrogenase [Cyprinus carpio]	Metabolism;Metabolism;Metabolism;Metabolism;Metabolism;Metabolism;Metabolism;Metabolism;Metabolism;Metabolism;Metabolism;Metabolism;Metabolism	Global and overview maps;Amino acid metabolism;Lipid metabolism;Carbohydrate metabolism;Amino acid metabolism;Lipid metabolism;Amino acid metabolism;Amino acid metabolism;Carbohydrate metabolism;Amino acid metabolism;Metabolism of other amino acids;Carbohydrate metabolism;Amino acid metabolism	ko01100//Metabolic pathways;ko00310//Lysine degradation;ko00561//Glycerolipid metabolism;ko00010//Glycolysis / Gluconeogenesis;ko00330//Arginine and proline metabolism;ko00071//Fatty acid degradation;ko00280//Valine, leucine and isoleucine degradation;ko00380//Tryptophan metabolism;ko00620//Pyruvate metabolism;ko00260//Glycine, serine and threonine metabolism;ko00410//beta-Alanine metabolism;ko00…	K14085;K14085;K14085;K14085;K14085;K14085;K14085;K14085;K14085;K14085;K14085;K14085;K14085	-	GO:0016620//oxidoreductase activity, acting on the aldehyde or oxo group of donors, NAD or NADP as acceptor	GO:0001654//eye development;GO:0033333//fin development;GO:0044710//single-organism metabolic process
ncbi_109049670	876	441	583	0	0	0	13.08	7.57	7.70	0.00	0.00	0.00	9.45	0.001	-13.2060986139958	5.95164298517041e-14	3.82802776350525e-12	XM_019067328.1	PREDICTED: receptor-type tyrosine-protein phosphatase eta-like [Cyprinus carpio]	-	-	-	-	-	-	-
ncbi_109075440	1914	880	533	0	0	0	121.72	64.44	29.95	0.00	0.00	0.00	72.0366666666667	0.001	-16.1364438048979	6.0620718548741e-14	3.89278575606722e-12	XM_019091345.1	PREDICTED: growth arrest and DNA damage-inducible protein GADD45 beta-like isoform X1 [Cyprinus carpio]	Environmental Information Processing;Cellular Processes;Environmental Information Processing;Cellular Processes;Cellular Processes;Environmental Information Processing;Cellular Processes	Signal transduction;Cell growth and death;Signal transduction;Cell growth and death;Cell growth and death;Signal transduction;Cell growth and death	ko04010//MAPK signaling pathway;ko04218//Cellular senescence;ko04068//FoxO signaling pathway;ko04210//Apoptosis;ko04110//Cell cycle;ko04064//NF-kappa B signaling pathway;ko04115//p53 signaling pathway	K04402;K04402;K04402;K04402;K04402;K04402;K04402	GO:0043231//intracellular membrane-bounded organelle	-	GO:0007049//cell cycle;GO:0009952//anterior/posterior pattern specification;GO:0010033//response to organic substance;GO:0010038//response to metal ion
ncbi_109092281	1276	712	2254	0	0	1	74.47	47.83	116.27	0.00	0.00	0.32	79.5233333333333	0.106666666666667	-9.5421250161602	6.08130777824144e-14	3.89886990816243e-12	XM_019106030.1	PREDICTED: leukocyte surface antigen CD53-like [Cyprinus carpio]	-	-	-	-	GO:0031224//intrinsic component of membrane	-	-
ncbi_109111096	307	260	390	1	4	2	10.39	10.11	11.65	0.29	0.62	0.42	10.7166666666667	0.443333333333333	-4.59532058671413	6.10403902657949e-14	3.90717190384035e-12	XM_019124073.1	PREDICTED: TGF-beta receptor type-2-like [Cyprinus carpio]	Environmental Information Processing;Cellular Processes;Environmental Information Processing;Cellular Processes;Environmental Information Processing;Environmental Information Processing;Organismal Systems;Cellular Processes;Organismal Systems;Organismal Systems;Environmental Information Processing	Signal transduction;Transport and catabolism;Signaling molecules and interaction;Cell growth and death;Signal transduction;Signal transduction;Endocrine system;Cellular community - eukaryotes;Development;Immune system;Signal transduction	ko04010//MAPK signaling pathway;ko04144//Endocytosis;ko04060//Cytokine-cytokine receptor interaction;ko04218//Cellular senescence;ko04068//FoxO signaling pathway;ko04390//Hippo signaling pathway;ko04926//Relaxin signaling pathway;ko04520//Adherens junction;ko04380//Osteoclast differentiation;ko04659//Th17 cell differentiation;ko04350//TGF-beta signaling pathway	K04388;K04388;K04388;K04388;K04388;K04388;K04388;K04388;K04388;K04388;K04388	GO:0005886//plasma membrane;GO:0044425//membrane part	GO:0005024//transforming growth factor beta-activated receptor activity;GO:0005515//protein binding;GO:0036094//small molecule binding;GO:0043167//ion binding;GO:0097159//organic cyclic compound binding;GO:0097367//carbohydrate derivative binding;GO:1901363//heterocyclic compound binding	GO:0002645//positive regulation of tolerance induction;GO:0006468//protein phosphorylation;GO:0007178//transmembrane receptor protein serine/threonine kinase signaling pathway;GO:0009790//embryo development;GO:0012501//programmed cell death;GO:0019222//regulation of metabolic process;GO:0030097//hemopoiesis;GO:0030154//cell differentiation;GO:0030323//respiratory tube development;GO:0040007//grow…
ncbi_109064873	81	76	64	135	147	183	4.44	4.81	3.10	46.94	37.53	55.65	4.11666666666667	46.7066666666667	3.50407994633002	6.27579158098955e-14	4.0099586418743e-12	XM_019081902.1	PREDICTED: LOW QUALITY PROTEIN: very-long-chain (3R)-3-hydroxyacyl-CoA dehydratase 2-like [Cyprinus carpio]	Metabolism;Metabolism;Metabolism;Metabolism	Global and overview maps;Global and overview maps;Lipid metabolism;Lipid metabolism	ko01100//Metabolic pathways;ko01212//Fatty acid metabolism;ko00062//Fatty acid elongation;ko01040//Biosynthesis of unsaturated fatty acids	K10703;K10703;K10703;K10703	-	-	-
MSTRG.9844	704	519	744	561	861	487	40.27	33.66	39.26	232.44	257.62	180.11	37.73	223.39	2.56578060010706	6.28469808675908e-14	4.0099586418743e-12	AHCYL2	adenosylhomocysteinase like 2b [Danio rerio]	Metabolism;Metabolism	Global and overview maps;Amino acid metabolism	ko01100//Metabolic pathways;ko00270//Cysteine and methionine metabolism	K01251;K01251	-	-	-
ncbi_109106141	603	624	1125	14	6	5	31.68	37.74	52.26	4.66	1.48	1.53	40.56	2.55666666666667	-3.98772167022156	6.37133920885682e-14	4.05875647017798e-12	XM_019119504.1	PREDICTED: transmembrane protein 59-like isoform X1 [Cyprinus carpio]	-	-	-	-	-	-	-
ncbi_109102190	446	549	647	0	0	0	8.21	11.62	10.52	0.00	0.00	0.00	10.1166666666667	0.001	-13.3044463953093	6.39349530950507e-14	4.0663851855454e-12	XM_019115525.1	PREDICTED: beta-2 adrenergic receptor-like [Cyprinus carpio]	Environmental Information Processing;Environmental Information Processing;Environmental Information Processing;Environmental Information Processing;Organismal Systems;Organismal Systems;Organismal Systems;Organismal Systems	Signaling molecules and interaction;Signal transduction;Signal transduction;Signal transduction;Circulatory system;Digestive system;Endocrine system;Endocrine system	ko04080//Neuroactive ligand-receptor interaction;ko04024//cAMP signaling pathway;ko04020//Calcium signaling pathway;ko04022//cGMP - PKG signaling pathway;ko04261//Adrenergic signaling in cardiomyocytes;ko04970//Salivary secretion;ko04923//Regulation of lipolysis in adipocyte;ko04924//Renin secretion	K04142;K04142;K04142;K04142;K04142;K04142;K04142;K04142	GO:0031224//intrinsic component of membrane	GO:0004939//beta-adrenergic receptor activity	GO:0006937//regulation of muscle contraction;GO:0007188//adenylate cyclase-modulating G-protein coupled receptor signaling pathway;GO:0008016//regulation of heart contraction
ncbi_109092422	54	40	53	86	91	59	2.39	2.07	2.10	24.23	18.81	14.61	2.18666666666667	19.2166666666667	3.13555288792105	6.50654102426142e-14	4.1317052717178e-12	XM_019106231.1	PREDICTED: F-box/LRR-repeat protein 2-like [Cyprinus carpio]	-	-	-	-	-	-	-
MSTRG.44868	0	0	0	53	57	26	0.00	0.00	0.00	36.55	28.96	15.54	0.001	27.0166666666667	14.7215620645711	6.57803018119162e-14	4.17047113487549e-12	--	PREDICTED: sentrin-specific protease 5 isoform X1 [Austrofundulus limnaeus]	-	-	-	-	-	-	-
ncbi_109045976	546	313	776	5	4	8	29.51	19.48	37.09	1.71	1.04	2.27	28.6933333333333	1.67333333333333	-4.09991880860585	6.73062102581451e-14	4.26045110955758e-12	XM_019063781.1	PREDICTED: rho-related GTP-binding protein RhoA-A [Cyprinus carpio]	Cellular Processes;Cellular Processes;Cellular Processes;Environmental Information Processing;Environmental Information Processing;Environmental Information Processing;Environmental Information Processing;Cellular Processes;Environmental Information Processing;Organismal Systems;Organismal Systems;Organismal Systems;Organismal Systems;Environmental Information Processing;Organismal Systems;Enviro…	Transport and catabolism;Cell motility;Cellular community - eukaryotes;Signal transduction;Signal transduction;Signal transduction;Signal transduction;Cellular community - eukaryotes;Signal transduction;Immune system;Endocrine system;Circulatory system;Immune system;Signal transduction;Immune system;Signal transduction;Signal transduction;Development;Nervous system;Cellular community - eukaryotes…	ko04144//Endocytosis;ko04810//Regulation of actin cytoskeleton;ko04510//Focal adhesion;ko04024//cAMP signaling pathway;ko04015//Rap1 signaling pathway;ko04014//Ras signaling pathway;ko04022//cGMP - PKG signaling pathway;ko04530//Tight junction;ko04072//Phospholipase D signaling pathway;ko04062//Chemokine signaling pathway;ko04921//Oxytocin signaling pathway;ko04270//Vascular smooth muscle contrac…	K04513;K04513;K04513;K04513;K04513;K04513;K04513;K04513;K04513;K04513;K04513;K04513;K04513;K04513;K04513;K04513;K04513;K04513;K04513;K04513;K04513;K04513;K04513;K04513;K04513;K04513	GO:0044464//cell part	GO:0036094//small molecule binding	GO:0016477//cell migration;GO:0035556//intracellular signal transduction
ncbi_109095395	448	858	789	0	0	0	13.83	30.49	21.53	0.00	0.00	0.00	21.95	0.001	-14.4219333193101	7.06141368877329e-14	4.46276875881302e-12	XM_019109105.1	PREDICTED: monoacylglycerol lipase ABHD6-like [Cyprinus carpio]	-	-	-	-	GO:0008328//ionotropic glutamate receptor complex;GO:0031988//membrane-bounded vesicle	GO:0016298//lipase activity	GO:0008277//regulation of G-protein coupled receptor protein signaling pathway;GO:0030334//regulation of cell migration;GO:0048167//regulation of synaptic plasticity
ncbi_109078727	0	4	1	32	50	44	0.00	0.56	0.13	22.64	25.57	26.68	0.23	24.9633333333333	6.76203291754824	7.14282899614228e-14	4.50709124429565e-12	XM_019093937.1	PREDICTED: NF-kappa-B inhibitor alpha-like [Cyprinus carpio]	Environmental Information Processing;Organismal Systems;Cellular Processes;Organismal Systems;Organismal Systems;Organismal Systems;Environmental Information Processing;Organismal Systems;Organismal Systems;Organismal Systems;Organismal Systems;Organismal Systems;Organismal Systems;Organismal Systems;Environmental Information Processing;Organismal Systems;Organismal Systems;Organismal Systems;Org…	Signal transduction;Immune system;Cell growth and death;Endocrine system;Nervous system;Immune system;Signal transduction;Development;Immune system;Immune system;Immune system;Immune system;Immune system;Endocrine system;Signal transduction;Immune system;Immune system;Immune system;Immune system;Immune system	ko04024//cAMP signaling pathway;ko04062//Chemokine signaling pathway;ko04210//Apoptosis;ko04926//Relaxin signaling pathway;ko04722//Neurotrophin signaling pathway;ko04621//NOD-like receptor signaling pathway;ko04668//TNF signaling pathway;ko04380//Osteoclast differentiation;ko04625//C-type lectin receptor signaling pathway;ko04660//T cell receptor signaling pathway;ko04659//Th17 cell differentiat…	K04734;K04734;K04734;K04734;K04734;K04734;K04734;K04734;K04734;K04734;K04734;K04734;K04734;K04734;K04734;K04734;K04734;K04734;K04734;K04734	-	-	-
ncbi_109051081	1467	1478	867	0	1	0	101.95	119.72	53.50	0.00	0.36	0.13	91.7233333333333	0.163333333333333	-9.13332572636649	7.23900819032409e-14	4.56057515990418e-12	XR_002011320.1	PREDICTED: mesothelin isoform X2 [Scleropages formosus]	-	-	-	-	-	-	-
ncbi_109090421	664	392	668	14	16	6	18.20	12.37	16.18	2.49	2.03	0.91	15.5833333333333	1.81	-3.105942261858	7.25337427161202e-14	4.56242953002720e-12	XM_019104234.1	PREDICTED: transcription factor jun-D-like [Cyprinus carpio]	Environmental Information Processing;Organismal Systems;Organismal Systems;Organismal Systems	Signal transduction;Endocrine system;Development;Immune system	ko04010//MAPK signaling pathway;ko04928//Parathyroid hormone synthesis, secretion and action;ko04380//Osteoclast differentiation;ko04657//IL-17 signaling pathway	K04449;K04449;K04449;K04449	GO:0005634//nucleus	GO:0001071//nucleic acid binding transcription factor activity;GO:0003677//DNA binding	GO:0006357//regulation of transcription from RNA polymerase II promoter;GO:0010033//response to organic substance;GO:0044763//single-organism cellular process
ncbi_109097552	630	590	483	0	0	0	10.91	11.85	7.43	0.00	0.00	0.00	10.0633333333333	0.001	-13.2968206356798	7.31546777202823e-14	4.59425178852754e-12	XM_019111201.1	PREDICTED: sperm-specific antigen 2-like isoform X1 [Cyprinus carpio]	-	-	-	-	-	-	-
ncbi_109099643	507	608	1679	0	0	0	34.68	47.92	101.56	0.00	0.00	0.00	61.3866666666667	0.001	-15.9056377122984	7.40712583277952e-14	4.64451208811428e-12	XM_019113167.1	PREDICTED: receptor expression-enhancing protein 5-like [Cyprinus carpio]	-	-	-	-	GO:0031224//intrinsic component of membrane	-	-
ncbi_109102720	2352	2283	2007	2746	3895	4137	174.61	195.20	131.80	1291.67	1336.94	1699.11	167.203333333333	1442.57333333333	3.10896914614769	7.5004832828223e-14	4.69567873483524e-12	XM_019116091.1	PREDICTED: receptor of activated protein C kinase 1 [Cyprinus carpio]	-	-	-	-	GO:0044424//intracellular part	-	GO:0007369//gastrulation;GO:0008104//protein localization;GO:0009968//negative regulation of signal transduction;GO:0030010//establishment of cell polarity
ncbi_109069416	786	736	1037	9	25	24	47.80	51.52	55.78	3.41	6.91	7.94	51.7	6.08666666666667	-3.08644001593923	7.65598571749794e-14	4.78553022735998e-12	XM_019086050.1	PREDICTED: eukaryotic translation initiation factor 3 subunit M [Cyprinus carpio]	-	-	-	-	GO:0043234//protein complex;GO:0070993//translation preinitiation complex	GO:0008135//translation factor activity, RNA binding	GO:0006413//translational initiation;GO:0006417//regulation of translation;GO:0022618//ribonucleoprotein complex assembly
ncbi_109087404	1888	1105	7297	17	21	17	149.11	100.49	509.54	8.51	7.82	7.53	253.046666666667	7.95333333333333	-4.99170002271279	7.70219576856395e-14	4.80689224043721e-12	XM_019101614.1	PREDICTED: plastin-2-like [Cyprinus carpio]	-	-	-	-	GO:0044424//intracellular part	GO:0008092//cytoskeletal protein binding;GO:0043169//cation binding	-
ncbi_109074672	0	0	0	31	42	49	0.00	0.00	0.00	30.67	30.05	42.07	0.001	34.2633333333333	15.0643778914366	7.7875910900274e-14	4.85260473194812e-12	XM_019090692.1	PREDICTED: ATP synthase subunit d, mitochondrial-like [Cyprinus carpio]	Metabolism;Organismal Systems;Metabolism	Global and overview maps;Environmental adaptation;Energy metabolism	ko01100//Metabolic pathways;ko04714//Thermogenesis;ko00190//Oxidative phosphorylation	K02138;K02138;K02138	GO:0045263//proton-transporting ATP synthase complex, coupling factor F(o)	GO:0003824//catalytic activity;GO:0015077//monovalent inorganic cation transmembrane transporter activity	GO:0006754//ATP biosynthetic process
ncbi_109094567	826	430	2083	0	0	0	132.78	79.49	296.12	0.00	0.00	0.00	169.463333333333	0.001	-17.370613626615	7.83176263099593e-14	4.87252746117195e-12	XM_019108277.1	Histone H3c [Culex quinquefasciatus]	-	-	-	-	GO:0031988//membrane-bounded vesicle;GO:0043231//intracellular membrane-bounded organelle;GO:0043232//intracellular non-membrane-bounded organelle	GO:0003676//nucleic acid binding;GO:0046983//protein dimerization activity	GO:0034728//nucleosome organization
ncbi_109056721	43	25	82	169	236	101	3.84	2.58	6.46	95.62	97.41	49.99	4.29333333333333	81.0066666666667	4.23787055071231	8.05797327897548e-14	5.0054676315527e-12	XM_019073919.1	PREDICTED: trinucleotide repeat-containing gene 18 protein-like [Cyprinus carpio]	-	-	-	-	-	-	-
ncbi_109095240	0	0	0	33	39	41	0.00	0.00	0.00	8.41	7.15	9.06	0.001	8.20666666666667	13.0025806406507	8.08536206151345e-14	5.01468216554301e-12	XM_019108929.1	PREDICTED: cyclic AMP-responsive element-binding protein 3-like protein 3 [Cyprinus carpio]	Environmental Information Processing;Environmental Information Processing;Environmental Information Processing;Organismal Systems;Organismal Systems;Organismal Systems;Environmental Information Processing;Organismal Systems;Organismal Systems;Organismal Systems;Organismal Systems;Organismal Systems;Organismal Systems;Organismal Systems;Organismal Systems;Environmental Information Processing;Organ…	Signal transduction;Signal transduction;Signal transduction;Circulatory system;Environmental adaptation;Nervous system;Signal transduction;Nervous system;Endocrine system;Endocrine system;Endocrine system;Aging;Endocrine system;Endocrine system;Endocrine system;Signal transduction;Endocrine system;Endocrine system;Endocrine system;Excretory system	ko04151//PI3K-Akt signaling pathway;ko04024//cAMP signaling pathway;ko04022//cGMP - PKG signaling pathway;ko04261//Adrenergic signaling in cardiomyocytes;ko04714//Thermogenesis;ko04728//Dopaminergic synapse;ko04152//AMPK signaling pathway;ko04725//Cholinergic synapse;ko04926//Relaxin signaling pathway;ko04916//Melanogenesis;ko04922//Glucagon signaling pathway;ko04211//Longevity regulating pathway…	K09048;K09048;K09048;K09048;K09048;K09048;K09048;K09048;K09048;K09048;K09048;K09048;K09048;K09048;K09048;K09048;K09048;K09048;K09048;K09048	-	GO:0001071//nucleic acid binding transcription factor activity;GO:0044212//transcription regulatory region DNA binding	GO:0006357//regulation of transcription from RNA polymerase II promoter
MSTRG.121117	708	356	1033	0	0	0	18.62	10.78	24.02	0.00	0.00	0.00	17.8066666666667	0.001	-14.1201298548013	8.1215705297043e-14	5.0293297689527e-12	MRC1	macrophage mannose receptor 1 [Carassius auratus]	Cellular Processes;Human Diseases	Transport and catabolism;Infectious diseases	ko04145//Phagosome;ko05152//Tuberculosis	K06560;K06560	GO:0016020//membrane;GO:0044464//cell part	GO:0005488//binding	GO:0009987//cellular process;GO:0010033//response to organic substance
ncbi_109095592	4480	3975	1785	9	29	35	273.05	278.92	96.19	3.48	8.15	11.92	216.053333333333	7.85	-4.78255102518629	8.44376714318767e-14	5.22075769710839e-12	XM_019109305.1	PREDICTED: CCAAT/enhancer-binding protein delta-like [Cyprinus carpio]	-	-	-	-	-	GO:0001071//nucleic acid binding transcription factor activity	GO:0010468//regulation of gene expression
ncbi_109060361	573	429	503	0	0	0	24.23	20.89	18.82	0.00	0.00	0.00	21.3133333333333	0.001	-14.3794686229467	8.48243127517193e-14	5.23655749602654e-12	XM_019077527.1	PREDICTED: perforin-1-like isoform X1 [Cyprinus carpio]	-	-	-	-	-	-	-
ncbi_109072226	2226	1201	2322	16	13	35	22.53	13.98	20.78	1.03	0.61	1.97	19.0966666666667	1.20333333333333	-3.98821259554503	8.66161424311923e-14	5.33892277930044e-12	XM_019088491.1	PREDICTED: LOW QUALITY PROTEIN: stabilin-1-like [Cyprinus carpio]	-	-	-	-	-	-	-
ncbi_109086739	574	415	630	0	3	0	90.67	75.46	87.99	0.00	2.16	0.00	84.7066666666667	0.72	-6.87833480163732	8.93232701588e-14	5.49730363125237e-12	XM_019101045.1	PREDICTED: cytochrome c oxidase subunit 7B, mitochondrial-like [Cyprinus carpio]	Metabolism;Organismal Systems;Organismal Systems;Metabolism	Global and overview maps;Environmental adaptation;Circulatory system;Energy metabolism	ko01100//Metabolic pathways;ko04714//Thermogenesis;ko04260//Cardiac muscle contraction;ko00190//Oxidative phosphorylation	K02271;K02271;K02271;K02271	GO:0044455//mitochondrial membrane part	-	-
ncbi_109054930	743	1457	592	0	0	0	91.13	205.78	64.24	0.00	0.00	0.00	120.383333333333	0.001	-16.8772761440947	9.04380668044478e-14	5.55734963738962e-12	XM_019072165.1	PREDICTED: ferritin, middle subunit-like [Cyprinus carpio]	-	-	-	-	-	GO:0005506//iron ion binding	GO:0000041//transition metal ion transport;GO:0046916//cellular transition metal ion homeostasis
ncbi_109078627	1381	339	1257	0	0	0	78.20	22.08	62.92	0.00	0.00	0.00	54.4	0.001	-15.7313190310251	9.12160322526642e-14	5.59654494659894e-12	XM_019093874.1	PREDICTED: mannose-binding protein C-like [Cyprinus carpio]	Cellular Processes;Organismal Systems	Transport and catabolism;Immune system	ko04145//Phagosome;ko04610//Complement and coagulation cascades	K03991;K03991	-	-	-
MSTRG.61984	423	487	378	2	6	1	11.37	15.08	8.98	1.93	3.85	0.15	11.81	1.97666666666667	-2.57886745557231	9.20894591383179e-14	5.63470789697672e-12	SLC2A1	PREDICTED: solute carrier family 2, facilitated glucose transporter member 1-like [Sinocyclocheilus anshuiensis]	Organismal Systems;Environmental Information Processing;Organismal Systems;Organismal Systems;Organismal Systems;Human Diseases;Organismal Systems;Human Diseases;Human Diseases;Human Diseases;Human Diseases	Endocrine system;Signal transduction;Endocrine system;Endocrine system;Endocrine system;Cancers;Digestive system;Infectious diseases;Endocrine and metabolic diseases;Cancers;Cancers	ko04919//Thyroid hormone signaling pathway;ko04066//HIF-1 signaling pathway;ko04922//Glucagon signaling pathway;ko04911//Insulin secretion;ko04920//Adipocytokine signaling pathway;ko05200//Pathways in cancer;ko04976//Bile secretion;ko05166//HTLV-I infection;ko04931//Insulin resistance;ko05211//Renal cell carcinoma;ko05230//Central carbon metabolism in cancer	K07299;K07299;K07299;K07299;K07299;K07299;K07299;K07299;K07299;K07299;K07299	-	-	-
MSTRG.30714	570	454	624	11	16	20	12.81	11.74	12.40	1.57	1.66	2.49	12.3166666666667	1.90666666666667	-2.69148731225513	9.21201806801311e-14	5.63470789697672e-12	NOTCH2	notch2 [Cyprinus carpio]	Organismal Systems;Organismal Systems;Human Diseases;Environmental Information Processing;Human Diseases;Human Diseases;Human Diseases;Human Diseases	Endocrine system;Immune system;Cancers;Signal transduction;Infectious diseases;Cancers;Drug resistance;Cancers	ko04919//Thyroid hormone signaling pathway;ko04658//Th1 and Th2 cell differentiation;ko05200//Pathways in cancer;ko04330//Notch signaling pathway;ko05165//Human papillomavirus infection;ko05206//MicroRNAs in cancer;ko01522//Endocrine resistance;ko05224//Breast cancer	K20994;K20994;K20994;K20994;K20994;K20994;K20994;K20994	GO:0005634//nucleus;GO:0016021//integral component of membrane;GO:0031090//organelle membrane;GO:0042995//cell projection;GO:0043234//protein complex;GO:0044444//cytoplasmic part;GO:0044446//intracellular organelle part	GO:0008134//transcription factor binding;GO:0046872//metal ion binding	GO:0001568//blood vessel development;GO:0001773//myeloid dendritic cell activation;GO:0002763//positive regulation of myeloid leukocyte differentiation;GO:0003143//embryonic heart tube morphogenesis;GO:0003177//pulmonary valve development;GO:0006954//inflammatory response;GO:0006955//immune response;GO:0007219//Notch signaling pathway;GO:0009611//response to wounding;GO:0009617//response to bacte…
ncbi_109050710	448	363	1318	3	4	2	10.23	9.54	26.59	0.43	0.43	0.25	15.4533333333333	0.37	-5.38424898465636	9.24889734731342e-14	5.6486155634005e-12	XM_019068284.1	PREDICTED: LOW QUALITY PROTEIN: protein unc-13 homolog D-like [Cyprinus carpio]	-	-	-	-	-	-	-
ncbi_109060206	542	483	485	0	0	0	13.55	13.90	10.73	0.00	0.00	0.00	12.7266666666667	0.001	-13.6355669815701	9.30026314514615e-14	5.67131466478515e-12	XM_019077358.1	PREDICTED: interleukin-3 receptor class 2 subunit beta-like isoform X1 [Cyprinus carpio]	Environmental Information Processing;Cellular Processes;Environmental Information Processing	Signaling molecules and interaction;Cell growth and death;Signal transduction	ko04060//Cytokine-cytokine receptor interaction;ko04210//Apoptosis;ko04630//Jak-STAT signaling pathway	K04738;K04738;K04738	-	-	-
ncbi_109093374	640	604	467	0	0	0	12.03	13.06	7.77	0.00	0.00	0.00	10.9533333333333	0.001	-13.4190823591163	9.38470113244935e-14	5.7140812901264e-12	XM_019107094.1	PREDICTED: insulin receptor substrate 2-B-like [Cyprinus carpio]	Environmental Information Processing;Organismal Systems;Environmental Information Processing;Cellular Processes;Environmental Information Processing;Organismal Systems;Organismal Systems;Organismal Systems;Organismal Systems	Signal transduction;Endocrine system;Signal transduction;Transport and catabolism;Signal transduction;Aging;Endocrine system;Aging;Endocrine system	ko04022//cGMP - PKG signaling pathway;ko04910//Insulin signaling pathway;ko04068//FoxO signaling pathway;ko04140//Autophagy - animal;ko04152//AMPK signaling pathway;ko04211//Longevity regulating pathway - mammal;ko04920//Adipocytokine signaling pathway;ko04213//Longevity regulating pathway - multiple species;ko04923//Regulation of lipolysis in adipocyte	K07187;K07187;K07187;K07187;K07187;K07187;K07187;K07187;K07187	-	-	-
ncbi_109108838	207	101	235	578	591	271	12.81	7.20	12.87	226.97	169.37	92.95	10.96	163.096666666667	3.89540759346023	9.53728703934426e-14	5.79814792885066e-12	XM_019121951.1	PREDICTED: guanine nucleotide-binding protein G(o) subunit alpha isoform X1 [Cyprinus carpio]	Environmental Information Processing;Organismal Systems;Organismal Systems;Organismal Systems;Organismal Systems;Organismal Systems;Organismal Systems;Organismal Systems;Organismal Systems;Organismal Systems;Organismal Systems;Organismal Systems;Organismal Systems	Signal transduction;Endocrine system;Nervous system;Nervous system;Nervous system;Environmental adaptation;Nervous system;Endocrine system;Endocrine system;Endocrine system;Nervous system;Nervous system;Nervous system	ko04015//Rap1 signaling pathway;ko04921//Oxytocin signaling pathway;ko04728//Dopaminergic synapse;ko04724//Glutamatergic synapse;ko04723//Retrograde endocannabinoid signaling;ko04713//Circadian entrainment;ko04725//Cholinergic synapse;ko04926//Relaxin signaling pathway;ko04916//Melanogenesis;ko04915//Estrogen signaling pathway;ko04726//Serotonergic synapse;ko04727//GABAergic synapse;ko04730//Long…	K04534;K04534;K04534;K04534;K04534;K04534;K04534;K04534;K04534;K04534;K04534;K04534;K04534	GO:0044464//cell part	GO:0001664//G-protein coupled receptor binding;GO:0017076//purine nucleotide binding;GO:0017111//nucleoside-triphosphatase activity;GO:0032403//protein complex binding;GO:0032550//purine ribonucleoside binding;GO:0060089//molecular transducer activity	GO:0007187//G-protein coupled receptor signaling pathway, coupled to cyclic nucleotide second messenger;GO:0007610//behavior;GO:1903522//regulation of blood circulation
ncbi_109053543	792	393	1723	0	0	0	17.58	10.04	33.79	0.00	0.00	0.00	20.47	0.001	-14.3212234819108	9.5716357194653e-14	5.81018653353926e-12	XM_019070926.1	PREDICTED: nck-associated protein 1-like [Cyprinus carpio]	Cellular Processes	Cell motility	ko04810//Regulation of actin cytoskeleton	K05750	-	-	-
ncbi_109083112	0	0	0	42	57	25	0.00	0.00	0.00	12.02	11.78	6.26	0.001	10.02	13.2905948880826	9.66174043651722e-14	5.85598234469455e-12	XM_019097937.1	PREDICTED: serine/threonine-protein kinase WNK1-like [Cyprinus carpio]	-	-	-	-	-	-	-
ncbi_109107695	1256	376	825	0	0	0	46.95	16.19	27.26	0.00	0.00	0.00	30.1333333333333	0.001	-14.8790726514688	9.97594431388118e-14	6.03726011795518e-12	XM_019120924.1	PREDICTED: LOW QUALITY PROTEIN: ornithine decarboxylase-like [Cyprinus carpio]	Metabolism;Metabolism;Metabolism	Global and overview maps;Metabolism of other amino acids;Amino acid metabolism	ko01100//Metabolic pathways;ko00480//Glutathione metabolism;ko00330//Arginine and proline metabolism	K01581;K01581;K01581	-	-	GO:0042461//photoreceptor cell development
ncbi_109064389	640	457	860	7	21	15	40.43	33.45	50.00	5.07	10.44	9.06	41.2933333333333	8.19	-2.3339735253125	1.00217394976023e-13	6.05579907735596e-12	XM_019081440.1	PREDICTED: synaptosomal-associated protein 23-like isoform X1 [Cyprinus carpio]	Organismal Systems;Genetic Information Processing	Immune system;Folding, sorting and degradation	ko04611//Platelet activation;ko04130//SNARE interactions in vesicular transport	K08508;K08508	-	-	-
ncbi_109096001	586	510	1536	1	0	3	30.75	30.81	71.25	0.33	0.00	0.87	44.27	0.4	-6.7901855632105	1.00423038679161e-13	6.0590589288868e-12	XM_019109670.1	PREDICTED: LOW QUALITY PROTEIN: G-protein coupled receptor 183-A-like [Cyprinus carpio]	-	-	-	-	GO:0031224//intrinsic component of membrane	GO:0004888//transmembrane signaling receptor activity	GO:0007166//cell surface receptor signaling pathway
MSTRG.46487	929	863	1365	40	33	36	18.62	19.77	27.35	3.90	2.31	3.03	21.9133333333333	3.08	-2.83080669966425	1.00647389814427e-13	6.06343596375239e-12	--	Transposable element Tc1 transposase [Lithobates catesbeianus]	Cellular Processes;Environmental Information Processing;Cellular Processes;Cellular Processes;Organismal Systems;Organismal Systems;Human Diseases;Human Diseases;Human Diseases;Human Diseases;Human Diseases;Human Diseases;Human Diseases;Human Diseases;Human Diseases;Human Diseases;Human Diseases;Human Diseases	Transport and catabolism;Signaling molecules and interaction;Cell growth and death;Transport and catabolism;Immune system;Immune system;Infectious diseases;Infectious diseases;Infectious diseases;Infectious diseases;Cancers;Infectious diseases;Infectious diseases;Cardiovascular diseases;Immune diseases;Immune diseases;Endocrine and metabolic diseases;Immune diseases	ko04144//Endocytosis;ko04514//Cell adhesion molecules (CAMs);ko04218//Cellular senescence;ko04145//Phagosome;ko04650//Natural killer cell mediated cytotoxicity;ko04612//Antigen processing and presentation;ko05165//Human papillomavirus infection;ko05163//Human cytomegalovirus infection;ko05166//HTLV-I infection;ko05169//Epstein-Barr virus infection;ko05203//Viral carcinogenesis;ko05167//Kaposi sar…	K06751;K06751;K06751;K06751;K06751;K06751;K06751;K06751;K06751;K06751;K06751;K06751;K06751;K06751;K06751;K06751;K06751;K06751	-	-	-
ncbi_109104600	515	431	1116	0	0	0	12.49	12.04	23.92	0.00	0.00	0.00	16.15	0.001	-13.9792465444686	1.02601555804524e-13	6.17185443063902e-12	XM_019117873.1	PREDICTED: influenza virus NS1A-binding protein homolog A-like isoform X1 [Cyprinus carpio]	-	-	-	-	GO:0005856//cytoskeleton;GO:0043231//intracellular membrane-bounded organelle	-	-
ncbi_109083090	551	355	624	0	0	0	9.11	6.76	9.12	0.00	0.00	0.00	8.33	0.001	-13.0241007802529	1.0280449303705e-13	6.17476249757272e-12	XM_019097912.1	PREDICTED: histone-lysine N-methyltransferase 2D-like [Cyprinus carpio]	Metabolism	Amino acid metabolism	ko00310//Lysine degradation	K09187	-	GO:0016279//protein-lysine N-methyltransferase activity;GO:0046914//transition metal ion binding	GO:0008152//metabolic process
ncbi_109097902	835	809	804	0	0	2	81.78	91.22	69.63	0.00	0.00	1.08	80.8766666666667	0.36	-7.81158282098284	1.0377455413455e-13	6.22366853039366e-12	XM_019111527.1	PREDICTED: superoxide dismutase [Cu-Zn] [Cyprinus carpio]	Organismal Systems;Cellular Processes	Aging;Transport and catabolism	ko04213//Longevity regulating pathway - multiple species;ko04146//Peroxisome	K04565;K04565	GO:0043231//intracellular membrane-bounded organelle	GO:0003824//catalytic activity;GO:0016209//antioxidant activity;GO:0046872//metal ion binding	GO:0010035//response to inorganic substance;GO:0019725//cellular homeostasis;GO:0044710//single-organism metabolic process;GO:0072593//reactive oxygen species metabolic process
ncbi_109106097	453	397	651	0	0	0	10.84	10.93	13.76	0.00	0.00	0.00	11.8433333333333	0.001	-13.5317875674974	1.04035943042019e-13	6.22999046024633e-12	XM_019119417.1	PREDICTED: zinc finger protein 43-like [Cyprinus carpio]	-	-	-	-	-	-	-
ncbi_109047260	312	265	477	6	5	5	11.98	11.71	16.19	1.46	0.89	1.06	13.2933333333333	1.13666666666667	-3.54782176537402	1.04879538219665e-13	6.27110556223031e-12	XM_019064963.1	PREDICTED: cell cycle control protein 50A-like [Cyprinus carpio]	-	-	-	-	-	-	GO:0006869//lipid transport
MSTRG.111620	0	1	0	85	64	190	0.00	0.08	0.00	38.45	21.13	75.04	0.0266666666666667	44.8733333333333	10.7166051413354	1.06124546867302e-13	6.33606375332402e-12	ADAMTS13	PREDICTED: A disintegrin and metalloproteinase with thrombospondin motifs 13 [Sinocyclocheilus rhinocerous]	-	-	-	-	GO:0031012//extracellular matrix;GO:0044421//extracellular region part;GO:0044432//endoplasmic reticulum part	GO:0005102//receptor binding;GO:0046914//transition metal ion binding;GO:0070011//peptidase activity, acting on L-amino acid peptides	GO:0001775//cell activation;GO:0006493//protein O-linked glycosylation;GO:0006508//proteolysis;GO:0006518//peptide metabolic process;GO:0007166//cell surface receptor signaling pathway;GO:0007599//hemostasis;GO:0031589//cell-substrate adhesion;GO:0034097//response to cytokine
MSTRG.111680	527	363	580	0	0	0	26.10	20.71	25.40	0.00	0.00	0.00	24.07	0.001	-14.5549485213619	1.06320855238796e-13	6.33830985066861e-12	EIF4B	PREDICTED: eukaryotic translation initiation factor 4B-like isoform X1 [Sinocyclocheilus grahami]	Environmental Information Processing;Environmental Information Processing;Genetic Information Processing;Human Diseases	Signal transduction;Signal transduction;Translation;Cancers	ko04151//PI3K-Akt signaling pathway;ko04150//mTOR signaling pathway;ko03013//RNA transport;ko05205//Proteoglycans in cancer	K03258;K03258;K03258;K03258	GO:0043234//protein complex;GO:0044444//cytoplasmic part	GO:0008135//translation factor activity, RNA binding;GO:0036094//small molecule binding	GO:0000956//nuclear-transcribed mRNA catabolic process;GO:0006417//regulation of translation;GO:0007169//transmembrane receptor protein tyrosine kinase signaling pathway
ncbi_109095336	90	86	132	103	191	127	9.28	10.20	12.06	67.34	90.85	72.56	10.5133333333333	76.9166666666667	2.87107608262999	1.10195226426333e-13	6.55948991642416e-12	XM_019109039.1	ras-related protein Rab-11A [Danio rerio]	Cellular Processes;Organismal Systems;Organismal Systems;Organismal Systems	Transport and catabolism;Digestive system;Excretory system;Excretory system	ko04144//Endocytosis;ko04972//Pancreatic secretion;ko04961//Endocrine and other factor-regulated calcium reabsorption;ko04962//Vasopressin-regulated water reabsorption	K07904;K07904;K07904;K07904	-	-	-
ncbi_109047215	696	349	1100	0	0	0	28.47	16.44	39.79	0.00	0.00	0.00	28.2333333333333	0.001	-14.7851118483858	1.11875852841603e-13	6.6496210032728e-12	XM_019064920.1	PREDICTED: synaptogyrin-2-like [Cyprinus carpio]	-	-	-	-	-	-	-
ncbi_109046452	433	419	593	0	0	0	16.56	18.44	20.05	0.00	0.00	0.00	18.35	0.001	-14.1634924426179	1.14915502890766e-13	6.82014118345165e-12	XM_019064198.1	PREDICTED: la-related protein 6-like [Cyprinus carpio]	-	-	-	-	GO:0032991//macromolecular complex;GO:0043231//intracellular membrane-bounded organelle	GO:0003676//nucleic acid binding	GO:0009952//anterior/posterior pattern specification;GO:0010467//gene expression
ncbi_109091547	1333	988	1508	68	94	71	76.54	65.30	76.53	24.72	24.95	22.41	72.79	24.0266666666667	-1.59910375398596	1.16204222109346e-13	6.87846598580544e-12	XM_019105324.1	PREDICTED: polyadenylate-binding protein 1-like [Cyprinus carpio]	Genetic Information Processing;Genetic Information Processing;Genetic Information Processing	Translation;Translation;Folding, sorting and degradation	ko03013//RNA transport;ko03015//mRNA surveillance pathway;ko03018//RNA degradation	K13126;K13126;K13126	-	GO:0097159//organic cyclic compound binding;GO:1901363//heterocyclic compound binding	GO:0044767//single-organism developmental process
ncbi_109062173	555	360	875	0	0	0	17.01	12.69	23.69	0.00	0.00	0.00	17.7966666666667	0.001	-14.1193194278307	1.16242665375261e-13	6.87846598580544e-12	XM_019079260.1	PREDICTED: sushi domain-containing protein 6 [Cyprinus carpio]	-	-	-	-	-	-	-
ncbi_109060827	468	434	972	0	0	0	11.65	12.44	21.42	0.00	0.00	0.00	15.17	0.001	-13.8889334651344	1.17012580765642e-13	6.91378180612614e-12	XM_019077991.1	PREDICTED: mitogen-activated protein kinase kinase kinase 14-like [Cyprinus carpio]	Environmental Information Processing;Cellular Processes;Environmental Information Processing;Organismal Systems;Organismal Systems;Organismal Systems;Environmental Information Processing;Organismal Systems	Signal transduction;Cell growth and death;Signal transduction;Development;Immune system;Immune system;Signal transduction;Immune system	ko04010//MAPK signaling pathway;ko04210//Apoptosis;ko04668//TNF signaling pathway;ko04380//Osteoclast differentiation;ko04625//C-type lectin receptor signaling pathway;ko04660//T cell receptor signaling pathway;ko04064//NF-kappa B signaling pathway;ko04672//Intestinal immune network for IgA production	K04466;K04466;K04466;K04466;K04466;K04466;K04466;K04466	-	GO:0016301//kinase activity;GO:0032550//purine ribonucleoside binding	GO:0006464//cellular protein modification process
ncbi_109090817	370	361	360	3	3	0	6.48	7.27	5.58	0.30	0.22	0.00	6.44333333333333	0.173333333333333	-5.21618620407015	1.17391348673174e-13	6.92591617238391e-12	XM_019104660.1	PREDICTED: LOW QUALITY PROTEIN: C-Jun-amino-terminal kinase-interacting protein 4-like [Cyprinus carpio]	-	-	-	-	-	-	-
ncbi_109063394	493	784	1244	0	4	0	12.10	22.13	26.96	0.00	0.47	0.00	20.3966666666667	0.156666666666667	-7.02449133215712	1.1985539347431e-13	7.0608615429954e-12	XM_019080469.1	PREDICTED: sorting nexin-1-like isoform X3 [Cyprinus carpio]	Cellular Processes	Transport and catabolism	ko04144//Endocytosis	K17917	-	-	-
ncbi_109105181	409	532	918	0	0	0	7.88	11.80	15.65	0.00	0.00	0.00	11.7766666666667	0.001	-13.5236436280569	1.21067639178575e-13	7.11254575358636e-12	XM_019118535.1	PREDICTED: alpha-N-acetylgalactosaminide alpha-2,6-sialyltransferase 2-like isoform X1 [Cyprinus carpio]	-	-	-	-	GO:0031224//intrinsic component of membrane	GO:0016757//transferase activity, transferring glycosyl groups	GO:0006464//cellular protein modification process
ncbi_109105273	109	62	191	244	917	495	2.59	1.70	4.03	36.92	101.07	65.27	2.77333333333333	67.7533333333333	4.61059899326839	1.21088856653115e-13	7.11254575358636e-12	XM_019118618.1	PREDICTED: exportin-1-like [Cyprinus carpio]	Genetic Information Processing;Environmental Information Processing;Genetic Information Processing	Translation;Signal transduction;Translation	ko03013//RNA transport;ko04013//MAPK signaling pathway - fly;ko03008//Ribosome biogenesis in eukaryotes	K14290;K14290;K14290	-	GO:0017016//Ras GTPase binding	GO:0009620//response to fungus
ncbi_109110569	0	0	0	51	124	25	0.00	0.00	0.00	18.65	33.30	8.02	0.001	19.99	14.286990851632	1.24985419231572e-13	7.33064260638392e-12	XM_019123581.1	PREDICTED: syntabulin-like [Cyprinus carpio]	-	-	-	-	-	-	-
ncbi_109074008	681	598	415	2	0	2	54.83	55.29	29.56	1.02	0.00	0.89	46.56	0.636666666666667	-6.19240901559369	1.25721814918173e-13	7.36302160038367e-12	XM_019090077.1	PREDICTED: CD9 antigen-like isoform X1 [Cyprinus carpio]	-	-	-	-	-	-	-
ncbi_109047480	4014	430	1467	0	0	0	145.03	17.89	46.85	0.00	0.00	0.00	69.9233333333333	0.001	-16.0934863411163	1.26825440403779e-13	7.41678146501866e-12	XM_019065190.1	PREDICTED: rho GDP-dissociation inhibitor 1-like [Cyprinus carpio]	-	-	-	-	GO:0044464//cell part	GO:0005092//GDP-dissociation inhibitor activity	GO:0035556//intracellular signal transduction
ncbi_109098484	0	0	0	40	93	26	0.00	0.00	0.00	3.41	5.77	1.95	0.001	3.71	11.8572034715082	1.27377857394941e-13	7.43819646208879e-12	XM_019112075.1	PREDICTED: LOW QUALITY PROTEIN: nuclear receptor coactivator 3-like [Cyprinus carpio]	-	-	-	-	-	-	-
ncbi_109058482	1325	656	2588	0	0	1	39.54	22.54	68.29	0.00	0.00	0.17	43.4566666666667	0.0566666666666667	-9.5828614613143	1.28255046111943e-13	7.47848620701201e-12	XM_019075679.1	PREDICTED: mucin-5AC-like [Cyprinus carpio]	-	-	-	-	-	-	-
ncbi_109102614	497	381	512	0	0	0	9.27	8.17	8.44	0.00	0.00	0.00	8.62666666666667	0.001	-13.0745874961587	1.3143322263778e-13	7.6526323303181e-12	XM_019116006.1	PREDICTED: disintegrin and metalloproteinase domain-containing protein 17-like [Cyprinus carpio]	Environmental Information Processing	Signal transduction	ko04330//Notch signaling pathway	K06059	-	GO:0046914//transition metal ion binding;GO:0070011//peptidase activity, acting on L-amino acid peptides	GO:0007166//cell surface receptor signaling pathway;GO:0019538//protein metabolic process
ncbi_109099689	429	234	397	2	2	2	22.01	13.82	18.01	0.65	0.47	0.57	17.9466666666667	0.563333333333333	-4.99358325832814	1.31726579710029e-13	7.65854883082678e-12	XM_019113221.1	PREDICTED: guanine nucleotide-binding protein G(I)/G(S)/G(O) subunit gamma-12-like [Cyprinus carpio]	Environmental Information Processing;Environmental Information Processing;Cellular Processes;Environmental Information Processing;Organismal Systems;Organismal Systems;Environmental Information Processing;Organismal Systems;Organismal Systems;Organismal Systems;Organismal Systems;Organismal Systems;Organismal Systems;Organismal Systems	Signal transduction;Signal transduction;Cell motility;Signal transduction;Immune system;Nervous system;Signal transduction;Nervous system;Nervous system;Environmental adaptation;Nervous system;Endocrine system;Nervous system;Nervous system	ko04151//PI3K-Akt signaling pathway;ko04010//MAPK signaling pathway;ko04810//Regulation of actin cytoskeleton;ko04014//Ras signaling pathway;ko04062//Chemokine signaling pathway;ko04728//Dopaminergic synapse;ko04371//Apelin signaling pathway;ko04724//Glutamatergic synapse;ko04723//Retrograde endocannabinoid signaling;ko04713//Circadian entrainment;ko04725//Cholinergic synapse;ko04926//Relaxin sig…	K04347;K04347;K04347;K04347;K04347;K04347;K04347;K04347;K04347;K04347;K04347;K04347;K04347;K04347	GO:0016020//membrane;GO:0043234//protein complex	-	GO:0007166//cell surface receptor signaling pathway
ncbi_109105995	453	374	639	0	0	0	36.19	34.40	45.14	0.00	0.00	0.00	38.5766666666667	0.001	-15.235440867902	1.36034256081462e-13	7.89750037268278e-12	XM_019119313.1	PREDICTED: charged multivesicular body protein 4c-like [Cyprinus carpio]	Cellular Processes;Cellular Processes	Transport and catabolism;Cell growth and death	ko04144//Endocytosis;ko04217//Necroptosis	K12194;K12194	-	-	-
MSTRG.42926	8	5	5	43	43	21	0.72	0.52	0.40	24.34	17.65	10.36	0.546666666666667	17.45	4.99642181720009	1.38203641940379e-13	8.01179951579479e-12	--	LINE-1 type transposase domain-containing protein 1 [Anabarilius grahami]	-	-	-	-	-	-	GO:0050896//response to stimulus
ncbi_109097774	735	360	581	0	0	0	45.46	25.63	31.78	0.00	0.00	0.00	34.29	0.001	-15.065500283823	1.38709045384102e-13	8.02944447932143e-12	XM_019111401.1	PREDICTED: myoglobin [Cyprinus carpio]	-	-	-	-	-	GO:0022892//substrate-specific transporter activity;GO:0046906//tetrapyrrole binding;GO:0046914//transition metal ion binding	GO:0006950//response to stress;GO:0015669//gas transport;GO:0030154//cell differentiation
MSTRG.84	430	406	558	0	0	0	18.72	20.54	21.64	0.00	0.00	0.00	20.3	0.001	-14.3091921069599	1.40290590079272e-13	8.10924276258506e-12	--	Peptidyl-prolyl cis-trans isomerase FKBP10 [Anabarilius grahami]	-	-	-	-	-	-	-
ncbi_109066111	0	0	0	31	39	54	0.00	0.00	0.00	13.42	12.49	20.80	0.001	15.57	13.9264813239664	1.44712059071523e-13	8.34465196740298e-12	XM_019083109.1	PREDICTED: eukaryotic translation initiation factor 4E-binding protein 2 [Cyprinus carpio]	Genetic Information Processing;Organismal Systems	Translation;Aging	ko03013//RNA transport;ko04213//Longevity regulating pathway - multiple species	K18644;K18644	-	GO:0008135//translation factor activity, RNA binding	GO:0006446//regulation of translational initiation
ncbi_109112303	606	366	522	0	0	0	25.38	17.66	19.33	0.00	0.00	0.00	20.79	0.001	-14.3436021377457	1.44781027825604e-13	8.34465196740298e-12	XM_019125265.1	PREDICTED: wiskott-Aldrich syndrome protein family member 2-like [Cyprinus carpio]	Cellular Processes;Cellular Processes;Organismal Systems	Cell motility;Cellular community - eukaryotes;Immune system	ko04810//Regulation of actin cytoskeleton;ko04520//Adherens junction;ko04666//Fc gamma R-mediated phagocytosis	K05748;K05748;K05748	-	-	-
ncbi_109081970	449	445	495	0	0	0	5.75	6.55	5.60	0.00	0.00	0.00	5.96666666666667	0.001	-12.5427094663178	1.52323836836727e-13	8.7667416295858e-12	XM_019096915.1	PREDICTED: tyrosine-protein kinase BAZ1B-like [Cyprinus carpio]	-	-	-	-	-	-	-
ncbi_109082453	41	37	58	62	74	68	1.21	1.26	1.50	11.58	10.00	11.05	1.32333333333333	10.8766666666667	3.03898807494891	1.53049437881998e-13	8.79582827033493e-12	XM_019097329.1	PREDICTED: LOW QUALITY PROTEIN: intersectin-1-like, partial [Cyprinus carpio]	-	-	-	-	-	GO:0046872//metal ion binding	GO:0046578//regulation of Ras protein signal transduction
ncbi_109051114	737	568	1371	0	9	3	21.74	19.31	35.78	0.00	1.25	0.50	25.61	0.583333333333333	-5.4562429264863	1.56496273171141e-13	8.980997331899e-12	XM_019068664.1	PREDICTED: circadian-associated transcriptional repressor-like [Cyprinus carpio]	-	-	-	-	-	-	-
ncbi_109113438	340	276	458	5	2	5	10.55	9.85	12.60	1.03	0.25	0.87	11	0.716666666666667	-3.94005745954372	1.57780524754713e-13	9.03327314391601e-12	XM_019126238.1	PREDICTED: cell division cycle-associated protein 4-like [Cyprinus carpio]	-	-	-	-	-	-	-
ncbi_109060906	1457	1098	411	3	1	4	111.63	96.84	27.84	1.46	0.35	1.70	78.77	1.17	-6.07306584080019	1.57859512654684e-13	9.03327314391601e-12	XM_019078058.1	PREDICTED: claudin-4-like [Cyprinus carpio]	Environmental Information Processing;Cellular Processes;Organismal Systems	Signaling molecules and interaction;Cellular community - eukaryotes;Immune system	ko04514//Cell adhesion molecules (CAMs);ko04530//Tight junction;ko04670//Leukocyte transendothelial migration	K06087;K06087;K06087	GO:0031224//intrinsic component of membrane;GO:0043296//apical junction complex	-	GO:0007423//sensory organ development
ncbi_109071026	1752	549	600	0	0	0	16.71	6.02	5.06	0.00	0.00	0.00	9.26333333333333	0.001	-13.1773157133668	1.59975457717354e-13	9.14125855814959e-12	XM_019087500.1	PREDICTED: LOW QUALITY PROTEIN: alpha-tectorin-like [Cyprinus carpio]	-	-	-	-	-	-	-
ncbi_109107072	12	44	57	174	287	188	1.46	6.81	6.67	148.20	178.15	139.37	4.98	155.24	4.96221078571737	1.60437946601151e-13	9.15458923306167e-12	XM_019120339.1	PREDICTED: DNA-binding protein inhibitor ID-2-like [Cyprinus carpio]	Environmental Information Processing;Cellular Processes;Environmental Information Processing	Signal transduction;Cellular community - eukaryotes;Signal transduction	ko04390//Hippo signaling pathway;ko04550//Signaling pathways regulating pluripotency of stem cells;ko04350//TGF-beta signaling pathway	K17693;K17693;K17693	GO:0043231//intracellular membrane-bounded organelle	GO:0003676//nucleic acid binding;GO:0005515//protein binding	GO:0006355//regulation of transcription, DNA-templated;GO:0050767//regulation of neurogenesis
ncbi_109083138	626	280	854	0	3	2	18.51	9.74	21.91	0.00	0.37	0.29	16.72	0.22	-6.24792751344359	1.61451588270429e-13	9.17681187269472e-12	XM_019097960.1	PREDICTED: protein TESPA1-like isoform X1 [Cyprinus carpio]	-	-	-	-	-	-	-
ncbi_109087790	631	343	569	0	0	0	47.20	29.54	37.63	0.00	0.00	0.00	38.1233333333333	0.001	-15.2183866470981	1.61508146467346e-13	9.17681187269472e-12	XM_019101980.1	PREDICTED: proline-rich transmembrane protein 1-like [Cyprinus carpio]	-	-	-	-	-	-	-
ncbi_109057529	67	60	99	380	373	118	2.35	2.41	3.06	84.43	60.51	22.81	2.60666666666667	55.9166666666667	4.42300034866756	1.61516667830965e-13	9.17681187269472e-12	XM_019074767.1	PREDICTED: histone-lysine N-methyltransferase EZH1-like [Cyprinus carpio]	-	-	-	-	-	GO:0005488//binding	-
ncbi_109101492	502	350	540	0	0	0	24.35	19.55	23.17	0.00	0.00	0.00	22.3566666666667	0.001	-14.448417480881	1.63382436983002e-13	9.25828295851825e-12	XM_019114854.1	PREDICTED: LOW QUALITY PROTEIN: ubiquitin-conjugating enzyme E2 A [Stegastes partitus]	Genetic Information Processing	Folding, sorting and degradation	ko04120//Ubiquitin mediated proteolysis	K10573	-	-	-
ncbi_109093431	530	241	613	1	2	2	23.18	12.12	23.71	0.28	0.42	0.50	19.67	0.4	-5.61985314739117	1.63414187716073e-13	9.25828295851825e-12	XM_019107171.1	PREDICTED: syntaxin-12-like [Cyprinus carpio]	Cellular Processes	Transport and catabolism	ko04145//Phagosome	K13813	-	-	-
MSTRG.64743	1259	503	1895	16	9	8	22.37	7.88	21.09	9.57	3.93	3.83	17.1133333333333	5.77666666666667	-1.56681164141525	1.64305168761884e-13	9.29557655904697e-12	cpsf6	PREDICTED: cleavage and polyadenylation specificity factor subunit 6-like [Sinocyclocheilus grahami]	Genetic Information Processing	Translation	ko03015//mRNA surveillance pathway	K14398	GO:0016604//nuclear body;GO:0043234//protein complex	GO:0036094//small molecule binding;GO:0044822//poly(A) RNA binding	GO:0031124//mRNA 3'-end processing;GO:0051259//protein oligomerization
ncbi_109095984	803	365	573	0	0	0	33.10	17.34	20.87	0.00	0.00	0.00	23.77	0.001	-14.5368542828298	1.66496653242355e-13	9.40623666733542e-12	XM_019109647.1	PREDICTED: transmembrane emp24 domain-containing protein 9-like [Cyprinus carpio]	-	-	-	-	GO:0031224//intrinsic component of membrane	-	GO:0051234//establishment of localization
ncbi_109110929	507	375	488	0	0	0	8.85	7.54	7.54	0.00	0.00	0.00	7.97666666666667	0.001	-12.9615702757047	1.67401004305369e-13	9.44397021746478e-12	XM_019123881.1	PREDICTED: LOW QUALITY PROTEIN: vascular endothelial growth factor receptor kdr-like [Cyprinus carpio]	Environmental Information Processing;Environmental Information Processing;Cellular Processes;Environmental Information Processing;Environmental Information Processing;Environmental Information Processing	Signal transduction;Signal transduction;Cellular community - eukaryotes;Signal transduction;Signal transduction;Signal transduction	ko04151//PI3K-Akt signaling pathway;ko04010//MAPK signaling pathway;ko04510//Focal adhesion;ko04015//Rap1 signaling pathway;ko04014//Ras signaling pathway;ko04066//HIF-1 signaling pathway	K05096;K05096;K05096;K05096;K05096;K05096	GO:0031224//intrinsic component of membrane	GO:0004713//protein tyrosine kinase activity;GO:0032550//purine ribonucleoside binding	GO:0001525//angiogenesis;GO:0006464//cellular protein modification process;GO:0006796//phosphate-containing compound metabolic process;GO:0007167//enzyme linked receptor protein signaling pathway;GO:0035270//endocrine system development;GO:0048869//cellular developmental process
ncbi_109104275	354	273	564	5	4	1	11.59	10.27	16.34	1.04	0.61	0.18	12.7333333333333	0.61	-4.38365708463907	1.71854857300109e-13	9.68156094538923e-12	XM_019117633.1	PREDICTED: LOW QUALITY PROTEIN: 1,4-alpha-glucan-branching enzyme-like, partial [Cyprinus carpio]	Metabolism;Metabolism	Global and overview maps;Carbohydrate metabolism	ko01100//Metabolic pathways;ko00500//Starch and sucrose metabolism	K00700;K00700	-	GO:0016758//transferase activity, transferring hexosyl groups;GO:0016798//hydrolase activity, acting on glycosyl bonds;GO:0043167//ion binding	GO:0005977//glycogen metabolic process
ncbi_109091044	542	546	446	0	0	0	15.90	18.44	11.57	0.00	0.00	0.00	15.3033333333333	0.001	-13.9015583108786	1.74983675759884e-13	9.84394081295955e-12	XM_019104852.1	PREDICTED: LOW QUALITY PROTEIN: translocation protein SEC62-like [Cyprinus carpio]	Genetic Information Processing;Genetic Information Processing	Folding, sorting and degradation;Folding, sorting and degradation	ko04141//Protein processing in endoplasmic reticulum;ko03060//Protein export	K12275;K12275	GO:0031224//intrinsic component of membrane	-	GO:0008104//protein localization
ncbi_109054464	281	300	334	3	6	2	4.63	5.69	4.87	0.31	0.46	0.18	5.06333333333333	0.316666666666667	-3.99905054617113	1.7634811596217e-13	9.90536086377711e-12	XM_019071718.1	PREDICTED: FYVE, RhoGEF and PH domain-containing protein 5-like [Cyprinus carpio]	-	-	-	-	-	-	-
ncbi_109089690	0	6	0	96	175	116	0.00	0.30	0.00	25.05	33.53	26.43	0.1	28.3366666666667	8.14652624914898	1.76571451980604e-13	9.90536086377711e-12	XM_019103682.1	PREDICTED: mitogen-activated protein kinase kinase kinase 2-like, partial [Cyprinus carpio]	Environmental Information Processing;Organismal Systems;Cellular Processes	Signal transduction;Endocrine system;Cellular community - eukaryotes	ko04010//MAPK signaling pathway;ko04912//GnRH signaling pathway;ko04540//Gap junction	K04420;K04420;K04420	-	GO:0016301//kinase activity;GO:0032550//purine ribonucleoside binding	GO:0006464//cellular protein modification process
ncbi_109067687	621	607	404	0	4	1	50.35	56.66	28.97	0.00	1.43	0.45	45.3266666666667	0.626666666666667	-6.1765180027104	1.76936814415953e-13	9.91193582244317e-12	XM_019084607.1	PREDICTED: poly(U)-specific endoribonuclease-A-like isoform X1 [Cyprinus carpio]	-	-	-	-	-	GO:0001871//pattern binding;GO:0003676//nucleic acid binding;GO:0004520//endodeoxyribonuclease activity;GO:0038024//cargo receptor activity;GO:0043169//cation binding	GO:0002376//immune system process;GO:0006897//endocytosis
ncbi_109083824	357	469	768	0	4	1	11.60	17.52	22.05	0.00	0.63	0.19	17.0566666666667	0.273333333333333	-5.96353051339196	1.79811502440951e-13	1.00588669894908e-11	XM_019098559.1	PREDICTED: sacsin-like [Cyprinus carpio]	-	-	-	-	-	-	-
MSTRG.73206	798	371	1308	0	6	2	31.49	16.94	45.42	0.00	3.54	1.41	31.2833333333333	1.65	-4.24485631475126	1.82451845711178e-13	1.01922959739802e-11	--	flocculation protein FLO11-like isoform X3 [Carassius auratus]	-	-	-	-	-	-	-
ncbi_109101381	396	447	749	0	0	0	6.39	8.27	10.77	0.00	0.00	0.00	8.47666666666667	0.001	-13.0492813408563	1.8582372582972e-13	1.03623498268809e-11	XM_019114747.1	PREDICTED: titin homolog isoform X6 [Cyprinus carpio]	-	-	-	-	-	-	-
ncbi_109076835	371	283	442	2	1	1	7.21	6.33	7.58	0.26	0.10	0.16	7.04	0.173333333333333	-5.34395440121736	1.86058281319695e-13	1.03623498268809e-11	XM_019092483.1	PREDICTED: E3 ubiquitin-protein ligase TTC3-like [Cyprinus carpio]	-	-	-	-	-	GO:0043169//cation binding	-
MSTRG.101709	569	382	1249	0	0	0	16.26	12.56	31.57	0.00	0.00	0.00	20.13	0.001	-14.2970595518087	1.86345473040357e-13	1.03623498268809e-11	--	PREDICTED: cell wall protein RTB1-like [Sinocyclocheilus rhinocerous]	-	-	-	-	-	-	-
ncbi_109047026	348	361	496	0	6	3	8.41	10.05	10.62	0.00	0.63	0.38	9.69333333333333	0.336666666666667	-4.8476000711678	1.86533712020614e-13	1.03623498268809e-11	XM_019064772.1	PREDICTED: nuclear factor NF-kappa-B p100 subunit-like [Cyprinus carpio]	Environmental Information Processing;Organismal Systems;Organismal Systems;Environmental Information Processing	Signal transduction;Development;Immune system;Signal transduction	ko04010//MAPK signaling pathway;ko04380//Osteoclast differentiation;ko04625//C-type lectin receptor signaling pathway;ko04064//NF-kappa B signaling pathway	K04469;K04469;K04469;K04469	-	-	-
ncbi_109047805	380	652	1137	0	0	0	9.07	17.95	24.04	0.00	0.00	0.00	17.02	0.001	-14.0549434165733	1.88780997519698e-13	1.04726258374052e-11	XM_019065474.1	PREDICTED: LOW QUALITY PROTEIN: vascular cell adhesion protein 1-like [Cyprinus carpio]	Environmental Information Processing;Organismal Systems;Environmental Information Processing;Environmental Information Processing	Signaling molecules and interaction;Immune system;Signal transduction;Signal transduction	ko04514//Cell adhesion molecules (CAMs);ko04670//Leukocyte transendothelial migration;ko04668//TNF signaling pathway;ko04064//NF-kappa B signaling pathway	K06527;K06527;K06527;K06527	-	-	GO:0098602//single organism cell adhesion
ncbi_109101109	45	48	55	74	112	57	0.99	1.22	1.07	10.34	11.42	6.95	1.09333333333333	9.57	3.1297856105891	1.91041640291578e-13	1.05833359175121e-11	XM_019114530.1	PREDICTED: WD repeat-containing protein 35 [Cyprinus carpio]	-	-	-	-	-	-	-
ncbi_109079505	29	17	52	64	149	94	2.01	1.35	3.18	28.11	47.93	36.19	2.18	37.41	4.1010239257739	1.94230466456434e-13	1.07450876609458e-11	XM_019094665.1	PREDICTED: ran-specific GTPase-activating protein-like [Cyprinus carpio]	-	-	-	-	-	-	-
ncbi_109092985	53	71	91	156	135	115	2.60	4.01	3.95	48.80	30.82	31.41	3.52	37.01	3.39426780166292	1.9583463295251e-13	1.08188477308287e-11	XM_019106711.1	PREDICTED: aryl hydrocarbon receptor nuclear translocator 2 isoform X1 [Cyprinus carpio]	-	-	-	-	GO:0043231//intracellular membrane-bounded organelle;GO:0043234//protein complex	GO:0001071//nucleic acid binding transcription factor activity;GO:0003676//nucleic acid binding;GO:0005515//protein binding;GO:0060089//molecular transducer activity	GO:0003206//cardiac chamber morphogenesis;GO:0006355//regulation of transcription, DNA-templated;GO:0006950//response to stress;GO:0030900//forebrain development;GO:0097485//neuron projection guidance;GO:0098602//single organism cell adhesion
ncbi_109111408	911	322	1533	0	0	0	31.90	12.98	47.47	0.00	0.00	0.00	30.7833333333333	0.001	-14.909861840036	1.97345128916616e-13	1.08872363800932e-11	XM_019124344.1	PREDICTED: leucine-rich repeat-containing protein 15-like [Cyprinus carpio]	-	-	-	-	GO:0031224//intrinsic component of membrane	GO:0003723//RNA binding;GO:0038023//signaling receptor activity	GO:0001816//cytokine production;GO:0002224//toll-like receptor signaling pathway;GO:0002252//immune effector process;GO:0043331//response to dsRNA
MSTRG.89231	1025	728	692	1	0	1	19.76	15.32	11.06	0.15	0.00	0.10	15.38	0.0833333333333333	-7.52794609890826	1.98779915749577e-13	1.09512653722339e-11	--	hypothetical protein cypCar_00030646 [Cyprinus carpio]	-	-	-	-	-	-	-
ncbi_109046740	501	414	451	0	0	0	14.02	13.33	11.16	0.00	0.00	0.00	12.8366666666667	0.001	-13.6479830019632	1.99406332818897e-13	1.09706442774826e-11	XM_019064812.1	PREDICTED: heat shock 70 kDa protein 4-like [Cyprinus carpio]	-	-	-	-	-	GO:0032550//purine ribonucleoside binding	-
ncbi_109109946	353	257	421	0	3	3	10.72	8.98	11.30	0.00	0.42	0.50	10.3333333333333	0.306666666666667	-5.07449054410458	1.99743759084084e-13	1.09740924695138e-11	XM_019122970.1	PREDICTED: LOW QUALITY PROTEIN: homocysteine-responsive endoplasmic reticulum-resident ubiquitin-like domain member 1 protein [Cyprinus carpio]	Genetic Information Processing	Folding, sorting and degradation	ko04141//Protein processing in endoplasmic reticulum	K14027	-	-	-
ncbi_109073465	474	372	479	0	0	0	13.28	12.00	11.86	0.00	0.00	0.00	12.38	0.001	-13.5957236941016	2.02972618312659e-13	1.11361707701157e-11	XM_019089584.1	PREDICTED: B-cell receptor-associated protein 31 [Cyprinus carpio]	Genetic Information Processing	Folding, sorting and degradation	ko04141//Protein processing in endoplasmic reticulum	K14009	GO:0031224//intrinsic component of membrane;GO:0043231//intracellular membrane-bounded organelle	-	GO:0015031//protein transport
MSTRG.92773	420	251	566	6	3	3	8.01	6.09	9.88	0.99	0.36	0.43	7.99333333333333	0.593333333333333	-3.75188251244783	2.06911225077705e-13	1.13366915666031e-11	Plcb3	PREDICTED: 1-phosphatidylinositol 4,5-bisphosphate phosphodiesterase beta-3-like [Sinocyclocheilus rhinocerous]	Metabolism;Environmental Information Processing;Environmental Information Processing;Environmental Information Processing;Environmental Information Processing;Organismal Systems;Organismal Systems;Organismal Systems;Organismal Systems;Organismal Systems;Environmental Information Processing;Organismal Systems;Environmental Information Processing;Environmental Information Processing;Organismal Syst…	Global and overview maps;Signal transduction;Signal transduction;Signal transduction;Signal transduction;Immune system;Circulatory system;Endocrine system;Circulatory system;Nervous system;Signal transduction;Immune system;Signal transduction;Signal transduction;Nervous system;Endocrine system;Nervous system;Environmental adaptation;Nervous system;Endocrine system;Immune system;Endocrine system;E…	ko01100//Metabolic pathways;ko04020//Calcium signaling pathway;ko04015//Rap1 signaling pathway;ko04022//cGMP - PKG signaling pathway;ko04072//Phospholipase D signaling pathway;ko04062//Chemokine signaling pathway;ko04261//Adrenergic signaling in cardiomyocytes;ko04921//Oxytocin signaling pathway;ko04270//Vascular smooth muscle contraction;ko04728//Dopaminergic synapse;ko04310//Wnt signaling pathw…	K05858;K05858;K05858;K05858;K05858;K05858;K05858;K05858;K05858;K05858;K05858;K05858;K05858;K05858;K05858;K05858;K05858;K05858;K05858;K05858;K05858;K05858;K05858;K05858;K05858;K05858;K05858;K05858;K05858;K05858;K05858;K05858;K05858;K05858;K05858;K05858;K05858;K05858;K05858;K05858;K05858;K05858;K05858;K05858;K05858;K05858;K05858;K05858;K05858;K05858;K05858;K05858;K05858;K05858	GO:0005886//plasma membrane;GO:0031981//nuclear lumen;GO:0044444//cytoplasmic part	GO:0004629//phospholipase C activity;GO:0005515//protein binding;GO:0046872//metal ion binding;GO:0060089//molecular transducer activity	GO:0003008//system process;GO:0006644//phospholipid metabolic process;GO:0007166//cell surface receptor signaling pathway;GO:0007267//cell-cell signaling;GO:0009887//organ morphogenesis;GO:0009893//positive regulation of metabolic process;GO:0031323//regulation of cellular metabolic process;GO:0048193//Golgi vesicle transport;GO:0048522//positive regulation of cellular process;GO:0048598//embryon…
ncbi_109054052	502	704	489	0	0	0	10.97	17.73	9.47	0.00	0.00	0.00	12.7233333333333	0.001	-13.6351890653818	2.09848510592832e-13	1.14818756302725e-11	XM_019071365.1	PREDICTED: LOW QUALITY PROTEIN: poliovirus receptor homolog [Cyprinus carpio]	Environmental Information Processing;Cellular Processes	Signaling molecules and interaction;Cellular community - eukaryotes	ko04514//Cell adhesion molecules (CAMs);ko04520//Adherens junction	K06531;K06531	-	-	-
ncbi_109087428	23	12	6	130	94	66	2.61	1.54	0.56	91.40	48.12	40.79	1.57	60.1033333333333	5.25860854085191	2.13209850700596e-13	1.16434599359011e-11	XM_019101631.1	TPA_exp: replicase/helicase/endonuclease [Danio rerio]	-	-	-	-	-	-	GO:0006259//DNA metabolic process
MSTRG.32646	541	542	434	0	0	0	12.43	14.20	8.83	0.00	0.00	0.00	11.82	0.001	-13.5289424150649	2.13384724677773e-13	1.16434599359011e-11	IST1	PREDICTED: IST1 homolog isoform X1 [Sinocyclocheilus rhinocerous]	Cellular Processes	Transport and catabolism	ko04144//Endocytosis	K19476	GO:0005815//microtubule organizing center;GO:0030496//midbody;GO:0031988//membrane-bounded vesicle;GO:0043231//intracellular membrane-bounded organelle;GO:0044444//cytoplasmic part	GO:0019904//protein domain specific binding	GO:0006996//organelle organization;GO:0008104//protein localization;GO:0010506//regulation of autophagy;GO:0016032//viral process;GO:0022402//cell cycle process;GO:0030162//regulation of proteolysis;GO:0030307//positive regulation of cell growth;GO:1990138//neuron projection extension
ncbi_109049689	732	553	873	13	8	18	19.28	16.75	20.29	2.10	0.94	2.62	18.7733333333333	1.88666666666667	-3.31477337580541	2.14577973529065e-13	1.16925967512932e-11	XM_019067351.1	PREDICTED: extended synaptotagmin-2-A-like isoform X1 [Cyprinus carpio]	-	-	-	-	-	-	-
ncbi_109060914	772	568	654	1	3	9	33.43	28.30	25.05	0.28	0.60	2.16	28.9266666666667	1.01333333333333	-4.83521935737316	2.16373323639734e-13	1.17703939206767e-11	XM_019078065.1	PREDICTED: cytochrome b-c1 complex subunit 1, mitochondrial-like [Cyprinus carpio]	Metabolism;Organismal Systems;Organismal Systems;Metabolism	Global and overview maps;Environmental adaptation;Circulatory system;Energy metabolism	ko01100//Metabolic pathways;ko04714//Thermogenesis;ko04260//Cardiac muscle contraction;ko00190//Oxidative phosphorylation	K00414;K00414;K00414;K00414	-	GO:0043169//cation binding	-
ncbi_109084701	522	323	606	0	0	0	58.05	41.32	59.60	0.00	0.00	0.00	52.99	0.001	-15.6934325069307	2.16595051116552e-13	1.17703939206767e-11	XM_019099374.1	PREDICTED: V-type proton ATPase subunit e 1-like [Cyprinus carpio]	Metabolism;Cellular Processes;Metabolism;Organismal Systems;Organismal Systems	Global and overview maps;Transport and catabolism;Energy metabolism;Nervous system;Excretory system	ko01100//Metabolic pathways;ko04145//Phagosome;ko00190//Oxidative phosphorylation;ko04721//Synaptic vesicle cycle;ko04966//Collecting duct acid secretion	K02153;K02153;K02153;K02153;K02153	-	-	-
ncbi_109063177	713	452	440	0	0	0	21.49	15.66	11.72	0.00	0.00	0.00	16.29	0.001	-13.9916989834129	2.19600054589134e-13	1.19174801364119e-11	XM_019080250.1	PREDICTED: ran guanine nucleotide release factor [Cyprinus carpio]	-	-	-	-	-	-	-
ncbi_109097903	374	310	461	6	12	3	7.99	7.63	8.71	0.77	1.15	0.38	8.11	0.766666666666667	-3.40303055399405	2.20901453017385e-13	1.19718396694985e-11	XM_019111529.1	PREDICTED: splicing factor, arginine/serine-rich 15-like isoform X1 [Cyprinus carpio]	-	-	-	-	-	-	-
ncbi_109046497	671	683	419	0	0	0	41.38	48.49	22.84	0.00	0.00	0.00	37.57	0.001	-15.1972934955291	2.26791205063907e-13	1.22743825374831e-11	XM_019064240.1	PREDICTED: coiled-coil domain-containing glutamate-rich protein 1-like [Sinocyclocheilus anshuiensis]	-	-	-	-	-	-	-
ncbi_109058196	759	555	774	14	24	27	9.01	7.58	8.12	1.09	1.32	1.80	8.23666666666667	1.40333333333333	-2.55320287226239	2.33418866971381e-13	1.26159896949539e-11	XM_019075417.1	PREDICTED: LOW QUALITY PROTEIN: HEAT repeat-containing protein 5B-like [Cyprinus carpio]	-	-	-	-	-	-	-
MSTRG.112435	615	443	566	8	23	12	20.00	16.58	16.34	1.48	3.27	2.10	17.64	2.28333333333333	-2.94963716843079	2.34243367631553e-13	1.26434440404588e-11	elavl1-a	PREDICTED: ELAV-like protein 1 isoform X2 [Cyprinus carpio]	Environmental Information Processing;Organismal Systems	Signal transduction;Immune system	ko04152//AMPK signaling pathway;ko04657//IL-17 signaling pathway	K13088;K13088	GO:0031981//nuclear lumen;GO:0032991//macromolecular complex;GO:0044423//virion part;GO:0044444//cytoplasmic part	GO:0003730//mRNA 3'-UTR binding;GO:0008187//poly-pyrimidine tract binding;GO:0019900//kinase binding;GO:0036094//small molecule binding	GO:0006403//RNA localization;GO:0006417//regulation of translation;GO:0006461//protein complex assembly;GO:0009653//anatomical structure morphogenesis;GO:0019827//stem cell population maintenance;GO:0048255//mRNA stabilization;GO:0050684//regulation of mRNA processing
ncbi_109062323	454	371	865	0	0	0	31.17	29.37	52.57	0.00	0.00	0.00	37.7033333333333	0.001	-15.2024044566477	2.42686449620014e-13	1.30814874098821e-11	XM_019079414.1	PREDICTED: L-lactate dehydrogenase A chain-like [Cyprinus carpio]	Metabolism;Environmental Information Processing;Organismal Systems;Metabolism;Metabolism;Metabolism;Metabolism	Global and overview maps;Signal transduction;Endocrine system;Carbohydrate metabolism;Amino acid metabolism;Carbohydrate metabolism;Carbohydrate metabolism	ko01100//Metabolic pathways;ko04066//HIF-1 signaling pathway;ko04922//Glucagon signaling pathway;ko00010//Glycolysis / Gluconeogenesis;ko00270//Cysteine and methionine metabolism;ko00620//Pyruvate metabolism;ko00640//Propanoate metabolism	K00016;K00016;K00016;K00016;K00016;K00016;K00016	GO:0044424//intracellular part	GO:0004457//lactate dehydrogenase activity	GO:0005975//carbohydrate metabolic process;GO:0006090//pyruvate metabolic process;GO:0006950//response to stress
ncbi_109077275	499	240	387	2	5	2	25.05	13.86	17.16	0.64	1.18	0.58	18.69	0.8	-4.5461227588578	2.4426066562384e-13	1.31430530767971e-11	XM_019092869.1	PREDICTED: LOW QUALITY PROTEIN: serine incorporator 1-like [Cyprinus carpio]	-	-	-	-	-	-	GO:0006643//membrane lipid metabolic process;GO:0015807//L-amino acid transport
ncbi_109105049	378	282	417	4	12	7	20.80	17.85	20.27	1.39	3.05	2.13	19.64	2.19	-3.16479215471352	2.44486716640635e-13	1.31430530767971e-11	XM_019118410.1	PREDICTED: tumor protein p53-inducible nuclear protein 1-like [Cyprinus carpio]	-	-	-	-	-	-	-
ncbi_109058137	479	334	519	0	0	0	46.05	37.04	44.17	0.00	0.00	0.00	42.42	0.001	-15.3724570004179	2.46900495173923e-13	1.32344602689022e-11	XM_019075361.1	PREDICTED: WW domain-binding protein 2-like [Cyprinus carpio]	-	-	-	-	-	-	-
ncbi_109092948	387	429	550	0	0	0	10.42	13.59	13.38	0.00	0.00	0.00	12.4633333333333	0.001	-13.6054023500244	2.47192187255992e-13	1.32344602689022e-11	XR_002018275.1	PREDICTED: protein KHNYN-like [Cyprinus carpio]	-	-	-	-	-	-	-
ncbi_109111760	541	407	435	0	0	0	8.14	7.05	5.78	0.00	0.00	0.00	6.99	0.001	-12.7710767402628	2.47398997258494e-13	1.32344602689022e-11	XM_019124755.1	PREDICTED: protein FAM83H-like [Cyprinus carpio]	-	-	-	-	-	-	-
ncbi_109112079	2408	2750	612	0	3	0	189.43	249.07	42.60	0.00	1.12	0.00	160.366666666667	0.373333333333333	-8.74669425691198	2.47512438557658e-13	1.32344602689022e-11	XM_019125094.1	PREDICTED: keratin, type I cytoskeletal 13-like [Cyprinus carpio]	-	-	-	-	GO:0043234//protein complex	-	-
ncbi_109058025	0	0	0	54	40	27	0.00	0.00	0.00	13.95	7.54	6.02	0.001	9.17	13.1627060184824	2.48396912922348e-13	1.32639966523321e-11	XM_019075244.1	PREDICTED: glucose-6-phosphate exchanger SLC37A2-like [Cyprinus carpio]	-	-	-	-	GO:0031224//intrinsic component of membrane	-	GO:0044763//single-organism cellular process;GO:0044765//single-organism transport
ncbi_109058852	221	238	204	358	334	358	10.40	12.85	8.49	106.57	72.45	93.11	10.58	90.71	3.09992197683169	2.50904956965894e-13	1.33800344340878e-11	XM_019076046.1	PREDICTED: cytoplasmic dynein 1 heavy chain 1-like [Cyprinus carpio]	Cellular Processes;Organismal Systems	Transport and catabolism;Excretory system	ko04145//Phagosome;ko04962//Vasopressin-regulated water reabsorption	K10413;K10413	-	-	-
MSTRG.116609	580	489	416	0	0	0	65.45	63.53	41.43	0.00	0.00	0.00	56.8033333333333	0.001	-15.7936879719971	2.5715090764522e-13	1.36948287375538e-11	Urgcp	PREDICTED: up-regulator of cell proliferation-like [Sinocyclocheilus rhinocerous]	-	-	-	-	GO:0016020//membrane	-	-
ncbi_109082722	672	717	1179	3	1	9	17.79	21.86	27.59	0.50	0.12	1.32	22.4133333333333	0.646666666666667	-5.11519116704904	2.58120060188724e-13	1.3728137741755e-11	XM_019097560.1	PREDICTED: patched domain-containing protein 3-like [Cyprinus carpio]	-	-	-	-	GO:0031224//intrinsic component of membrane	-	-
ncbi_109103108	556	328	520	0	0	0	22.47	15.25	18.59	0.00	0.00	0.00	18.77	0.001	-14.1961410297182	2.61678180044245e-13	1.38988695044245e-11	XM_019116445.1	PREDICTED: CKLF-like MARVEL transmembrane domain-containing protein 6 [Cyprinus carpio]	-	-	-	-	GO:0031224//intrinsic component of membrane	-	-
ncbi_109105675	394	559	1243	0	0	0	4.55	7.43	12.69	0.00	0.00	0.00	8.22333333333333	0.001	-13.0055075944663	2.63605360594678e-13	1.39826365376794e-11	XM_019118943.1	PREDICTED: poly [ADP-ribose] polymerase 14-like [Cyprinus carpio]	-	-	-	-	-	-	-
ncbi_109058092	651	333	532	0	0	0	9.90	5.83	7.16	0.00	0.00	0.00	7.63	0.001	-12.8974673417219	2.65871561904816e-13	1.40841404848835e-11	XM_019075314.1	PREDICTED: LOW QUALITY PROTEIN: vascular endothelial growth factor receptor 2-like [Cyprinus carpio]	Environmental Information Processing;Environmental Information Processing;Cellular Processes;Environmental Information Processing;Environmental Information Processing;Environmental Information Processing	Signal transduction;Signal transduction;Cellular community - eukaryotes;Signal transduction;Signal transduction;Signal transduction	ko04151//PI3K-Akt signaling pathway;ko04010//MAPK signaling pathway;ko04510//Focal adhesion;ko04015//Rap1 signaling pathway;ko04014//Ras signaling pathway;ko04370//VEGF signaling pathway	K05098;K05098;K05098;K05098;K05098;K05098	GO:0005768//endosome;GO:0016021//integral component of membrane;GO:0031982//vesicle	GO:0004714//transmembrane receptor protein tyrosine kinase activity;GO:0005515//protein binding;GO:0032550//purine ribonucleoside binding	GO:0006464//cellular protein modification process;GO:0006796//phosphate-containing compound metabolic process;GO:0007169//transmembrane receptor protein tyrosine kinase signaling pathway;GO:0044707//single-multicellular organism process;GO:0048646//anatomical structure formation involved in morphogenesis;GO:0048869//cellular developmental process;GO:0071363//cellular response to growth factor sti…
ncbi_109088041	598	2040	3373	0	0	1	41.22	161.80	205.48	0.00	0.00	0.38	136.166666666667	0.126666666666667	-10.0701209444768	2.67419943795819e-13	1.41474005233015e-11	XM_019102216.1	PREDICTED: fucolectin-like [Cyprinus carpio]	-	-	-	-	-	-	-
ncbi_109084201	0	0	0	29	63	143	0.00	0.00	0.00	11.18	17.70	47.88	0.001	25.5866666666667	14.6431045903616	2.70207336160089e-13	1.4275954260458e-11	XM_019098898.1	PREDICTED: Krueppel-like factor 12 [Cyprinus carpio]	-	-	-	-	-	-	-
ncbi_109050683	6476	8591	2817	16	66	49	381.11	582.02	146.56	5.97	17.96	15.91	369.896666666667	13.28	-4.79979524783951	2.72015958212198e-13	1.43525249708211e-11	XM_019068257.1	PREDICTED: carboxypeptidase A1-like isoform X1 [Cyprinus carpio]	-	-	-	-	-	GO:0008235//metalloexopeptidase activity;GO:0046914//transition metal ion binding	GO:0019538//protein metabolic process
MSTRG.65833	656	320	569	0	0	0	30.29	18.01	23.45	0.00	0.00	0.00	23.9166666666667	0.001	-14.5457287106166	2.75851454262346e-13	1.45356976070536e-11	--	antimicrobial peptide NK-lysin-like protein [Labeo rohita]	-	-	-	-	-	-	-
ncbi_109106005	486	363	808	12	15	12	13.17	11.33	19.37	2.06	1.88	1.80	14.6233333333333	1.91333333333333	-2.93411206434354	2.79845192650115e-13	1.47267149997772e-11	XM_019119321.1	PREDICTED: alpha-endosulfine-like [Sinocyclocheilus grahami]	-	-	-	-	-	-	-
MSTRG.89298	448	329	620	0	0	0	13.01	10.93	15.56	0.00	0.00	0.00	13.1666666666667	0.001	-13.684602532118	2.84244896235408e-13	1.49385653229403e-11	--	Golgi membrane protein 1-like [Carassius auratus]	-	-	-	-	-	-	GO:0030154//cell differentiation
ncbi_109090171	473	329	742	0	0	0	17.76	14.25	24.65	0.00	0.00	0.00	18.8866666666667	0.001	-14.2050804805443	2.93388359833431e-13	1.53988408258435e-11	XM_019104008.1	PREDICTED: AP-2 complex subunit beta-like [Cyprinus carpio]	Cellular Processes;Organismal Systems;Organismal Systems	Transport and catabolism;Excretory system;Nervous system	ko04144//Endocytosis;ko04961//Endocrine and other factor-regulated calcium reabsorption;ko04721//Synaptic vesicle cycle	K11825;K11825;K11825	GO:0030119//AP-type membrane coat adaptor complex	GO:0022892//substrate-specific transporter activity	GO:0015031//protein transport
ncbi_109083958	1627	1135	4019	32	48	27	120.08	98.11	264.86	15.00	16.27	11.17	161.016666666667	14.1466666666667	-3.5086759672788	2.95255206611348e-13	1.5476487483557e-11	XM_019098688.1	PREDICTED: non-histone chromosomal protein HMG-17 isoform X1 [Cyprinus carpio]	-	-	-	-	GO:0043231//intracellular membrane-bounded organelle	GO:0031490//chromatin DNA binding	-
ncbi_109099225	397	316	755	858	2473	1005	34.18	31.38	57.58	468.31	985.61	478.96	41.0466666666667	644.293333333333	3.97238069396029	2.97669980108162e-13	1.5582613821075e-11	XM_019112748.1	PREDICTED: enolase-like [Cyprinus carpio]	Metabolism;Environmental Information Processing;Metabolism;Genetic Information Processing;Metabolism;Metabolism	Global and overview maps;Signal transduction;Global and overview maps;Folding, sorting and degradation;Global and overview maps;Carbohydrate metabolism	ko01100//Metabolic pathways;ko04066//HIF-1 signaling pathway;ko01200//Carbon metabolism;ko03018//RNA degradation;ko01230//Biosynthesis of amino acids;ko00010//Glycolysis / Gluconeogenesis	K01689;K01689;K01689;K01689;K01689;K01689	GO:0044445//cytosolic part	GO:0016836//hydro-lyase activity;GO:0046872//metal ion binding	-
ncbi_109048016	699	297	752	0	0	0	44.99	22.04	42.83	0.00	0.00	0.00	36.62	0.001	-15.1603441706847	2.99679523685322e-13	1.56672768783235e-11	XM_019065685.1	Serine/threonine-protein phosphatase 2A catalytic subunit alpha isoform [Myotis brandtii]	Environmental Information Processing;Cellular Processes;Organismal Systems;Organismal Systems;Environmental Information Processing;Cellular Processes;Environmental Information Processing;Environmental Information Processing;Cellular Processes;Environmental Information Processing;Organismal Systems;Genetic Information Processing;Environmental Information Processing;Environmental Information Proces…	Signal transduction;Cellular community - eukaryotes;Circulatory system;Nervous system;Signal transduction;Transport and catabolism;Signal transduction;Signal transduction;Cell growth and death;Signal transduction;Nervous system;Translation;Signal transduction;Signal transduction;Transport and catabolism	ko04151//PI3K-Akt signaling pathway;ko04530//Tight junction;ko04261//Adrenergic signaling in cardiomyocytes;ko04728//Dopaminergic synapse;ko04071//Sphingolipid signaling pathway;ko04140//Autophagy - animal;ko04390//Hippo signaling pathway;ko04152//AMPK signaling pathway;ko04114//Oocyte meiosis;ko04350//TGF-beta signaling pathway;ko04730//Long-term depression;ko03015//mRNA surveillance pathway;ko0…	K04382;K04382;K04382;K04382;K04382;K04382;K04382;K04382;K04382;K04382;K04382;K04382;K04382;K04382;K04382	GO:0005819//spindle;GO:0008287//protein serine/threonine phosphatase complex;GO:0016020//membrane;GO:0031988//membrane-bounded vesicle;GO:0043231//intracellular membrane-bounded organelle;GO:0044444//cytoplasmic part;GO:0098687//chromosomal region	GO:0004721//phosphoprotein phosphatase activity;GO:0005102//receptor binding;GO:0043169//cation binding;GO:0046983//protein dimerization activity	GO:0000087//mitotic M phase;GO:0000302//response to reactive oxygen species;GO:0000956//nuclear-transcribed mRNA catabolic process;GO:0001558//regulation of cell growth;GO:0006396//RNA processing;GO:0006511//ubiquitin-dependent protein catabolic process;GO:0006665//sphingolipid metabolic process;GO:0006915//apoptotic process;GO:0007155//cell adhesion;GO:0007169//transmembrane receptor protein tyr…
ncbi_109087391	441	460	442	0	0	0	32.77	39.39	29.10	0.00	0.00	0.00	33.7533333333333	0.001	-15.042742363076	3.06285938372726e-13	1.59917293470372e-11	XM_019101600.1	PREDICTED: gamma-aminobutyric acid receptor-associated protein [Danio rerio]	Environmental Information Processing;Environmental Information Processing;Cellular Processes;Organismal Systems;Organismal Systems;Organismal Systems;Cellular Processes;Cellular Processes	Signal transduction;Signal transduction;Transport and catabolism;Immune system;Nervous system;Aging;Transport and catabolism;Transport and catabolism	ko04371//Apelin signaling pathway;ko04068//FoxO signaling pathway;ko04140//Autophagy - animal;ko04621//NOD-like receptor signaling pathway;ko04727//GABAergic synapse;ko04212//Longevity regulating pathway - worm;ko04137//Mitophagy - animal;ko04136//Autophagy - other eukaryotes	K08341;K08341;K08341;K08341;K08341;K08341;K08341;K08341	-	-	-
ncbi_109097219	387	270	824	2	2	2	7.27	5.82	13.66	0.18	0.13	0.16	8.91666666666667	0.156666666666667	-5.83073432449823	3.11013679736272e-13	1.62173738851517e-11	XM_019110848.1	PREDICTED: LOW QUALITY PROTEIN: oxysterol-binding protein-related protein 6-like, partial [Cyprinus carpio]	-	-	-	-	-	-	-
ncbi_109054512	417	514	474	0	0	0	18.93	26.86	19.04	0.00	0.00	0.00	21.61	0.001	-14.3994114517469	3.12399664080261e-13	1.62640036761731e-11	XM_019071769.1	PREDICTED: protein lifeguard 3-like [Cyprinus carpio]	-	-	-	-	GO:0031224//intrinsic component of membrane	-	-
MSTRG.15351	683	404	438	0	0	0	22.14	15.16	12.76	0.00	0.00	0.00	16.6866666666667	0.001	-14.0264081698545	3.12722317943542e-13	1.62640036761731e-11	--	PREDICTED: protein NYNRIN-like [Xenopus laevis]	-	-	-	-	-	-	-
MSTRG.49711	1571	482	2141	0	8	4	43.43	15.71	48.39	0.00	1.98	2.18	35.8433333333333	1.38666666666667	-4.69201187762459	3.16520658201975e-13	1.64401406110576e-11	SELP	PREDICTED: P-selectin-like [Sinocyclocheilus anshuiensis]	Environmental Information Processing;Human Diseases;Human Diseases	Signaling molecules and interaction;Infectious diseases;Infectious diseases	ko04514//Cell adhesion molecules (CAMs);ko05150//Staphylococcus aureus infection;ko05144//Malaria	K06496;K06496;K06496	GO:0005634//nucleus;GO:0030667//secretory granule membrane;GO:0044459//plasma membrane part	GO:0005515//protein binding;GO:0008289//lipid binding;GO:0030246//carbohydrate binding;GO:0043168//anion binding;GO:0097367//carbohydrate derivative binding	GO:0002685//regulation of leukocyte migration;GO:0006952//defense response;GO:0007159//leukocyte cell-cell adhesion;GO:0007165//signal transduction;GO:0009617//response to bacterium;GO:0010033//response to organic substance;GO:0030168//platelet activation;GO:0048518//positive regulation of biological process;GO:0048583//regulation of response to stimulus
ncbi_109072826	439	315	413	5	5	0	19.98	16.59	16.60	1.42	1.03	0.00	17.7233333333333	0.816666666666667	-4.43975881208027	3.21292280573612e-13	1.66663068450275e-11	XM_019089022.1	PREDICTED: cyclin-L1-like isoform X1 [Cyprinus carpio]	-	-	-	-	-	GO:0019900//kinase binding	GO:0010468//regulation of gene expression;GO:0034645//cellular macromolecule biosynthetic process;GO:0051726//regulation of cell cycle
ncbi_109085158	469	463	306	1	4	3	13.16	14.95	7.59	0.18	0.52	0.47	11.9	0.39	-4.93134363933306	3.26331397258534e-13	1.69057440587554e-11	XM_019099796.1	PREDICTED: LOW QUALITY PROTEIN: deoxynucleotidyltransferase terminal-interacting protein 2-like [Cyprinus carpio]	-	-	-	-	-	-	-
ncbi_109094139	71	61	82	113	196	78	2.57	2.52	2.61	25.77	32.62	15.53	2.56666666666667	24.64	3.26303440583379	3.37128719992865e-13	1.74424810025324e-11	XM_019107813.1	PREDICTED: oxysterol-binding protein-related protein 2-like [Cyprinus carpio]	-	-	-	-	-	-	GO:0051234//establishment of localization
MSTRG.83908	0	0	0	31	35	29	0.00	0.00	0.00	4.58	3.76	3.73	0.001	4.02333333333333	11.9741755549212	3.40194223244935e-13	1.75783152197273e-11	--	PREDICTED: sterile alpha motif domain-containing protein 3-like isoform X2 [Nothobranchius furzeri]	-	-	-	-	-	-	-
ncbi_109090581	446	427	429	0	0	0	38.05	41.93	32.36	0.00	0.00	0.00	37.4466666666667	0.001	-15.1925496817448	3.41326638633159e-13	1.76140421192321e-11	XM_019104418.1	PREDICTED: protein C8orf4 homolog isoform X1 [Cyprinus carpio]	-	-	-	-	-	-	-
MSTRG.38481	258	233	319	3	3	2	10.38	10.78	11.29	0.77	0.56	0.45	10.8166666666667	0.593333333333333	-4.18826933192011	3.42973021117712e-13	1.76476328175972e-11	PAFAH1B3	PREDICTED: platelet-activating factor acetylhydrolase IB subunit gamma-like isoform X1 [Sinocyclocheilus anshuiensis]	Metabolism;Metabolism	Global and overview maps;Lipid metabolism	ko01100//Metabolic pathways;ko00565//Ether lipid metabolism	K16795;K16795	-	-	-
ncbi_109092185	626	319	527	0	0	0	42.62	24.97	31.72	0.00	0.00	0.00	33.1033333333333	0.001	-15.0146888757766	3.43000703512236e-13	1.76476328175972e-11	XM_019105936.1	PREDICTED: integrin alpha-L-like [Cyprinus carpio]	Cellular Processes;Environmental Information Processing;Environmental Information Processing;Organismal Systems;Organismal Systems	Cell motility;Signal transduction;Signaling molecules and interaction;Immune system;Immune system	ko04810//Regulation of actin cytoskeleton;ko04015//Rap1 signaling pathway;ko04514//Cell adhesion molecules (CAMs);ko04670//Leukocyte transendothelial migration;ko04650//Natural killer cell mediated cytotoxicity	K05718;K05718;K05718;K05718;K05718	GO:0031224//intrinsic component of membrane	-	GO:0007166//cell surface receptor signaling pathway;GO:0022610//biological adhesion
MSTRG.39718	529	363	436	0	0	0	19.81	16.20	15.55	0.00	0.00	0.00	17.1866666666667	0.001	-14.0690021425279	3.43303056914351e-13	1.76476328175972e-11	pol	NYNRIN-like isoform X2 [Labeo rohita]	-	-	-	-	-	-	-
ncbi_109093342	111	77	103	393	508	135	11.47	9.16	9.41	257.66	242.62	76.98	10.0133333333333	192.42	4.26426454236969	3.48164516087537e-13	1.78745335495738e-11	XM_019107068.1	PREDICTED: midkine-B-like [Cyprinus carpio]	-	-	-	-	-	GO:0005102//receptor binding	GO:0001837//epithelial to mesenchymal transition;GO:0007417//central nervous system development;GO:0045597//positive regulation of cell differentiation
ncbi_109105364	242	166	284	203	343	208	3.63	2.87	3.78	19.28	23.80	17.28	3.42666666666667	20.12	2.5537525413328	3.50093646416187e-13	1.79505011876192e-11	XM_019118688.1	PREDICTED: LOW QUALITY PROTEIN: protein virilizer homolog [Cyprinus carpio]	-	-	-	-	-	-	-
MSTRG.102778	273	257	382	1	3	4	2.02	2.19	2.49	0.05	0.10	0.16	2.23333333333333	0.103333333333333	-4.43382097495826	3.51504935028284e-13	1.79997565575637e-11	--	hypothetical protein DPX16_11237 [Anabarilius grahami]	-	-	-	-	-	-	-
MSTRG.118456	1	0	0	35	163	83	0.05	0.00	0.00	10.62	37.48	22.50	0.0166666666666667	23.5333333333333	10.4635243732712	3.5621038966273e-13	1.82173564454658e-11	Tf2-11	Pol polyprotein [Dicentrarchus labrax]	-	-	-	-	-	GO:0003824//catalytic activity	GO:0043170//macromolecule metabolic process;GO:0044237//cellular metabolic process;GO:0044238//primary metabolic process
ncbi_109077478	772	355	2036	0	0	0	29.66	15.70	69.15	0.00	0.00	0.00	38.17	0.001	-15.2201515661029	3.61316421262035e-13	1.84548599719287e-11	XM_019093044.1	PREDICTED: neutrophil cytosol factor 2 [Cyprinus carpio]	Organismal Systems;Cellular Processes;Organismal Systems	Immune system;Transport and catabolism;Development	ko04670//Leukocyte transendothelial migration;ko04145//Phagosome;ko04380//Osteoclast differentiation	K08010;K08010;K08010	-	-	-
ncbi_109074594	413	402	446	0	0	0	13.08	14.65	12.49	0.00	0.00	0.00	13.4066666666667	0.001	-13.7106629604716	3.63025667840412e-13	1.85184817686868e-11	XM_019090614.1	PREDICTED: optineurin [Cyprinus carpio]	-	-	-	-	-	-	-
ncbi_109055222	352	504	658	0	0	0	20.09	33.14	33.23	0.00	0.00	0.00	28.82	0.001	-14.8147827150621	3.64560484982901e-13	1.85730547081467e-11	XM_019072461.1	PREDICTED: interferon regulatory factor 1-like [Cyprinus carpio]	-	-	-	-	-	GO:0001067//regulatory region nucleic acid binding;GO:0001071//nucleic acid binding transcription factor activity	GO:0010468//regulation of gene expression;GO:0034645//cellular macromolecule biosynthetic process
ncbi_109053238	659	485	397	0	0	0	13.05	11.05	6.95	0.00	0.00	0.00	10.35	0.001	-13.337343147274	3.70098906188704e-13	1.8831198103171e-11	XM_019070660.1	PREDICTED: LOW QUALITY PROTEIN: importin-5-like [Cyprinus carpio]	-	-	-	-	-	-	-
ncbi_109103872	1215	911	720	0	1	0	23.99	23.02	12.52	0.00	0.09	0.00	19.8433333333333	0.03	-9.3694761775858	3.84761967503457e-13	1.95523696005383e-11	XM_019117220.1	PREDICTED: forkhead box protein O1-A-like [Cyprinus carpio]	Organismal Systems;Cellular Processes;Environmental Information Processing;Environmental Information Processing;Organismal Systems;Organismal Systems;Organismal Systems;Organismal Systems	Endocrine system;Cell growth and death;Signal transduction;Signal transduction;Endocrine system;Endocrine system;Aging;Aging	ko04910//Insulin signaling pathway;ko04218//Cellular senescence;ko04068//FoxO signaling pathway;ko04152//AMPK signaling pathway;ko04919//Thyroid hormone signaling pathway;ko04922//Glucagon signaling pathway;ko04211//Longevity regulating pathway - mammal;ko04213//Longevity regulating pathway - multiple species	K07201;K07201;K07201;K07201;K07201;K07201;K07201;K07201	-	-	-
ncbi_109069037	36	30	66	185	174	74	1.68	1.67	2.83	56.69	38.70	19.78	2.06	38.39	4.22001431766373	3.85852688685818e-13	1.95828819459834e-11	XM_019085738.1	PREDICTED: phosphatidylinositol 3-kinase regulatory subunit gamma isoform X1 [Cyprinus carpio]	Environmental Information Processing;Cellular Processes;Cellular Processes;Environmental Information Processing;Environmental Information Processing;Environmental Information Processing;Environmental Information Processing;Organismal Systems;Organismal Systems;Organismal Systems;Cellular Processes;Organismal Systems;Environmental Information Processing;Environmental Information Processing;Environ…	Signal transduction;Cell motility;Cellular community - eukaryotes;Signal transduction;Signal transduction;Signal transduction;Signal transduction;Immune system;Endocrine system;Immune system;Cell growth and death;Immune system;Signal transduction;Signal transduction;Signal transduction;Cell growth and death;Signal transduction;Transport and catabolism;Signal transduction;Endocrine system;Developm…	ko04151//PI3K-Akt signaling pathway;ko04810//Regulation of actin cytoskeleton;ko04510//Focal adhesion;ko04024//cAMP signaling pathway;ko04015//Rap1 signaling pathway;ko04014//Ras signaling pathway;ko04072//Phospholipase D signaling pathway;ko04062//Chemokine signaling pathway;ko04910//Insulin signaling pathway;ko04670//Leukocyte transendothelial migration;ko04218//Cellular senescence;ko04611//Pla…	K02649;K02649;K02649;K02649;K02649;K02649;K02649;K02649;K02649;K02649;K02649;K02649;K02649;K02649;K02649;K02649;K02649;K02649;K02649;K02649;K02649;K02649;K02649;K02649;K02649;K02649;K02649;K02649;K02649;K02649;K02649;K02649;K02649;K02649;K02649;K02649;K02649;K02649;K02649;K02649;K02649;K02649;K02649;K02649;K02649;K02649;K02649	-	-	-
MSTRG.28421	803	628	846	0	0	1	8.99	8.09	8.37	0.00	0.00	0.06	8.48333333333333	0.02	-8.7284874402419	3.89839479259141e-13	1.97601122849855e-11	tc1a	TC1-like transposase [Cyprinus carpio]	-	-	-	-	-	GO:0003824//catalytic activity	-
ncbi_109072711	533	408	406	0	0	0	60.86	53.63	40.99	0.00	0.00	0.00	51.8266666666667	0.001	-15.6614069865054	3.94541471613636e-13	1.99730994413078e-11	XM_019088926.1	PREDICTED: cytochrome c oxidase subunit 5A, mitochondrial-like [Cyprinus carpio]	Metabolism;Organismal Systems;Organismal Systems;Metabolism	Global and overview maps;Environmental adaptation;Circulatory system;Energy metabolism	ko01100//Metabolic pathways;ko04714//Thermogenesis;ko04260//Cardiac muscle contraction;ko00190//Oxidative phosphorylation	K02264;K02264;K02264;K02264	GO:0019866//organelle inner membrane	GO:0009055//electron carrier activity	GO:0009790//embryo development;GO:0021515//cell differentiation in spinal cord
ncbi_109047581	388	430	465	0	0	0	15.62	19.94	16.58	0.00	0.00	0.00	17.38	0.001	-14.0851404617018	4.06603440283843e-13	2.05576640655915e-11	XM_019065262.1	PREDICTED: heterogeneous nuclear ribonucleoprotein M-like [Cyprinus carpio]	Genetic Information Processing	Transcription	ko03040//Spliceosome	K12887	-	-	-
ncbi_109050671	0	0	0	24	50	29	0.00	0.00	0.00	4.68	7.11	4.93	0.001	5.57333333333333	12.4443247262471	4.09352908628456e-13	2.06705105896812e-11	XM_019068246.1	PREDICTED: LOW QUALITY PROTEIN: engulfment and cell motility protein 3-like [Cyprinus carpio]	-	-	-	-	-	-	-
MSTRG.100790	0	0	0	47	46	22	0.00	0.00	0.00	35.13	24.74	14.41	0.001	24.76	14.5957236941016	4.12257706346355e-13	2.07909056905127e-11	--	PREDICTED: sentrin-specific protease 5 isoform X1 [Austrofundulus limnaeus]	-	-	-	-	-	-	-
ncbi_109097302	324	272	442	1	1	4	18.38	17.46	22.71	0.23	0.38	1.58	19.5166666666667	0.73	-4.74066639578741	4.18669242328163e-13	2.10876253178707e-11	XM_019110928.1	PREDICTED: BCL2/adenovirus E1B 19 kDa protein-interacting protein 3-like isoform X2 [Cyprinus carpio]	-	-	-	-	GO:0031224//intrinsic component of membrane;GO:0031967//organelle envelope;GO:0043231//intracellular membrane-bounded organelle;GO:0044444//cytoplasmic part	-	GO:0008016//regulation of heart contraction;GO:0042981//regulation of apoptotic process
[truncated: 55,756 more rows]
