# Supplementary material for: Genome-Wide Analysis of Differentially Expressed mRNAs and lncRNAs in Koi Carp Infected with Koi Herpesvirus
Source: Viruses. 2022 Nov 18;14(11):2555. doi: 10.3390/v14112555 (PMC9694643; doi:10.3390/v14112555)
Supplement: Supplementary file 1 [file viruses-14-02555-s001.zip › Additional file S3 --WT-vs-Infection.all.annot.xls]

id	WT_1_count	WT_2_count	WT_3_count	Infection_1_count	Infection_2_count	Infection_3_count	WT_1_fpkm	WT_2_fpkm	WT_3_fpkm	Infection_1_fpkm	Infection_2_fpkm	Infection_3_fpkm	WT_mean	Infection_mean	log2(fc)	PValue	FDR	Symbol	Description
MSTRG.75767.3	17986	26013	28105	10	15	12	262.26	436.67	362.37	0.93	0.99	0.93	353.766666666667	0.95	-8.54065488905966	6.76035045552942e-65	1.02365226597627e-60	-	-
MSTRG.59672.1	388	396	573	2039	1670	1449	41.10	48.24	53.69	1367.88	817.48	848.87	47.6766666666667	1011.41	4.40694076489731	1.55477519226209e-60	1.17712029806163e-56	-	-
MSTRG.11178.5	0	2	2	1290	1213	1047	0.00	0.13	0.09	393.12	269.81	278.61	0.0733333333333333	313.846666666667	12.0633031479193	2.84024343077598e-48	1.43356553429366e-44	-	-
MSTRG.26797.1	2	4	8	274	252	246	0.25	0.62	0.92	219.71	147.87	172.12	0.596666666666667	179.9	8.23605428959574	1.59450961862401e-46	6.0360161613012e-43	-	-
MSTRG.122168.1	8	10	15	208	183	220	0.82	1.14	1.34	129.51	82.95	119.73	1.1	110.73	6.65339880944211	7.15008967737974e-45	2.16533315789768e-41	-	-
MSTRG.3806.1	0	5	2	1628	1557	1489	0.00	0.11	0.03	192.59	134.42	153.80	0.0466666666666667	160.27	11.7458243593654	1.75963494868045e-44	4.44073206548657e-41	-	-
MSTRG.108452.1	10	14	21	166	198	198	0.14	0.23	0.27	15.16	13.20	15.79	0.213333333333333	14.7166666666667	6.10819772253583	2.57365197614084e-40	5.56717688896067e-37	-	-
MSTRG.45833.1	21	9	18	171	183	149	3.16	1.55	2.32	160.87	126.19	122.78	2.34333333333333	136.613333333333	5.86539229738203	2.09375812788648e-38	3.96296069655713e-35	-	-
MSTRG.43335.2	16977	9055	20431	4	3	10	1845.75	1133.44	1964.13	2.76	1.51	6.01	1647.77333333333	3.42666666666667	-8.90949622590839	5.02432152335219e-38	8.45314183406654e-35	-	-
MSTRG.97464.1	63	63	87	165	155	127	7.51	8.69	9.18	124.84	85.59	84.25	8.46	98.2266666666667	3.5373851734456	2.13242896576794e-31	3.22892393996582e-28	-	-
MSTRG.1473.2	2264	2118	4546	3	4	2	114.69	123.54	203.66	1.02	0.99	0.60	147.296666666667	0.87	-7.40349366615946	1.12671082246259e-30	1.55096866124805e-27	-	-
MSTRG.52520.1	106	100	175	257	232	169	7.52	8.19	10.99	115.72	76.32	66.46	8.9	86.1666666666667	3.27525263351474	4.04731098701529e-28	5.10703191378213e-25	-	-
MSTRG.48621.1	1727	1046	2850	5574	4795	4040	138.91	96.86	202.72	2840.67	1783.15	1797.84	146.163333333333	2140.55333333333	3.87233043570362	2.06120743250563e-27	2.4008309956154e-24	-	-
MSTRG.45834.1	56	34	41	180	195	157	10.59	7.51	6.91	216.85	171.39	165.32	8.33666666666667	184.52	4.46816273560584	2.92153040324188e-26	3.15984381184918e-23	-	-
MSTRG.18150.2	0	0	0	367	361	334	0.00	0.00	0.00	185.25	133.05	147.28	0.001	155.193333333333	17.2437070591943	8.19781133874105e-26	8.27541728608113e-23	-	-
MSTRG.61832.1	8	8	18	68	64	69	0.94	1.17	2.00	54.05	36.84	47.85	1.37	46.2466666666667	5.07710158556241	3.48649270880255e-25	3.29952953729302e-22	-	-
MSTRG.103725.1	9	13	7	102	121	92	0.73	1.27	0.54	54.47	47.49	42.92	0.846666666666667	48.2933333333333	5.833886144178	4.10940570565911e-25	3.66027183500531e-22	-	-
MSTRG.11042.1	6	3	8	59	51	47	0.58	0.34	0.72	36.21	23.03	24.93	0.546666666666667	28.0566666666667	5.68153839738052	6.73321314154106e-25	5.66412852162304e-22	-	-
MSTRG.119896.1	1712	928	2414	4344	3744	3182	142.16	88.75	177.32	2285.51	1437.71	1461.84	136.076666666667	1728.35333333333	3.66690657145056	1.57948821908961e-24	1.25876897965552e-21	-	-
MSTRG.64428.1	8356	8758	13076	1	5	11	1634.86	1972.65	2262.12	1.24	4.52	11.90	1956.54333333333	5.88666666666667	-8.37664041077289	4.02364872048574e-24	3.04630444627975e-21	-	-
MSTRG.59671.1	25	14	34	100	147	75	1.94	1.26	2.31	49.25	52.80	32.13	1.83666666666667	44.7266666666667	4.60597351978093	2.80170305157624e-23	2.0201613146175e-20	-	-
MSTRG.15352.1	1374	1085	2043	2	1	3	168.32	153.04	221.39	1.46	0.57	1.71	180.916666666667	1.24666666666667	-7.18110574050223	1.39164597249485e-22	9.57831968887137e-20	-	-
MSTRG.9831.4	0	0	0	227	558	327	0.00	0.00	0.00	66.92	119.94	84.22	0.001	90.36	16.4633966502804	2.65836407962095e-22	1.75012821276611e-19	-	-
MSTRG.117478.4	0	7	9	277	353	286	0.00	0.63	0.61	140.09	130.43	126.27	0.413333333333333	132.263333333333	8.32189173618725	4.72221730712561e-22	2.97932560268733e-19	-	-
MSTRG.121994.1	17	17	25	54	55	50	1.50	1.78	1.98	30.71	22.87	24.90	1.75333333333333	26.16	3.89919033692694	7.57061548520394e-22	4.58537038707832e-19	-	-
MSTRG.46439.4	0	0	0	193	190	234	0.00	0.00	0.00	272.73	195.47	288.93	0.001	252.376666666667	17.9452190074182	8.15581956601126e-22	4.74982384109779e-19	-	-
MSTRG.92126.2	12	9	16	68	44	53	1.78	1.52	2.05	63.43	29.95	43.61	1.78333333333333	45.6633333333333	4.6783878813959	2.29216633595061e-21	1.28548083922089e-18	-	-
MSTRG.85279.1	3	2	0	100	93	64	0.52	0.40	0.00	109.56	74.09	60.83	0.306666666666667	81.4933333333333	8.05386687197873	5.13042872361332e-21	2.77446256189118e-18	-	-
MSTRG.32191.2	36	18	18	161	212	247	0.75	0.42	0.32	21.11	20.29	28.30	0.496666666666667	23.2333333333333	5.54777442029362	2.16344874795508e-20	1.12961865315641e-17	-	-
MSTRG.3807.1	0	0	6	379	534	219	0.00	0.00	0.13	59.10	60.80	29.77	0.0433333333333333	49.89	10.1690577365885	3.82835134708214e-20	1.93229653658393e-17	-	-
MSTRG.69896.1	879	661	1006	6	5	7	67.62	58.51	68.38	2.91	1.77	2.98	64.8366666666667	2.55333333333333	-4.66635612548146	4.68711544120059e-20	2.28942909711804e-17	-	-
MSTRG.110087.1	131	97	242	308	314	197	10.24	8.76	16.75	152.36	113.60	85.15	11.9166666666667	117.036666666667	3.2959079393459	1.47648084831959e-19	6.88322810125721e-17	-	-
MSTRG.113664.1	3	6	15	66	66	74	0.83	1.74	3.26	103.80	75.77	101.28	1.94333333333333	93.6166666666667	5.59016010926548	1.53609022496246e-19	6.88322810125721e-17	-	-
MSTRG.79761.1	17	9	19	61	46	53	4.29	2.44	4.04	95.49	52.63	72.37	3.59	73.4966666666667	4.35562307095783	1.54556700199937e-19	6.88322810125721e-17	-	-
MSTRG.75767.4	13416	6605	19554	92	144	124	380.17	215.48	489.95	16.48	18.91	19.47	361.866666666667	18.2866666666667	-4.30659419345794	1.72538851017579e-19	7.46452366316624e-17	-	-
MSTRG.114569.1	642	741	1083	6	5	3	53.35	70.92	79.65	3.15	1.84	1.37	67.9733333333333	2.12	-5.00283270273785	2.53432071827631e-19	1.06596345322611e-16	-	-
MSTRG.75767.2	17941	11161	17006	0	12	6	705.73	505.44	591.50	0.00	2.13	1.33	600.89	1.15333333333333	-9.02514756540189	3.40245299604122e-19	1.3924308990826e-16	-	-
MSTRG.87280.4	49	37	48	115	198	100	5.23	4.57	4.52	77.10	97.08	58.86	4.77333333333333	77.68	4.02447420887609	3.74246177105669e-19	1.49127252993001e-16	-	-
MSTRG.66821.1	1022	702	1310	4	10	6	54.07	42.73	61.28	1.45	2.47	1.85	52.6933333333333	1.92333333333333	-4.7759397229392	4.26490957474407e-19	1.65587848155832e-16	-	-
MSTRG.56333.1	2741	2151	3008	8	24	17	550.67	497.49	534.45	10.26	22.36	18.89	527.536666666667	17.17	-4.94130942800173	4.53129244376811e-19	1.71532075458842e-16	-	-
MSTRG.113929.2	1	0	0	195	155	181	0.10	0.00	0.00	85.34	49.42	69.13	0.0333333333333333	67.9633333333333	10.9935753032525	6.98295279836452e-19	2.57892368958135e-16	-	-
MSTRG.114753.1	2290	2049	2787	0	3	0	82.09	84.55	88.33	0.00	0.50	0.00	84.99	0.166666666666667	-8.99418369804568	7.3458269368165e-19	2.6483455113637e-16	-	-
MSTRG.31211.1	135725	121027	214299	3767	5457	3824	2015.65	2069.20	2814.08	354.43	374.67	314.11	2299.64333333333	347.736666666667	-2.72534301813728	1.21379672083294e-18	4.27425812717497e-16	-	-
MSTRG.13012.1	0	0	1	165	167	118	0.00	0.00	0.15	165.64	122.63	103.13	0.05	130.466666666667	11.3494655399057	1.60212689139657e-18	5.51350122489247e-16	-	-
MSTRG.13710.4	0	47	15	15872	15236	21015	0.00	12.18	3.06	22583.31	15819.38	26106.07	5.08	21502.92	12.0474164671796	2.42143436049556e-18	8.1478575748053e-16	-	-
MSTRG.1473.1	1098	1375	2248	0	2	2	215.85	311.19	390.77	0.00	1.82	2.17	305.936666666667	1.33	-7.84566296904854	3.27010614047766e-18	1.07643363432854e-15	-	-
MSTRG.58137.1	7	5	11	64	34	38	0.91	0.75	1.27	53.20	20.20	27.08	0.976666666666667	33.4933333333333	5.09986389446938	3.88917477986856e-18	1.25297626631425e-15	-	-
MSTRG.63405.2	813	932	1773	7	2	3	15.58	20.55	30.04	0.85	0.21	0.30	22.0566666666667	0.453333333333333	-5.60449872296645	4.30121693350227e-18	1.35685472514774e-15	-	-
MSTRG.75685.3	0	0	0	73	88	92	0.00	0.00	0.00	69.66	61.43	76.62	0.001	69.2366666666667	16.0792486487481	9.0096480078285e-18	2.78416510478651e-15	-	-
MSTRG.32387.4	0	0	0	90	68	77	0.00	0.00	0.00	72.49	40.36	54.50	0.001	55.7833333333333	15.7675465247401	1.0661196914394e-17	3.22863687355507e-15	-	-
MSTRG.110390.2	1178	574	1307	3	6	4	8.34	4.68	8.18	0.13	0.20	0.16	7.06666666666667	0.163333333333333	-5.43513870533536	1.19059751000037e-17	3.53490735224031e-15	-	-
MSTRG.111751.1	3	2	2	31	59	44	0.13	0.10	0.06	8.71	11.88	10.72	0.0966666666666667	10.4366666666667	6.7544267980111	1.30140343367503e-17	3.78958669090526e-15	-	-
MSTRG.108273.1	212	236	347	262	291	231	30.71	39.35	44.44	240.40	194.84	185.05	38.1666666666667	206.763333333333	2.437595268379	1.87753499734831e-17	5.36408206223548e-15	-	-
MSTRG.90385.1	2050	1588	2111	0	0	0	77.25	68.88	70.31	0.00	0.00	0.00	72.1466666666667	0.001	-16.1386451201487	1.93390819127706e-17	5.42282182079949e-15	-	-
MSTRG.53484.1	17	7	4	160	230	99	0.89	0.44	0.21	52.50	55.15	28.31	0.513333333333333	45.32	6.46410810584677	2.03096751857367e-17	5.59143821204408e-15	-	-
MSTRG.51055.1	4	4	5	91	42	32	0.13	0.17	0.16	21.22	7.21	6.49	0.153333333333333	11.64	6.24627588757243	2.33269309312297e-17	6.30743550286929e-15	-	-
MSTRG.64785.3	2	7	2	93	74	50	0.21	0.85	0.19	62.00	35.87	29.10	0.416666666666667	42.3233333333333	6.66641575752304	2.56539039074802e-17	6.81493706959764e-15	-	-
MSTRG.6584.1	24	15	16	148	172	57	1.11	0.80	0.65	43.25	36.68	14.54	0.853333333333333	31.49	5.20564054285657	3.01391026928603e-17	7.86838436164295e-15	-	-
MSTRG.76378.3	41	40	75	95	74	67	3.86	4.34	6.21	56.12	31.72	34.56	4.80333333333333	40.8	3.08646131740527	3.1259657806054e-17	8.02260573727575e-15	-	-
MSTRG.51633.3	0	0	1	118	110	87	0.00	0.00	0.09	56.57	38.55	36.56	0.03	43.8933333333333	10.5148236189793	5.93258789463466e-17	1.49718743167597e-14	-	-
MSTRG.72519.1	1357	797	1512	0	2	2	7.49	5.06	7.38	0.00	0.04	0.05	6.64333333333333	0.03	-7.79080099339675	6.25839925616703e-17	1.55351936945707e-14	-	-
MSTRG.121819.1	3	2	4	27	32	34	0.32	0.25	0.39	17.02	14.80	18.63	0.32	16.8166666666667	5.71567605327257	6.47944674076151e-17	1.58244810562276e-14	-	-
MSTRG.81984.1	1029	1201	1196	1	1	2	81.46	109.38	83.71	0.54	0.46	0.94	91.5166666666667	0.646666666666667	-7.1448684486445	7.01271695118413e-17	1.68550095356873e-14	-	-
MSTRG.51634.2	0	0	0	98	72	49	0.00	0.00	0.00	62.63	33.34	27.36	0.001	41.11	15.3272017514513	7.27931585900368e-17	1.72224063651615e-14	-	-
MSTRG.5818.2	1507	1649	2661	1	7	8	52.66	66.34	82.22	0.22	1.13	1.55	67.0733333333333	0.966666666666667	-6.11657699660053	1.10777700925801e-16	2.58060914987459e-14	-	-
MSTRG.64565.1	0	1	0	103	111	79	0.00	0.14	0.00	80.20	63.07	53.70	0.0466666666666667	65.6566666666667	10.458333370691	1.42020050625264e-16	3.25828425237538e-14	-	-
MSTRG.50797.2	0	0	0	58	58	53	0.00	0.00	0.00	80.40	58.88	64.36	0.001	67.88	16.05069894443	1.49544368865349e-16	3.37970273635689e-14	-	-
MSTRG.7280.1	1	3	1	39	37	38	0.06	0.20	0.06	14.33	9.99	12.33	0.106666666666667	12.2166666666667	6.83959748302117	1.82439661640029e-16	4.06250199493136e-14	-	-
MSTRG.80295.1	1	1	6	55	38	33	0.15	0.17	0.68	46.33	23.34	24.40	0.333333333333333	31.3566666666667	6.55566279922404	1.90255352673932e-16	4.17513992780967e-14	-	-
MSTRG.11043.1	32	11	19	105	87	76	3.12	1.28	1.60	64.84	39.16	41.28	2	48.4266666666667	4.59772979679504	2.53884015569989e-16	5.49187394822968e-14	-	-
MSTRG.61833.1	126	86	215	326	222	328	13.34	10.53	20.14	218.58	108.52	192.08	14.67	173.06	3.56033153165265	3.09107667094124e-16	6.51145955521107e-14	-	-
MSTRG.111844.1	1168	1101	1719	0	0	0	93.05	100.99	121.12	0.00	0.00	0.00	105.053333333333	0.001	-16.680762413765	3.12548704285502e-16	6.51145955521107e-14	-	-
MSTRG.3807.6	0	0	0	87	55	48	0.00	0.00	0.00	10.73	4.92	5.10	0.001	6.91666666666667	12.7558612152879	3.13919262667024e-16	6.51145955521107e-14	-	-
MSTRG.3659.1	604	421	893	5	3	5	65.28	52.36	85.32	3.24	1.33	2.83	67.6533333333333	2.46666666666667	-4.77752634354762	3.29411635326502e-16	6.74047430015392e-14	-	-
MSTRG.57874.1	32	28	39	58	55	64	7.59	7.83	8.29	88.26	61.63	84.73	7.90333333333333	78.2066666666667	3.30675843209614	3.8624042000304e-16	7.78399833608092e-14	-	-
MSTRG.105010.4	0	1	1	71	73	73	0.00	0.10	0.08	39.42	29.38	35.14	0.06	34.6466666666667	9.17353834222559	3.9069071030389e-16	7.78399833608092e-14	-	-
MSTRG.93194.1	734	571	1168	2	1	1	3.86	3.46	5.43	0.07	0.02	0.03	4.25	0.04	-6.73131903102506	6.80097493535817e-16	1.33740730482069e-13	-	-
MSTRG.75685.1	4	1	2	66	108	340	0.48	0.15	0.24	51.93	61.79	233.13	0.29	115.616666666667	8.63908076828273	7.56967474564155e-16	1.45837956899109e-13	-	-
MSTRG.6586.2	21	19	8	209	181	84	0.79	0.86	0.27	50.60	32.11	17.73	0.64	33.48	5.70908381255034	7.60876937989014e-16	1.45837956899109e-13	-	-
MSTRG.56335.1	5054	7254	7722	19	51	51	968.05	1599.54	1307.80	23.03	44.74	53.69	1291.79666666667	40.4866666666667	-4.99578832394234	1.14777564332415e-15	2.17245234890179e-13	-	-
MSTRG.87384.1	551	546	1035	9	12	6	8.07	9.21	13.41	0.84	0.82	0.49	10.23	0.716666666666667	-3.83536008087702	1.31287273717941e-15	2.45426160325563e-13	-	-
MSTRG.58939.1	0	0	0	64	43	61	0.00	0.00	0.00	9.72	4.75	8.01	0.001	7.49333333333333	12.8713919143871	1.3680366549373e-15	2.52619646695861e-13	-	-
MSTRG.81983.1	2618	2915	3561	0	8	2	112.55	144.27	135.35	0.00	1.51	0.52	130.723333333333	0.676666666666667	-7.59385563964185	1.41430184307845e-15	2.58016367564987e-13	-	-
MSTRG.7279.1	2	0	1	126	56	45	0.12	0.00	0.05	43.41	14.16	13.52	0.0566666666666667	23.6966666666667	8.70796807829079	1.94665645966442e-15	3.50908001336175e-13	-	-
MSTRG.118802.3	9	21	0	2283	1644	1958	0.33	0.87	0.00	517.63	271.86	387.61	0.4	392.366666666667	9.93798676791811	2.36500813758381e-15	4.21305331991696e-13	-	-
MSTRG.8950.2	0	0	0	66	39	51	0.00	0.00	0.00	56.44	24.27	37.63	0.001	39.4466666666667	15.2676157739162	3.03421857676592e-15	5.34234159178949e-13	-	-
MSTRG.106553.1	3	1	2	24	42	32	0.79	0.30	0.47	39.89	51.75	45.98	0.52	45.8733333333333	6.46300030953594	3.18972459163734e-15	5.5515873294911e-13	-	-
MSTRG.11179.1	0	6	0	560	582	632	0.00	0.46	0.00	232.37	176.03	228.70	0.153333333333333	212.366666666667	10.4356702609366	3.54575276006601e-15	6.10111230601358e-13	-	-
MSTRG.97464.2	0	0	0	41	51	37	0.00	0.00	0.00	37.83	34.36	29.70	0.001	33.9633333333333	15.0516904387782	3.67855265377661e-15	6.19582839072277e-13	-	-
MSTRG.58921.1	0	0	3	63	52	75	0.00	0.00	0.30	38.81	23.04	40.20	0.1	34.0166666666667	8.41009796631156	3.6826347587178e-15	6.19582839072277e-13	-	-
MSTRG.510.1	885	797	1306	32	21	21	73.72	76.45	96.22	16.62	8.21	9.89	82.13	11.5733333333333	-2.82710485101453	3.94604585647839e-15	6.56604685261493e-13	-	-
MSTRG.19672.1	661	656	1485	10	11	12	7.53	8.60	14.95	0.72	0.56	0.76	10.36	0.68	-3.92934544643621	4.11500393407646e-15	6.77275973584628e-13	-	-
MSTRG.3807.8	0	0	0	98	55	37	0.00	0.00	0.00	11.88	4.88	3.92	0.001	6.89333333333333	12.7509860644811	4.37669964365826e-15	7.12602000045951e-13	-	-
MSTRG.64363.3	0	0	0	47	39	34	0.00	0.00	0.00	76.21	45.57	47.78	0.001	56.52	15.7864738452213	7.05311147204752e-15	1.13615121180578e-12	-	-
MSTRG.58136.1	3	1	0	69	53	31	0.42	0.16	0.00	60.75	33.86	23.49	0.193333333333333	39.3666666666667	7.66974034915695	8.55624322179785e-15	1.36377510383645e-12	-	-
MSTRG.109546.1	1617	1327	1667	2	7	0	123.92	117.04	112.93	0.98	2.49	0.00	117.963333333333	1.15666666666667	-6.67222152254545	8.89084732440043e-15	1.40234593943824e-12	-	-
MSTRG.44829.4	438	342	667	3	4	2	6.69	6.02	9.00	0.29	0.28	0.17	7.23666666666667	0.246666666666667	-4.87469064498619	9.79476691989458e-15	1.52899340928911e-12	-	-
MSTRG.54261.2	0	0	1	81	60	83	0.00	0.00	0.08	69.79	37.50	62.28	0.0266666666666667	56.5233333333333	11.0495933331794	1.01034230040025e-14	1.56108195027149e-12	-	-
MSTRG.125326.1	1365	734	2657	0	0	0	108.86	67.41	187.36	0.00	0.00	0.00	121.21	0.001	-16.8871492025816	1.15515726458061e-14	1.76680720204845e-12	-	-
MSTRG.53649.1	839	633	956	3	5	9	5.19	4.51	5.23	0.12	0.14	0.31	4.97666666666667	0.19	-4.7111084359698	1.38905978784649e-14	2.10331433075716e-12	-	-
MSTRG.51578.1	1064	1074	2603	13	20	6	200.57	233.04	433.71	15.52	17.42	6.25	289.106666666667	13.0633333333333	-4.46800689975056	1.41076721424604e-14	2.11503338199144e-12	-	-
MSTRG.50064.1	948	749	2091	0	0	0	8.09	7.35	15.77	0.00	0.00	0.00	10.4033333333333	0.001	-13.3447582360854	1.49270883406035e-14	2.21594089856293e-12	-	-
MSTRG.118635.1	4	6	8	23	49	40	0.18	0.32	0.32	6.58	10.29	10.00	0.273333333333333	8.95666666666667	5.03422860139509	1.52643215869181e-14	2.24400347057392e-12	-	-
MSTRG.90386.1	1866	769	1514	0	0	0	69.05	32.79	49.55	0.00	0.00	0.00	50.4633333333333	0.001	-15.6229478855989	1.86327553182785e-14	2.71285750989782e-12	-	-
MSTRG.100572.1	740	417	954	1	3	1	6.31	4.09	7.19	0.05	0.12	0.05	5.86333333333333	0.0733333333333333	-6.32110814883466	1.93244743307317e-14	2.78677324110419e-12	-	-
MSTRG.898.2	2187	835	1513	0	0	0	104.62	46.00	64.00	0.00	0.00	0.00	71.54	0.001	-16.1264624978826	2.49465077928915e-14	3.56358510377324e-12	-	-
MSTRG.115892.1	1173	1273	1033	0	0	0	7.76	9.70	6.04	0.00	0.00	0.00	7.83333333333333	0.001	-12.9354106356186	2.60258631393506e-14	3.68302448276679e-12	-	-
MSTRG.97511.1	0	0	0	75	37	35	0.00	0.00	0.00	10.71	3.91	4.36	0.001	6.32666666666667	12.6272298711873	2.80015255861259e-14	3.92591759652887e-12	-	-
MSTRG.25860.1	74	64	148	222	132	205	3.81	3.79	6.76	72.50	31.55	58.50	4.78666666666667	54.1833333333333	3.50075590175467	2.9091099044858e-14	4.01550392554125e-12	-	-
MSTRG.72514.1	1100	657	698	3	4	5	8.07	5.55	4.53	0.14	0.14	0.20	6.05	0.16	-5.24079133216196	2.91708778106946e-14	4.01550392554125e-12	-	-
MSTRG.69760.1	3	5	2	80	36	29	0.12	0.21	0.06	17.93	5.83	5.64	0.13	9.8	6.23619822086148	3.53431997594317e-14	4.82132189871454e-12	-	-
MSTRG.68336.1	1216	1226	2699	0	0	2	18.37	21.32	36.06	0.00	0.00	0.17	25.25	0.0566666666666667	-8.79956733199733	4.43108692186346e-14	5.99067126525504e-12	-	-
MSTRG.28238.1	26	22	24	58	43	57	0.98	0.96	0.80	13.88	7.51	11.91	0.913333333333333	11.1	3.6032743789981	4.53708042054617e-14	6.07968776353187e-12	-	-
MSTRG.51633.2	1	0	4	82	32	41	0.05	0.00	0.25	41.74	12.00	18.12	0.1	23.9533333333333	7.90408262439364	5.53846039049486e-14	7.35643572218186e-12	-	-
MSTRG.11417.1	691	824	1007	0	0	0	73.62	101.04	94.77	0.00	0.00	0.00	89.81	0.001	-16.4545884720346	5.74526613040915e-14	7.56476693449177e-12	-	-
MSTRG.17110.1	1359	987	1998	0	0	1	60.48	50.54	78.61	0.00	0.00	0.25	63.21	0.0833333333333333	-9.56704341048489	6.89272490917213e-14	8.99738280816245e-12	-	-
MSTRG.17413.1	1246	834	6452	2	1	1	186.05	143.37	851.88	1.89	0.69	0.83	393.766666666667	1.13666666666667	-8.43638793991073	7.19072150183479e-14	9.30614572485319e-12	-	-
MSTRG.34710.2	61	30	64	80	135	96	8.87	4.97	8.29	74.01	91.43	77.32	7.37666666666667	80.92	3.45545536947843	7.91161957751138e-14	1.01523511561591e-11	-	-
MSTRG.88315.3	1606	678	1184	0	0	0	33.30	16.18	21.70	0.00	0.00	0.00	23.7266666666667	0.001	-14.534221811676	9.61453782253096e-14	1.22338934209045e-11	-	-
MSTRG.124061.1	0	0	0	52	31	27	0.00	0.00	0.00	10.07	4.38	4.56	0.001	6.33666666666667	12.6295084108148	1.13526013511547e-13	1.42810461118962e-11	-	-
MSTRG.111845.1	1335	572	1233	0	0	0	154.63	76.31	126.26	0.00	0.00	0.00	119.066666666667	0.001	-16.8614100541748	1.14120101673454e-13	1.42810461118962e-11	-	-
MSTRG.30757.5	12	11	18	28	45	26	0.80	0.84	1.03	11.45	13.66	9.40	0.89	11.5033333333333	3.69210282674796	1.19770085933955e-13	1.48652347640323e-11	-	-
MSTRG.47235.1	1580	900	2302	0	0	1	194.49	127.52	250.49	0.00	0.00	0.68	190.833333333333	0.226666666666667	-9.71752523150869	1.22727195519159e-13	1.51084162158627e-11	-	-
MSTRG.14119.1	607	586	898	0	0	0	3.86	4.29	5.05	0.00	0.00	0.00	4.4	0.001	-12.103287808412	1.28099114020869e-13	1.5642554713742e-11	-	-
MSTRG.57528.2	58	18	41	121	119	99	3.21	1.18	2.02	42.71	30.53	30.33	2.13666666666667	34.5233333333333	4.01413800662149	1.35417986559094e-13	1.63626898334814e-11	-	-
MSTRG.13633.1	861	815	809	0	0	0	60.79	66.25	50.51	0.00	0.00	0.00	59.1833333333333	0.001	-15.8529033340745	1.36157635650419e-13	1.63626898334814e-11	-	-
MSTRG.78673.3	487	431	954	10	5	6	26.02	26.48	45.06	3.44	1.27	1.77	32.52	2.16	-3.91222403991156	1.48183227002765e-13	1.76676411281564e-11	-	-
MSTRG.87775.5	844	664	796	0	0	0	67.69	61.29	56.43	0.00	0.00	0.00	61.8033333333333	0.001	-15.9153970308471	1.50198114173025e-13	1.77679675375621e-11	-	-
MSTRG.61125.17	1570	770	1423	1	0	4	17.23	9.73	13.81	0.07	0.00	0.27	13.59	0.113333333333333	-6.90582940023821	1.55677110648879e-13	1.82733551119793e-11	-	-
MSTRG.54731.7	705	547	1458	0	0	0	12.53	11.19	22.90	0.00	0.00	0.00	15.54	0.001	-13.9236988832951	1.59406896902073e-13	1.84283379713144e-11	-	-
MSTRG.31510.1	90	56	77	101	127	87	12.12	8.71	9.19	85.85	78.60	64.77	10.0066666666667	76.4066666666667	2.93273704615095	1.59431533102773e-13	1.84283379713144e-11	-	-
MSTRG.69090.1	751	602	778	0	1	3	26.57	24.49	24.32	0.00	0.16	0.59	25.1266666666667	0.25	-6.65114738916848	2.20617976918025e-13	2.53075561097934e-11	-	-
MSTRG.10407.5	919	1011	795	0	0	0	118.67	150.20	90.75	0.00	0.00	0.00	119.873333333333	0.001	-16.8711512312156	2.46684421551174e-13	2.80849286550968e-11	-	-
MSTRG.40445.1	0	0	0	44	56	20	0.00	0.00	0.00	27.20	25.06	10.74	0.001	21	14.3581017074408	2.97759912072502e-13	3.36212208684054e-11	-	-
MSTRG.128226.1	12	5	6	36	31	37	1.53	0.66	0.71	28.54	18.14	25.80	0.966666666666667	24.16	4.6434581500313	3.0114647704895e-13	3.36212208684054e-11	-	-
MSTRG.97511.4	0	0	0	28	39	23	0.00	0.00	0.00	4.52	4.60	3.24	0.001	4.12	12.0084286220706	3.01973718009717e-13	3.36212208684054e-11	-	-
MSTRG.104561.2	867	445	882	2	0	2	11.08	6.54	9.96	0.13	0.00	0.11	9.19333333333333	0.08	-6.84444424079282	3.15172990833881e-13	3.48346673518731e-11	-	-
MSTRG.30845.5	734	443	1039	0	0	0	7.17	4.97	8.97	0.00	0.00	0.00	7.03666666666667	0.001	-12.7806764575134	3.35191706455092e-13	3.67787885445145e-11	-	-
MSTRG.116858.1	0	0	2	50	41	49	0.00	0.00	0.13	23.61	14.22	20.30	0.0433333333333333	19.3766666666667	8.8046274750908	3.40256570254295e-13	3.70659351567664e-11	-	-
MSTRG.105009.3	0	1	2	42	27	25	0.00	0.09	0.14	21.72	10.01	11.27	0.0766666666666667	14.3333333333333	7.54655898841981	3.54168561484701e-13	3.83058597000096e-11	-	-
MSTRG.75844.1	543	591	717	3	1	0	8.97	11.25	10.47	0.31	0.08	0.00	10.23	0.13	-6.29815071160424	3.59072358329041e-13	3.85608060270804e-11	-	-
MSTRG.79757.5	0	0	0	25	43	27	0.00	0.00	0.00	14.44	18.45	14.06	0.001	15.65	13.9338750367073	3.74476169245988e-13	3.99318179910053e-11	-	-
MSTRG.16294.3	681	499	744	0	0	0	14.98	12.64	14.47	0.00	0.00	0.00	14.03	0.001	-13.7762273885073	3.79419731185005e-13	4.01760389482752e-11	-	-
MSTRG.9022.1	593	462	1035	0	0	0	30.92	27.72	47.73	0.00	0.02	0.00	35.4566666666667	0.00666666666666667	-12.3768036981141	3.83027768601854e-13	4.02764338345088e-11	-	-
MSTRG.21885.6	0	1	0	39	71	50	0.00	0.13	0.00	23.65	31.57	26.39	0.0433333333333333	27.2033333333333	9.29409050874812	4.02612988105747e-13	4.20439025234291e-11	-	-
MSTRG.18834.1	1205	477	1106	0	0	0	108.08	49.27	87.72	0.00	0.00	0.00	81.69	0.001	-16.3178718626523	5.30350385703639e-13	5.50038735638664e-11	-	-
MSTRG.2496.2	455	288	753	4	5	4	35.33	25.78	51.70	2.06	1.86	1.72	37.6033333333333	1.88	-4.32205598771497	5.67005089538275e-13	5.84053813999222e-11	-	-
MSTRG.90882.1	590	444	1087	0	0	0	31.12	26.95	50.72	0.00	0.00	0.00	36.2633333333333	0.001	-15.1462239235626	5.86358985502306e-13	5.99908632329454e-11	-	-
MSTRG.72746.1	0	0	0	64	25	31	0.00	0.00	0.00	41.91	11.93	17.73	0.001	23.8566666666667	14.5421048584829	6.55961738343325e-13	6.66615613556686e-11	-	-
MSTRG.122169.1	73	39	39	128	131	138	7.23	4.46	3.45	80.77	60.32	76.03	5.04666666666667	72.3733333333333	3.84205551543312	7.02881182597771e-13	7.09535124459697e-11	-	-
MSTRG.97510.1	0	0	0	22	46	35	0.00	0.00	0.00	3.75	5.73	5.22	0.001	4.9	12.2585660338899	7.14138983276224e-13	7.16125330117124e-11	-	-
MSTRG.29507.5	0	0	0	26	67	97	0.00	0.00	0.00	11.37	21.37	37.02	0.001	23.2533333333333	14.5051499189431	7.2587691573341e-13	7.23107122239164e-11	-	-
MSTRG.58490.1	843	508	725	0	0	0	25.36	17.60	19.31	0.00	0.00	0.00	20.7566666666667	0.001	-14.3412871580435	7.37419745939434e-13	7.29804561634962e-11	-	-
MSTRG.47392.1	413	359	581	1	1	3	2.87	2.87	3.56	0.05	0.04	0.13	3.1	0.0733333333333333	-5.4016552873581	7.66149844538798e-13	7.50483445793775e-11	-	-
MSTRG.125410.1	2	2	5	17	24	25	0.18	0.21	0.39	9.14	9.22	11.75	0.26	10.0366666666667	5.27062477386243	7.68227011610324e-13	7.50483445793775e-11	-	-
MSTRG.105360.7	537	637	712	0	0	0	63.16	86.21	74.06	0.00	0.00	0.00	74.4766666666667	0.001	-16.184500883554	8.5815092972796e-13	8.32956498585947e-11	-	-
MSTRG.5109.1	4756	7816	9393	16	75	29	288.19	545.16	503.24	6.23	20.89	9.57	445.53	12.23	-5.18702627067953	8.67124278932842e-13	8.36305466980961e-11	-	-
MSTRG.92091.1	1052	1275	1503	27	24	32	3.49	4.87	4.41	0.56	0.37	0.58	4.25666666666667	0.503333333333333	-3.08013807037765	8.97248276051769e-13	8.59881860504803e-11	-	-
MSTRG.6365.1	470	631	846	1	1	1	57.89	89.60	92.22	0.87	0.59	0.73	79.9033333333333	0.73	-6.77421541520766	9.14239089614871e-13	8.70654609745181e-11	-	-
MSTRG.47260.1	528	503	739	0	2	1	44.29	48.54	54.85	0.00	0.64	0.46	49.2266666666667	0.366666666666667	-7.06882712412111	1.00803814540487e-12	9.53982099857532e-11	-	-
MSTRG.21671.3	513	585	686	0	0	0	19.63	25.77	23.23	0.00	0.00	0.00	22.8766666666667	0.001	-14.4815892335098	1.07032967708803e-12	1.00664173729608e-10	-	-
MSTRG.35654.1	572	413	690	0	0	0	8.65	7.19	9.22	0.00	0.00	0.00	8.35333333333333	0.001	-13.0281362934881	1.08608122445164e-12	1.01515073460783e-10	-	-
MSTRG.103834.6	0	0	0	113	91	18	0.00	0.00	0.00	41.47	24.37	5.85	0.001	23.8966666666667	14.5445217710251	1.10029254387955e-12	1.0215635142271e-10	-	-
MSTRG.81208.1	535	694	719	0	0	0	57.27	85.54	68.00	0.00	0.00	0.00	70.27	0.001	-16.1006212781112	1.10643518909817e-12	1.0215635142271e-10	-	-
MSTRG.58489.1	538	388	732	0	0	0	11.17	9.27	13.42	0.00	0.00	0.00	11.2866666666667	0.001	-13.4623318520619	1.30009878338098e-12	1.19309671381545e-10	-	-
MSTRG.17695.1	1508	1526	2328	45	67	31	133.64	155.71	182.45	25.42	27.26	15.38	157.266666666667	22.6866666666667	-2.79329636216182	1.31473183505965e-12	1.19925719557068e-10	-	-
MSTRG.28164.2	764	391	614	4	1	3	7.90	4.65	5.61	0.27	0.05	0.18	6.05333333333333	0.166666666666667	-5.18269229751619	1.55439389493863e-12	1.40937918306352e-10	-	-
MSTRG.126203.3	478	479	746	2	1	0	27.45	31.61	37.82	0.80	0.30	0.00	32.2933333333333	0.366666666666667	-6.46062343616967	1.71916942682386e-12	1.54950377743851e-10	-	-
MSTRG.27807.1	11	8	26	51	57	25	0.55	0.43	1.12	15.60	12.84	6.81	0.7	11.75	4.0691620245074	1.77642908520402e-12	1.59163841468398e-10	-	-
MSTRG.73061.1	9	8	11	37	30	16	1.08	1.10	1.13	28.09	16.57	10.58	1.10333333333333	18.4133333333333	4.06081019745083	1.80295981420311e-12	1.60590691215667e-10	-	-
MSTRG.107296.1	7	7	9	22	21	19	0.95	1.08	1.09	18.65	13.02	14.09	1.04	15.2533333333333	3.87446911791614	1.85873188046686e-12	1.64590164526486e-10	-	-
MSTRG.79405.3	448	351	629	1	5	1	5.80	5.22	7.19	0.08	0.30	0.07	6.07	0.15	-5.33866211064716	1.99265838769272e-12	1.75423449456065e-10	-	-
MSTRG.8181.1	323	274	414	3	3	2	20.56	20.08	23.30	1.21	0.88	0.70	21.3133333333333	0.93	-4.51838171695133	2.11333142406307e-12	1.84339095331268e-10	-	-
MSTRG.93194.3	504	363	738	0	0	0	3.96	3.28	5.13	0.00	0.00	0.00	4.12333333333333	0.001	-12.0095953791426	2.12674714603445e-12	1.84339095331268e-10	-	-
MSTRG.103096.4	0	0	0	20	34	25	0.00	0.08	0.00	20.87	25.60	22.46	0.0266666666666667	22.9766666666667	9.75091629997807	2.13470835063032e-12	1.84339095331268e-10	-	-
MSTRG.93115.2	473	396	626	0	0	0	35.41	34.11	41.41	0.00	0.00	0.00	36.9766666666667	0.001	-15.1743275556106	2.15065171746012e-12	1.84339095331268e-10	-	-
MSTRG.13710.2	654	928	677	0	0	0	149.75	244.73	137.05	0.00	0.00	0.00	177.176666666667	0.001	-17.4348290946909	2.15480252764723e-12	1.84339095331268e-10	-	-
MSTRG.11787.1	977	712	1120	0	0	1	47.49	39.86	48.17	0.00	0.00	0.27	45.1733333333333	0.09	-8.97133065716873	2.25008002061947e-12	1.91408492540562e-10	-	-
MSTRG.103726.1	0	5	0	187	144	126	0.00	0.51	0.00	116.45	65.31	68.34	0.17	83.3666666666667	8.93779209509684	2.4163763208985e-12	2.04406537715336e-10	-	-
MSTRG.36804.1	802	388	1177	1	2	5	42.17	23.50	54.74	0.33	0.49	1.45	40.1366666666667	0.756666666666667	-5.72911910454981	2.62826238597908e-12	2.2109527249164e-10	-	-
MSTRG.60660.1	0	0	0	23	39	63	0.00	0.00	0.00	6.07	7.51	14.52	0.001	9.36666666666667	13.1933200092745	2.65812910574534e-12	2.2237232552042e-10	-	-
MSTRG.4889.1	28	11	63	203	139	78	2.57	1.20	5.02	116.56	58.00	38.87	2.93	71.1433333333333	4.60175600192395	2.86452007379548e-12	2.3832177449127e-10	-	-
MSTRG.31391.2	570	342	883	0	0	0	85.01	58.72	116.40	0.00	0.00	0.00	86.71	0.001	-16.403910764213	3.08479199602889e-12	2.55245466687811e-10	-	-
MSTRG.97123.1	419	406	624	0	0	0	45.84	51.11	60.38	0.00	0.00	0.00	52.4433333333333	0.001	-15.6784717666849	3.10858317944024e-12	2.5581612229937e-10	-	-
MSTRG.68147.3	574	527	1954	0	0	0	2.31	2.44	6.95	0.00	0.00	0.00	3.9	0.001	-11.929258408637	3.1633069722779e-12	2.58912400941794e-10	-	-
MSTRG.117079.1	0	0	0	31	34	15	0.00	0.00	0.00	3.70	2.96	1.58	0.001	2.74666666666667	11.4234661213494	3.53947524681183e-12	2.87591275314813e-10	-	-
MSTRG.66794.1	440	368	603	0	0	0	20.71	19.97	25.11	0.00	0.00	0.00	21.93	0.001	-14.420618191561	3.55221840777681e-12	2.87591275314813e-10	-	-
MSTRG.10407.2	962	1445	1155	0	0	1	86.65	149.84	92.02	0.00	0.00	0.50	109.503333333333	0.166666666666667	-9.35979347731114	3.57067492796096e-12	2.87591275314813e-10	-	-
MSTRG.102018.1	404	423	626	0	0	0	27.11	32.72	37.18	0.00	0.00	0.00	32.3366666666667	0.001	-14.9808833499095	3.63153463130042e-12	2.88200791722784e-10	-	-
MSTRG.897.1	1767	563	889	0	0	0	79.60	29.19	35.40	0.00	0.00	0.00	48.0633333333333	0.001	-15.5526490866254	3.64200023516063e-12	2.88200791722784e-10	-	-
MSTRG.5880.12	416	381	617	0	0	0	14.49	15.27	19.01	0.00	0.00	0.00	16.2566666666667	0.001	-13.9887438512021	3.64985567476344e-12	2.88200791722784e-10	-	-
MSTRG.73261.1	532	357	829	5	5	9	4.91	3.79	6.77	0.31	0.23	0.46	5.15666666666667	0.333333333333333	-3.95140129167431	3.65668976505081e-12	2.88200791722784e-10	-	-
MSTRG.128056.1	500	337	687	0	0	0	48.01	37.24	58.31	0.00	0.00	0.00	47.8533333333333	0.001	-15.5463318019823	3.67340858555655e-12	2.88200791722784e-10	-	-
MSTRG.128470.1	517	367	1057	0	0	0	7.40	6.05	13.37	0.00	0.00	0.00	8.94	0.001	-13.1260591160707	3.74221603488397e-12	2.92085748454707e-10	-	-
MSTRG.54835.1	2	0	1	35	69	20	0.19	0.00	0.08	21.03	30.53	10.69	0.09	20.75	7.84897061967934	3.8012322931983e-12	2.95170560941583e-10	-	-
MSTRG.61125.19	664	352	697	0	0	0	9.31	5.69	8.65	0.00	0.00	0.00	7.88333333333333	0.001	-12.944590062393	3.82285129926652e-12	2.95334767211702e-10	-	-
MSTRG.11416.1	896	354	925	0	0	0	76.71	34.90	70.06	0.00	0.00	0.00	60.5566666666667	0.001	-15.8859981741098	3.85029473986441e-12	2.95944989599122e-10	-	-
MSTRG.53484.5	854	551	569	0	0	0	26.82	19.91	15.79	0.00	0.00	0.00	20.84	0.001	-14.3470676571659	3.97145990865323e-12	3.03716393620339e-10	-	-
MSTRG.108740.1	442	362	861	0	0	0	4.84	4.55	8.32	0.00	0.00	0.00	5.90333333333333	0.001	-12.5273140909181	4.34475730642034e-12	3.30594548411139e-10	-	-
MSTRG.61080.9	766	375	717	2	0	2	6.40	3.61	5.30	0.11	0.00	0.09	5.10333333333333	0.0666666666666667	-6.25833047261242	4.38364550514386e-12	3.31885801194442e-10	-	-
MSTRG.114976.1	627	380	630	1	1	1	22.85	15.95	20.29	0.23	0.17	0.20	19.6966666666667	0.2	-6.62180768796567	4.61546209314644e-12	3.47698144350365e-10	-	-
MSTRG.13873.1	512	353	576	0	0	0	17.42	13.84	17.32	0.00	0.00	0.00	16.1933333333333	0.001	-13.9831123688021	4.72268761126731e-12	3.54014533711929e-10	-	-
MSTRG.17319.2	475	373	1042	0	0	0	3.49	3.15	6.76	0.00	0.00	0.00	4.46666666666667	0.001	-12.1249828795113	4.74974999775814e-12	3.54289233822925e-10	-	-
MSTRG.84.1	425	399	548	0	0	0	18.28	19.78	20.85	0.00	0.00	0.00	19.6366666666667	0.001	-14.2612624318288	5.00460616217357e-12	3.71469345625648e-10	-	-
MSTRG.108655.1	0	0	0	52	19	27	0.00	0.00	0.00	8.43	2.23	3.82	0.001	4.82666666666667	12.2368114812494	5.05794338059998e-12	3.73435614581851e-10	-	-
MSTRG.121740.2	0	0	0	49	18	30	0.00	0.00	0.00	8.64	2.36	4.64	0.001	5.21333333333333	12.3479903914736	5.0804211203184e-12	3.73435614581851e-10	-	-
MSTRG.103901.5	526	343	588	0	0	0	40.53	30.49	40.11	0.00	0.00	0.00	37.0433333333333	0.001	-15.1769263044731	5.19968979038904e-12	3.80356052203241e-10	-	-
MSTRG.87993.1	646	572	984	0	1	1	13.35	13.62	18.00	0.00	0.10	0.11	14.99	0.07	-7.74242974589026	5.6599116639453e-12	4.1203068468971e-10	-	-
MSTRG.71168.1	835	368	1863	0	0	0	9.20	4.66	18.15	0.00	0.00	0.00	10.67	0.001	-13.3812725557118	5.72390872414812e-12	4.14695817708377e-10	-	-
MSTRG.108615.4	404	511	1260	0	0	0	5.21	7.58	14.37	0.00	0.00	0.00	9.05333333333333	0.001	-13.1442333584109	6.33144786395139e-12	4.56527540742628e-10	-	-
MSTRG.28980.2	570	311	868	0	0	0	3.04	1.91	4.09	0.00	0.00	0.00	3.01333333333333	0.001	-11.5571445565814	6.59778856424658e-12	4.73477319620008e-10	-	-
MSTRG.98836.1	483	410	506	0	0	0	4.24	4.14	3.93	0.00	0.00	0.00	4.10333333333333	0.001	-12.0025806406507	6.66374951802412e-12	4.75955166046798e-10	-	-
MSTRG.1723.1	1	0	0	44	41	23	0.07	0.00	0.00	18.47	12.56	8.43	0.0233333333333333	13.1533333333333	9.13882031866595	6.8890031444728e-12	4.89733735275151e-10	-	-
MSTRG.72088.3	674	786	1077	0	1	0	18.22	24.46	25.75	0.00	0.13	0.00	22.81	0.0433333333333333	-9.0399735138922	7.00511747137602e-12	4.95531784378707e-10	-	-
MSTRG.28981.7	1256	913	1574	0	0	4	4.13	3.46	4.58	0.00	0.00	0.07	4.05666666666667	0.0233333333333333	-7.44175853065613	7.03601463752622e-12	4.95531784378707e-10	-	-
MSTRG.11943.6	53922	110840	23602	0	14	0	6607.49	15636.16	2557.24	0.00	8.09	0.00	8266.96333333333	2.69666666666667	-11.5819645707139	7.15740109968768e-12	5.01747071534587e-10	-	-
MSTRG.39534.4	103	97	114	95	111	92	5.97	6.49	5.88	35.17	29.78	29.69	6.11333333333333	31.5466666666667	2.36745643474474	7.2096533631568e-12	5.03080973386729e-10	-	-
MSTRG.100571.1	371	233	509	3	2	2	7.27	5.26	8.81	0.37	0.18	0.22	7.11333333333333	0.256666666666667	-4.79255792012952	7.24994497595937e-12	5.03571866174205e-10	-	-
MSTRG.108768.1	406	342	544	0	0	0	30.87	29.94	36.58	0.00	0.00	0.00	32.4633333333333	0.001	-14.9865235228909	7.34967570287451e-12	5.08167988552172e-10	-	-
MSTRG.17682.1	425	314	638	0	0	0	5.75	4.90	7.63	0.00	0.00	0.00	6.09333333333333	0.001	-12.5730159492243	7.49719751498548e-12	5.16011658054137e-10	-	-
MSTRG.40598.1	0	0	1	57	32	28	0.00	0.00	0.12	49.88	20.38	21.34	0.04	30.5333333333333	9.57616938226315	7.62367773897711e-12	5.22342662097699e-10	-	-
MSTRG.20535.7	833	555	1326	0	1	0	11.82	9.08	16.65	0.00	0.07	0.00	12.5166666666667	0.0233333333333333	-9.06724227034404	7.82143239807413e-12	5.33478060232606e-10	-	-
MSTRG.127522.1	506	302	681	0	0	0	80.88	55.63	96.29	0.00	0.00	0.00	77.6	0.001	-16.2437690319619	8.15302277858234e-12	5.53601214857820e-10	-	-
MSTRG.94126.1	655	569	856	0	1	1	53.07	53.09	61.31	0.00	0.37	0.45	55.8233333333333	0.273333333333333	-7.67406305421768	8.46681338614144e-12	5.72341465593543e-10	-	-
MSTRG.61080.11	578	325	517	1	2	1	11.74	7.60	9.29	0.13	0.19	0.11	9.54333333333333	0.143333333333333	-6.05704720029726	8.66347868625225e-12	5.83032863409918e-10	-	-
MSTRG.21142.1	406	336	517	0	0	0	3.90	3.72	4.40	0.00	0.00	0.00	4.00666666666667	0.001	-11.9681867748774	9.35975908614383e-12	6.25479598028491e-10	-	-
MSTRG.109699.2	465	419	484	0	0	0	49.09	50.96	45.21	0.00	0.00	0.00	48.42	0.001	-15.5633154588863	9.37682398312426e-12	6.25479598028491e-10	-	-
MSTRG.99416.1	378	328	551	0	0	0	19.42	19.40	25.01	0.00	0.00	0.00	21.2766666666667	0.001	-14.376984526622	9.73600655634046e-12	6.46590400333804e-10	-	-
MSTRG.18835.1	694	569	1073	0	1	0	61.91	58.42	84.64	0.00	0.41	0.00	68.3233333333333	0.136666666666667	-8.96557314310878	1.03191721212885e-11	6.8232709284083e-10	-	-
MSTRG.13710.1	29386	40118	44229	1063	971	1163	3848.24	6048.09	5121.36	881.70	587.58	842.30	5005.89666666667	770.526666666667	-2.69971171872679	1.16768116165708e-11	7.68740354339629e-10	-	-
MSTRG.17525.1	447	233	532	4	3	3	5.93	3.55	6.23	0.34	0.18	0.22	5.23666666666667	0.246666666666667	-4.40801409966525	1.18573518549095e-11	7.77246847562943e-10	-	-
MSTRG.95203.3	54	51	101	76	69	52	3.37	3.63	5.53	30.15	19.76	18.05	4.17666666666667	22.6533333333333	2.43929943786236	1.32924534469457e-11	8.67561767645053e-10	-	-
MSTRG.33956.6	515	670	510	0	0	0	6.82	10.23	5.98	0.00	0.00	0.00	7.67666666666667	0.001	-12.9062642899591	1.35330965531174e-11	8.79477030074267e-10	-	-
MSTRG.82939.1	731	392	527	0	0	0	29.36	18.13	18.73	0.00	0.00	0.00	22.0733333333333	0.001	-14.4300168895632	1.38889550100944e-11	8.95025381306633e-10	-	-
MSTRG.45119.1	210	58	264	570	463	353	8.44	2.67	9.40	145.18	85.95	78.52	6.83666666666667	103.216666666667	3.91623904912504	1.38905669401043e-11	8.95025381306633e-10	-	-
MSTRG.76797.2	422	286	588	0	0	0	16.29	12.70	20.08	0.00	0.00	0.00	16.3566666666667	0.001	-13.9975911502344	1.41270059306859e-11	9.06403066959518e-10	-	-
MSTRG.24283.1	0	0	0	18	20	22	0.00	0.00	0.00	19.56	15.39	20.36	0.001	18.4366666666667	14.1702902208821	1.57107341832642e-11	9.99545953794062e-10	-	-
MSTRG.24283.2	0	0	0	18	20	22	0.00	0.00	0.00	19.56	15.39	20.36	0.001	18.4366666666667	14.1702902208821	1.57107341832642e-11	9.99545953794062e-10	-	-
MSTRG.80556.1	453	278	640	0	0	0	4.29	3.03	5.36	0.00	0.00	0.00	4.22666666666667	0.001	-12.0453046243056	1.58008660724986e-11	1.00107411744675e-09	-	-
MSTRG.100042.1	452	279	599	0	0	0	33.65	23.92	39.49	0.00	0.00	0.00	32.3533333333333	0.001	-14.9816267389304	1.60888064782271e-11	1.01506961538881e-09	-	-
MSTRG.13486.2	331	364	545	0	0	0	3.24	4.11	4.72	0.00	0.00	0.00	4.02333333333333	0.001	-11.9741755549212	1.62804793873782e-11	1.02290049329328e-09	-	-
MSTRG.84248.1	344	343	840	6	5	2	8.79	10.09	18.99	1.03	0.54	0.31	12.6233333333333	0.626666666666667	-4.33225085420678	1.64543108609767e-11	1.02955031015252e-09	-	-
MSTRG.123272.1	0	0	0	17	22	19	0.00	0.00	0.00	6.59	6.32	6.68	0.001	6.53	12.6728672764338	1.71866251959839e-11	1.07094600295304e-09	-	-
MSTRG.44555.1	466	290	878	0	0	0	44.27	31.71	73.75	0.00	0.00	0.00	49.91	0.001	-15.6070412833889	1.7325515579297e-11	1.07517605287588e-09	-	-
MSTRG.53379.1	56	36	96	136	72	97	6.05	4.41	9.11	92.61	35.89	57.70	6.52333333333333	62.0666666666667	3.25013741181935	1.7657654399357e-11	1.09131511393903e-09	-	-
MSTRG.56982.1	677	520	993	0	1	0	49.16	43.49	63.74	0.00	0.34	0.00	52.13	0.113333333333333	-8.84539780406683	1.77529952195446e-11	1.09274737241603e-09	-	-
MSTRG.107919.1	496	505	644	7	12	12	17.58	20.62	20.19	1.58	2.03	2.28	19.4633333333333	1.96333333333333	-3.30938177196202	1.78964070132309e-11	1.09711495949127e-09	-	-
MSTRG.20510.1	0	0	0	25	17	17	0.00	0.00	0.00	34.57	17.18	20.56	0.001	24.1033333333333	14.5569450550889	1.80330049562425e-11	1.10103129454606e-09	-	-
MSTRG.2864.1	407	285	723	0	0	0	21.44	17.27	33.63	0.00	0.00	0.00	24.1133333333333	0.001	-14.557543476822	1.83927596290653e-11	1.11848661165986e-09	-	-
MSTRG.33868.14	0	0	0	25	23	13	0.00	0.00	0.00	12.91	8.47	6.00	0.001	9.12666666666667	13.1558723254241	1.94618086609497e-11	1.1787628269764e-09	-	-
MSTRG.70995.1	491	361	558	0	1	3	19.85	16.80	19.94	0.00	0.19	0.67	18.8633333333333	0.286666666666667	-6.04006666738067	1.98266513505754e-11	1.19607631374667e-09	-	-
MSTRG.128472.1	380	294	733	0	0	0	7.38	6.57	12.58	0.00	0.00	0.00	8.84333333333333	0.001	-13.1103745543949	2.01448457446671e-11	1.21044942168948e-09	-	-
MSTRG.89934.1	1268	866	791	0	1	0	26.15	20.54	14.42	0.00	0.10	0.00	20.37	0.0333333333333333	-9.25526467079968	2.07039654342717e-11	1.2381311478238e-09	-	-
MSTRG.9035.1	294	234	534	2	3	2	2.63	2.41	4.22	0.11	0.12	0.10	3.08666666666667	0.11	-4.81047426390178	2.07690735403015e-11	1.2381311478238e-09	-	-
MSTRG.122284.1	445	339	502	3	0	1	8.88	7.78	8.85	0.38	0.00	0.14	8.50333333333333	0.173333333333333	-5.61640746546138	2.35922961768192e-11	1.39658360882111e-09	-	-
MSTRG.84648.1	506	268	830	0	0	0	11.89	7.25	17.24	0.00	0.00	0.00	12.1266666666667	0.001	-13.5658954218177	2.36115046795802e-11	1.39658360882111e-09	-	-
MSTRG.115224.1	357	278	521	0	0	0	11.40	10.22	14.70	0.00	0.00	0.00	12.1066666666667	0.001	-13.5635140814571	2.39786691662556e-11	1.41278213430133e-09	-	-
MSTRG.93194.2	513	268	854	0	0	0	1.81	1.09	2.66	0.00	0.00	0.00	1.85333333333333	0.001	-10.8559066668897	2.43273963699524e-11	1.42777300710783e-09	-	-
MSTRG.34285.3	3463	1593	537	0	0	0	80.87	42.83	11.10	0.00	0.00	0.00	44.9333333333333	0.001	-15.4554984702354	2.51292433629891e-11	1.4691390077312e-09	-	-
MSTRG.10758.1	384	268	447	7	3	3	26.35	21.20	27.13	3.04	0.95	1.27	24.8933333333333	1.75333333333333	-3.8275872229339	2.73889720218759e-11	1.59509159367402e-09	-	-
MSTRG.79129.1	0	1	0	20	143	172	0.00	0.02	0.00	2.33	12.15	17.48	0.00666666666666667	10.6533333333333	10.642051692928	2.85822098591522e-11	1.65670974435554e-09	-	-
MSTRG.113930.1	0	0	0	18	37	16	0.00	0.00	0.00	11.81	17.55	9.13	0.001	12.83	13.647233549977	2.86851114620240e-11	1.65670974435554e-09	-	-
MSTRG.67924.1	338	277	567	0	0	0	36.27	34.25	53.83	0.00	0.00	0.00	41.45	0.001	-15.3390844812705	2.87752385923596e-11	1.65670974435554e-09	-	-
MSTRG.122446.1	3729	9946	1277	0	0	2	190.36	584.46	57.62	0.00	0.00	0.45	277.48	0.15	-10.8532055736356	2.99885605813986e-11	1.72002569819522e-09	-	-
MSTRG.38535.6	0	0	0	18	23	14	0.00	0.00	0.00	14.78	14.22	9.93	0.001	12.9766666666667	13.6636322235135	3.1616813298372e-11	1.80657278099603e-09	-	-
MSTRG.78203.1	27	25	47	43	41	29	4.92	5.25	7.38	49.01	34.03	28.57	5.85	37.2033333333333	2.66892335948232	3.25203390853608e-11	1.85121418958847e-09	-	-
MSTRG.86970.1	612	507	806	0	4	0	33.74	32.18	39.30	0.00	0.97	0.00	35.0733333333333	0.323333333333333	-6.76120849254766	3.35121470054721e-11	1.90052782755378e-09	-	-
MSTRG.82970.1	0	0	0	122	32	19	0.00	0.00	0.00	12.96	2.48	1.76	0.001	5.73333333333333	12.4851584437557	3.40940010006152e-11	1.92631105653476e-09	-	-
MSTRG.36062.3	0	0	0	22	16	16	0.00	0.00	0.00	26.55	13.73	16.62	0.001	18.9666666666667	14.2111785313602	3.48980901906468e-11	1.96441219950474e-09	-	-
MSTRG.12971.4	0	0	0	35	40	11	0.00	0.00	0.00	5.65	4.74	1.51	0.001	3.96666666666667	11.9537114523615	3.74057838450612e-11	2.0977717740071e-09	-	-
MSTRG.47712.2	690	533	762	0	0	1	13.30	11.83	12.99	0.00	0.00	0.11	12.7066666666667	0.0366666666666667	-8.43690078527265	3.7714102271157e-11	2.10725806859727e-09	-	-
MSTRG.41770.1	290	341	555	0	0	0	34.79	47.06	58.82	0.00	0.00	0.00	46.89	0.001	-15.5169926586082	3.84071032035031e-11	2.13808954671854e-09	-	-
MSTRG.46500.1	561	515	861	0	0	1	7.59	8.02	10.29	0.00	0.00	0.07	8.63333333333333	0.0233333333333333	-8.53138146051631	3.92679186669027e-11	2.1780030199789e-09	-	-
MSTRG.86949.1	594	488	837	0	0	1	58.75	55.50	73.16	0.00	0.00	0.56	62.47	0.186666666666667	-8.38655539322906	4.04671008906362e-11	2.23632423972998e-09	-	-
MSTRG.24424.4	491	231	519	3	2	1	3.72	2.01	3.47	0.13	0.06	0.04	3.06666666666667	0.0766666666666667	-5.32192809488736	4.27384760623056e-11	2.35325819831066e-09	-	-
MSTRG.77833.1	422	303	1117	0	0	0	12.07	9.97	28.24	0.00	0.00	0.00	16.76	0.001	-14.0327345285867	4.48687704937271e-11	2.46160479281165e-09	-	-
MSTRG.52084.1	425	255	481	0	0	0	10.39	7.18	10.41	0.00	0.00	0.00	9.32666666666667	0.001	-13.187145841331	4.53652689450099e-11	2.47985885330448e-09	-	-
MSTRG.51406.1	393	256	739	0	0	0	14.97	11.23	24.89	0.00	0.00	0.00	17.03	0.001	-14.0557908145659	4.58665735793981e-11	2.49824337100448e-09	-	-
MSTRG.86867.1	7	9	6	118	82	17	0.21	0.31	0.16	22.50	11.37	2.85	0.226666666666667	12.24	5.75488750216347	4.64794292748521e-11	2.52255024401366e-09	-	-
MSTRG.65994.1	1	2	2	28	12	24	0.09	0.17	0.12	12.33	3.94	9.35	0.126666666666667	8.54	6.07512724689806	4.67810063512643e-11	2.5298499934673e-09	-	-
MSTRG.25631.4	293	319	661	0	0	0	9.41	11.79	18.75	0.00	0.00	0.00	13.3166666666667	0.001	-13.7009453819815	4.72634301279569e-11	2.54684291458193e-09	-	-
MSTRG.75336.1	315	274	442	0	0	0	5.11	5.11	6.33	0.00	0.00	0.00	5.51666666666667	0.001	-12.4295810958608	4.74444115468412e-11	2.54752936043358e-09	-	-
MSTRG.98285.2	675	437	1087	0	1	0	41.72	31.10	59.36	0.00	0.29	0.00	44.06	0.0966666666666667	-8.83223528529447	4.97676624728055e-11	2.65629053461516e-09	-	-
MSTRG.50002.1	342	248	545	0	0	0	9.90	8.26	13.94	0.00	0.00	0.00	10.7	0.001	-13.3853231761759	4.98207972414942e-11	2.65629053461516e-09	-	-
MSTRG.46870.2	293	289	577	0	0	0	5.92	6.73	10.31	0.00	0.00	0.02	7.65333333333333	0.00666666666666667	-10.1649069266757	5.07371688254328e-11	2.69565687843756e-09	-	-
MSTRG.53484.3	391	283	408	0	0	0	20.67	17.24	19.07	0.00	0.00	0.00	18.9933333333333	0.001	-14.2132055004901	5.19002011463081e-11	2.74780715299789e-09	-	-
MSTRG.117787.1	0	0	0	54	23	14	0.00	0.00	0.00	29.68	9.22	6.72	0.001	15.2066666666667	13.8924163254783	5.31795252226295e-11	2.80572951540437e-09	-	-
MSTRG.107133.1	593	450	872	0	1	0	7.22	6.31	9.40	0.00	0.06	0.00	7.64333333333333	0.02	-8.57805813885964	5.39029166361899e-11	2.83402070730968e-09	-	-
MSTRG.87803.1	1950	3508	794	5	7	9	339.40	702.91	122.20	5.51	5.63	8.66	388.17	6.6	-5.878078787931	5.43779353082097e-11	2.84910275583706e-09	-	-
MSTRG.30094.1	462	324	394	0	0	0	4.34	3.50	3.27	0.00	0.00	0.00	3.70333333333333	0.001	-11.8546086955553	5.66842202853907e-11	2.95969815021168e-09	-	-
MSTRG.18167.5	392	446	401	0	0	0	54.96	72.07	49.72	0.00	0.00	0.00	58.9166666666667	0.001	-15.8463881887503	5.71669572505674e-11	2.97464627727866e-09	-	-
MSTRG.42595.3	363	321	562	0	2	1	2.52	2.57	3.45	0.00	0.06	0.05	2.84666666666667	0.0366666666666667	-6.27866064098319	5.80938438874334e-11	3.00295318632505e-09	-	-
MSTRG.38676.1	444	280	418	0	0	0	54.83	39.79	45.68	0.00	0.00	0.00	46.7666666666667	0.001	-15.5131929826735	5.81076002901361e-11	3.00295318632505e-09	-	-
MSTRG.110700.6	0	0	0	19	16	28	0.00	0.00	0.00	6.70	4.21	8.79	0.001	6.56666666666667	12.6809455085099	5.87925662598825e-11	3.02801713709912e-09	-	-
MSTRG.73251.1	349	239	541	0	0	0	2.73	2.16	3.75	0.00	0.00	0.00	2.88	0.001	-11.4918530963297	5.9862996318007e-11	3.07269657710936e-09	-	-
MSTRG.103322.7	331	262	361	5	6	3	6.29	5.73	6.06	0.64	0.53	0.33	6.02666666666667	0.5	-3.59136027191931	6.22425615233584e-11	3.18404346819829e-09	-	-
MSTRG.75323.1	457	236	545	0	0	0	81.29	48.33	85.67	0.00	0.00	0.00	71.7633333333333	0.001	-16.13095928307	6.25364720503577e-11	3.18830727200847e-09	-	-
MSTRG.33956.1	734	520	622	0	3	0	7.07	5.77	5.30	0.00	0.15	0.00	6.04666666666667	0.05	-6.91806814492	6.6032144364127e-11	3.35523063745507e-09	-	-
MSTRG.104770.1	104	34	138	215	170	148	7.75	2.91	9.09	101.46	58.57	60.90	6.58333333333333	73.6433333333333	3.48366477659931	6.70142194461416e-11	3.38553879661426e-09	-	-
MSTRG.112868.2	600	445	1036	2	0	0	7.49	6.40	11.43	0.16	0.00	0.00	8.44	0.0533333333333333	-7.30606168942834	6.70757917701939e-11	3.38553879661426e-09	-	-
MSTRG.45357.1	412	295	385	0	0	0	42.27	34.84	34.94	0.00	0.00	0.00	37.35	0.001	-15.188820622564	7.01981267627575e-11	3.53136224399227e-09	-	-
MSTRG.47502.10	378	246	750	0	0	0	8.42	6.31	14.77	0.00	0.00	0.00	9.83333333333333	0.001	-13.2634648333028	7.16662978988095e-11	3.58865725635451e-09	-	-
MSTRG.118205.1	374	240	444	0	0	0	20.48	15.17	21.53	0.00	0.00	0.00	19.06	0.001	-14.2182604987973	7.1811065161499e-11	3.58865725635451e-09	-	-
MSTRG.117450.1	300	285	402	0	0	0	16.84	18.47	19.99	0.00	0.00	0.00	18.4333333333333	0.001	-14.1700293592883	7.21304578393108e-11	3.59276115987778e-09	-	-
MSTRG.59106.1	512	416	933	0	1	1	15.57	14.54	25.06	0.00	0.14	0.17	18.39	0.103333333333333	-7.47547195474622	7.63247495671684e-11	3.78921100965922e-09	-	-
MSTRG.41340.1	368	244	420	0	0	0	7.34	5.60	7.42	0.00	0.00	0.00	6.78666666666667	0.001	-12.7284874402419	7.84711604588736e-11	3.88304023421001e-09	-	-
MSTRG.10407.8	541	572	378	0	0	0	21.61	26.33	13.37	0.00	0.00	0.00	20.4366666666667	0.001	-14.318872283475	8.05435643427717e-11	3.95543471240629e-09	-	-
MSTRG.13142.1	314	301	382	0	0	0	15.64	17.25	16.84	0.00	0.00	0.00	16.5766666666667	0.001	-14.016866309969	8.05979407527267e-11	3.95543471240629e-09	-	-
MSTRG.75843.1	262	328	537	0	0	0	2.30	3.32	4.17	0.00	0.00	0.00	3.26333333333333	0.001	-11.6721306437699	8.07178263197427e-11	3.95543471240629e-09	-	-
MSTRG.110135.1	41	42	66	74	101	41	7.06	8.28	10.03	80.18	79.87	38.55	8.45666666666667	66.2	2.9686701983518	8.13700476742639e-11	3.97453310285066e-09	-	-
MSTRG.18231.7	413	237	788	0	0	0	3.59	2.38	6.06	0.00	0.00	0.00	4.01	0.001	-11.9693865213423	8.17596204100437e-11	3.98072081108965e-09	-	-
MSTRG.125209.1	464	442	420	1	1	1	8.55	9.36	6.83	0.12	0.09	0.10	8.24666666666667	0.103333333333333	-6.3184334745895	8.24085972773511e-11	3.99945826914631e-09	-	-
MSTRG.31800.1	420	264	402	0	0	0	24.17	17.52	20.46	0.00	0.00	0.00	20.7166666666667	0.001	-14.3385042701061	8.27573476650794e-11	4.00355194359307e-09	-	-
MSTRG.61125.7	639	400	385	0	0	0	5.56	4.01	2.97	0.00	0.00	0.00	4.18	0.001	-12.0292872269682	8.41117332943024e-11	4.05611422147238e-09	-	-
MSTRG.27958.1	526	681	399	0	0	0	62.42	93.02	41.87	0.00	0.00	0.00	65.77	0.001	-16.0051420498218	8.44169155620773e-11	4.05790773155865e-09	-	-
MSTRG.46400.1	266	294	564	0	0	0	25.29	32.17	47.47	0.00	0.00	0.00	34.9766666666667	0.001	-15.0941051841717	8.67506369956427e-11	4.15689286515197e-09	-	-
MSTRG.72243.1	4	3	0	41	78	24	0.29	0.25	0.00	18.64	25.88	9.53	0.18	18.0166666666667	6.64519140045855	8.87914824355482e-11	4.24126380769423e-09	-	-
MSTRG.77214.3	3	0	1	51	32	14	0.24	0.00	0.07	23.40	10.72	5.51	0.103333333333333	13.21	6.99818094158111	8.93255816828151e-11	4.25335835799115e-09	-	-
MSTRG.118035.5	504	454	813	0	0	1	48.62	50.46	69.38	0.00	0.00	0.61	56.1533333333333	0.203333333333333	-8.10938111320194	9.09031566338254e-11	4.31480417122129e-09	-	-
MSTRG.3725.2	1577	751	538	2	1	0	112.29	61.57	33.89	0.92	0.33	0.00	69.25	0.416666666666667	-7.37677657188298	9.13928646087384e-11	4.31480417122129e-09	-	-
MSTRG.9664.4	294	280	387	0	0	0	3.66	4.01	4.25	0.00	0.00	0.00	3.97333333333333	0.001	-11.9561341146284	9.14708848872034e-11	4.31480417122129e-09	-	-
MSTRG.115076.1	546	419	842	1	0	0	35.75	31.61	48.73	0.41	0.00	0.00	38.6966666666667	0.136666666666667	-8.14540407864423	9.47582320674527e-11	4.44771997471561e-09	-	-
MSTRG.1610.2	565	253	1324	0	0	0	3.75	1.93	7.77	0.00	0.00	0.00	4.48333333333333	0.001	-12.1303560516102	9.48760765970903e-11	4.44771997471561e-09	-	-
MSTRG.100791.1	0	0	0	26	30	10	0.00	0.00	0.00	15.86	13.34	5.20	0.001	11.4666666666667	13.4851584437557	9.57133569597429e-11	4.47312237989021e-09	-	-
MSTRG.93717.1	310	230	442	0	0	0	3.33	2.85	4.20	0.00	0.00	0.00	3.46	0.001	-11.7565563225241	9.77115122192222e-11	4.55090274645977e-09	-	-
MSTRG.16711.1	0	0	0	32	26	10	0.00	0.00	0.00	43.80	25.92	11.68	0.001	27.1333333333333	14.7277786733198	9.79787541504349e-11	4.55090274645977e-09	-	-
MSTRG.116618.1	10	11	8	30	58	21	1.00	1.30	0.74	19.25	27.22	11.92	1.01333333333333	19.4633333333333	4.2635780823489	9.86212291219264e-11	4.56673593689361e-09	-	-
MSTRG.47023.1	411	269	381	0	0	0	4.42	3.32	3.62	0.00	0.00	0.00	3.78666666666667	0.001	-11.8867127136709	1.00011188118977e-10	4.61697991005349e-09	-	-
MSTRG.45690.1	644	308	442	2	1	3	4.06	2.23	2.46	0.08	0.03	0.10	2.91666666666667	0.07	-5.38082178394093	1.00339094620811e-10	4.61803820896147e-09	-	-
MSTRG.117879.14	360	219	535	0	0	0	2.33	1.63	3.06	0.00	0.00	0.00	2.34	0.001	-11.1922928144708	1.02783545001607e-10	4.71620738913433e-09	-	-
MSTRG.81712.3	352	530	423	0	0	0	13.57	23.54	14.44	0.00	0.00	0.00	17.1833333333333	0.001	-14.0687223064217	1.03298456526367e-10	4.72551428616993e-09	-	-
MSTRG.111706.1	307	229	532	0	0	0	5.87	5.04	8.99	0.00	0.00	0.00	6.63333333333333	0.001	-12.6955183095972	1.07675046353317e-10	4.91089021651185e-09	-	-
MSTRG.67911.1	0	0	0	16	15	17	0.00	0.00	0.00	12.82	8.77	11.90	0.001	11.1633333333333	13.4464802548729	1.10008444970233e-10	5.0022458670849e-09	-	-
MSTRG.76663.1	618	405	765	1	0	0	27.53	20.73	30.09	0.28	0.00	0.00	26.1166666666667	0.0933333333333333	-8.12836263730234	1.11658911791625e-10	5.06209353996641e-09	-	-
MSTRG.31206.1	255	256	379	185	233	174	48.59	56.15	63.84	223.42	205.33	183.46	56.1933333333333	204.07	1.86059322249272	1.13418368546829e-10	5.12651025831668e-09	-	-
MSTRG.86950.1	822	419	797	0	0	1	53.41	31.34	45.81	0.00	0.00	0.36	43.52	0.12	-8.50250034052918	1.15615706221e-10	5.21027685594755e-09	-	-
MSTRG.1305.2	2	3	0	136	121	15	0.02	0.04	0.00	10.03	6.51	0.97	0.02	5.83666666666667	8.1890008677124	1.27675663868929e-10	5.72533195360707e-09	-	-
MSTRG.46501.1	606	427	704	0	2	0	8.48	6.87	8.71	0.00	0.13	0.00	8.02	0.0433333333333333	-7.53198120903499	1.27800964226601e-10	5.72533195360707e-09	-	-
MSTRG.21700.1	5	7	11	19	21	15	0.97	1.56	1.88	22.76	18.70	15.91	1.47	19.1233333333333	3.70144595709445	1.28389947492089e-10	5.73475098797997e-09	-	-
MSTRG.9053.3	390	215	681	1	3	2	5.45	3.46	8.42	0.09	0.19	0.15	5.77666666666667	0.143333333333333	-5.33279118445808	1.2940790014122e-10	5.76321889393631e-09	-	-
MSTRG.90102.1	328	254	366	2	1	1	16.33	14.54	16.10	0.49	0.28	0.28	15.6566666666667	0.35	-5.48327836059167	1.31310971555738e-10	5.83082325893545e-09	-	-
MSTRG.65633.1	271	260	379	0	0	0	4.26	4.70	5.27	0.00	0.00	0.00	4.74333333333333	0.001	-12.2116855406927	1.36559250623002e-10	6.04614085653069e-09	-	-
MSTRG.15983.3	0	0	0	12	30	20	0.00	0.00	0.00	5.57	9.76	7.85	0.001	7.72666666666667	12.9156304451727	1.42251040899949e-10	6.26922005781034e-09	-	-
MSTRG.95604.3	0	3	4	17	27	31	0.00	0.24	0.25	7.69	9.22	12.61	0.163333333333333	9.84	5.91276716194519	1.42425815604726e-10	6.26922005781034e-09	-	-
MSTRG.17319.1	238	250	400	4	3	1	2.19	2.64	3.25	0.26	0.14	0.06	2.69333333333333	0.153333333333333	-4.13464952669478	1.43466345255418e-10	6.29286398802474e-09	-	-
MSTRG.5690.1	625	443	1644	0	0	1	9.61	7.84	22.37	0.00	0.00	0.09	13.2733333333333	0.03	-8.78935250427819	1.43794144753438e-10	6.29286398802474e-09	-	-
MSTRG.40018.2	766	352	759	11	12	11	21.27	11.26	18.64	1.94	1.54	1.67	17.0566666666667	1.71666666666667	-3.31265389593946	1.44299840343451e-10	6.2967959149295e-09	-	-
MSTRG.100838.2	556	457	1455	0	1	0	3.40	3.21	7.86	0.00	0.03	0.00	4.82333333333333	0.01	-8.91388670581057	1.45886643832061e-10	6.34774586466972e-09	-	-
MSTRG.55898.1	503	402	755	0	0	1	3.86	3.55	5.13	0.00	0.00	0.04	4.18	0.0133333333333333	-8.29232163280204	1.51037007454937e-10	6.55301537788726e-09	-	-
MSTRG.125008.1	613	373	857	0	1	0	46.72	32.75	57.71	0.00	0.36	0.00	45.7266666666667	0.12	-8.57385753888845	1.52542405765764e-10	6.599420308872e-09	-	-
MSTRG.105703.4	342	253	351	0	0	0	14.37	12.25	13.06	0.00	0.00	0.00	13.2266666666667	0.001	-13.6911619045531	1.53505945662009e-10	6.62218526841636e-09	-	-
MSTRG.61080.15	333	231	371	0	0	0	10.28	8.21	10.14	0.00	0.00	0.00	9.54333333333333	0.001	-13.2202775491656	1.54424130863573e-10	6.62909868791608e-09	-	-
MSTRG.20889.1	466	330	342	0	0	0	41.61	33.93	27.00	0.00	0.00	0.00	34.18	0.001	-15.0608647765635	1.54541793477373e-10	6.62909868791608e-09	-	-
MSTRG.13142.2	306	244	353	0	0	0	37.85	34.78	38.62	0.00	0.00	0.00	37.0833333333333	0.001	-15.1784833097947	1.6059603325653e-10	6.86933654115925e-09	-	-
MSTRG.83779.3	0	1	0	31	49	16	0.00	0.34	0.00	42.48	49.26	19.66	0.113333333333333	37.1333333333333	8.35599877097706	1.62499098614849e-10	6.93115873584801e-09	-	-
MSTRG.102005.1	271	251	364	0	0	0	23.70	25.26	28.15	0.00	0.00	0.00	25.7033333333333	0.001	-14.6496678468141	1.64184071429492e-10	6.98335733029597e-09	-	-
MSTRG.95177.2	490	297	356	0	0	0	29.00	20.21	18.62	0.00	0.00	0.00	22.61	0.001	-14.4646733716389	1.67830860853707e-10	7.11847309536928e-09	-	-
MSTRG.28940.1	263	228	403	0	0	0	2.31	2.30	3.12	0.00	0.00	0.00	2.57666666666667	0.001	-11.3312901980911	1.72137004100588e-10	7.28072211198632e-09	-	-
MSTRG.113385.1	461	276	359	0	0	0	48.39	33.38	33.31	0.00	0.00	0.00	38.36	0.001	-15.2273150999055	1.73413081849442e-10	7.31426430463578e-09	-	-
MSTRG.78931.1	410	316	445	1	0	2	10.13	8.99	9.72	0.16	0.00	0.27	9.61333333333334	0.143333333333333	-6.06759069453873	1.75454886050571e-10	7.3798274571604e-09	-	-
MSTRG.25415.1	4	2	29	196	204	52	0.05	0.03	0.31	15.04	11.42	3.48	0.13	9.98	6.26245628719617	1.79670015378191e-10	7.51552532510463e-09	-	-
MSTRG.30473.1	668	415	663	0	1	0	8.60	6.14	7.54	0.00	0.06	0.00	7.42666666666667	0.02	-8.53657101661888	1.80069864566207e-10	7.51552532510463e-09	-	-
MSTRG.49788.2	257	232	474	0	0	0	3.95	4.10	6.43	0.00	0.00	0.00	4.82666666666667	0.001	-12.2368114812494	1.80170102563266e-10	7.51552532510463e-09	-	-
MSTRG.1469.1	554	440	638	2	0	0	3.56	3.26	3.63	0.08	0.00	0.00	3.48333333333333	0.0266666666666667	-7.02928722696824	1.8346661090941e-10	7.63200940217113e-09	-	-
MSTRG.81386.1	469	361	329	0	0	0	10.40	9.20	6.44	0.00	0.00	0.00	8.68	0.001	-13.0834793273318	1.85849507371097e-10	7.70995408387165e-09	-	-
MSTRG.119551.1	355	208	639	0	0	0	18.04	12.17	28.72	0.00	0.00	0.00	19.6433333333333	0.001	-14.2617521450178	1.8935743641056e-10	7.81287828549302e-09	-	-
MSTRG.79930.3	292	212	395	0	0	0	22.63	18.92	27.10	0.00	0.00	0.00	22.8833333333333	0.001	-14.4820095992007	1.89362457454493e-10	7.81287828549302e-09	-	-
MSTRG.83731.1	560	407	644	1	0	0	55.22	46.22	56.12	0.62	0.00	0.00	52.52	0.206666666666667	-7.98941739122717	1.9101854429297e-10	7.85979021109823e-09	-	-
MSTRG.11741.1	243	246	451	0	0	0	14.51	16.90	23.78	0.00	0.00	0.00	18.3966666666667	0.001	-14.1671567643579	1.93369531616017e-10	7.9349632729803e-09	-	-
MSTRG.29326.2	305	263	478	0	2	3	6.24	6.21	8.66	0.00	0.14	0.34	7.03666666666667	0.16	-5.458748362626	1.9682795450647e-10	8.05505104631614e-09	-	-
MSTRG.17778.4	514	364	1776	5	1	2	52.87	43.14	161.51	3.40	0.51	1.29	85.84	1.73333333333333	-5.63002904844923	1.98527834251624e-10	8.10271823783851e-09	-	-
MSTRG.63405.3	0	0	0	43	14	16	0.00	0.00	0.00	5.17	1.23	1.69	0.001	2.69666666666667	11.3969614865962	2.02063024083842e-10	8.22483416848798e-09	-	-
MSTRG.25980.3	449	390	323	0	0	0	28.05	28.04	17.84	0.00	0.00	0.00	24.6433333333333	0.001	-14.5889097921657	2.03956838101442e-10	8.27966338480437e-09	-	-
MSTRG.115078.1	357	199	545	0	0	0	28.16	18.07	38.01	0.00	0.00	0.00	28.08	0.001	-14.7772553151919	2.06749768404371e-10	8.37060158604005e-09	-	-
MSTRG.8827.3	0	0	0	14	15	16	0.00	0.00	0.00	4.68	3.49	4.58	0.001	4.25	12.0532471259124	2.09904738790761e-10	8.47567347938587e-09	-	-
MSTRG.12580.1	329	209	386	0	0	0	4.39	3.21	4.55	0.00	0.00	0.00	4.05	0.001	-11.9837061926593	2.14720772358476e-10	8.63296438251283e-09	-	-
MSTRG.106837.1	0	0	0	18	13	14	0.00	0.00	0.00	6.73	3.54	4.57	0.001	4.94666666666667	12.272240970787	2.15239136241285e-10	8.63296438251283e-09	-	-
MSTRG.95711.2	799	353	394	0	0	0	65.79	33.48	28.65	0.00	0.00	0.00	42.64	0.001	-15.3799198176465	2.15510536031558e-10	8.63296438251283e-09	-	-
MSTRG.89130.1	293	217	594	0	0	0	8.72	7.44	15.63	0.00	0.00	0.00	10.5966666666667	0.001	-13.3713228953042	2.22052709118019e-10	8.87156232576529e-09	-	-
MSTRG.5516.1	365	319	923	2	1	0	4.09	4.11	9.14	0.14	0.05	0.00	5.78	0.0633333333333333	-6.51196066977825	2.24044088065217e-10	8.92756731969347e-09	-	-
MSTRG.75000.2	6	14	21	33	39	24	0.33	0.87	0.96	10.93	9.61	7.03	0.72	9.19	3.67399604984672	2.32681379220219e-10	9.2474053652298e-09	-	-
MSTRG.90133.1	1	1	3	12	18	22	0.10	0.09	0.19	5.91	6.40	9.41	0.126666666666667	7.24	5.83688087436077	2.40065576457732e-10	9.51589779770411e-09	-	-
MSTRG.103834.5	0	0	0	87	68	8	0.00	0.00	0.00	10.20	5.76	0.83	0.001	5.59666666666667	12.4503521091032	2.41643877394393e-10	9.55345063056371e-09	-	-
MSTRG.14487.1	714	636	852	15	8	18	63.35	64.96	66.86	8.18	3.28	9.02	65.0566666666667	6.82666666666667	-3.25244368973789	2.43809517905686e-10	9.61396802116639e-09	-	-
MSTRG.23424.12	362	358	317	0	0	0	4.60	5.23	3.56	0.00	0.00	0.00	4.46333333333333	0.001	-12.1239058394905	2.5044749417496e-10	9.85006742025256e-09	-	-
MSTRG.67586.1	356	232	341	0	0	0	17.19	12.92	14.60	0.00	0.00	0.00	14.9033333333333	0.001	-13.8633474247088	2.53800140934461e-10	9.95606666847048e-09	-	-
MSTRG.7211.2	378	217	370	0	0	0	12.64	8.33	10.93	0.00	0.00	0.00	10.6333333333333	0.001	-13.3763063028184	2.57419801771629e-10	1.0071965473969e-08	-	-
MSTRG.10207.1	293	199	486	0	0	0	4.72	3.69	6.92	0.00	0.00	0.00	5.11	0.001	-12.319107575825	2.59178163210615e-10	1.01146282147813e-08	-	-
MSTRG.123707.3	327	194	435	0	0	0	6.21	4.23	7.30	0.00	0.00	0.00	5.91333333333333	0.001	-12.5297558884673	2.65451234684825e-10	1.03328087290427e-08	-	-
MSTRG.69253.2	299	197	405	0	0	0	4.53	3.44	5.43	0.00	0.00	0.00	4.46666666666667	0.001	-12.1249828795113	2.67513735217179e-10	1.03863922529706e-08	-	-
MSTRG.46489.1	263	205	443	0	0	0	29.38	26.38	43.73	0.00	0.00	0.00	33.1633333333333	0.001	-15.0173014027215	2.70913783503241e-10	1.04915000250795e-08	-	-
MSTRG.74500.1	390	221	364	0	0	0	53.47	34.86	44.07	0.00	0.00	0.00	44.1333333333333	0.001	-15.4295810958608	2.72026528576049e-10	1.05077186114758e-08	-	-
MSTRG.51140.1	447	191	588	0	0	0	5.32	2.61	6.19	0.00	0.00	0.00	4.70666666666667	0.001	-12.2004899674374	2.74068017749833e-10	1.05596384854147e-08	-	-
MSTRG.103725.3	0	0	1	47	24	17	0.00	0.00	0.17	43.39	16.33	13.45	0.0566666666666667	24.39	8.749573702267	2.77316361924392e-10	1.06345323259682e-08	-	-
MSTRG.37915.4	312	217	702	0	0	0	2.37	1.89	4.70	0.00	0.00	0.00	2.98666666666667	0.001	-11.5443205162238	2.7741647528447e-10	1.06345323259682e-08	-	-
MSTRG.52275.5	267	244	327	0	0	0	6.45	6.79	6.99	0.00	0.00	0.00	6.74333333333333	0.001	-12.7192461987245	2.81929595739625e-10	1.07802473199227e-08	-	-
MSTRG.1670.1	494	203	983	0	0	0	4.31	2.04	7.58	0.00	0.00	0.00	4.64333333333333	0.001	-12.1809451367675	2.84016903470827e-10	1.08327051696606e-08	-	-
MSTRG.66132.1	42	33	19	102	71	83	2.68	2.46	1.08	41.47	21.08	29.47	2.07333333333333	30.6733333333333	3.88696097097264	2.85268325911317e-10	1.0853097967209e-08	-	-
MSTRG.204.2	453	300	1081	1	0	2	3.21	2.44	6.78	0.04	0.00	0.08	4.14333333333333	0.04	-6.69464808033133	2.96222824868197e-10	1.12416190830933e-08	-	-
MSTRG.64743.2	978	327	1631	0	0	1	9.72	3.74	14.34	0.00	0.00	0.06	9.26666666666667	0.02	-8.85590666688971	2.97500374945565e-10	1.12618766935644e-08	-	-
MSTRG.128090.1	36	25	11	106	96	72	6.82	5.33	1.82	125.88	83.16	74.46	4.65666666666667	94.5	4.34294480930749	3.05469719547065e-10	1.15264744227488e-08	-	-
MSTRG.113188.3	0	4	1	39	22	44	0.00	0.66	0.09	35.35	14.55	34.82	0.25	28.24	6.81966818349646	3.06012595294215e-10	1.15264744227488e-08	-	-
MSTRG.52282.2	367	253	318	0	0	0	5.21	4.15	3.99	0.00	0.00	0.00	4.45	0.001	-12.1195896207411	3.07611836262142e-10	1.15579613515667e-08	-	-
MSTRG.33886.4	235	221	431	0	0	0	2.45	2.64	3.97	0.00	0.00	0.00	3.02	0.001	-11.5603328342124	3.08688003034526e-10	1.15696874800713e-08	-	-
MSTRG.44906.1	0	0	0	13	15	19	0.00	0.00	0.00	3.27	2.80	4.25	0.001	3.44	11.7481928495895	3.13712505028999e-10	1.17289746941953e-08	-	-
MSTRG.102143.1	667	219	524	0	0	0	24.05	9.09	16.73	0.00	0.00	0.00	16.6233333333333	0.001	-14.0209220818313	3.17309238701911e-10	1.18145206783727e-08	-	-
MSTRG.50000.1	242	214	366	0	0	0	5.09	5.18	6.80	0.00	0.00	0.00	5.69	0.001	-12.4742129371939	3.17561082822461e-10	1.18145206783727e-08	-	-
MSTRG.75935.1	261	224	329	0	0	0	12.84	12.68	14.28	0.00	0.00	0.00	13.2666666666667	0.001	-13.6955183095972	3.19380710300006e-10	1.18530948905948e-08	-	-
MSTRG.73358.1	435	395	913	0	1	0	9.11	9.54	16.92	0.00	0.10	0.00	11.8566666666667	0.0333333333333333	-8.47451716417449	3.25310761907834e-10	1.20436566181135e-08	-	-
MSTRG.118987.1	6	5	2	23	22	16	0.36	0.36	0.12	9.00	6.28	5.58	0.28	6.95333333333333	4.634206019741	3.26622154093256e-10	1.20627137982441e-08	-	-
MSTRG.69878.1	225	234	418	0	0	0	27.95	33.39	45.89	0.00	0.00	0.00	35.7433333333333	0.001	-15.1253865623123	3.30162022609271e-10	1.21637794315075e-08	-	-
MSTRG.35297.2	216	301	487	0	0	0	7.45	11.94	14.85	0.00	0.00	0.00	11.4133333333333	0.001	-13.4784325805674	3.33174794342406e-10	1.22449823687687e-08	-	-
MSTRG.3539.1	485	483	405	0	3	1	57.86	66.36	42.74	0.00	1.65	0.66	55.6533333333333	0.77	-6.17546584374378	3.45472922485334e-10	1.26662251628884e-08	-	-
MSTRG.12942.1	451	383	970	1	0	0	6.02	5.88	11.44	0.08	0.00	0.00	7.78	0.0266666666666667	-8.18858884570735	3.51765610526055e-10	1.28657847212211e-08	-	-
MSTRG.52234.3	289	215	323	0	0	0	7.25	6.21	7.18	0.00	0.00	0.00	6.88	0.001	-12.7481928495895	3.55509137582382e-10	1.29494126203325e-08	-	-
MSTRG.78632.1	243	249	637	0	0	0	4.80	5.67	11.13	0.00	0.00	0.00	7.2	0.001	-12.813781191217	3.55762491748668e-10	1.29494126203325e-08	-	-
MSTRG.3660.1	356	395	609	0	3	0	34.11	43.61	51.62	0.00	1.17	0.00	43.1133333333333	0.39	-6.78851617546447	3.59504403948764e-10	1.30542342556167e-08	-	-
MSTRG.108300.1	488	394	300	0	0	0	45.88	42.64	24.94	0.00	0.00	0.00	37.82	0.001	-15.2068617428371	3.63929660135562e-10	1.31833084061547e-08	-	-
MSTRG.97941.1	850	465	328	0	0	0	54.85	34.50	18.70	0.00	0.00	0.00	36.0166666666667	0.001	-15.1363770459131	3.75795418412386e-10	1.35806544763731e-08	-	-
MSTRG.97645.2	394	442	597	0	1	1	3.15	4.07	4.22	0.00	0.04	0.04	3.81333333333333	0.0266666666666667	-7.15987133677839	3.7896347169709e-10	1.36625354486603e-08	-	-
MSTRG.112995.1	281	273	304	0	0	0	36.18	40.49	34.64	0.00	0.00	0.00	37.1033333333333	0.001	-15.1792611827687	3.87889346425267e-10	1.39511175381743e-08	-	-
MSTRG.11405.2	0	0	0	11	27	16	0.00	0.00	0.00	4.88	8.74	6.20	0.001	6.60666666666667	12.6897068413527	3.95598049980235e-10	1.41946579924188e-08	-	-
MSTRG.77154.1	240	216	333	0	0	0	11.35	11.77	13.92	0.00	0.00	0.00	12.3466666666667	0.001	-13.5918339774264	3.97559782478693e-10	1.42313244120387e-08	-	-
MSTRG.95337.3	306	188	545	0	0	0	21.12	14.97	33.23	0.00	0.00	0.00	23.1066666666667	0.001	-14.4960215333264	4.00728809751737e-10	1.43109331067472e-08	-	-
MSTRG.39032.10	336	181	490	0	0	0	8.94	5.55	11.51	0.00	0.00	0.00	8.66666666666667	0.001	-13.081261502082	4.05708314905836e-10	1.44546713042451e-08	-	-
MSTRG.124803.2	287	232	791	0	0	0	3.34	3.10	8.12	0.00	0.00	0.00	4.85333333333333	0.001	-12.2447602343649	4.0806750159238e-10	1.44773226199712e-08	-	-
MSTRG.113314.1	268	203	328	0	0	0	19.24	16.76	20.79	0.00	0.00	0.00	18.93	0.001	-14.2083867905911	4.09037829796916e-10	1.44773226199712e-08	-	-
MSTRG.103242.12	516	280	479	0	1	2	3.44	2.15	2.82	0.00	0.03	0.07	2.80333333333333	0.0333333333333333	-6.39403389536778	4.09212394752852e-10	1.44773226199712e-08	-	-
MSTRG.100131.1	266	188	438	0	0	0	6.03	4.93	8.79	0.00	0.00	0.00	6.58333333333333	0.001	-12.684602532118	4.20653000522488e-10	1.48473839951317e-08	-	-
MSTRG.24652.5	16	20	15	48	49	22	2.18	3.09	1.79	41.46	30.94	16.82	2.35333333333333	29.74	3.6596270595024	4.26156054162222e-10	1.50066394700567e-08	-	-
MSTRG.17506.3	1	0	1	20	38	16	0.29	0.00	0.24	28.16	38.35	19.95	0.176666666666667	28.82	7.3498966663327	4.29372283156631e-10	1.50848146439854e-08	-	-
MSTRG.75072.1	253	190	375	0	0	0	7.00	6.05	9.18	0.00	0.00	0.00	7.41	0.001	-12.8552578271932	4.36575885410836e-10	1.53023890205807e-08	-	-
MSTRG.57533.2	337	198	739	0	0	0	2.51	1.70	4.88	0.00	0.00	0.00	3.03	0.001	-11.5651020783603	4.40732748308799e-10	1.54124140297733e-08	-	-
MSTRG.91588.1	1	0	0	17	28	34	0.07	0.00	0.00	7.91	9.51	13.81	0.0233333333333333	10.41	8.80136193196297	4.46247792508822e-10	1.55693181432456e-08	-	-
MSTRG.96099.1	0	0	0	10	27	22	0.00	0.00	0.00	14.04	27.27	26.70	0.001	22.67	14.4684967706281	4.54084389416334e-10	1.58063122403267e-08	-	-
MSTRG.54260.2	0	0	0	22	17	9	0.00	0.00	0.00	17.85	10.03	6.24	0.001	11.3733333333333	13.4733675254845	4.57949977905616e-10	1.5904308636346e-08	-	-
MSTRG.15692.2	251	188	370	0	0	0	4.83	4.17	6.29	0.00	0.00	0.00	5.09666666666667	0.001	-12.315338285527	4.72216352972599e-10	1.63622426011695e-08	-	-
MSTRG.114078.1	455	376	561	0	0	1	66.67	63.56	72.69	0.00	0.00	0.62	67.64	0.206666666666667	-8.35442713474426	4.79411940522656e-10	1.65736429301234e-08	-	-
MSTRG.5689.9	1820	1139	2795	57	35	53	16.26	11.71	22.07	3.21	1.45	2.62	16.68	2.42666666666667	-2.78107143396712	4.85274493877903e-10	1.67381011077431e-08	-	-
MSTRG.32856.1	269	295	295	2	2	2	10.91	13.75	10.58	0.51	0.38	0.45	11.7466666666667	0.446666666666667	-4.71690901846264	4.94360071340447e-10	1.70127277278115e-08	-	-
MSTRG.45850.1	221	298	358	0	0	0	12.57	19.56	18.05	0.00	0.00	0.00	16.7266666666667	0.001	-14.0298623495754	5.09088314134027e-10	1.74335375842559e-08	-	-
MSTRG.35939.2	360	251	386	3	1	0	5.95	4.78	5.64	0.31	0.08	0.00	5.45666666666667	0.13	-5.39143638761191	5.09233342521913e-10	1.74335375842559e-08	-	-
MSTRG.39114.1	364	184	392	0	0	0	27.96	16.23	26.60	0.00	0.00	0.00	23.5966666666667	0.001	-14.5262954542586	5.10042078313654e-10	1.74335375842559e-08	-	-
MSTRG.30386.1	295	177	432	0	0	0	28.95	19.96	37.42	0.00	0.00	0.00	28.7766666666667	0.001	-14.8126118673197	5.11672706000731e-10	1.74498831402321e-08	-	-
MSTRG.91502.3	885	434	2431	0	0	2	18.44	10.41	44.80	0.00	0.00	0.23	24.55	0.0766666666666667	-8.3229078538662	5.26051996176346e-10	1.78999535418028e-08	-	-
MSTRG.24153.1	573	360	833	12	15	16	10.60	7.67	13.62	1.41	1.28	1.64	10.63	1.44333333333333	-2.88066516752554	5.45282783009275e-10	1.85127172653059e-08	-	-
MSTRG.43532.1	5	5	10	13	81	84	0.22	0.25	0.39	3.64	16.56	20.54	0.286666666666667	13.58	5.56596551026379	5.48877216792434e-10	1.85930622296891e-08	-	-
MSTRG.88047.3	265	213	298	0	0	0	2.43	2.25	2.42	0.00	0.00	0.00	2.36666666666667	0.001	-11.2086408085583	5.50701985426365e-10	1.86132354092099e-08	-	-
MSTRG.30725.1	371	372	449	11	12	6	2.58	2.98	2.77	0.49	0.39	0.23	2.77666666666667	0.37	-2.90775681901544	5.69946831146577e-10	1.92207904615177e-08	-	-
MSTRG.89754.1	278	176	435	0	0	0	2.36	1.72	3.27	0.00	0.00	0.00	2.45	0.001	-11.2585660338899	5.73924881772773e-10	1.92839006937386e-08	-	-
MSTRG.55172.2	293	185	337	0	0	0	34.18	24.92	34.77	0.00	0.00	0.00	31.29	0.001	-14.9334140381283	5.74365289451598e-10	1.92839006937386e-08	-	-
MSTRG.68776.3	360	283	478	6	9	10	11.77	10.64	13.82	1.24	1.36	1.81	12.0766666666667	1.47	-3.03833424489577	5.87705656404821e-10	1.96881394895615e-08	-	-
MSTRG.39113.1	213	322	383	0	0	0	12.47	21.70	19.79	0.00	0.00	0.00	17.9866666666667	0.001	-14.1346402271145	5.92570774301347e-10	1.98072994800684e-08	-	-
MSTRG.40785.1	296	196	691	0	0	0	9.66	7.37	19.96	0.00	0.00	0.00	12.33	0.001	-13.5898851792902	6.14220568351438e-10	2.04857441541354e-08	-	-
MSTRG.32332.1	211	247	335	3	2	3	2.46	3.32	3.46	0.22	0.11	0.19	3.08	0.173333333333333	-4.15130932327497	6.21693022138551e-10	2.06893972334548e-08	-	-
MSTRG.108356.1	479	345	1113	0	0	1	10.90	9.04	22.40	0.00	0.00	0.13	14.1133333333333	0.0433333333333333	-8.34736583586649	6.2837433849922e-10	2.08658864770947e-08	-	-
MSTRG.120583.5	226	327	919	0	0	0	3.21	5.34	11.51	0.00	0.00	0.00	6.68666666666667	0.001	-12.7070714847784	6.31269188553681e-10	2.09161445362797e-08	-	-
MSTRG.20284.8	339	215	985	0	0	0	4.65	3.38	11.92	0.00	0.00	0.00	6.65	0.001	-12.6991386252759	6.37797010272389e-10	2.10265401635568e-08	-	-
MSTRG.64391.1	287	176	358	0	0	0	10.42	7.38	11.49	0.00	0.00	0.00	9.76333333333333	0.001	-13.2531580720456	6.40466324251825e-10	2.10265401635568e-08	-	-
MSTRG.45942.1	237	219	296	0	0	0	46.62	49.64	51.61	0.00	0.00	0.00	49.29	0.001	-15.5890073605586	6.40731194132849e-10	2.10265401635568e-08	-	-
MSTRG.6405.3	348	174	403	0	0	0	5.51	3.16	5.63	0.00	0.00	0.00	4.76666666666667	0.001	-12.218765025832	6.41508629029525e-10	2.10265401635568e-08	-	-
MSTRG.10321.1	244	214	620	0	0	0	1.72	1.73	3.86	0.00	0.00	0.00	2.43666666666667	0.001	-11.2506931901186	6.4253995942142e-10	2.10265401635568e-08	-	-
MSTRG.35544.1	637	188	551	0	0	0	96.63	32.80	73.96	0.00	0.00	0.00	67.7966666666667	0.001	-16.0489267222077	6.42932776101359e-10	2.10265401635568e-08	-	-
MSTRG.123101.1	239	183	339	0	0	0	34.44	30.39	43.29	0.00	0.00	0.00	36.04	0.001	-15.1373113907009	6.50479257452553e-10	2.12274933541952e-08	-	-
MSTRG.97044.1	0	0	0	18	11	13	0.00	0.00	0.00	7.27	3.18	4.62	0.001	5.02333333333333	12.294429295764	6.54726275901357e-10	2.12887466332146e-08	-	-
MSTRG.93116.1	246	189	314	0	0	0	20.08	17.72	22.64	0.00	0.00	0.00	20.1466666666667	0.001	-14.298253539331	6.55168137041212e-10	2.12887466332146e-08	-	-
MSTRG.12537.2	367	385	723	1	0	0	12.47	15.06	21.72	0.22	0.00	0.00	16.4166666666667	0.0733333333333333	-7.80647639059381	6.62898152606857e-10	2.14937983442677e-08	-	-
MSTRG.80517.1	264	199	625	0	0	0	4.78	4.14	10.00	0.00	0.00	0.00	6.30666666666667	0.001	-12.6226619675056	6.65575730276941e-10	2.15345036492595e-08	-	-
MSTRG.90302.1	373	355	275	0	0	0	24.65	27.02	16.05	0.00	0.00	0.00	22.5733333333333	0.001	-14.4623318520618	6.73789536856749e-10	2.17537764756607e-08	-	-
MSTRG.91651.1	428	282	1083	1	0	2	4.65	3.52	10.39	0.07	0.00	0.12	6.18666666666667	0.0633333333333333	-6.61005348168399	6.76056356388364e-10	2.17805220179417e-08	-	-
MSTRG.90407.1	214	197	339	0	0	0	12.67	13.40	17.73	0.00	0.00	0.00	14.6	0.001	-13.8336807486547	6.97260937635905e-10	2.24159768952927e-08	-	-
MSTRG.105360.10	452	511	516	0	1	0	60.15	78.29	60.72	0.00	0.62	0.00	66.3866666666667	0.206666666666667	-8.32744398967917	7.04091576695199e-10	2.25876157930481e-08	-	-
MSTRG.91169.6	0	0	0	28	20	8	0.00	0.00	0.00	6.62	3.40	1.65	0.001	3.89	11.9255544398736	7.12856273895007e-10	2.28204433389391e-08	-	-
MSTRG.9831.6	105	49	154	121	213	120	4.57	2.47	5.92	33.32	42.77	28.79	4.32	34.96	3.01660196733713	7.14968296354926e-10	2.28397678130934e-08	-	-
MSTRG.92477.6	1054	785	278	0	0	0	8.06	6.90	1.88	0.00	0.00	0.00	5.61333333333333	0.001	-12.4546420172326	7.29920621481604e-10	2.32683327378409e-08	-	-
MSTRG.72175.1	304	223	279	0	0	0	13.57	11.46	11.02	0.00	0.00	0.00	12.0166666666667	0.001	-13.5527491382944	7.55628406406241e-10	2.40080319073774e-08	-	-
MSTRG.105123.1	96	84	104	76	120	90	6.78	6.78	6.45	33.87	39.07	35.05	6.67	35.9966666666667	2.43210465097352	7.56305104825742e-10	2.40080319073774e-08	-	-
MSTRG.21745.1	279	168	411	0	0	0	25.41	17.59	33.08	0.00	0.00	0.00	25.36	0.001	-14.6302671250268	7.57881340095522e-10	2.40080319073774e-08	-	-
MSTRG.8447.1	0	0	0	13	13	22	0.00	0.00	0.00	5.66	4.06	8.22	0.001	5.98	12.5459297690855	7.62177856874709e-10	2.40937309160686e-08	-	-
MSTRG.107663.3	199	216	380	0	0	0	1.38	1.72	2.33	0.00	0.00	0.00	1.81	0.001	-10.8217739819706	7.77037008868305e-10	2.45122799755914e-08	-	-
MSTRG.1534.1	514	452	480	1	0	0	23.89	24.18	19.72	0.29	0.00	0.00	22.5966666666667	0.0966666666666667	-7.86887576032316	7.93736266823017e-10	2.49870157011104e-08	-	-
MSTRG.11648.1	264	205	282	0	0	0	5.85	5.23	5.53	0.00	0.00	0.00	5.53666666666667	0.001	-12.4348019521286	7.97882086566629e-10	2.50654160887799e-08	-	-
MSTRG.74687.1	534	193	420	0	0	0	22.15	9.21	15.41	0.00	0.00	0.00	15.59	0.001	-13.9283333075851	8.01849056919395e-10	2.51378849272743e-08	-	-
MSTRG.109225.1	431	412	500	0	0	1	12.48	13.72	12.78	0.00	0.00	0.16	12.9933333333333	0.0533333333333333	-7.92851837525789	8.16388068355137e-10	2.55408019236229e-08	-	-
MSTRG.123477.2	410	172	422	0	0	0	31.55	15.22	28.67	0.00	0.00	0.00	25.1466666666667	0.001	-14.6180795548413	8.24885126205342e-10	2.57534238783532e-08	-	-
MSTRG.125595.2	274	167	370	0	0	0	9.01	6.33	10.75	0.00	0.00	0.00	8.69666666666667	0.001	-13.0862468229837	8.36319527180182e-10	2.60566878200871e-08	-	-
MSTRG.33869.2	239	184	501	0	0	0	3.85	3.42	7.16	0.00	0.00	0.00	4.81	0.001	-12.2318211786574	8.68940900519455e-10	2.70174601964386e-08	-	-
MSTRG.122129.3	253	192	600	0	0	0	3.48	3.04	7.29	0.00	0.00	0.00	4.60333333333333	0.001	-12.1684631984243	8.71888119833734e-10	2.70535448986115e-08	-	-
MSTRG.76069.1	1024	529	623	2	3	8	13.05	7.76	7.02	0.16	0.18	0.57	9.27666666666667	0.303333333333333	-4.93463055313291	8.83612326750716e-10	2.73135244966716e-08	-	-
MSTRG.41001.6	301	187	301	0	0	0	14.84	10.64	13.15	0.00	0.00	0.00	12.8766666666667	0.001	-13.6524715563981	8.83874455380339e-10	2.73135244966716e-08	-	-
MSTRG.117184.1	253	173	321	0	0	0	14.80	11.67	16.66	0.00	0.00	0.00	14.3766666666667	0.001	-13.8114415949007	8.8699454222233e-10	2.73341442253283e-08	-	-
MSTRG.52120.1	564	348	596	0	0	2	8.58	6.09	8.01	0.00	0.00	0.17	7.56	0.0566666666666667	-7.05974208369189	8.88152090797882e-10	2.73341442253283e-08	-	-
MSTRG.1676.1	350	186	859	0	0	0	4.53	2.77	9.83	0.00	0.00	0.00	5.71	0.001	-12.4792750302502	8.96648745488383e-10	2.75396659314099e-08	-	-
MSTRG.102967.1	284	207	276	0	0	0	10.48	8.81	9.03	0.00	0.00	0.00	9.44	0.001	-13.2045711442492	9.05327931176979e-10	2.7749950473445e-08	-	-
MSTRG.124303.1	0	3	0	34	23	29	0.00	0.07	0.00	4.19	2.07	3.12	0.0233333333333333	3.12666666666667	7.06608919045778	9.15243886043532e-10	2.79972180251943e-08	-	-
MSTRG.33956.2	548	526	462	0	0	1	6.48	7.17	4.84	0.00	0.00	0.08	6.16333333333333	0.0266666666666667	-7.85252950940419	9.49577506328777e-10	2.89889165339321e-08	-	-
MSTRG.57665.1	296	164	507	0	0	0	2.86	1.82	4.33	0.00	0.00	0.00	3.00333333333333	0.001	-11.5523488899797	9.63315442246273e-10	2.93491396911329e-08	-	-
MSTRG.54196.2	216	207	287	0	0	0	8.22	9.07	9.66	0.00	0.00	0.00	8.98333333333333	0.001	-13.1330351518061	9.73522873316351e-10	2.9600568971398e-08	-	-
MSTRG.48709.14	0	0	0	14	23	9	0.00	0.00	0.00	5.81	6.86	3.07	0.001	5.24666666666667	12.3571854196737	9.77309313147519e-10	2.96114482804962e-08	-	-
MSTRG.38030.1	298	174	319	0	0	0	19.35	12.97	18.33	0.00	0.00	0.00	16.8833333333333	0.001	-14.0433121478547	9.77791846535999e-10	2.96114482804962e-08	-	-
MSTRG.40459.4	229	185	291	0	0	0	3.83	3.55	4.30	0.00	0.00	0.00	3.89333333333333	0.001	-11.9267901530462	9.83634140357737e-10	2.97289184696544e-08	-	-
MSTRG.118304.4	317	239	263	0	0	0	3.75	3.26	2.75	0.00	0.00	0.00	3.25333333333333	0.001	-11.6677029317291	1.01115131037271e-09	3.04997074535132e-08	-	-
MSTRG.100665.1	260	175	301	0	0	0	12.26	9.52	12.53	0.00	0.00	0.00	11.4366666666667	0.001	-13.4813790047239	1.01770746012108e-09	3.06364341176012e-08	-	-
MSTRG.108140.2	235	172	438	0	0	0	2.65	2.23	4.37	0.00	0.00	0.00	3.08333333333333	0.001	-11.5902751495699	1.02285344082452e-09	3.07302515892162e-08	-	-
MSTRG.78633.2	200	232	547	0	0	0	2.34	3.12	5.66	0.00	0.00	0.00	3.70666666666667	0.001	-11.8559066668897	1.03060542110914e-09	3.09018362107617e-08	-	-
MSTRG.64382.1	318	171	332	0	0	0	25.66	15.86	23.74	0.00	0.00	0.00	21.7533333333333	0.001	-14.4089488662581	1.04137131081787e-09	3.11629335739214e-08	-	-
MSTRG.40343.2	301	189	288	0	0	0	27.52	19.88	23.31	0.00	0.00	0.00	23.57	0.001	-14.5246641381375	1.04494130871945e-09	3.11723609407395e-08	-	-
MSTRG.7631.2	232	170	319	0	0	0	24.73	20.84	30.00	0.00	0.00	0.00	25.19	0.001	-14.6205635016216	1.04580368233362e-09	3.11723609407395e-08	-	-
MSTRG.107441.3	359	359	550	0	0	1	21.60	24.88	29.28	0.00	0.00	0.38	25.2533333333333	0.126666666666667	-7.63929310202479	1.05684502406241e-09	3.14395822285914e-08	-	-
MSTRG.46513.1	281	202	271	0	0	0	2.98	2.46	2.54	0.00	0.00	0.00	2.66	0.001	-11.3772105303886	1.06079156789935e-09	3.14951096492784e-08	-	-
MSTRG.113130.2	256	196	272	0	0	0	16.13	14.23	15.12	0.00	0.00	0.00	15.16	0.001	-13.8879821330585	1.07017381132008e-09	3.17114909021696e-08	-	-
MSTRG.61125.14	1069	399	825	2	6	0	11.26	4.84	7.68	0.13	0.29	0.00	7.92666666666667	0.14	-5.8232155769669	1.07897681097264e-09	3.19098962338822e-08	-	-
MSTRG.53941.1	2355	299	698	0	0	0	140.32	20.50	36.79	0.00	0.00	0.00	65.87	0.001	-16.0073339296735	1.08601289250614e-09	3.20553746945966e-08	-	-
MSTRG.34603.1	198	199	308	0	0	0	2.14	2.47	2.94	0.00	0.00	0.00	2.51666666666667	0.001	-11.2972984283786	1.11363599786562e-09	3.27955512947973e-08	-	-
MSTRG.122303.1	0	0	2	19	21	21	0.00	0.00	0.32	21.69	17.67	20.93	0.106666666666667	20.0966666666667	7.55770301403776	1.11542127306965e-09	3.27955512947973e-08	-	-
MSTRG.68430.1	281	230	1010	0	0	0	1.38	1.31	4.40	0.00	0.00	0.00	2.36333333333333	0.001	-11.2066074114057	1.1240911439767e-09	3.2986411050572e-08	-	-
MSTRG.72599.1	0	0	0	23	12	10	0.00	0.00	0.00	14.08	5.61	5.65	0.001	8.44666666666667	13.044166403307	1.13015050019055e-09	3.31000751912675e-08	-	-
MSTRG.11636.11	288	184	285	0	0	0	11.79	8.66	10.29	0.00	0.00	0.00	10.2466666666667	0.001	-13.322867043857	1.14621823905195e-09	3.34190045731042e-08	-	-
MSTRG.58393.2	384	156	524	0	0	0	13.20	6.18	15.94	0.00	0.00	0.00	11.7733333333333	0.001	-13.5232352218147	1.14660499160273e-09	3.34190045731042e-08	-	-
MSTRG.69996.1	243	175	290	0	0	0	5.22	4.32	5.51	0.00	0.00	0.00	5.01666666666667	0.001	-12.2925133658133	1.14766096803686e-09	3.34190045731042e-08	-	-
MSTRG.29319.1	244	291	274	0	0	0	3.43	4.71	3.41	0.00	0.00	0.00	3.85	0.001	-11.9106427304696	1.16646799515858e-09	3.39014556289658e-08	-	-
MSTRG.99520.2	341	229	264	0	0	0	22.39	17.34	15.32	0.00	0.00	0.00	18.35	0.001	-14.1634924426179	1.17030554362949e-09	3.39478286238272e-08	-	-
MSTRG.95052.1	358	348	536	0	1	0	40.28	45.16	53.41	0.00	0.52	0.00	46.2833333333333	0.173333333333333	-8.06079983856512	1.17609094297503e-09	3.40504188499578e-08	-	-
MSTRG.124253.2	205	185	295	0	0	0	17.49	18.21	22.29	0.00	0.00	0.00	19.33	0.001	-14.2385540170986	1.21113849922385e-09	3.49982044947472e-08	-	-
MSTRG.90946.3	0	0	0	258	176	4	0.00	0.00	0.00	34.95	17.35	0.49	0.001	17.5966666666667	14.1030145448368	1.21791499933508e-09	3.51269884189178e-08	-	-
MSTRG.64250.1	236	198	266	0	0	0	1.98	1.91	1.97	0.00	0.00	0.00	1.95333333333333	0.001	-10.9317224485885	1.22113270961e-09	3.51498995113197e-08	-	-
MSTRG.39524.3	0	0	0	0	0	62	0.00	0.00	0.00	0.00	0.00	53.87	0.001	17.9566666666667	14.1322319440053	1.22335206990262e-09	3.51498995113197e-08	-	-
MSTRG.95475.1	344	193	289	0	0	0	12.25	7.89	9.10	0.00	0.00	0.00	9.74666666666667	0.001	-13.2506931901186	1.23454166781867e-09	3.53941656842555e-08	-	-
MSTRG.107174.1	6	4	7	14	19	32	0.41	0.31	0.39	5.91	5.93	12.11	0.37	7.98333333333333	4.43139407427344	1.23652844056077e-09	3.53941656842555e-08	-	-
MSTRG.122128.2	707	844	369	0	2	1	8.52	11.71	3.93	0.00	0.11	0.07	8.05333333333333	0.06	-7.06847973788277	1.25531751675016e-09	3.58641846011903e-08	-	-
MSTRG.121325.1	192	209	457	0	0	0	12.23	15.33	25.74	0.00	0.00	0.00	17.7666666666667	0.001	-14.1168854118127	1.25853743541446e-09	3.58884629887867e-08	-	-
MSTRG.56295.1	289	205	495	1	1	1	2.03	1.66	3.07	0.04	0.03	0.04	2.25333333333333	0.0366666666666667	-5.94144781764488	1.26847479803579e-09	3.60376215282804e-08	-	-
MSTRG.67127.1	9	3	7	20	16	17	2.54	1.12	1.68	36.23	20.64	25.55	1.78	27.4733333333333	3.94808281659294	1.2685280857597e-09	3.60376215282804e-08	-	-
MSTRG.78966.1	1	0	2	14	16	14	0.19	0.00	0.33	17.28	14.00	14.66	0.173333333333333	15.3133333333333	6.46509542323683	1.28991798972933e-09	3.65766632967818e-08	-	-
MSTRG.83352.1	280	163	319	0	0	0	3.14	2.11	3.17	0.00	0.00	0.00	2.80666666666667	0.001	-11.4546420172326	1.2958688669434e-09	3.66767222116951e-08	-	-
MSTRG.115665.1	220	165	376	0	0	0	8.08	6.99	12.23	0.00	0.00	0.00	9.1	0.001	-13.1516508299734	1.30308525069968e-09	3.68121583322659e-08	-	-
MSTRG.9831.1	332	168	328	0	0	0	13.01	7.59	11.34	0.00	0.00	0.00	10.6466666666667	0.001	-13.3781141915774	1.30666725219663e-09	3.68446099306543e-08	-	-
MSTRG.9896.9	219	165	320	0	0	0	3.03	2.63	3.93	0.00	0.00	0.00	3.19666666666667	0.001	-11.6423525991843	1.31531351682413e-09	3.70194744828085e-08	-	-
MSTRG.35056.1	792	526	257	0	0	0	7.87	6.02	2.26	0.00	0.00	0.00	5.38333333333333	0.001	-12.3942840437475	1.3190049323837e-09	3.70544947795065e-08	-	-
MSTRG.36526.3	229	264	269	0	0	0	1.96	2.60	2.03	0.00	0.00	0.00	2.19666666666667	0.001	-11.1011002491743	1.33527950710824e-09	3.74422264752461e-08	-	-
MSTRG.78599.2	8	135	16	1369	2112	1221	2.00	39.08	3.62	2180.36	2455.12	1697.92	14.9	2111.13333333333	7.14656155727222	1.35950935572693e-09	3.80511842225826e-08	-	-
MSTRG.64535.5	408	154	671	0	0	0	22.15	9.61	32.20	0.00	0.00	0.00	21.32	0.001	-14.3799198176465	1.37829032779073e-09	3.85056681612679e-08	-	-
MSTRG.91373.3	283	172	656	0	0	0	3.16	2.21	6.49	0.00	0.00	0.00	3.95333333333333	0.001	-11.9488538887122	1.39645859011817e-09	3.89413922128347e-08	-	-
MSTRG.41004.1	247	161	307	0	0	0	19.50	14.61	21.42	0.00	0.00	0.00	18.51	0.001	-14.1760172747579	1.42497523342501e-09	3.96635569568409e-08	-	-
MSTRG.20704.1	705	417	260	0	0	0	10.34	7.04	3.37	0.00	0.00	0.00	6.91666666666667	0.001	-12.7558612152879	1.45091264080816e-09	4.03114113892057e-08	-	-
MSTRG.29623.1	5	8	2	34	22	45	0.97	1.98	0.45	44.85	21.32	51.11	1.13333333333333	39.0933333333333	5.10827845199611	1.45815363724257e-09	4.04383926284377e-08	-	-
MSTRG.99415.1	581	155	627	0	0	0	21.08	6.49	20.10	0.00	0.00	0.00	15.89	0.001	-13.9558315042359	1.48495145257296e-09	4.11062795152828e-08	-	-
MSTRG.86786.1	231	217	254	0	0	0	12.55	13.62	12.23	0.00	0.00	0.00	12.8	0.001	-13.6438561897747	1.51872448093093e-09	4.19644636683507e-08	-	-
MSTRG.107134.1	195	173	333	0	0	0	2.96	3.03	4.46	0.00	0.00	0.00	3.48333333333333	0.001	-11.7662528211345	1.52411172092711e-09	4.19696458033038e-08	-	-
MSTRG.559.1	218	169	283	0	0	0	39.58	35.23	45.44	0.00	0.00	0.00	40.0833333333333	0.001	-15.290714867711	1.52445550071438e-09	4.19696458033038e-08	-	-
MSTRG.103028.1	195	177	381	0	0	0	8.36	8.74	14.42	0.00	0.00	0.00	10.5066666666667	0.001	-13.3590174136226	1.53968466957823e-09	4.22646421319689e-08	-	-
MSTRG.25257.2	385	295	343	2	0	1	12.80	11.29	10.07	0.42	0.00	0.18	11.3866666666667	0.2	-5.83120166401198	1.54143747819376e-09	4.22646421319689e-08	-	-
MSTRG.39525.1	0	0	0	9	23	15	0.00	0.00	0.00	11.76	21.52	16.80	0.001	16.6933333333333	14.0269844410988	1.54354425432432e-09	4.22646421319689e-08	-	-
MSTRG.1767.5	720	1257	371	2	2	0	3.63	7.29	1.65	0.06	0.05	0.00	4.19	0.0366666666666667	-6.83633731578321	1.56786330673557e-09	4.28530436653249e-08	-	-
MSTRG.30479.1	316	219	359	2	4	0	2.61	2.08	2.62	0.10	0.15	0.00	2.43666666666667	0.0833333333333333	-4.86987140617772	1.57357002499263e-09	4.2931526699889e-08	-	-
MSTRG.61125.12	362	229	256	0	0	0	3.65	2.66	2.29	0.00	0.00	0.00	2.86666666666667	0.001	-11.4851584437557	1.58663885638138e-09	4.32102258333216e-08	-	-
MSTRG.41846.2	1696	1599	3119	1561	2211	2348	662.10	718.45	1076.65	3860.35	3990.76	5069.42	819.066666666667	4306.84333333333	2.39457805705341	1.60653302366467e-09	4.36734704566075e-08	-	-
MSTRG.53185.1	0	0	0	18	9	16	0.00	0.00	0.00	19.88	7.44	15.33	0.001	14.2166666666667	13.7952956203719	1.61482235079482e-09	4.38201434332171e-08	-	-
MSTRG.80557.1	246	153	339	0	0	0	4.29	3.07	5.23	0.00	0.00	0.00	4.19666666666667	0.001	-12.0350281618852	1.62085371446479e-09	4.3905128702014e-08	-	-
MSTRG.16989.1	1312	381	348	0	0	0	88.41	29.51	20.71	0.00	0.00	0.00	46.21	0.001	-15.4959174690539	1.62568005441998e-09	4.39572274714774e-08	-	-
MSTRG.105739.1	432	210	287	0	0	0	17.22	9.64	10.11	0.00	0.00	0.00	12.3233333333333	0.001	-13.5891049223534	1.65656818664514e-09	4.46573858178323e-08	-	-
MSTRG.10483.2	267	150	407	0	0	0	4.59	2.96	6.17	0.00	0.00	0.00	4.57333333333333	0.001	-12.159030360339	1.65747264757771e-09	4.46573858178323e-08	-	-
MSTRG.116783.1	282	164	292	0	0	0	7.95	5.32	7.28	0.00	0.00	0.00	6.85	0.001	-12.7418882727353	1.69547992409343e-09	4.56002788821007e-08	-	-
MSTRG.41793.2	233	180	259	0	0	0	5.52	4.91	5.43	0.00	0.00	0.00	5.28666666666667	0.001	-12.3681426498702	1.69850679740546e-09	4.56006913587118e-08	-	-
MSTRG.72600.1	0	0	9	80	79	71	0.00	0.00	1.27	77.51	55.36	60.10	0.423333333333333	64.3233333333333	7.24740426972467	1.71039627135833e-09	4.57190181119708e-08	-	-
MSTRG.54780.16	0	0	0	14	18	8	0.00	0.00	0.00	10.54	9.80	5.09	0.001	8.47666666666667	13.0492813408563	1.71134501503889e-09	4.57190181119708e-08	-	-
MSTRG.19166.3	251	198	249	0	0	0	4.64	4.21	4.07	0.00	0.00	0.00	4.30666666666667	0.001	-12.0723559488601	1.71433409032634e-09	4.57190181119708e-08	-	-
MSTRG.81608.1	238	191	676	0	0	0	3.65	3.37	9.19	0.00	0.00	0.00	5.40333333333333	0.001	-12.3996339696837	1.71499156568481e-09	4.57190181119708e-08	-	-
MSTRG.107229.1	237	243	249	0	0	0	11.63	13.73	10.80	0.00	0.00	0.00	12.0533333333333	0.001	-13.5571445565814	1.71962752703736e-09	4.57620386896305e-08	-	-
MSTRG.86255.4	3944	7451	1222	2	9	15	159.81	347.60	43.80	0.58	1.61	3.34	183.736666666667	1.84333333333333	-6.63917877083217	1.72457866844572e-09	4.58132810484301e-08	-	-
MSTRG.32550.2	383	310	459	0	1	1	10.06	9.37	10.66	0.00	0.12	0.15	10.03	0.09	-6.80018088916987	1.74303559203089e-09	4.62224955070608e-08	-	-
MSTRG.124123.1	346	316	508	0	0	1	57.84	60.71	75.07	0.00	0.00	0.92	64.54	0.306666666666667	-7.71737840715108	1.7519343646206e-09	4.63772555053935e-08	-	-
MSTRG.95013.1	232	158	293	0	0	0	2.62	2.05	2.92	0.00	0.00	0.00	2.53	0.001	-11.3049216695817	1.76125062468029e-09	4.65212576040946e-08	-	-
MSTRG.9860.1	378	299	494	0	0	1	27.94	25.44	32.28	0.00	0.00	0.41	28.5533333333333	0.136666666666667	-7.70685395727295	1.76351881288801e-09	4.65212576040946e-08	-	-
MSTRG.52275.8	771	544	571	6	0	2	4.71	3.83	3.08	0.25	0.00	0.08	3.87333333333333	0.11	-5.13800023404607	1.81681772021986e-09	4.78439198601203e-08	-	-
MSTRG.32400.12	186	295	330	0	0	0	1.88	3.42	2.94	0.00	0.00	0.00	2.74666666666667	0.001	-11.4234661213494	1.82440926214488e-09	4.79604254295101e-08	-	-
MSTRG.78516.1	0	0	0	0	0	50	0.00	0.00	0.00	0.00	0.00	33.69	0.001	11.23	13.455070307288	1.83934997753485e-09	4.82693888385315e-08	-	-
MSTRG.116214.1	243	161	280	0	0	0	4.23	3.21	4.31	0.00	0.00	0.00	3.91666666666667	0.001	-11.9354106356186	1.84673189299817e-09	4.83792635359485e-08	-	-
MSTRG.76664.1	226	164	480	0	0	0	12.08	10.09	22.67	0.00	0.00	0.00	14.9466666666667	0.001	-13.8675361569716	1.86666370875518e-09	4.88169635198117e-08	-	-
MSTRG.93330.2	206	193	256	0	0	0	3.72	4.02	4.09	0.00	0.00	0.00	3.94333333333333	0.001	-11.945199952506	1.88855228146158e-09	4.930423904464e-08	-	-
MSTRG.33741.1	355	296	509	0	0	1	3.54	3.40	4.49	0.00	0.00	0.06	3.81	0.02	-7.57364718749332	1.91368111702075e-09	4.98742848088265e-08	-	-
MSTRG.47712.1	366	328	462	0	1	0	11.47	11.82	12.80	0.00	0.14	0.00	12.03	0.0466666666666667	-8.01002850583963	1.91864577974613e-09	4.99061163144539e-08	-	-
MSTRG.33694.1	362	295	500	0	0	1	10.28	9.65	12.56	0.00	0.00	0.16	10.83	0.0533333333333333	-7.66578002832948	1.92149424193149e-09	4.99061163144539e-08	-	-
MSTRG.31640.1	765	307	573	0	0	1	44.19	20.38	29.26	0.00	0.00	0.32	31.2766666666667	0.106666666666667	-8.19583354995559	1.94730637187454e-09	5.04899196625416e-08	-	-
MSTRG.101509.1	199	159	344	0	0	0	3.01	2.76	4.59	0.00	0.00	0.00	3.45333333333333	0.001	-11.7537738818528	2.02408432607175e-09	5.23015100091782e-08	-	-
MSTRG.101509.2	199	159	344	0	0	0	3.01	2.76	4.59	0.00	0.00	0.00	3.45333333333333	0.001	-11.7537738818528	2.02408432607175e-09	5.23015100091782e-08	-	-
MSTRG.118300.1	214	193	248	0	0	0	5.23	5.43	5.36	0.00	0.00	0.00	5.34	0.001	-12.3826240265749	2.04387510708382e-09	5.2722924823617e-08	-	-
MSTRG.98286.3	350	184	275	0	0	0	29.63	17.97	20.62	0.00	0.00	0.00	22.74	0.001	-14.4729446337796	2.06152154652996e-09	5.30876858121713e-08	-	-
MSTRG.115017.1	256	156	286	0	0	0	2.74	1.91	2.70	0.00	0.00	0.00	2.45	0.001	-11.2585660338899	2.08487517106895e-09	5.35699754110026e-08	-	-
MSTRG.111702.1	74	63	112	143	121	315	9.81	9.52	13.08	119.47	74.11	230.01	10.8033333333333	141.196666666667	3.70815760520327	2.08732568303339e-09	5.35699754110026e-08	-	-
MSTRG.112811.1	248	147	408	0	0	0	12.55	8.55	18.27	0.00	0.00	0.00	13.1233333333333	0.001	-13.6798465913252	2.09958667332202e-09	5.37934710785822e-08	-	-
MSTRG.65417.3	229	178	609	0	0	0	2.92	2.62	6.86	0.00	0.00	0.00	4.13333333333333	0.001	-12.0130899994404	2.15578802528371e-09	5.51401052007533e-08	-	-
MSTRG.60533.1	224	195	685	0	0	0	2.33	2.34	6.31	0.00	0.00	0.00	3.66	0.001	-11.8376279331714	2.16195872680295e-09	5.52046864102028e-08	-	-
MSTRG.35136.1	0	1	0	19	17	15	0.00	0.09	0.00	9.03	5.75	6.18	0.03	6.98666666666667	7.86349800009514	2.17227485365844e-09	5.53747236264243e-08	-	-
MSTRG.103322.3	249	221	235	0	0	0	3.29	3.36	2.74	0.00	0.00	0.00	3.13	0.001	-11.61194694182	2.21795993322858e-09	5.64442845528524e-08	-	-
MSTRG.48829.4	243	145	394	0	0	0	2.96	2.03	4.24	0.00	0.00	0.00	3.07666666666667	0.001	-11.587152431812	2.29985650492612e-09	5.84302469758243e-08	-	-
MSTRG.61256.1	78	43	132	111	80	96	5.72	3.62	8.60	51.95	27.17	39.07	5.98	39.3966666666667	2.71985617956424	2.31639695561782e-09	5.87518973232244e-08	-	-
MSTRG.37915.1	355	143	600	0	0	0	1.81	0.84	2.70	0.00	0.00	0.00	1.78333333333333	0.001	-10.8003606754547	2.32182003127731e-09	5.87909680829449e-08	-	-
MSTRG.52712.2	1383	912	1200	20	11	27	9.21	6.98	7.06	0.83	0.34	0.99	7.75	0.72	-3.42812749871929	2.34753451983452e-09	5.93428509170857e-08	-	-
MSTRG.28479.1	449	145	477	0	0	0	2.74	1.02	2.57	0.00	0.00	0.00	2.11	0.001	-11.0430272835945	2.36347583805477e-09	5.96462518997089e-08	-	-
MSTRG.49998.1	350	274	567	0	1	0	9.84	8.86	14.10	0.00	0.13	0.00	10.9333333333333	0.0433333333333333	-7.97904038136435	2.39961462762581e-09	6.0457511965907e-08	-	-
MSTRG.92831.1	433	263	510	0	1	1	39.81	27.80	41.48	0.00	0.42	0.57	36.3633333333333	0.33	-6.78387461904493	2.40405084316675e-09	6.04686675535397e-08	-	-
MSTRG.18619.1	211	166	254	0	0	0	5.34	4.84	5.69	0.00	0.00	0.00	5.29	0.001	-12.3690520070014	2.41195774925194e-09	6.0566939036771e-08	-	-
MSTRG.126881.2	0	0	0	9	26	13	0.00	0.00	0.00	7.47	16.29	9.44	0.001	11.0666666666667	13.4339331204005	2.46134920404013e-09	6.17048835224761e-08	-	-
MSTRG.87395.1	257	183	241	0	0	0	4.91	4.03	4.07	0.00	0.00	0.00	4.33666666666667	0.001	-12.082370840884	2.46709222490875e-09	6.17466288753196e-08	-	-
MSTRG.8379.1	1	1	4	14	19	9	0.17	0.20	0.61	15.27	15.13	8.57	0.326666666666667	12.99	5.31343837205383	2.49291062378317e-09	6.22898558833741e-08	-	-
MSTRG.103303.1	267	142	344	0	0	0	4.09	2.50	4.66	0.00	0.00	0.00	3.75	0.001	-11.8726748802706	2.50062605674765e-09	6.23797030498731e-08	-	-
MSTRG.6214.4	0	0	0	20	11	9	0.00	0.00	0.00	5.97	2.42	2.31	0.001	3.56666666666667	11.8003606754547	2.50616160380149e-09	6.24149654683588e-08	-	-
MSTRG.8860.2	330	193	250	0	0	0	4.46	3.00	2.99	0.00	0.00	0.00	3.48333333333333	0.001	-11.7662528211345	2.52601102789044e-09	6.28008495021573e-08	-	-
MSTRG.94744.1	488	385	292	1	1	3	9.04	8.22	4.78	0.12	0.09	0.31	7.34666666666667	0.173333333333333	-5.40546879043007	2.53061116849341e-09	6.28008495021573e-08	-	-
MSTRG.61246.1	212	148	298	0	0	0	3.47	2.79	4.31	0.00	0.00	0.00	3.52333333333333	0.001	-11.7827252555489	2.5340984708637e-09	6.28008495021573e-08	-	-
MSTRG.60717.1	235	169	247	0	0	0	15.29	12.64	14.18	0.00	0.00	0.00	14.0366666666667	0.001	-13.7769127543353	2.544096007202e-09	6.29455910801515e-08	-	-
MSTRG.10850.1	276	140	413	0	0	0	3.73	2.17	4.93	0.00	0.00	0.00	3.61	0.001	-11.8177831217745	2.54994932672579e-09	6.29874921782739e-08	-	-
MSTRG.7488.2	196	152	329	0	0	0	20.88	18.66	30.97	0.00	0.00	0.00	23.5033333333333	0.001	-14.5205777594222	2.56533473937588e-09	6.32643300059113e-08	-	-
MSTRG.39725.3	0	0	0	13	12	9	0.00	0.00	0.00	13.01	9.02	8.02	0.001	10.0166666666667	13.2901148697648	2.57065383644792e-09	6.3292423400804e-08	-	-
MSTRG.93590.1	280	262	226	0	0	0	38.54	41.59	27.53	0.00	0.00	0.00	35.8866666666667	0.001	-15.1311603041856	2.68651787906438e-09	6.60377495532352e-08	-	-
MSTRG.63729.1	336	278	666	0	1	1	10.30	9.84	18.07	0.00	0.14	0.17	12.7366666666667	0.103333333333333	-6.94553823197064	2.70907977146321e-09	6.64844179894586e-08	-	-
MSTRG.90261.2	262	139	377	0	0	0	9.63	5.88	12.27	0.00	0.00	0.00	9.26	0.001	-13.1767964781476	2.73143612584295e-09	6.69246048827087e-08	-	-
MSTRG.56801.3	1823	864	229	0	0	0	78.16	42.63	8.67	0.00	0.00	0.00	43.1533333333333	0.001	-15.3971843827018	2.75029214611852e-09	6.72777442270219e-08	-	-
MSTRG.113784.1	256	237	298	5	2	1	2.23	2.37	2.29	0.28	0.08	0.05	2.29666666666667	0.136666666666667	-4.07080816808621	2.78791117228011e-09	6.8087985436557e-08	-	-
MSTRG.124493.1	184	161	268	0	0	0	17.02	17.19	21.92	0.00	0.00	0.00	18.71	0.001	-14.1915219381281	2.87995750464002e-09	7.01695439337006e-08	-	-
MSTRG.53812.6	179	162	345	0	0	0	16.71	17.43	28.41	0.00	0.00	0.00	20.85	0.001	-14.3477597632194	2.8824102712166e-09	7.01695439337006e-08	-	-
MSTRG.103831.1	242	187	231	0	0	0	11.76	10.46	9.93	0.00	0.00	0.00	10.7166666666667	0.001	-13.3875686163815	2.90764943454523e-09	7.0670349499011e-08	-	-
MSTRG.337.7	282	203	229	0	0	0	5.66	4.69	4.07	0.00	0.00	0.00	4.80666666666667	0.001	-12.230821043407	2.91518643222356e-09	7.07399887127069e-08	-	-
MSTRG.50092.2	284	189	797	2	2	2	5.10	3.91	12.64	0.23	0.13	0.20	7.21666666666667	0.186666666666667	-5.27279638755648	2.92145533082293e-09	7.07786825909134e-08	-	-
MSTRG.31068.1	196	148	291	0	0	0	5.20	4.52	6.83	0.00	0.00	0.00	5.51666666666667	0.001	-12.4295810958608	2.95835025857387e-09	7.15580505037149e-08	-	-
MSTRG.5689.8	385	252	562	0	1	0	9.72	7.33	12.55	0.00	0.12	0.00	9.86666666666667	0.04	-7.94641895979516	2.9695164811271e-09	7.17135862156722e-08	-	-
MSTRG.69090.2	161	207	348	0	0	0	3.51	5.22	6.74	0.00	0.00	0.00	5.15666666666667	0.001	-12.3322230756152	2.99466337318566e-09	7.22057210139765e-08	-	-
MSTRG.126313.1	198	208	238	0	0	0	10.85	13.12	11.52	0.00	0.00	0.00	11.83	0.001	-13.5301624532272	3.04421311424656e-09	7.31850868455277e-08	-	-
MSTRG.27040.1	208	247	241	0	0	0	1.93	2.63	1.97	0.00	0.00	0.00	2.17666666666667	0.001	-11.0879047757126	3.044948138468e-09	7.31850868455277e-08	-	-
MSTRG.117110.2	444	382	394	0	1	0	7.45	7.37	5.84	0.00	0.08	0.00	6.88666666666667	0.0266666666666667	-8.01262453886506	3.08036937849751e-09	7.39191016310765e-08	-	-
MSTRG.107440.5	228	157	249	0	0	0	17.62	14.01	17.01	0.00	0.00	0.00	16.2133333333333	0.001	-13.9848931076098	3.09816827180175e-09	7.41612910329688e-08	-	-
MSTRG.74224.1	291	177	243	0	0	0	11.74	8.23	8.66	0.00	0.00	0.00	9.54333333333333	0.001	-13.2202775491656	3.10025737840901e-09	7.41612910329688e-08	-	-
MSTRG.102688.1	235	138	347	0	0	0	16.37	11.03	21.31	0.00	0.00	0.00	16.2366666666667	0.001	-13.9869678620067	3.11854361488574e-09	7.43925190852596e-08	-	-
MSTRG.33980.1	303	139	346	0	0	0	6.99	3.69	7.05	0.00	0.00	0.00	5.91	0.001	-12.5289424150649	3.1197496776608e-09	7.43925190852596e-08	-	-
MSTRG.19253.1	5	1	0	22	36	36	0.42	0.10	0.00	11.79	13.98	16.50	0.173333333333333	14.09	6.3449786788897	3.18602209306817e-09	7.58533750522614e-08	-	-
MSTRG.101902.2	258	139	313	0	0	0	2.17	1.35	2.33	0.00	0.00	0.00	1.95	0.001	-10.929258408637	3.21798033972754e-09	7.64939690803053e-08	-	-
MSTRG.88269.1	250	168	302	3	3	4	44.64	34.45	47.66	3.39	2.47	3.92	42.25	3.26	-3.69600747182583	3.23487720704566e-09	7.67750950926104e-08	-	-
MSTRG.44070.1	196	148	271	0	0	0	2.29	1.99	2.80	0.00	0.00	0.00	2.36	0.001	-11.2045711442492	3.2501462190871e-09	7.7016766900496e-08	-	-
MSTRG.101509.3	451	135	740	0	0	0	7.10	2.45	10.31	0.00	0.00	0.00	6.62	0.001	-12.6926155016946	3.25846079858948e-09	7.7093145956628e-08	-	-
MSTRG.33875.1	247	136	361	0	0	0	5.73	3.62	7.39	0.00	0.00	0.00	5.58	0.001	-12.4460494067165	3.27034760231056e-09	7.72536714417887e-08	-	-
MSTRG.32550.1	192	180	237	0	0	0	6.34	6.84	6.92	0.00	0.00	0.00	6.7	0.001	-12.7099453802325	3.30256846378624e-09	7.78932892190829e-08	-	-
MSTRG.77638.2	232	180	228	0	0	0	4.54	4.06	3.96	0.00	0.00	0.00	4.18666666666667	0.001	-12.0315863430578	3.32191779286297e-09	7.82278059401727e-08	-	-
MSTRG.29868.1	361	252	613	0	1	0	11.01	8.84	16.52	0.00	0.14	0.00	12.1233333333333	0.0466666666666667	-8.02117828839801	3.37253135026569e-09	7.92963815306259e-08	-	-
MSTRG.68126.2	175	156	309	0	0	0	3.08	3.16	4.82	0.00	0.00	0.00	3.68666666666667	0.001	-11.8481012644009	3.38190361976589e-09	7.93934645123956e-08	-	-
MSTRG.71655.1	199	143	338	0	0	0	2.27	1.88	3.41	0.00	0.00	0.00	2.52	0.001	-11.2992080183873	3.40740796257355e-09	7.9868376732645e-08	-	-
MSTRG.115146.4	0	0	0	18	8	21	0.00	0.00	0.00	31.91	9.84	32.78	0.001	24.8433333333333	14.6005711384877	3.42110043476852e-09	8.00653829725888e-08	-	-
MSTRG.94575.2	163	217	481	0	0	0	2.89	4.42	7.53	0.00	0.00	0.00	4.94666666666667	0.001	-12.272240970787	3.45522622394594e-09	8.07392522885639e-08	-	-
MSTRG.81983.4	3620	3889	3337	103	102	120	200.36	247.82	163.32	36.03	26.01	36.70	203.833333333333	32.9133333333333	-2.63064594856101	3.46965884213794e-09	8.09515781011598e-08	-	-
MSTRG.1612.1	528	252	1305	1	0	0	5.08	2.79	11.11	0.06	0.00	0.00	6.32666666666667	0.02	-8.30530177629995	3.49776313335446e-09	8.14207499319159e-08	-	-
MSTRG.108877.1	207	147	259	0	0	0	4.26	3.47	4.72	0.00	0.00	0.00	4.15	0.001	-12.0188956211217	3.50052226955998e-09	8.14207499319159e-08	-	-
MSTRG.11376.1	238	162	238	0	0	0	23.20	18.18	20.51	0.00	0.00	0.00	20.63	0.001	-14.3324562007738	3.51679639869374e-09	8.16738206580071e-08	-	-
MSTRG.5761.2	178	152	317	0	0	0	2.24	2.21	3.54	0.00	0.00	0.00	2.66333333333333	0.001	-11.3790172870942	3.52847806952355e-09	8.18196246994267e-08	-	-
MSTRG.92064.2	12	8	19	30	28	13	2.06	1.65	2.91	32.98	22.30	12.23	2.20666666666667	22.5033333333333	3.3501980967865	3.53633259198976e-09	8.18763732536834e-08	-	-
MSTRG.20251.8	165	168	315	0	0	0	5.18	6.06	8.73	0.00	0.00	0.00	6.65666666666667	0.001	-12.7005842116102	3.588643568762e-09	8.29606731575483e-08	-	-
MSTRG.16710.1	0	0	0	14	12	8	0.00	0.00	0.00	20.49	12.79	10.21	0.001	14.4966666666667	13.8234335876303	3.60058680040527e-09	8.31098861764277e-08	-	-
MSTRG.91777.1	319	283	454	1	0	0	7.29	7.44	9.17	0.14	0.00	0.00	7.96666666666667	0.0466666666666667	-7.41543998081051	3.61753335543194e-09	8.33739574854648e-08	-	-
MSTRG.40331.1	228	137	299	0	0	0	5.33	3.68	6.17	0.00	0.00	0.00	5.06	0.001	-12.3049216695817	3.657039945457e-09	8.41563812372492e-08	-	-
MSTRG.95415.2	177	151	285	0	0	0	12.80	12.53	18.17	0.00	0.00	0.00	14.5	0.001	-13.8237652797897	3.66572094357357e-09	8.42281434409576e-08	-	-
MSTRG.124272.1	6	10	8	19	17	20	0.36	0.68	0.42	7.25	4.67	6.57	0.486666666666667	6.16333333333333	3.66270495052418	3.68688160117375e-09	8.45860018257166e-08	-	-
MSTRG.49237.2	389	269	524	0	2	0	2.94	2.34	3.51	0.00	0.07	0.00	2.93	0.0233333333333333	-6.9723644330858	3.71904577942654e-09	8.51948429532174e-08	-	-
MSTRG.11121.1	189	144	327	0	0	0	4.89	4.29	7.47	0.00	0.00	0.00	5.55	0.001	-12.4382720561248	3.72780220747601e-09	8.52664365945645e-08	-	-
MSTRG.78628.1	222	165	612	0	0	0	3.82	3.27	9.32	0.00	0.00	0.00	5.47	0.001	-12.4173251176799	3.74974773234539e-09	8.56390349369138e-08	-	-
MSTRG.38597.4	214	137	296	0	0	0	6.37	4.68	7.79	0.00	0.00	0.00	6.28	0.001	-12.616548843779	3.81255559214348e-09	8.6942344542525e-08	-	-
MSTRG.5048.1	363	277	423	0	1	0	9.95	8.74	10.25	0.00	0.13	0.00	9.64666666666667	0.0433333333333333	-7.79840948839063	3.87044886376262e-09	8.8129829616682e-08	-	-
MSTRG.98726.1	449	170	302	0	0	0	25.30	11.01	15.05	0.00	0.00	0.00	17.12	0.001	-14.0633950812885	3.87989448087667e-09	8.82122555997516e-08	-	-
MSTRG.107294.2	673	461	214	0	0	0	69.76	55.00	19.61	0.00	0.00	0.00	48.1233333333333	0.001	-15.5544489559145	3.9123434122549e-09	8.88166475987462e-08	-	-
MSTRG.47193.2	400	237	573	0	0	1	44.93	30.66	56.90	0.00	0.00	0.62	44.1633333333333	0.206666666666667	-7.73939954208483	3.93372073968457e-09	8.91682626351852e-08	-	-
MSTRG.81770.1	337	176	305	1	2	2	8.58	5.15	6.87	0.20	0.26	0.32	6.86666666666667	0.26	-4.72302640320833	3.94685239373427e-09	8.93321957338182e-08	-	-
MSTRG.50581.2	324	425	1030	3	9	2	9.51	14.39	26.77	0.56	1.23	0.33	16.89	0.706666666666667	-4.57899565895934	4.04248214918324e-09	9.13570195261877e-08	-	-
MSTRG.75452.2	180	145	288	0	0	0	3.09	2.86	4.36	0.00	0.00	0.00	3.43666666666667	0.001	-11.7467942115343	4.0483793489679e-09	9.13570195261877e-08	-	-
MSTRG.97283.1	0	0	0	21	10	9	0.00	0.00	0.00	22.80	8.23	8.54	0.001	13.19	13.6871569441389	4.1673381307783e-09	9.39015386551265e-08	-	-
MSTRG.116687.2	260	240	212	0	0	0	11.43	12.16	8.24	0.00	0.00	0.00	10.61	0.001	-13.3731370358021	4.19624205859730e-09	9.43071774863461e-08	-	-
MSTRG.106992.1	165	209	263	0	0	0	2.80	4.07	3.94	0.00	0.00	0.00	3.60333333333333	0.001	-11.8151164019009	4.19779669962999e-09	9.43071774863461e-08	-	-
MSTRG.128146.1	0	0	1	10	50	33	0.00	0.00	0.22	14.01	52.01	41.02	0.0733333333333333	35.68	8.92643078200416	4.21566840798414e-09	9.45683719017717e-08	-	-
MSTRG.12084.2	231	133	304	0	0	0	4.57	3.02	5.31	0.00	0.00	0.00	4.3	0.001	-12.0701209444768	4.25593326189412e-09	9.5330386762723e-08	-	-
MSTRG.44913.1	304	152	265	0	0	0	14.49	8.32	11.16	0.00	0.00	0.00	11.3233333333333	0.001	-13.4670110970454	4.27899899383178e-09	9.57054693716408e-08	-	-
MSTRG.77302.1	206	138	269	0	0	0	3.33	2.57	3.85	0.00	0.00	0.00	3.25	0.001	-11.6662240028032	4.30411922223495e-09	9.61253292965806e-08	-	-
MSTRG.49941.1	201	136	289	0	0	0	4.15	3.23	5.28	0.00	0.00	0.00	4.22	0.001	-12.0430272835945	4.32840925139517e-09	9.65254387107889e-08	-	-
MSTRG.67228.1	241	150	243	0	0	0	19.40	13.87	17.27	0.00	0.00	0.00	16.8466666666667	0.001	-14.040175543111	4.3391698503811e-09	9.66231027565743e-08	-	-
MSTRG.123981.3	337	129	421	0	0	0	5.71	2.51	6.32	0.00	0.00	0.00	4.84666666666667	0.001	-12.2427771480858	4.36099940191561e-09	9.69665975679974e-08	-	-
MSTRG.111400.1	2	2	0	46	21	11	0.30	0.34	0.00	42.37	14.16	8.87	0.213333333333333	21.8	6.67507492038545	4.39202320796076e-09	9.75132190834924e-08	-	-
MSTRG.47827.1	190	149	415	0	0	0	3.75	3.39	7.26	0.00	0.00	0.00	4.8	0.001	-12.2288186904959	4.47015013146202e-09	9.91025084781814e-08	-	-
MSTRG.7497.5	263	193	367	2	1	0	3.16	2.66	3.88	0.16	0.06	0.00	3.23333333333333	0.0733333333333333	-5.46240931843719	4.50342266760992e-09	9.96941901066513e-08	-	-
MSTRG.31426.3	160	176	384	0	0	0	1.79	2.28	3.81	0.00	0.00	0.00	2.62666666666667	0.001	-11.3590174136226	4.56567338417161e-09	1.0092471004836e-07	-	-
MSTRG.114205.2	256	137	528	0	0	0	3.21	1.98	5.86	0.00	0.00	0.00	3.68333333333333	0.001	-11.846796248445	4.57336978187627e-09	1.00947471191211e-07	-	-
MSTRG.72961.1	0	0	0	24	7	22	0.00	0.00	0.00	16.64	3.54	13.32	0.001	11.1666666666667	13.4469109743987	4.59212776599834e-09	1.01213971808948e-07	-	-
MSTRG.119552.1	329	245	527	0	0	1	23.53	20.18	33.33	0.00	0.00	0.40	25.68	0.133333333333333	-7.5894638929561	4.67146646465404e-09	1.02813001755511e-07	-	-
MSTRG.114026.2	226	165	221	0	0	0	8.24	6.92	7.12	0.00	0.00	0.00	7.42666666666667	0.001	-12.8584991115062	4.69890210040252e-09	1.03266728017845e-07	-	-
MSTRG.7778.3	795	281	1010	4	11	3	14.99	6.09	16.83	0.43	1.00	0.27	12.6366666666667	0.566666666666667	-4.47897180503295	4.70799650947474e-09	1.03316642241256e-07	-	-
MSTRG.49680.1	663	368	517	0	0	3	14.46	9.23	9.96	0.00	0.00	0.36	11.2166666666667	0.12	-6.54646578805537	4.71711520142463e-09	1.03366944109945e-07	-	-
MSTRG.40258.1	174	175	484	0	0	0	4.87	5.63	11.97	0.00	0.00	0.00	7.49	0.001	-12.8707500033461	4.77483546620378e-09	1.0445652364907e-07	-	-
MSTRG.33973.1	271	130	323	0	0	0	6.66	3.68	7.02	0.00	0.00	0.00	5.78666666666667	0.001	-12.4985168266107	4.7862421977804e-09	1.0445652364907e-07	-	-
MSTRG.112587.1	311	255	572	1	0	0	4.21	3.97	6.84	0.09	0.00	0.00	5.00666666666667	0.03	-7.38274409607196	4.78753318005908e-09	1.0445652364907e-07	-	-
MSTRG.1912.2	386	204	390	1	0	2	19.27	11.73	17.22	0.32	0.00	0.55	16.0733333333333	0.29	-5.7924724397538	4.80221112741699e-09	1.04626015671004e-07	-	-
MSTRG.5502.3	185	167	508	0	0	0	4.51	4.69	10.92	0.00	0.00	0.00	6.70666666666667	0.001	-12.7113801839717	4.83438760203195e-09	1.05086368629418e-07	-	-
MSTRG.37203.1	364	271	406	1	0	0	4.99	4.27	4.92	0.09	0.00	0.00	4.72666666666667	0.03	-7.2997168157972	4.83956947497915e-09	1.05086368629418e-07	-	-
MSTRG.72757.1	337	168	581	3	2	4	6.57	3.77	10.01	0.37	0.18	0.43	6.78333333333333	0.326666666666667	-4.3761032350384	4.84416096310487e-09	1.05086368629418e-07	-	-
MSTRG.123221.4	0	0	0	18	24	6	0.00	0.00	0.00	5.59	5.60	1.53	0.001	4.24	12.0498485494506	4.86532057649903e-09	1.05394397953288e-07	-	-
MSTRG.28744.3	219	154	227	0	0	0	5.77	4.68	5.31	0.00	0.00	0.00	5.25333333333333	0.001	-12.3590174136226	4.89261115379676e-09	1.05834168701129e-07	-	-
MSTRG.113130.1	201	135	268	0	0	0	5.58	4.32	6.57	0.00	0.00	0.00	5.49	0.001	-12.4225904338926	4.90898312338845e-09	1.06036836596787e-07	-	-
MSTRG.75700.1	181	159	452	0	0	0	13.61	13.78	30.03	0.00	0.00	0.00	19.14	0.001	-14.2243032093734	4.96468715615318e-09	1.07087311849674e-07	-	-
MSTRG.51471.1	282	285	489	0	1	0	17.07	19.91	26.22	0.00	0.28	0.00	21.0666666666667	0.0933333333333333	-7.81835392100686	4.98861506958327e-09	1.07450368966757e-07	-	-
MSTRG.96629.1	7	4	2	20	16	22	0.38	0.25	0.09	6.79	3.96	6.52	0.24	5.75666666666667	4.58412736608661	5.00178587003337e-09	1.07581025062564e-07	-	-
MSTRG.53557.1	333	261	418	1	0	1	3.17	2.86	3.51	0.06	0.00	0.05	3.18	0.0366666666666667	-6.43841383736821	5.01712166625751e-09	1.07757810312725e-07	-	-
MSTRG.30033.1	201	132	292	0	0	0	7.87	5.95	10.11	0.00	0.00	0.00	7.97666666666667	0.001	-12.9615702757047	5.04388916097532e-09	1.08179277160748e-07	-	-
MSTRG.103902.2	556	275	483	3	0	0	72.75	41.52	55.94	2.49	0.24	0.00	56.7366666666667	0.91	-5.96227103785443	5.09597197614002e-09	1.0914173643948e-07	-	-
MSTRG.64970.1	158	200	261	0	0	0	2.71	3.96	3.97	0.00	0.00	0.00	3.54666666666667	0.001	-11.7922480296674	5.14396305880636e-09	1.09955925816001e-07	-	-
MSTRG.92832.1	456	372	405	0	2	0	47.91	44.97	37.64	0.00	0.97	0.00	43.5066666666667	0.323333333333333	-7.07207042990474	5.15454078667824e-09	1.09955925816001e-07	-	-
MSTRG.67403.1	0	0	0	10	13	9	0.00	0.00	0.00	11.61	10.78	8.97	0.001	10.4533333333333	13.3516754382814	5.15577250887338e-09	1.09955925816001e-07	-	-
MSTRG.85702.13	210	134	261	0	0	0	14.19	10.40	15.59	0.00	0.00	0.00	13.3933333333333	0.001	-13.7092274428995	5.28008424525758e-09	1.12448713982687e-07	-	-
MSTRG.109356.1	339	247	439	0	0	1	2.46	2.07	2.82	0.00	0.00	0.04	2.45	0.0133333333333333	-7.52160043972373	5.3102239539554e-09	1.1293175717808e-07	-	-
MSTRG.61080.12	209	151	225	0	0	0	7.42	6.17	7.06	0.00	0.00	0.00	6.88333333333333	0.001	-12.748891660473	5.31788018356374e-09	1.12935963169035e-07	-	-
MSTRG.45998.2	217	128	320	0	0	0	8.34	5.66	10.87	0.00	0.00	0.00	8.29	0.001	-13.0171563863831	5.37364822809495e-09	1.13937851516223e-07	-	-
MSTRG.105703.5	211	155	221	0	0	0	13.73	11.62	12.72	0.00	0.00	0.00	12.69	0.001	-13.6314044487285	5.38010591956807e-09	1.13937851516223e-07	-	-
MSTRG.106812.1	229	160	219	0	0	0	15.38	12.39	13.03	0.00	0.00	0.00	13.6	0.001	-13.7313190310251	5.39496940599918e-09	1.14093054114022e-07	-	-
MSTRG.90960.1	265	135	274	0	0	0	6.57	3.85	6.01	0.00	0.00	0.00	5.47666666666667	0.001	-12.4190823591163	5.422880447847e-09	1.14523369234727e-07	-	-
MSTRG.51080.4	500	256	684	5	0	3	3.66	2.16	4.43	0.23	0.00	0.12	3.41666666666667	0.116666666666667	-4.87212517744784	5.44055463747427e-09	1.14736599332361e-07	-	-
MSTRG.11208.1	0	0	0	26	10	9	0.00	0.00	0.00	4.68	1.31	1.41	0.001	2.46666666666667	11.2683470546825	5.56384986806026e-09	1.1717359485698e-07	-	-
MSTRG.123554.1	199	146	228	0	0	0	22.86	19.32	23.12	0.00	0.00	0.00	21.7666666666667	0.001	-14.4098328706	5.59154649161656e-09	1.17593329133414e-07	-	-
MSTRG.65942.1	204	168	212	0	0	0	22.88	21.69	21.02	0.00	0.00	0.00	21.8633333333333	0.001	-14.416225753883	5.67821269143024e-09	1.192503419884e-07	-	-
MSTRG.42124.1	171	181	226	0	0	0	3.90	4.75	4.56	0.00	0.00	0.00	4.40333333333333	0.001	-12.104380345413	5.68611682500018e-09	1.19250943163646e-07	-	-
MSTRG.76508.2	415	299	376	0	1	1	2.50	2.08	2.01	0.00	0.03	0.05	2.19666666666667	0.0266666666666667	-6.36413465500805	5.74303254055632e-09	1.20278006540946e-07	-	-
MSTRG.79037.1	161	156	246	0	0	0	10.41	11.61	14.06	0.00	0.00	0.00	12.0266666666667	0.001	-13.5539492174216	5.75779685799948e-09	1.20420663016337e-07	-	-
MSTRG.33875.2	231	230	455	6	6	7	4.41	5.07	7.70	0.68	0.53	0.72	5.72666666666667	0.643333333333333	-3.15405728387038	5.95979219341037e-09	1.2447334261051e-07	-	-
MSTRG.26493.4	164	168	230	0	0	0	7.45	8.80	9.27	0.00	0.00	0.00	8.50666666666667	0.001	-13.0543782079311	6.09345580819577e-09	1.27085266154859e-07	-	-
MSTRG.86040.1	172	148	231	0	0	0	5.36	5.31	6.36	0.00	0.00	0.00	5.67666666666667	0.001	-12.4708283138448	6.10413866541916e-09	1.27085266154859e-07	-	-
MSTRG.81022.1	239	149	226	0	0	0	24.01	17.17	20.09	0.00	0.00	0.00	20.4233333333333	0.001	-14.3179307301435	6.11002996702797e-09	1.27085266154859e-07	-	-
MSTRG.15657.1	242	160	216	0	0	0	16.69	12.71	13.16	0.00	0.00	0.00	14.1866666666667	0.001	-13.7922480296674	6.13158431030143e-09	1.27306354879486e-07	-	-
MSTRG.47261.1	179	133	300	0	0	0	11.49	9.82	17.02	0.00	0.00	0.00	12.7766666666667	0.001	-13.6412238769667	6.13747451208725e-09	1.27306354879486e-07	-	-
MSTRG.16232.1	312	208	384	2	7	2	6.99	5.36	7.61	0.28	0.72	0.25	6.65333333333333	0.416666666666667	-3.99711172067517	6.20952142096858e-09	1.28557532061337e-07	-	-
MSTRG.39474.1	220	125	307	0	0	0	5.13	3.36	6.33	0.00	0.00	0.00	4.94	0.001	-12.270295326472	6.21477436724997e-09	1.28557532061337e-07	-	-
MSTRG.67015.1	200	133	247	0	0	0	13.04	9.99	14.24	0.00	0.00	0.00	12.4233333333333	0.001	-13.6007646978951	6.25421076650835e-09	1.29196806857394e-07	-	-
MSTRG.35333.2	0	0	0	13	13	7	0.00	0.00	0.00	11.63	8.52	5.47	0.001	8.54	13.0600203545079	6.32846327498769e-09	1.30543741543538e-07	-	-
MSTRG.102457.1	0	0	0	18	10	8	0.00	0.00	0.00	14.90	6.11	5.62	0.001	8.87666666666667	13.1158023073768	6.33665632244752e-09	1.30543741543538e-07	-	-
MSTRG.4863.1	183	132	259	0	0	0	3.05	2.53	3.81	0.00	0.00	0.00	3.13	0.001	-11.61194694182	6.38115346289807e-09	1.31133130836963e-07	-	-
MSTRG.71829.3	276	123	342	0	0	0	13.28	6.84	14.56	0.00	0.00	0.00	11.56	0.001	-13.496853777388	6.38258601418846e-09	1.31133130836963e-07	-	-
MSTRG.58587.7	246	124	418	0	0	0	14.11	8.20	21.21	0.00	0.00	0.00	14.5066666666667	0.001	-13.8244284354165	6.44152377759508e-09	1.31835164539264e-07	-	-
MSTRG.123481.1	169	136	282	0	0	0	3.91	3.63	5.79	0.00	0.00	0.00	4.44333333333333	0.001	-12.1174266592552	6.44235776449102e-09	1.31835164539264e-07	-	-
MSTRG.66071.1	277	167	217	0	0	0	16.32	11.31	11.28	0.00	0.00	0.00	12.97	0.001	-13.6628908591391	6.44287556195057e-09	1.31835164539264e-07	-	-
MSTRG.31522.3	226	149	287	2	2	1	4.79	3.64	5.38	0.27	0.20	0.12	4.60333333333333	0.196666666666667	-4.54885455489621	6.48984505451806e-09	1.32617049683553e-07	-	-
MSTRG.29453.2	383	241	940	0	1	0	12.64	9.15	27.45	0.00	0.20	0.00	16.4133333333333	0.0666666666666667	-7.94368695159709	6.49987751561618e-09	1.32643053020836e-07	-	-
MSTRG.30721.12	350	177	339	4	4	1	4.20	2.45	3.59	0.30	0.22	0.07	3.41333333333333	0.196666666666667	-4.11735695063815	6.51242897156571e-09	1.32720322324964e-07	-	-
MSTRG.124735.1	162	172	228	0	0	0	1.36	1.67	1.70	0.00	0.00	0.00	1.57666666666667	0.001	-10.6226619675056	6.5690883788263e-09	1.33695075580898e-07	-	-
MSTRG.82773.3	212	128	263	0	0	0	7.60	5.27	8.32	0.00	0.00	0.00	7.06333333333333	0.001	-12.7861334665384	6.61091746122224e-09	1.34365788185003e-07	-	-
MSTRG.44882.2	210	192	202	0	0	0	5.01	5.27	4.26	0.00	0.00	0.00	4.84666666666667	0.001	-12.2427771480858	6.68053099487961e-09	1.35598659952369e-07	-	-
MSTRG.113260.2	212	206	986	0	0	0	6.43	7.20	26.47	0.00	0.00	0.00	13.3666666666667	0.001	-13.7063521155085	6.76587285285594e-09	1.37147050519337e-07	-	-
MSTRG.35419.4	206	135	451	0	0	0	5.51	4.16	10.66	0.00	0.00	0.00	6.77666666666667	0.001	-12.7263600940109	6.78911540876295e-09	1.37434205239958e-07	-	-
MSTRG.86192.1	338	231	452	0	1	1	16.94	13.33	20.03	0.00	0.23	0.28	16.7666666666667	0.17	-6.6239173427214	6.82430858474681e-09	1.37764232978119e-07	-	-
MSTRG.19298.3	0	0	4	35	15	41	0.00	0.00	0.60	38.04	12.37	39.38	0.2	29.93	7.22544846861074	6.82943217992092e-09	1.37764232978119e-07	-	-
MSTRG.61084.1	532	194	679	0	2	3	21.73	9.12	24.52	0.00	0.38	0.68	18.4566666666667	0.353333333333333	-5.7069683519672	6.83271291550439e-09	1.37764232978119e-07	-	-
MSTRG.17327.3	211	170	204	0	0	0	8.87	8.20	7.58	0.00	0.00	0.00	8.21666666666667	0.001	-13.0043375254315	6.8434152781409e-09	1.37796534762779e-07	-	-
MSTRG.26588.1	282	251	496	0	1	0	5.16	5.29	8.03	0.00	0.08	0.00	6.16	0.0266666666666667	-7.85174904141606	6.88558181630959e-09	1.3846146064085e-07	-	-
MSTRG.112455.1	0	6	4	21	40	29	0.00	1.13	0.58	21.72	30.20	26.19	0.57	26.0366666666667	5.51343903039527	6.90180313262641e-09	1.38603584926033e-07	-	-
MSTRG.103971.3	186	129	260	0	0	0	14.30	11.45	17.70	0.00	0.00	0.00	14.4833333333333	0.001	-13.822106055868	6.9195833715033e-09	1.38776597895766e-07	-	-
MSTRG.79053.2	169	142	232	0	0	0	11.09	10.72	13.44	0.00	0.00	0.00	11.75	0.001	-13.5203731363397	6.93599014710275e-09	1.38921643925172e-07	-	-
MSTRG.19253.2	0	0	1	14	15	18	0.00	0.00	0.07	6.75	5.42	7.65	0.0233333333333333	6.60666666666667	8.14538632512889	7.05707550181638e-09	1.41160154885738e-07	-	-
MSTRG.12748.2	0	0	0	36	18	6	0.00	0.00	0.00	32.31	11.80	4.37	0.001	16.16	13.9801395776392	7.10767806086922e-09	1.41744711418007e-07	-	-
MSTRG.9278.1	3	0	0	24	17	30	0.09	0.00	0.00	4.77	2.47	5.21	0.03	4.15	7.11200502551313	7.11201910191423e-09	1.41744711418007e-07	-	-
MSTRG.30725.4	245	166	207	0	0	0	3.18	2.48	2.38	0.00	0.00	0.00	2.68	0.001	-11.3880172853451	7.11546358671054e-09	1.41744711418007e-07	-	-
MSTRG.74220.1	708	333	622	4	0	0	13.47	7.29	10.46	0.48	0.00	0.00	10.4066666666667	0.16	-6.02329232125676	7.12374358665324e-09	1.41744711418007e-07	-	-
MSTRG.108549.8	238	196	361	1	0	2	6.52	6.18	8.74	0.17	0.00	0.30	7.14666666666667	0.156666666666667	-5.51150033878013	7.18489468408626e-09	1.42759505947652e-07	-	-
MSTRG.114002.1	1512	141	805	0	0	0	55.00	5.91	25.90	0.00	0.00	0.00	28.9366666666667	0.001	-14.8206111210306	7.19360078180283e-09	1.42759505947652e-07	-	-
MSTRG.97224.1	324	226	482	1	0	0	2.01	1.62	2.65	0.04	0.00	0.00	2.09333333333333	0.0133333333333333	-7.29462074889163	7.24189755297476e-09	1.4352985961668e-07	-	-
MSTRG.94335.1	169	166	214	0	0	0	11.10	12.54	12.41	0.00	0.00	0.00	12.0166666666667	0.001	-13.5527491382944	7.40888920360479e-09	1.46647582118933e-07	-	-
MSTRG.36367.5	167	134	303	0	0	0	2.88	2.65	4.60	0.00	0.00	0.00	3.37666666666667	0.001	-11.7213840529673	7.44612493691898e-09	1.47192198165571e-07	-	-
MSTRG.100043.1	191	149	211	0	0	0	21.20	19.05	20.69	0.00	0.00	0.00	20.3133333333333	0.001	-14.3101393788527	7.45620269848679e-09	1.47199245450439e-07	-	-
MSTRG.64970.2	267	479	489	0	4	2	12.09	24.97	19.58	0.00	0.74	0.54	18.88	0.426666666666667	-5.467605550083	7.53259320201004e-09	1.4841073298295e-07	-	-
MSTRG.55361.1	205	135	469	0	0	0	2.01	1.52	4.06	0.00	0.00	0.00	2.53	0.001	-11.3049216695817	7.54276170844431e-09	1.4841073298295e-07	-	-
MSTRG.42220.2	181	127	269	0	0	0	1.95	1.58	2.57	0.00	0.00	0.00	2.03333333333333	0.001	-10.9896310266165	7.54697294920562e-09	1.4841073298295e-07	-	-
MSTRG.35352.1	0	1	1	9	54	29	0.00	0.07	0.06	3.65	15.98	10.26	0.0433333333333333	9.96333333333333	7.845007463537	7.59886945564624e-09	1.49237459529696e-07	-	-
MSTRG.111162.1	192	183	201	0	0	0	36.64	40.23	33.81	0.00	0.00	0.00	36.8933333333333	0.001	-15.1710725227762	7.74993887759442e-09	1.52007220834889e-07	-	-
MSTRG.57895.5	214	153	207	0	0	0	28.29	23.29	24.11	0.00	0.00	0.00	25.23	0.001	-14.6228525858637	7.77330662598225e-09	1.5226831685721e-07	-	-
MSTRG.127456.1	2	0	0	30	23	11	0.22	0.00	0.00	21.26	11.55	6.84	0.0733333333333333	13.2166666666667	7.49367353195405	7.98074605603425e-09	1.56055644806223e-07	-	-
MSTRG.77086.1	215	131	235	0	0	0	7.45	5.23	7.20	0.00	0.00	0.00	6.62666666666667	0.001	-12.6940676357285	7.98726223252035e-09	1.56055644806223e-07	-	-
MSTRG.65272.4	1686	276	365	0	0	0	158.64	29.94	30.41	0.00	0.00	0.00	72.9966666666667	0.001	-16.1555429655521	8.15831366668605e-09	1.59133643256145e-07	-	-
MSTRG.50289.3	166	139	226	0	0	0	3.66	3.53	4.40	0.00	0.00	0.00	3.86333333333333	0.001	-11.9156304451727	8.16581962818811e-09	1.59133643256145e-07	-	-
MSTRG.50064.5	203	127	408	0	0	0	3.60	2.59	6.39	0.00	0.00	0.00	4.19333333333333	0.001	-12.0338818010455	8.22186435383794e-09	1.60019884377653e-07	-	-
MSTRG.50581.1	221	122	271	0	0	0	6.00	3.80	6.49	0.00	0.00	0.00	5.43	0.001	-12.4067364826917	8.26109898718561e-09	1.60577099953741e-07	-	-
MSTRG.6839.1	326	255	483	0	0	2	10.93	9.84	14.31	0.00	0.00	0.37	11.6933333333333	0.123333333333333	-6.56697966681578	8.32191951320036e-09	1.61551929831897e-07	-	-
MSTRG.65478.1	459	762	208	0	0	0	4.13	7.88	1.65	0.02	0.01	0.02	4.55333333333333	0.0166666666666667	-8.09381367340272	8.34026150233962e-09	1.61700690996705e-07	-	-
MSTRG.1857.1	314	225	582	0	1	0	8.91	7.35	14.59	0.00	0.13	0.00	10.2833333333333	0.0433333333333333	-7.89061505589568	8.35581302849862e-09	1.61795039485327e-07	-	-
MSTRG.599.1	192	122	305	0	0	0	12.73	9.32	17.89	0.00	0.00	0.00	13.3133333333333	0.001	-13.7005842116102	8.38900830407349e-09	1.62230349604446e-07	-	-
MSTRG.73426.1	238	231	192	0	0	0	15.18	16.97	10.83	0.00	0.00	0.00	14.3266666666667	0.001	-13.806415361594	8.43710909137881e-09	1.62952430945992e-07	-	-
MSTRG.91552.2	193	134	443	0	0	0	7.44	5.94	15.05	0.00	0.00	0.00	9.47666666666667	0.001	-13.2101639778437	8.53844949685974e-09	1.64699620740701e-07	-	-
MSTRG.4559.6	158	134	258	0	0	0	4.22	4.12	6.11	0.00	0.00	0.00	4.81666666666667	0.001	-12.2338193715542	8.60073033623524e-09	1.6568989663012e-07	-	-
MSTRG.14580.4	290	191	197	0	0	0	31.34	23.78	18.86	0.00	0.00	0.00	24.66	0.001	-14.5898851792902	8.63975131629946e-09	1.66230132695561e-07	-	-
MSTRG.124756.1	146	149	286	0	0	0	1.95	2.29	3.38	0.00	0.00	0.00	2.54	0.001	-11.3106127816595	8.76389408948176e-09	1.68363430059065e-07	-	-
MSTRG.33228.1	1955	195	562	0	0	0	116.22	13.32	29.55	0.00	0.00	0.00	53.03	0.001	-15.6945211280281	8.7728666171313e-09	1.68363430059065e-07	-	-
MSTRG.23496.1	0	0	0	13	8	11	0.00	0.00	0.00	20.36	9.24	15.21	0.001	14.9366666666667	13.8665706053187	8.9080300002119e-09	1.70741000333175e-07	-	-
MSTRG.115304.1	154	136	258	0	0	0	2.13	2.17	3.15	0.00	0.00	0.00	2.48333333333333	0.001	-11.2780622095157	8.94897185746103e-09	1.71308889842826e-07	-	-
MSTRG.43908.1	167	135	224	0	0	0	29.11	27.03	34.61	0.00	0.00	0.00	30.25	0.001	-14.8846475219367	8.96634925748869e-09	1.71424823809209e-07	-	-
MSTRG.28981.9	331	251	469	0	0	2	7.82	6.82	9.79	0.00	0.00	0.26	8.14333333333333	0.0866666666666667	-6.55399843012616	8.98888270978534e-09	1.71638918022156e-07	-	-
MSTRG.99383.1	291	168	207	0	0	0	4.09	2.72	2.57	0.00	0.00	0.00	3.12666666666667	0.001	-11.6104097066816	9.04949270819661e-09	1.72578612830621e-07	-	-
MSTRG.109637.1	2	1	0	12	20	12	0.41	0.24	0.00	15.67	18.59	13.30	0.216666666666667	15.8533333333333	6.1931651867172	9.0990121262492e-09	1.73304706434799e-07	-	-
MSTRG.28981.2	304	223	446	0	1	0	2.07	1.75	2.69	0.00	0.03	0.00	2.17	0.01	-7.76155123244448	9.13375381955093e-09	1.73747864743267e-07	-	-
MSTRG.53533.1	352	220	425	0	0	1	11.73	8.45	12.53	0.00	0.00	0.19	10.9033333333333	0.0633333333333333	-7.42758853063919	9.26022886141925e-09	1.75932729510176e-07	-	-
MSTRG.16079.1	206	120	364	0	0	0	1.69	1.13	2.64	0.00	0.00	0.00	1.82	0.001	-10.8297227350861	9.28910314102981e-09	1.76260150077034e-07	-	-
MSTRG.10303.1	193	127	402	0	0	0	1.43	1.08	2.63	0.00	0.00	0.00	1.71333333333333	0.001	-10.7425901433601	9.31582336240424e-09	1.76545929103285e-07	-	-
MSTRG.120518.2	192	122	348	0	0	0	2.29	1.67	3.67	0.00	0.00	0.00	2.54333333333333	0.001	-11.3125048410007	9.37193037450699e-09	1.77387212163481e-07	-	-
MSTRG.67979.1	0	0	0	12	9	9	0.00	0.00	0.00	12.97	6.93	8.29	0.001	9.39666666666667	13.1979333567366	9.42815754438224e-09	1.78226587279134e-07	-	-
MSTRG.91045.1	194	131	220	0	0	0	11.19	8.70	11.22	0.00	0.00	0.00	10.37	0.001	-13.3401282737006	9.43981792351508e-09	1.78226587279134e-07	-	-
MSTRG.50897.2	202	121	254	0	0	0	25.38	17.48	28.27	0.00	0.00	0.00	23.71	0.001	-14.5332080423694	9.51373618013185e-09	1.79398497185002e-07	-	-
MSTRG.103901.1	180	122	305	0	0	0	13.62	10.67	20.38	0.00	0.00	0.00	14.89	0.001	-13.8620561334695	9.59451286443315e-09	1.80696658946824e-07	-	-
MSTRG.20518.1	138	166	285	0	0	0	4.63	6.41	8.43	0.00	0.00	0.00	6.49	0.001	-12.6640027628865	9.72152690866003e-09	1.82861317330348e-07	-	-
MSTRG.33390.1	225	187	271	5	3	1	1.80	1.72	1.92	0.25	0.11	0.04	1.81333333333333	0.133333333333333	-3.76553474636298	9.73482635740487e-09	1.82884293677202e-07	-	-
MSTRG.73595.1	5	0	2	17	107	30	0.13	0.00	0.06	3.19	14.32	4.72	0.0633333333333333	7.41	6.8703647195834	9.75868264839175e-09	1.83105294500555e-07	-	-
MSTRG.17442.1	262	165	1084	0	0	0	8.99	6.52	32.90	0.00	0.00	0.00	16.1366666666667	0.001	-13.9780549730271	9.80801464393729e-09	1.83803165517944e-07	-	-
MSTRG.92633.1	205	288	209	0	0	0	13.31	21.55	12.03	0.00	0.00	0.00	15.63	0.001	-13.932030157887	9.82682220903995e-09	1.83927987502204e-07	-	-
MSTRG.83567.1	187	123	240	0	0	0	15.22	11.58	17.34	0.00	0.00	0.00	14.7133333333333	0.001	-13.8448365084458	9.85869674256769e-09	1.84296772933284e-07	-	-
MSTRG.109813.1	308	218	555	0	1	0	18.80	15.30	29.96	0.00	0.28	0.00	21.3533333333333	0.0933333333333333	-7.83785316071708	9.87658862737309e-09	1.84403581992211e-07	-	-
MSTRG.50328.1	147	178	229	0	0	0	2.00	2.79	2.76	0.00	0.00	0.00	2.51666666666667	0.001	-11.2972984283786	9.94985351526398e-09	1.85542711734147e-07	-	-
MSTRG.30238.1	158	133	230	0	0	0	1.58	1.53	2.03	0.00	0.00	0.00	1.71333333333333	0.001	-10.7425901433601	9.98908917122135e-09	1.86045249976179e-07	-	-
MSTRG.22491.2	218	180	189	0	0	0	36.63	34.91	28.00	0.00	0.00	0.00	33.18	0.001	-15.0180262658432	1.0024309641443e-08	1.86471863133575e-07	-	-
MSTRG.81387.1	298	170	203	0	0	0	12.58	8.25	7.58	0.00	0.00	0.00	9.47	0.001	-13.2091487103557	1.02058078712542e-08	1.89422353765818e-07	-	-
MSTRG.40088.3	148	151	359	0	0	0	3.35	3.95	7.19	0.00	0.00	0.00	4.83	0.001	-12.2378074737231	1.02079408712791e-08	1.89422353765818e-07	-	-
MSTRG.102335.2	220	181	188	0	0	0	6.75	6.38	5.09	0.00	0.00	0.00	6.07333333333333	0.001	-12.5682728379683	1.02916080125614e-08	1.90741160986788e-07	-	-
MSTRG.17629.1	310	140	240	0	0	0	18.86	9.82	12.93	0.00	0.00	0.00	13.87	0.001	-13.759680167211	1.03142441143288e-08	1.90926998018541e-07	-	-
MSTRG.88382.1	175	124	235	0	0	0	2.30	1.88	2.75	0.00	0.00	0.00	2.31	0.001	-11.1736771363034	1.03734334671201e-08	1.91788192379893e-07	-	-
MSTRG.86601.3	278	266	281	0	3	1	6.76	7.47	6.06	0.00	0.34	0.13	6.76333333333333	0.156666666666667	-5.43196429807902	1.06440287143913e-08	1.96551076577211e-07	-	-
MSTRG.26001.1	198	116	301	0	0	0	11.97	8.06	16.06	0.00	0.00	0.00	12.03	0.001	-13.5543490220634	1.06897633324143e-08	1.97155172203919e-07	-	-
MSTRG.100749.3	1013	790	770	2	14	8	17.51	15.73	11.78	0.21	1.12	0.72	15.0066666666667	0.683333333333333	-4.45687024194871	1.08504385248552e-08	1.99875109663452e-07	-	-
MSTRG.112120.2	152	131	245	0	0	0	13.25	13.12	18.90	0.00	0.00	0.00	15.09	0.001	-13.881305185414	1.08797839010464e-08	2.00172160181829e-07	-	-
MSTRG.52118.1	313	222	396	0	1	0	7.37	6.02	8.24	0.00	0.11	0.00	7.21	0.0366666666666667	-7.61938633132468	1.09684193302443e-08	2.01558016381747e-07	-	-
MSTRG.118254.1	33	32	34	52	34	62	2.09	2.32	1.90	20.85	9.95	21.71	2.10333333333333	17.5033333333333	3.05688028534569	1.11108767642595e-08	2.03928358744749e-07	-	-
MSTRG.47025.1	271	170	194	0	0	0	2.14	1.54	1.35	0.00	0.00	0.00	1.67666666666667	0.001	-10.7113801839717	1.11934492983113e-08	2.05195168613838e-07	-	-
MSTRG.107440.4	199	115	290	0	0	0	20.54	13.63	26.47	0.00	0.00	0.00	20.2133333333333	0.001	-14.3030196323373	1.12167539291093e-08	2.05294340390745e-07	-	-
MSTRG.99671.1	201	117	257	0	0	0	3.29	2.21	3.72	0.00	0.00	0.00	3.07333333333333	0.001	-11.5855885345955	1.12259750259897e-08	2.05294340390745e-07	-	-
MSTRG.23334.2	182	127	216	0	0	0	8.18	6.56	8.56	0.00	0.00	0.00	7.76666666666667	0.001	-12.9230798337078	1.13328809569387e-08	2.06509727346253e-07	-	-
MSTRG.87261.1	0	0	0	15	7	20	0.00	0.00	0.00	10.60	3.61	12.34	0.001	8.85	13.1114617398577	1.13342614545083e-08	2.06509727346253e-07	-	-
MSTRG.85738.5	432	200	511	0	1	0	2.94	1.57	3.08	0.00	0.03	0.00	2.53	0.01	-7.98299357469431	1.13426903902153e-08	2.06509727346253e-07	-	-
MSTRG.75153.1	515	125	396	0	0	0	5.42	1.52	3.68	0.00	0.00	0.00	3.54	0.001	-11.7895336449704	1.13469880565369e-08	2.06509727346253e-07	-	-
MSTRG.108393.2	349	258	743	0	0	2	2.25	1.92	4.24	0.00	0.00	0.07	2.80333333333333	0.0233333333333333	-6.90860706819754	1.14616756674523e-08	2.08252106780188e-07	-	-
MSTRG.5282.2	464	196	558	0	1	0	61.41	29.81	65.29	0.00	0.62	0.00	52.17	0.206666666666667	-7.97977090836202	1.14786246244592e-08	2.08252106780188e-07	-	-
MSTRG.116069.3	361	141	254	0	0	0	49.13	22.12	30.61	0.00	0.00	0.00	33.9533333333333	0.001	-15.0512655960637	1.148398554758e-08	2.08252106780188e-07	-	-
MSTRG.64902.4	604	469	303	0	1	0	22.43	20.03	9.96	0.00	0.17	0.00	17.4733333333333	0.0566666666666667	-8.26843879707807	1.15151755310381e-08	2.08567928099257e-07	-	-
MSTRG.122572.1	416	194	598	0	0	1	4.24	2.28	5.39	0.00	0.00	0.06	3.97	0.02	-7.63299519714296	1.16799770656947e-08	2.11143210805211e-07	-	-
MSTRG.40112.2	164	214	209	0	0	0	6.78	10.18	7.64	0.00	0.00	0.00	8.2	0.001	-13.0014081943928	1.16852470383547e-08	2.11143210805211e-07	-	-
MSTRG.83992.3	508	222	635	0	2	0	6.13	3.08	6.77	0.00	0.11	0.00	5.32666666666667	0.0366666666666667	-7.18262007429068	1.19583508467062e-08	2.15820439238172e-07	-	-
MSTRG.48093.1	173	142	197	0	0	0	12.00	11.37	12.06	0.00	0.00	0.00	11.81	0.001	-13.5277213442845	1.2040662065386e-08	2.17047267850089e-07	-	-
MSTRG.56630.3	354	205	441	1	0	0	4.50	3.01	4.97	0.08	0.00	0.00	4.16	0.0266666666666667	-7.28540221886225	1.21281432634435e-08	2.18364263133248e-07	-	-
MSTRG.54858.13	249	245	436	0	3	0	2.05	2.32	3.17	0.00	0.11	0.00	2.51333333333333	0.0366666666666667	-6.09898909463136	1.22448005152376e-08	2.20202814016303e-07	-	-
MSTRG.11414.1	600	213	500	0	1	0	45.35	18.51	33.43	0.00	0.35	0.00	32.43	0.116666666666667	-8.11879279223199	1.23004654932881e-08	2.20941457294625e-07	-	-
MSTRG.50291.1	169	121	318	0	0	0	13.01	10.69	21.66	0.00	0.00	0.00	15.12	0.001	-13.8841705191084	1.24516551021584e-08	2.2335611231777e-07	-	-
MSTRG.36603.1	128	244	360	0	0	0	5.48	12.01	13.63	0.00	0.00	0.00	10.3733333333333	0.001	-13.3405919391524	1.24643980259223e-08	2.2335611231777e-07	-	-
MSTRG.92477.1	674	579	168	0	0	0	8.05	7.96	1.78	0.00	0.00	0.00	5.93	0.001	-12.5338163894334	1.25880929134759e-08	2.25267360415838e-07	-	-
MSTRG.75325.2	193	122	221	0	0	0	26.71	19.40	27.09	0.00	0.00	0.00	24.4	0.001	-14.5745935273376	1.26008092902004e-08	2.25267360415838e-07	-	-
MSTRG.74499.1	185	118	351	0	0	0	19.86	14.50	33.24	0.00	0.00	0.00	22.5333333333333	0.001	-14.4597731253358	1.26177062708909e-08	2.25303429662535e-07	-	-
MSTRG.4890.3	0	0	0	14	8	9	0.00	0.00	0.00	11.98	5.13	6.64	0.001	7.91666666666667	12.9506773922719	1.27531330407952e-08	2.27453404598022e-07	-	-
MSTRG.42176.2	181	162	187	0	0	0	4.63	4.79	4.25	0.00	0.00	0.00	4.55666666666667	0.001	-12.1537631217723	1.28492742676716e-08	2.28898483483627e-07	-	-
MSTRG.21941.11	192	130	204	0	0	0	4.46	3.48	4.20	0.00	0.00	0.00	4.04666666666667	0.001	-11.9825183004219	1.29134925316415e-08	2.29772155010712e-07	-	-
MSTRG.119247.8	205	123	476	0	0	0	9.52	6.56	19.54	0.00	0.00	0.00	11.8733333333333	0.001	-13.5354373952678	1.31005241583707e-08	2.32826451650293e-07	-	-
MSTRG.9163.1	237	111	294	0	0	0	11.72	6.31	12.83	0.00	0.00	0.00	10.2866666666667	0.001	-13.3284879407369	1.32649612327892e-08	2.35448041195253e-07	-	-
MSTRG.67705.2	183	115	318	0	0	0	12.35	8.89	18.90	0.00	0.00	0.00	13.38	0.001	-13.7077904955288	1.32791326892581e-08	2.35448041195253e-07	-	-
MSTRG.23417.1	388	259	220	2	2	2	2.98	2.29	1.50	0.10	0.07	0.09	2.25666666666667	0.0866666666666667	-4.70257230543391	1.34164342837636e-08	2.37504191098031e-07	-	-
MSTRG.98123.1	411	426	316	1	1	0	2.41	2.88	1.64	0.04	0.03	0.00	2.31	0.0233333333333333	-6.62935662007961	1.34264686025568e-08	2.37504191098031e-07	-	-
MSTRG.31426.5	132	181	256	0	0	0	1.03	1.63	1.77	0.00	0.00	0.00	1.47666666666667	0.001	-10.5281284827212	1.34822340299321e-08	2.38212354353829e-07	-	-
MSTRG.105464.4	201	115	383	0	0	0	1.54	1.02	2.59	0.00	0.00	0.00	1.71666666666667	0.001	-10.7453942162368	1.35177671606643e-08	2.38561806930977e-07	-	-
MSTRG.203.18	409	336	704	0	6	4	9.28	8.78	14.13	0.00	0.59	0.56	10.73	0.383333333333333	-4.8069068105333	1.36447382926422e-08	2.40522266853536e-07	-	-
MSTRG.98939.2	129	174	292	0	0	0	12.95	20.13	25.92	0.00	0.00	0.00	19.6666666666667	0.001	-14.2634648333028	1.36838512459762e-08	2.40931250658805e-07	-	-
MSTRG.43768.1	176	149	188	0	0	0	2.84	2.76	2.68	0.00	0.00	0.00	2.76	0.001	-11.4304525516655	1.3794715644873e-08	2.42601143199382e-07	-	-
MSTRG.4832.1	159	119	247	0	0	0	2.76	2.38	3.79	0.00	0.00	0.00	2.97666666666667	0.001	-11.5394819592874	1.39146165740289e-08	2.43900101054961e-07	-	-
MSTRG.39282.1	205	137	195	0	0	0	3.10	2.37	2.60	0.00	0.00	0.00	2.69	0.001	-11.393390457444	1.39311984740376e-08	2.43900101054961e-07	-	-
MSTRG.107175.1	4	0	0	49	26	21	0.36	0.00	0.00	27.60	10.69	10.33	0.12	16.2066666666667	7.07740917658642	1.39327194159703e-08	2.43900101054961e-07	-	-
MSTRG.18353.2	249	162	503	2	2	0	4.46	3.34	7.95	0.23	0.17	0.00	5.25	0.133333333333333	-5.29920801838728	1.39330066974337e-08	2.43900101054961e-07	-	-
MSTRG.15118.1	252	121	239	0	0	0	37.82	20.90	31.75	0.00	0.00	0.00	30.1566666666667	0.001	-14.8801893502901	1.39827705407953e-08	2.44488581441943e-07	-	-
MSTRG.67062.1	165	139	194	0	0	0	2.25	2.18	2.34	0.00	0.00	0.00	2.25666666666667	0.001	-11.1399776177412	1.40795804214421e-08	2.458973549498e-07	-	-
MSTRG.83830.1	0	0	0	21	6	17	0.00	0.00	0.00	13.92	2.84	9.40	0.001	8.72	13.0901124196643	1.43372531178529e-08	2.50109086072038e-07	-	-
MSTRG.539.1	177	125	205	0	0	0	3.33	2.71	3.41	0.00	0.00	0.00	3.15	0.001	-11.6211361132746	1.43755636860045e-08	2.50488820867065e-07	-	-
MSTRG.105855.1	139	183	488	0	0	0	5.59	8.46	17.34	0.00	0.00	0.00	10.4633333333333	0.001	-13.3530549077483	1.44960997578202e-08	2.5229878452059e-07	-	-
MSTRG.21427.1	305	226	796	1	0	3	22.73	19.39	52.45	0.47	0.00	1.24	31.5233333333333	0.57	-5.78931436649739	1.47122635828469e-08	2.55554413923179e-07	-	-
MSTRG.95895.1	160	119	228	0	0	0	3.34	2.86	4.21	0.00	0.00	0.00	3.47	0.001	-11.7607199474656	1.47169098494923e-08	2.55554413923179e-07	-	-
MSTRG.99521.1	237	113	259	0	0	0	16.13	8.90	15.64	0.00	0.00	0.00	13.5566666666667	0.001	-13.7267148696283	1.48283923021008e-08	2.57195322151673e-07	-	-
MSTRG.56626.1	397	237	545	0	0	3	3.69	2.53	4.48	0.00	0.00	0.18	3.56666666666667	0.06	-5.8934700798462	1.4854240601402e-08	2.57293111760648e-07	-	-
MSTRG.3447.3	447	263	336	0	0	1	46.04	31.18	30.60	0.00	0.00	0.57	35.94	0.19	-7.56344718006636	1.48680143171686e-08	2.57293111760648e-07	-	-
MSTRG.29611.1	138	134	268	0	0	0	8.71	9.73	14.91	0.00	0.00	0.00	11.1166666666667	0.001	-13.4404366402382	1.49627021116025e-08	2.58636113440509e-07	-	-
MSTRG.105437.1	0	1	4	12	21	42	0.00	0.09	0.29	6.15	7.88	18.79	0.126666666666667	10.94	6.43243201007012	1.51112407075076e-08	2.60655913246847e-07	-	-
MSTRG.41003.1	272	117	258	0	0	0	16.39	8.11	13.74	0.00	0.00	0.00	12.7466666666667	0.001	-13.637832402147	1.51139804405449e-08	2.60655913246847e-07	-	-
MSTRG.46497.1	328	204	399	0	0	1	21.24	15.21	22.87	0.00	0.00	0.36	19.7733333333333	0.12	-7.36437788101232	1.51667192869032e-08	2.61191033359347e-07	-	-
MSTRG.87090.1	144	126	264	0	0	0	15.88	16.05	25.78	0.00	0.00	0.00	19.2366666666667	0.001	-14.2315712098374	1.51795079485025e-08	2.61191033359347e-07	-	-
MSTRG.36654.1	128	166	271	0	0	0	28.20	42.04	52.88	0.00	0.00	0.00	41.04	0.001	-15.3247431104944	1.52491137240236e-08	2.62090896718689e-07	-	-
MSTRG.106461.1	176	154	183	0	0	0	28.77	28.89	26.37	0.00	0.00	0.00	28.01	0.001	-14.7736543629619	1.53769509795257e-08	2.63988425999976e-07	-	-
MSTRG.73916.1	135	172	225	0	0	0	4.42	6.48	6.52	0.00	0.00	0.00	5.80666666666667	0.001	-12.5034945027651	1.54849302777833e-08	2.65311479200392e-07	-	-
MSTRG.125664.1	219	202	282	3	0	1	36.44	38.58	41.42	3.23	0.00	0.92	38.8133333333333	1.38333333333333	-4.81033159788848	1.5489060072193e-08	2.65311479200392e-07	-	-
MSTRG.105743.1	207	198	176	0	0	0	29.00	31.90	21.81	0.00	0.00	0.00	27.57	0.001	-14.7508116468976	1.56593790687656e-08	2.67925782891807e-07	-	-
MSTRG.24500.2	355	252	364	8	3	7	3.18	2.60	2.89	0.45	0.12	0.35	2.89	0.306666666666667	-3.23632622716482	1.59331452103297e-08	2.72302127285341e-07	-	-
MSTRG.107965.10	0	0	0	8	15	41	0.00	0.00	0.00	5.67	8.28	27.06	0.001	13.67	13.7387256224934	1.61565400099612e-08	2.75808713450769e-07	-	-
MSTRG.90898.2	286	201	478	0	0	1	35.61	28.72	52.58	0.00	0.00	0.69	38.97	0.23	-7.40458626011202	1.62762837182808e-08	2.77539964034018e-07	-	-
MSTRG.32447.1	271	290	173	0	0	0	24.32	29.98	13.74	0.00	0.00	0.00	22.68	0.001	-14.4691330198296	1.63867005513944e-08	2.79108458660532e-07	-	-
MSTRG.45358.1	197	122	205	0	0	0	35.22	25.02	32.45	0.00	0.00	0.00	30.8966666666667	0.001	-14.9151635787512	1.65023069817278e-08	2.80761721704856e-07	-	-
MSTRG.105704.1	377	185	570	0	0	1	20.78	11.75	27.80	0.00	0.00	0.30	20.11	0.1	-7.65176927141799	1.66207976693459e-08	2.82460289909356e-07	-	-
MSTRG.90735.1	220	152	262	1	1	2	5.63	4.48	5.94	0.16	0.12	0.28	5.35	0.186666666666667	-4.84100265995206	1.66543597705066e-08	2.82713358346425e-07	-	-
MSTRG.35654.2	224	113	239	0	0	0	3.36	1.95	3.18	0.00	0.00	0.00	2.83	0.001	-11.4665863377192	1.69018425117335e-08	2.86593168323257e-07	-	-
MSTRG.29502.3	147	150	194	0	0	0	3.06	3.58	3.56	0.00	0.00	0.00	3.4	0.001	-11.7313190310251	1.70077220263868e-08	2.88065913784731e-07	-	-
MSTRG.87471.3	247	124	217	0	0	0	11.22	6.46	8.71	0.00	0.00	0.00	8.79666666666667	0.001	-13.1027412294925	1.7056438921281e-08	2.88568266084957e-07	-	-
MSTRG.18245.1	172	111	289	0	0	0	2.66	1.98	3.95	0.00	0.00	0.00	2.86333333333333	0.001	-11.4834799153047	1.71374433042624e-08	2.89615141197702e-07	-	-
MSTRG.3956.2	0	0	0	8	10	12	0.00	0.00	0.00	9.54	9.25	12.39	0.001	10.3933333333333	13.343370806864	1.73692041343087e-08	2.93204558530326e-07	-	-
MSTRG.96011.2	177	117	385	0	0	0	2.33	1.78	4.50	0.00	0.00	0.00	2.87	0.001	-11.486835021563	1.77330954554734e-08	2.99013954773695e-07	-	-
MSTRG.124924.1	153	115	251	0	0	0	12.18	10.56	17.71	0.00	0.00	0.00	13.4833333333333	0.001	-13.7188895814835	1.7849986936635e-08	3.00650169293134e-07	-	-
MSTRG.56874.3	157	117	309	0	0	0	2.20	1.89	3.83	0.00	0.00	0.00	2.64	0.001	-11.3663222142458	1.80402656798215e-08	3.03517447693174e-07	-	-
MSTRG.33385.1	236	309	380	1	0	0	51.99	78.32	74.10	1.40	0.00	0.00	68.1366666666667	0.466666666666667	-7.18989513910267	1.82371312838759e-08	3.0648905871304e-07	-	-
MSTRG.29344.2	457	347	164	0	0	0	41.40	36.18	13.18	0.00	0.00	0.00	30.2533333333333	0.001	-14.8848064878385	1.83799414500602e-08	3.08546644608439e-07	-	-
MSTRG.127736.1	157	118	208	0	0	0	19.85	17.22	23.25	0.00	0.00	0.00	20.1066666666667	0.001	-14.2953863074349	1.84987528214805e-08	3.10010699324394e-07	-	-
MSTRG.115518.1	150	128	196	0	0	0	12.44	12.20	14.38	0.00	0.00	0.00	13.0066666666667	0.001	-13.6669636567752	1.85081014522026e-08	3.10010699324394e-07	-	-
MSTRG.100031.3	238	321	375	0	1	0	30.80	47.74	42.84	0.00	0.60	0.00	40.46	0.2	-7.66035250967092	1.89205445801559e-08	3.16568934842786e-07	-	-
MSTRG.83811.1	0	2	13	42	53	41	0.00	0.11	0.54	12.59	11.60	10.73	0.216666666666667	11.64	5.74747003060098	1.90308171881553e-08	3.18062509782614e-07	-	-
MSTRG.41001.3	235	238	383	0	1	0	10.94	12.76	15.76	0.00	0.24	0.00	13.1533333333333	0.08	-7.3612127400024	1.92865273200554e-08	3.21980812216405e-07	-	-
MSTRG.99673.1	210	164	277	1	1	1	3.15	2.83	3.67	0.14	0.07	0.08	3.21666666666667	0.0966666666666667	-5.05640413702787	1.93516787008723e-08	3.22636170389927e-07	-	-
MSTRG.94023.1	585	234	385	0	1	0	25.33	11.68	14.76	0.00	0.20	0.00	17.2566666666667	0.0666666666666667	-8.01597250797357	1.93683977601667e-08	3.22636170389927e-07	-	-
MSTRG.113388.1	328	120	257	0	0	0	62.48	26.43	43.24	0.00	0.00	0.00	44.05	0.001	-15.4268543986951	1.96814623580783e-08	3.27490882446177e-07	-	-
MSTRG.120583.2	237	103	382	0	0	0	4.84	2.42	6.89	0.00	0.00	0.00	4.71666666666667	0.001	-12.2035519318855	1.98057439460427e-08	3.29197118365509e-07	-	-
MSTRG.7349.1	129	137	231	0	0	0	13.24	16.18	20.96	0.00	0.00	0.00	16.7933333333333	0.001	-14.0356010009004	2.00038645436553e-08	3.32125566798276e-07	-	-
MSTRG.35711.3	202	105	346	0	0	0	18.54	11.07	28.12	0.20	0.04	0.00	19.2433333333333	0.08	-7.91014300928663	2.0255735978613e-08	3.35561186265721e-07	-	-
MSTRG.75850.2	138	122	263	0	0	0	18.01	18.33	30.36	0.00	0.00	0.00	22.2333333333333	0.001	-14.4404366402382	2.02727274493085e-08	3.35561186265721e-07	-	-
MSTRG.94332.1	3706	288	645	0	1	0	208.07	18.64	32.05	0.00	0.26	0.00	86.2533333333333	0.0866666666666667	-9.95888727927301	2.02772741667636e-08	3.35561186265721e-07	-	-
MSTRG.59979.1	44	27	21	78	50	106	3.85	2.68	1.62	43.09	20.09	50.63	2.71666666666667	37.9366666666667	3.80368345711393	2.03224479943579e-08	3.35941602107606e-07	-	-
MSTRG.105569.3	175	110	220	0	0	0	2.77	2.00	3.08	0.00	0.00	0.00	2.61666666666667	0.001	-11.3535144379452	2.06094662529763e-08	3.40314654310324e-07	-	-
MSTRG.86778.2	265	230	332	0	1	0	25.73	25.62	28.46	0.00	0.45	0.00	26.6033333333333	0.15	-7.4705007123056	2.06359252054808e-08	3.4038036978365e-07	-	-
MSTRG.54196.6	599	261	347	0	1	0	22.81	11.46	11.69	0.00	0.18	0.00	15.32	0.06	-7.9962380812038	2.0818627844829e-08	3.43020307754516e-07	-	-
MSTRG.104061.5	0	1	0	16	11	14	0.00	0.21	0.00	18.00	9.12	14.05	0.07	13.7233333333333	7.61506031054251	2.1052366326255e-08	3.46494490121906e-07	-	-
MSTRG.45578.1	274	103	513	0	0	0	4.43	1.92	7.34	0.00	0.00	0.00	4.56333333333333	0.001	-12.1558723254241	2.11325645626326e-08	3.47436799790861e-07	-	-
MSTRG.47503.1	155	111	272	0	0	0	3.46	2.85	5.37	0.00	0.00	0.00	3.89333333333333	0.001	-11.9267901530462	2.11832477988845e-08	3.47892340749141e-07	-	-
MSTRG.5213.1	220	156	172	0	0	0	25.92	21.16	17.93	0.00	0.00	0.00	21.67	0.001	-14.403411532981	2.12260281261686e-08	3.48217245814133e-07	-	-
MSTRG.5702.2	292	193	169	0	0	0	39.09	29.72	19.98	0.00	0.00	0.00	29.5966666666667	0.001	-14.8531470805974	2.15134594818114e-08	3.52550653109945e-07	-	-
MSTRG.30721.8	278	235	383	2	0	0	3.21	3.13	3.91	0.16	0.00	0.00	3.41666666666667	0.0533333333333333	-6.00140819439281	2.16134589843399e-08	3.53806482098243e-07	-	-
MSTRG.20402.1	26	35	70	46	59	38	4.83	7.49	11.51	54.17	50.70	39.07	7.94333333333333	47.98	2.59461670682432	2.20584701945021e-08	3.60701248040119e-07	-	-
MSTRG.105744.3	0	0	0	12	9	7	0.00	0.00	0.00	19.85	10.80	10.91	0.001	13.8533333333333	13.7579455330704	2.21008935437289e-08	3.60856142784573e-07	-	-
MSTRG.20422.8	129	177	217	0	0	0	5.57	8.81	8.28	0.00	0.00	0.00	7.55333333333333	0.001	-12.8828977399867	2.21156056336074e-08	3.60856142784573e-07	-	-
MSTRG.93436.2	0	0	0	9	9	9	0.00	0.00	0.00	7.89	5.43	6.93	0.001	6.75	12.7206717868256	2.21430679835665e-08	3.60915323366161e-07	-	-
MSTRG.56696.1	252	123	207	0	0	0	32.34	18.19	23.46	0.00	0.00	0.00	24.6633333333333	0.001	-14.5900801776065	2.2401182767743e-08	3.64729795128133e-07	-	-
MSTRG.104588.2	236	118	210	0	0	0	9.61	5.51	7.57	0.00	0.00	0.00	7.56333333333333	0.001	-12.8848064878385	2.25254054556819e-08	3.66358420418835e-07	-	-
MSTRG.8071.6	150	133	182	0	0	0	6.39	6.54	6.85	0.00	0.00	0.00	6.59333333333333	0.001	-12.6867923049253	2.2760057274356e-08	3.69777668721351e-07	-	-
MSTRG.63734.1	251	101	309	0	0	0	13.12	6.08	14.28	0.00	0.00	0.00	11.16	0.001	-13.4460494067165	2.28548375300768e-08	3.70919560429178e-07	-	-
MSTRG.104330.1	0	0	0	11	12	6	0.00	0.00	0.00	11.20	8.93	5.54	0.001	8.55666666666667	13.0628331747416	2.29133484938788e-08	3.71471009522819e-07	-	-
MSTRG.40818.1	274	201	285	3	3	6	4.11	3.47	3.78	0.28	0.21	0.50	3.78666666666667	0.33	-3.52039049942507	2.30893046392818e-08	3.73923262939043e-07	-	-
MSTRG.53726.1	342	206	471	0	2	0	7.58	5.24	9.22	0.00	0.20	0.00	7.34666666666667	0.0666666666666667	-6.7839804136838	2.3162423207795e-08	3.74706636979093e-07	-	-
MSTRG.118032.2	149	125	186	0	0	0	3.45	3.33	3.80	0.00	0.00	0.00	3.52666666666667	0.001	-11.7840895062802	2.34740586958162e-08	3.79342792712965e-07	-	-
MSTRG.62880.1	178	103	277	0	0	0	4.11	2.74	5.66	0.00	0.00	0.00	4.17	0.001	-12.025831668332	2.40877371501676e-08	3.88844899709849e-07	-	-
MSTRG.35298.2	131	124	265	0	0	0	7.69	8.41	13.81	0.00	0.00	0.00	9.97	0.001	-13.2833777892856	2.41311545977249e-08	3.88908052695004e-07	-	-
MSTRG.76381.2	8	6	13	56	16	17	0.78	0.63	1.11	33.43	7.03	8.74	0.84	16.4	4.28716267672669	2.41430174041278e-08	3.88908052695004e-07	-	-
MSTRG.16451.1	1410	1789	324	0	0	2	71.66	104.67	14.56	0.00	0.00	0.56	63.63	0.186666666666667	-8.41309898491526	2.44788789803483e-08	3.93899240723096e-07	-	-
MSTRG.49201.4	256	161	229	1	2	2	4.48	3.25	3.54	0.11	0.16	0.19	3.75666666666667	0.153333333333333	-4.61470984411521	2.45261380261145e-08	3.94240745213829e-07	-	-
MSTRG.29936.1	192	111	204	0	0	0	17.76	11.82	16.69	0.00	0.00	0.00	15.4233333333333	0.001	-13.9128269777315	2.49551356139933e-08	4.00291289309392e-07	-	-
MSTRG.5256.1	396	123	263	0	0	0	18.21	6.52	10.68	0.00	0.00	0.00	11.8033333333333	0.001	-13.5269067225571	2.49554204932021e-08	4.00291289309392e-07	-	-
MSTRG.99930.1	161	120	184	0	0	0	6.46	5.54	6.51	0.00	0.00	0.00	6.17	0.001	-12.5910547740368	2.503392868979e-08	4.00500333129152e-07	-	-
MSTRG.18941.4	227	99	322	0	0	0	5.09	2.56	6.39	0.00	0.00	0.00	4.68	0.001	-12.1922928144708	2.50413571720113e-08	4.00500333129152e-07	-	-
MSTRG.88315.2	257	128	196	0	0	0	8.79	5.06	5.92	0.00	0.00	0.00	6.59	0.001	-12.6860627498954	2.50478018407943e-08	4.00500333129152e-07	-	-
MSTRG.12050.3	0	0	0	8	10	9	0.00	0.00	0.00	3.08	2.70	2.95	0.001	2.91	11.5068034377956	2.51318166820554e-08	4.0099680526837e-07	-	-
MSTRG.83906.1	0	0	0	8	10	9	0.00	0.00	0.00	3.18	2.90	3.13	0.001	3.07	11.5840229402575	2.51318166820554e-08	4.0099680526837e-07	-	-
MSTRG.34601.1	134	125	198	0	0	0	2.06	2.21	2.70	0.00	0.00	0.00	2.32333333333333	0.001	-11.1819804400346	2.5257781187919e-08	4.02220721399751e-07	-	-
MSTRG.69911.2	772	393	160	0	0	0	35.90	21.03	6.59	0.00	0.00	0.00	21.1733333333333	0.001	-14.3699607913092	2.52616501156494e-08	4.02220721399751e-07	-	-
MSTRG.12084.1	143	117	196	0	0	0	5.56	5.22	6.72	0.00	0.00	0.00	5.83333333333333	0.001	-12.5101048008859	2.54730769524083e-08	4.04864639243609e-07	-	-
MSTRG.59769.1	244	242	325	0	1	0	25.37	28.90	29.86	0.00	0.58	0.00	28.0433333333333	0.193333333333333	-7.18042363381432	2.55007828274672e-08	4.04864639243609e-07	-	-
MSTRG.28486.1	194	101	320	0	0	0	11.49	6.93	16.77	0.00	0.00	0.00	11.73	0.001	-13.5179153929159	2.55079161166559e-08	4.04864639243609e-07	-	-
MSTRG.9908.1	245	208	401	1	1	0	2.01	1.96	2.91	0.05	0.04	0.00	2.29333333333333	0.03	-6.25633975325978	2.55521424819534e-08	4.05141928232187e-07	-	-
MSTRG.90695.1	168	109	204	0	0	0	8.96	6.68	9.61	0.00	0.00	0.00	8.41666666666667	0.001	-13.0390332666927	2.55946023091042e-08	4.0516851412268e-07	-	-
MSTRG.10891.3	293	217	160	0	0	0	7.56	6.44	3.66	0.00	0.00	0.00	5.88666666666667	0.001	-12.5232352218147	2.56073350954567e-08	4.0516851412268e-07	-	-
MSTRG.31653.1	0	1	7	25	19	17	0.00	0.22	0.89	24.18	13.41	14.35	0.37	17.3133333333333	5.5482144323283	2.57717969308906e-08	4.0734504084295e-07	-	-
MSTRG.95070.2	179	110	201	0	0	0	5.18	3.66	5.15	0.00	0.00	0.00	4.66333333333333	0.001	-12.187145841331	2.59336380504579e-08	4.09475648967709e-07	-	-
MSTRG.121332.1	178	140	169	0	0	0	20.38	18.47	17.13	0.00	0.00	0.00	18.66	0.001	-14.1876613657391	2.60612126374006e-08	4.11061335161999e-07	-	-
MSTRG.109.3	375	460	599	1	0	5	9.10	12.88	12.87	0.15	0.00	0.67	11.6166666666667	0.273333333333333	-5.40939093613771	2.62171273302764e-08	4.12703545126169e-07	-	-
MSTRG.105193.1	147	116	192	0	0	0	8.26	7.51	9.58	0.00	0.00	0.00	8.45	0.001	-13.0447356260569	2.62198395463859e-08	4.12703545126169e-07	-	-
MSTRG.105742.1	217	120	191	0	0	0	18.98	12.14	14.81	0.00	0.00	0.00	15.31	0.001	-13.9021866623872	2.67160909864452e-08	4.20077933246888e-07	-	-
MSTRG.91755.1	0	0	0	13	7	9	0.00	0.00	0.00	14.49	5.69	8.76	0.001	9.64666666666667	13.2358148006979	2.68863610229178e-08	4.22316679055002e-07	-	-
MSTRG.45445.2	174	111	401	0	0	0	10.25	7.54	20.85	0.00	0.00	0.00	12.88	0.001	-13.652844973002	2.69176387078785e-08	4.22369829341655e-07	-	-
MSTRG.109624.2	493	136	262	0	0	0	36.56	11.60	17.14	0.00	0.00	0.00	21.7666666666667	0.001	-14.4098328706	2.71145708046566e-08	4.25019493917299e-07	-	-
MSTRG.61088.1	321	229	251	3	1	0	11.82	9.71	8.18	0.70	0.17	0.00	9.90333333333333	0.29	-5.09378939398669	2.72475527048258e-08	4.2666229892086e-07	-	-
MSTRG.124137.1	133	120	201	0	0	0	6.38	6.61	8.51	0.00	0.00	0.00	7.16666666666667	0.001	-12.807086538643	2.72918223494204e-08	4.2691402274269e-07	-	-
MSTRG.99953.2	162	103	251	0	0	0	2.02	1.48	2.76	0.00	0.00	0.00	2.08666666666667	0.001	-11.0269844410988	2.74518286067184e-08	4.28973775813137e-07	-	-
MSTRG.83247.1	194	128	175	0	0	0	8.57	6.51	6.83	0.00	0.00	0.00	7.30333333333333	0.001	-12.8343393631564	2.75836848235891e-08	4.300705578512e-07	-	-
MSTRG.125981.4	147	117	187	0	0	0	2.56	2.35	2.90	0.00	0.00	0.00	2.60333333333333	0.001	-11.3461443323082	2.75940985250062e-08	4.300705578512e-07	-	-
MSTRG.21743.1	595	171	562	0	0	1	45.43	15.00	37.92	0.00	0.00	0.43	32.7833333333333	0.143333333333333	-7.8374445824638	2.76072237637939e-08	4.300705578512e-07	-	-
MSTRG.93070.1	257	199	344	0	0	1	37.43	33.43	44.35	0.00	0.00	0.61	38.4033333333333	0.203333333333333	-7.56124098727612	2.77168346424592e-08	4.31334337262197e-07	-	-
MSTRG.30336.1	142	110	261	0	0	0	9.86	8.79	16.02	0.00	0.00	0.00	11.5566666666667	0.001	-13.496437715369	2.78813545721587e-08	4.33449148800438e-07	-	-
MSTRG.92728.1	361	199	365	1	0	1	10.01	6.35	8.95	0.18	0.00	0.15	8.43666666666667	0.11	-6.26109767275223	2.79169685464699e-08	4.33557679723741e-07	-	-
MSTRG.99648.1	216	115	197	0	0	0	5.30	3.25	4.28	0.00	0.00	0.00	4.27666666666667	0.001	-12.0622710492559	2.79778692589153e-08	4.33634492618867e-07	-	-
MSTRG.58508.2	101	97	154	111	89	58	15.76	17.38	21.32	109.82	64.50	49.72	18.1533333333333	74.68	2.04048744590356	2.79791902845485e-08	4.33634492618867e-07	-	-
MSTRG.27748.2	0	0	0	6	16	12	0.00	0.00	0.00	9.85	19.13	17.24	0.001	15.4066666666667	13.9112671386338	2.80515497011817e-08	4.34311416743653e-07	-	-
MSTRG.35411.1	278	111	235	0	0	0	4.03	1.85	3.01	0.00	0.00	0.00	2.96333333333333	0.001	-11.533005202996	2.81150901405053e-08	4.34850556596048e-07	-	-
MSTRG.69996.2	992	563	742	2	3	11	22.62	14.79	14.96	0.29	0.32	1.38	17.4566666666667	0.663333333333333	-4.71790026890571	2.8440098041423e-08	4.39428535248191e-07	-	-
MSTRG.80224.1	304	212	516	0	0	2	6.31	5.06	9.47	0.00	0.00	0.23	6.94666666666667	0.0766666666666667	-6.5015776062215	2.85130893320236e-08	4.40107236152397e-07	-	-
MSTRG.67664.1	173	107	202	0	0	0	2.92	2.08	3.02	0.00	0.00	0.00	2.67333333333333	0.001	-11.3844240206211	2.86225782069054e-08	4.41347331170023e-07	-	-
MSTRG.2251.2	206	133	172	0	0	0	3.88	2.88	2.85	0.00	0.00	0.00	3.20333333333333	0.001	-11.64535821494	2.87339315087806e-08	4.42613622488257e-07	-	-
MSTRG.3743.1	173	156	163	0	0	0	6.64	6.90	5.53	0.00	0.00	0.00	6.35666666666667	0.001	-12.634054722479	2.92647660310335e-08	4.50332405733648e-07	-	-
MSTRG.59105.1	125	237	243	0	0	0	4.21	9.20	7.25	0.00	0.00	0.00	6.88666666666667	0.001	-12.7495901330313	2.93741695166373e-08	4.51557030275048e-07	-	-
MSTRG.53812.1	183	106	402	0	0	0	4.21	2.81	8.19	0.00	0.00	0.00	5.07	0.001	-12.3077700318907	2.97165334369161e-08	4.56356743713777e-07	-	-
MSTRG.64077.1	367	225	611	0	0	3	1.91	1.35	2.81	0.00	0.00	0.08	2.02333333333333	0.0266666666666667	-6.24555270625568	2.99451203468818e-08	4.58990568943726e-07	-	-
MSTRG.63291.1	139	315	247	0	0	0	2.53	6.59	3.96	0.00	0.00	0.00	4.36	0.001	-12.0901124196643	2.99486647811651e-08	4.58990568943726e-07	-	-
MSTRG.72891.3	123	238	249	0	0	0	1.49	3.32	2.67	0.00	0.00	0.00	2.49333333333333	0.001	-11.2838600540538	3.00590420393466e-08	4.60216394903727e-07	-	-
MSTRG.33375.2	119	135	254	0	0	0	3.46	4.53	6.56	0.00	0.00	0.00	4.85	0.001	-12.2437690319619	3.01504138764951e-08	4.61149057492817e-07	-	-
MSTRG.82428.1	0	0	0	15	66	6	0.00	0.00	0.00	2.18	6.99	0.76	0.001	3.31	11.6926155016946	3.08710194113649e-08	4.71277890167164e-07	-	-
MSTRG.75452.1	143	125	176	0	0	0	2.60	2.61	2.81	0.00	0.00	0.00	2.67333333333333	0.001	-11.3844240206211	3.08886246754264e-08	4.71277890167164e-07	-	-
MSTRG.105854.2	146	117	181	0	0	0	6.72	6.20	7.37	0.00	0.00	0.00	6.76333333333333	0.001	-12.7235187439229	3.09060193459248e-08	4.71277890167164e-07	-	-
MSTRG.30187.1	126	123	202	0	0	0	7.88	8.82	11.17	0.00	0.00	0.00	9.29	0.001	-13.18146288127	3.10577927019056e-08	4.73115791843315e-07	-	-
MSTRG.5555.3	132	123	320	0	0	0	3.98	4.27	8.51	0.00	0.00	0.00	5.58666666666667	0.001	-12.4477720278656	3.11351333673945e-08	4.73575753368531e-07	-	-
MSTRG.6216.7	0	0	0	18	8	7	0.00	0.00	0.00	5.77	1.90	1.99	0.001	3.22	11.652844973002	3.116575710356e-08	4.73575753368531e-07	-	-
MSTRG.110785.1	135	110	218	0	0	0	1.53	1.44	2.19	0.00	0.00	0.00	1.72	0.001	-10.7481928495895	3.11818139022867e-08	4.73575753368531e-07	-	-
MSTRG.80221.1	146	105	253	0	0	0	23.04	19.02	35.39	0.00	0.00	0.00	25.8166666666667	0.001	-14.6560151178431	3.12195337099287e-08	4.73673526488718e-07	-	-
MSTRG.52275.9	2007	1184	1635	15	28	40	6.43	4.37	4.63	0.30	0.41	0.70	5.14333333333333	0.47	-3.45197099417194	3.17031059717483e-08	4.80528959583796e-07	-	-
MSTRG.18151.3	1	0	4	11	16	11	0.09	0.00	0.34	6.67	6.64	5.75	0.143333333333333	6.35333333333333	5.47006764920785	3.21107658591455e-08	4.86221216639181e-07	-	-
MSTRG.67586.2	266	184	357	1	0	0	13.21	10.50	15.63	0.31	0.00	0.00	13.1133333333333	0.103333333333333	-6.98758493189166	3.30510019594352e-08	4.99958313356411e-07	-	-
MSTRG.27481.1	246	193	154	0	0	0	3.01	2.72	1.66	0.00	0.00	0.00	2.46333333333333	0.001	-11.2663961483124	3.32032918573199e-08	5.01760723855826e-07	-	-
MSTRG.5682.1	858	641	132	0	0	0	46.06	39.62	6.27	0.00	0.00	0.00	30.65	0.001	-14.9035994534655	3.34876984827648e-08	5.05554068221361e-07	-	-
MSTRG.81207.2	177	110	184	0	0	0	6.01	4.28	5.51	0.00	0.00	0.00	5.26666666666667	0.001	-12.3626744372307	3.46028639325754e-08	5.21498928281345e-07	-	-
MSTRG.8125.1	195	154	255	2	4	4	8.41	7.68	9.73	0.55	0.73	0.92	8.60666666666667	0.733333333333333	-3.55291357178253	3.4612760726638e-08	5.21498928281345e-07	-	-
MSTRG.44072.1	148	103	208	0	0	0	3.04	2.44	3.78	0.00	0.00	0.00	3.08666666666667	0.001	-11.5918339774264	3.49542193399072e-08	5.26120068831883e-07	-	-
MSTRG.5174.5	0	0	0	7	15	8	0.00	0.00	0.00	2.59	4.01	2.56	0.001	3.05333333333333	11.5761693822631	3.50248851879828e-08	5.26660190185139e-07	-	-
MSTRG.28956.1	175	102	366	0	0	0	6.09	4.07	11.24	0.00	0.00	0.00	7.13333333333333	0.001	-12.8003606754547	3.52092780923676e-08	5.28907627851816e-07	-	-
MSTRG.16390.1	206	221	346	6	4	7	23.16	28.59	34.40	4.27	2.08	4.24	28.7166666666667	3.53	-3.02414820711998	3.53609098152571e-08	5.30658965731043e-07	-	-
MSTRG.67229.1	118	138	205	0	0	0	12.78	17.20	19.65	0.00	0.00	0.00	16.5433333333333	0.001	-14.0139623334633	3.57545066819659e-08	5.36034396216166e-07	-	-
MSTRG.13073.1	1516	532	3852	9	22	18	144.36	58.26	324.28	5.56	9.57	9.34	175.633333333333	8.15666666666667	-4.42844317318145	3.58953103775964e-08	5.37347008755827e-07	-	-
MSTRG.36574.2	336	710	175	0	0	0	13.55	32.96	6.25	0.00	0.00	0.00	17.5866666666667	0.001	-14.1021944434178	3.59130347946702e-08	5.37347008755827e-07	-	-
MSTRG.42049.1	142	139	167	0	0	0	4.46	5.02	4.64	0.00	0.00	0.00	4.70666666666667	0.001	-12.2004899674374	3.60464255542392e-08	5.38810440022004e-07	-	-
MSTRG.4201.1	367	98	332	0	0	0	8.59	2.63	6.86	0.00	0.00	0.00	6.02666666666667	0.001	-12.5571445565814	3.60998236302814e-08	5.39034285923803e-07	-	-
MSTRG.122104.1	222	154	285	2	5	4	3.21	2.56	3.64	0.19	0.36	0.31	3.13666666666667	0.286666666666667	-3.45178615802644	3.61325980856333e-08	5.39034285923803e-07	-	-
MSTRG.109228.1	164	118	170	0	0	0	3.40	2.82	3.11	0.00	0.00	0.00	3.11	0.001	-11.602698865018	3.62739405700576e-08	5.4061024420454e-07	-	-
MSTRG.22363.2	113	143	248	0	0	0	8.28	12.06	16.12	0.00	0.00	0.00	12.1533333333333	0.001	-13.5690644402053	3.64072511319175e-08	5.42063516852994e-07	-	-
MSTRG.68464.1	188	100	213	0	0	0	8.10	4.96	8.12	0.00	0.00	0.00	7.06	0.001	-12.7854524681585	3.65836112945375e-08	5.44154265443897e-07	-	-
MSTRG.98573.4	1	0	1	13	14	10	0.17	0.00	0.15	13.86	11.63	9.52	0.106666666666667	11.67	6.7735513464285	3.66610157601527e-08	5.44770461864801e-07	-	-
MSTRG.33104.2	299	182	339	0	0	1	38.35	26.86	38.46	0.00	0.00	0.71	34.5566666666667	0.236666666666667	-7.18996372784177	3.71292075533222e-08	5.51186726247455e-07	-	-
MSTRG.25530.1	0	0	2	28	23	8	0.00	0.00	0.12	12.43	7.45	3.10	0.04	7.66	7.58120058192496	3.72426354464261e-08	5.52329075347487e-07	-	-
MSTRG.92358.3	574	807	241	0	0	1	23.05	37.32	8.56	0.00	0.00	0.22	22.9766666666667	0.0733333333333333	-8.29148468134078	3.76694465414969e-08	5.58112289169614e-07	-	-
MSTRG.109686.1	194	127	165	0	0	0	7.88	5.92	5.93	0.00	0.00	0.00	6.57666666666667	0.001	-12.6831408348898	3.78793874863703e-08	5.60394235315683e-07	-	-
MSTRG.5157.1	0	0	0	10	7	10	0.00	0.00	0.00	5.47	2.84	4.60	0.001	4.30333333333333	12.0712388794734	3.7897483619288e-08	5.60394235315683e-07	-	-
MSTRG.6838.1	118	133	200	0	0	0	3.78	4.90	5.66	0.00	0.00	0.00	4.78	0.001	-12.2227949028681	3.80643662734747e-08	5.62312813768736e-07	-	-
MSTRG.113880.1	8	14	13	26	17	18	1.35	2.52	1.79	27.01	12.35	16.27	1.88666666666667	18.5433333333333	3.29698914742172	3.81085242081323e-08	5.62416445964464e-07	-	-
MSTRG.64275.3	278	179	155	0	0	0	9.98	7.41	4.90	0.00	0.00	0.00	7.43	0.001	-12.859146495426	3.82819979543126e-08	5.6442649758929e-07	-	-
MSTRG.107477.2	20	10	9	59	22	33	1.13	0.68	0.45	21.06	5.73	10.28	0.753333333333333	12.3566666666667	4.03585743740397	3.84113816867849e-08	5.65783211577136e-07	-	-
MSTRG.103899.1	202	112	182	0	0	0	18.59	11.83	14.82	0.00	0.00	0.00	15.08	0.001	-13.880348808156	3.8960352169061e-08	5.72378056964273e-07	-	-
MSTRG.76559.1	140	150	566	0	0	0	2.74	3.38	9.80	0.00	0.00	0.00	5.30666666666667	0.001	-12.3735902147099	3.89702430946761e-08	5.72378056964273e-07	-	-
MSTRG.110061.2	135	104	231	0	0	0	3.12	2.76	4.71	0.00	0.00	0.00	3.53	0.001	-11.7854524681585	3.8972512001728e-08	5.72378056964273e-07	-	-
MSTRG.95178.3	240	177	151	0	0	0	36.73	31.17	20.42	0.00	0.00	0.00	29.44	0.001	-14.8454900509444	4.00804345198464e-08	5.8807939873984e-07	-	-
MSTRG.1344.1	135	218	192	0	0	0	5.36	9.97	6.76	0.00	0.00	0.00	7.36333333333333	0.001	-12.8461432975215	4.02271257897476e-08	5.89660347249137e-07	-	-
MSTRG.61210.1	145	101	270	0	0	0	4.89	3.91	8.04	0.00	0.00	0.00	5.61333333333333	0.001	-12.4546420172326	4.06338578098211e-08	5.94823474429007e-07	-	-
MSTRG.123951.1	184	95	234	0	0	0	19.58	11.72	22.05	0.00	0.00	0.00	17.7833333333333	0.001	-14.118238149878	4.06579247149665e-08	5.94823474429007e-07	-	-
MSTRG.35598.2	163	144	156	0	0	0	20.95	21.32	17.74	0.00	0.00	0.00	20.0033333333333	0.001	-14.2879528086877	4.0772529151743e-08	5.95924359474606e-07	-	-
MSTRG.42251.1	0	0	0	12	7	8	0.00	0.00	0.00	18.55	7.90	10.80	0.001	12.4166666666667	13.5999903044031	4.08898868723568e-08	5.96071043641598e-07	-	-
MSTRG.56793.3	359	158	546	0	0	1	11.84	6.01	15.94	0.00	0.00	0.21	11.2633333333333	0.07	-7.33006321238504	4.08994833785573e-08	5.96071043641598e-07	-	-
MSTRG.42497.1	146	130	162	0	0	0	13.64	13.97	13.38	0.00	0.00	0.00	13.6633333333333	0.001	-13.738021868801	4.09094324840021e-08	5.96071043641598e-07	-	-
MSTRG.25104.1	203	104	526	0	0	0	11.06	6.53	25.40	0.00	0.00	0.00	14.33	0.001	-13.8067509891495	4.09400267723723e-08	5.96071043641598e-07	-	-
MSTRG.78886.1	181	94	303	0	0	0	12.64	7.51	18.66	0.00	0.00	0.00	12.9366666666667	0.001	-13.6591783119517	4.13512594216764e-08	6.01480086611934e-07	-	-
MSTRG.93731.4	168	95	236	0	0	0	1.59	1.04	1.98	0.00	0.00	0.00	1.53666666666667	0.001	-10.5855885345955	4.15656790524088e-08	6.03562495186791e-07	-	-
MSTRG.1113.1	142	138	162	0	0	0	7.11	7.93	7.15	0.00	0.00	0.00	7.39666666666667	0.001	-12.8526595463632	4.1611034997971e-08	6.03562495186791e-07	-	-
MSTRG.4597.1	424	177	379	0	1	0	41.01	19.67	32.43	0.00	0.45	0.00	31.0366666666667	0.15	-7.69286730966809	4.16140037627137e-08	6.03562495186791e-07	-	-
MSTRG.11389.3	298	124	194	0	0	0	8.28	3.97	4.77	0.00	0.00	0.00	5.67333333333333	0.001	-12.4699809158522	4.16565125460829e-08	6.0360087365817e-07	-	-
MSTRG.36195.1	421	418	248	0	1	0	53.60	61.18	27.94	0.00	0.59	0.00	47.5733333333333	0.196666666666667	-7.91825685055846	4.19581596833085e-08	6.07198357852376e-07	-	-
MSTRG.113455.1	141	130	163	0	0	0	3.02	3.21	3.10	0.00	0.00	0.00	3.11	0.001	-11.602698865018	4.19963430250993e-08	6.07198357852376e-07	-	-
MSTRG.73234.1	179	94	241	0	0	0	8.69	5.28	10.36	0.00	0.00	0.00	8.11	0.001	-12.9854861991046	4.20250877710534e-08	6.07198357852376e-07	-	-
MSTRG.36368.1	109	150	265	0	0	0	3.63	5.79	7.84	0.00	0.00	0.00	5.75333333333333	0.001	-12.4901823433452	4.21111187643065e-08	6.07861353983916e-07	-	-
MSTRG.56611.1	165	114	168	0	0	0	5.23	4.14	4.71	0.00	0.00	0.00	4.69333333333333	0.001	-12.1963972128035	4.22002186096439e-08	6.08027825772942e-07	-	-
MSTRG.111783.1	140	104	189	0	0	0	10.14	8.65	12.06	0.00	0.00	0.00	10.2833333333333	0.001	-13.328020368203	4.2203176818435e-08	6.08027825772942e-07	-	-
MSTRG.94744.2	380	367	266	0	1	1	5.46	6.06	3.38	0.00	0.07	0.08	4.96666666666667	0.05	-6.63420601974101	4.22431166763396e-08	6.08027825772942e-07	-	-
MSTRG.111820.1	11	12	17	14	30	22	2.67	3.35	3.65	21.51	33.64	29.51	3.22333333333333	28.22	3.13009269384158	4.27987442103141e-08	6.15440251502921e-07	-	-
MSTRG.96250.1	231	95	246	0	0	0	13.34	6.31	12.56	0.00	0.00	0.00	10.7366666666667	0.001	-13.390258539549	4.30914400557388e-08	6.18632213082929e-07	-	-
MSTRG.95063.1	198	143	154	0	0	0	8.26	6.89	5.69	0.00	0.00	0.00	6.94666666666667	0.001	-12.7621051564447	4.31024293225789e-08	6.18632213082929e-07	-	-
MSTRG.103242.11	131	105	197	0	0	0	3.61	3.34	4.80	0.00	0.00	0.00	3.91666666666667	0.001	-11.9354106356186	4.33717923081299e-08	6.21908787054642e-07	-	-
MSTRG.40412.1	505	461	135	0	0	0	9.36	9.84	2.21	0.00	0.00	0.00	7.13666666666667	0.001	-12.8010346745517	4.34157326135525e-08	6.21949880070399e-07	-	-
MSTRG.13251.1	12	10	12	18	15	21	3.01	2.89	2.66	28.59	17.38	29.12	2.85333333333333	25.03	3.13293809000834	4.35387573157895e-08	6.23122744116904e-07	-	-
MSTRG.10176.1	470	103	327	0	0	0	30.70	7.74	18.88	0.00	0.00	0.00	19.1066666666667	0.001	-14.2217884884284	4.39087175184051e-08	6.27824174375533e-07	-	-
MSTRG.77744.1	656	593	232	1	1	0	5.98	6.22	1.87	0.06	0.04	0.00	4.69	0.0333333333333333	-7.13647851834917	4.41009884345793e-08	6.29877239712451e-07	-	-
MSTRG.120652.1	213	91	352	0	0	0	2.78	1.37	4.06	0.00	0.00	0.00	2.73666666666667	0.001	-11.418204005944	4.41355006825327e-08	6.29877239712451e-07	-	-
MSTRG.118395.1	163	115	165	0	0	0	20.29	16.47	18.15	0.00	0.00	0.00	18.3033333333333	0.001	-14.1598187901105	4.43556636062826e-08	6.31838282455333e-07	-	-
MSTRG.70425.1	196	133	871	0	0	0	4.77	3.72	18.69	0.00	0.00	0.00	9.06	0.001	-13.1452953349336	4.43563660183608e-08	6.31838282455333e-07	-	-
MSTRG.115327.1	133	103	199	0	0	0	3.65	3.26	4.83	0.00	0.00	0.00	3.91333333333333	0.001	-11.9341822872763	4.44223917329013e-08	6.32184074830443e-07	-	-
MSTRG.103239.1	272	149	296	3	3	0	13.80	8.70	13.27	0.96	0.70	0.00	11.9233333333333	0.553333333333333	-4.4294949716483	4.45033747603422e-08	6.32741878517466e-07	-	-
MSTRG.112588.1	135	101	209	0	0	0	3.13	2.70	4.29	0.00	0.00	0.00	3.37333333333333	0.001	-11.7199591688605	4.47512122173589e-08	6.35668719882972e-07	-	-
MSTRG.59103.3	211	196	410	1	0	0	14.66	15.68	25.19	0.44	0.00	0.00	18.51	0.146666666666667	-6.97962006195443	4.48419911599718e-08	6.36361227876563e-07	-	-
MSTRG.1303.1	216	103	199	0	0	0	3.08	1.70	2.50	0.00	0.00	0.00	2.42666666666667	0.001	-11.2447602343649	4.51738776831083e-08	6.40470838836729e-07	-	-
MSTRG.85680.1	110	156	220	0	0	0	13.57	22.13	23.93	0.00	0.00	0.00	19.8766666666667	0.001	-14.2787882155904	4.53987573224456e-08	6.43057047124856e-07	-	-
MSTRG.68921.1	269	167	475	0	1	0	47.77	34.21	74.60	0.00	0.81	0.00	52.1933333333333	0.27	-7.59476232528677	4.56953855101238e-08	6.46653763919901e-07	-	-
MSTRG.69439.2	138	132	479	0	0	0	9.72	10.78	29.93	0.00	0.00	0.00	16.81	0.001	-14.0370321041235	4.60168710929084e-08	6.5059520269731e-07	-	-
MSTRG.80735.1	202	117	738	0	0	0	1.29	0.86	4.17	0.00	0.00	0.00	2.10666666666667	0.001	-11.0407463423433	4.82225700658828e-08	6.81143802180595e-07	-	-
MSTRG.1303.6	122	107	209	0	0	0	5.53	5.62	8.42	0.00	0.00	0.00	6.52333333333333	0.001	-12.671393634793	4.83437604185665e-08	6.82219217388568e-07	-	-
MSTRG.91644.2	188	94	377	0	0	0	3.69	2.13	6.54	0.00	0.00	0.00	4.12	0.001	-12.0084286220706	4.84565006729836e-08	6.83005544259595e-07	-	-
MSTRG.127555.1	0	0	0	5	21	14	0.00	0.00	0.00	3.68	10.62	8.10	0.001	7.46666666666667	12.8662486111112	4.84896948936114e-08	6.83005544259595e-07	-	-
MSTRG.17831.1	477	196	334	0	0	1	40.95	19.33	25.37	0.00	0.00	0.47	28.55	0.156666666666667	-7.50964867929372	4.88687937047765e-08	6.87705645239522e-07	-	-
MSTRG.88599.2	412	186	163	0	0	0	25.05	12.98	8.75	0.00	0.00	0.00	15.5933333333333	0.001	-13.9286417405186	4.91763840150219e-08	6.9139164972652e-07	-	-
MSTRG.792.1	111	129	208	0	0	0	3.96	5.31	6.58	0.00	0.00	0.00	5.28333333333333	0.001	-12.367232719193	4.93780432048045e-08	6.93582866611456e-07	-	-
MSTRG.102167.1	306	159	159	0	0	0	34.74	20.79	15.95	0.00	0.00	0.00	23.8266666666667	0.001	-14.5402895132077	4.99112868835163e-08	7.00423267831515e-07	-	-
MSTRG.91756.1	0	0	0	23	11	5	0.00	0.00	0.00	20.03	6.78	3.55	0.001	10.12	13.3049216695817	5.00258029573273e-08	7.01380285536898e-07	-	-
MSTRG.85428.1	262	111	194	0	0	0	17.79	8.65	11.65	0.00	0.00	0.00	12.6966666666667	0.001	-13.6321621667296	5.06280615269951e-08	7.09167537133913e-07	-	-
MSTRG.110392.1	168	99	186	0	0	0	5.93	4.03	5.81	0.00	0.00	0.00	5.25666666666667	0.001	-12.3599325389567	5.07795457267363e-08	7.10632053044585e-07	-	-
MSTRG.99415.2	212	297	315	0	1	0	8.06	13.02	10.62	0.00	0.18	0.00	10.5666666666667	0.06	-7.46034212358446	5.15586296486464e-08	7.20498242602431e-07	-	-
MSTRG.16725.1	425	100	304	0	0	0	6.00	1.63	3.79	0.00	0.00	0.00	3.80666666666667	0.001	-11.8943125295291	5.15797183318607e-08	7.20498242602431e-07	-	-
MSTRG.57517.1	165	101	179	0	0	0	2.48	1.75	2.37	0.00	0.00	0.00	2.2	0.001	-11.103287808412	5.17590756900818e-08	7.22337257234303e-07	-	-
MSTRG.104066.1	0	0	0	9	7	10	0.00	0.00	0.00	8.16	4.63	7.91	0.001	6.9	12.7523806465529	5.22628146884123e-08	7.28695709034935e-07	-	-
MSTRG.97526.1	2	23	3	142	112	94	0.05	0.67	0.07	22.90	13.17	13.17	0.263333333333333	16.4133333333333	5.96183429830735	5.24661599639245e-08	7.30440559812835e-07	-	-
MSTRG.99466.3	119	130	174	0	0	0	11.61	14.63	14.98	0.00	0.00	0.00	13.74	0.001	-13.7460943837055	5.24844359448134e-08	7.30440559812835e-07	-	-
MSTRG.66015.1	246	168	365	1	0	0	31.34	24.63	41.20	0.81	0.00	0.00	32.39	0.27	-6.90644525063172	5.25751227696248e-08	7.31030770411073e-07	-	-
MSTRG.20089.2	221	223	312	0	1	1	11.70	13.59	14.56	0.00	0.28	0.29	13.2833333333333	0.19	-6.12747399471309	5.29883432054191e-08	7.36100452125189e-07	-	-
MSTRG.8775.2	134	120	408	0	0	0	2.61	2.69	7.03	0.00	0.00	0.00	4.11	0.001	-12.004922678569	5.34495170160341e-08	7.41826385569925e-07	-	-
MSTRG.15335.1	124	105	186	0	0	0	2.76	2.70	3.67	0.00	0.00	0.00	3.04333333333333	0.001	-11.5714366441504	5.38599516242498e-08	7.46838266936255e-07	-	-
MSTRG.2036.2	220	96	551	0	0	0	1.60	0.80	3.54	0.00	0.00	0.00	1.98	0.001	-10.951284714967	5.40641886722768e-08	7.48984396043564e-07	-	-
MSTRG.76870.1	217	151	1468	0	0	0	2.77	2.22	16.59	0.00	0.00	0.00	7.19333333333333	0.001	-12.8124447436542	5.43665734763203e-08	7.52485059943732e-07	-	-
MSTRG.33886.1	130	99	200	0	0	0	3.44	3.01	4.69	0.00	0.00	0.00	3.71333333333333	0.001	-11.8584991115062	5.44537221834696e-08	7.53002978358079e-07	-	-
MSTRG.105829.1	128	101	191	0	0	0	4.19	3.80	5.53	0.00	0.00	0.00	4.50666666666667	0.001	-12.1378450304484	5.45267693011514e-08	7.53325128428863e-07	-	-
MSTRG.94.1	150	113	159	0	0	0	3.27	2.83	3.06	0.00	0.00	0.00	3.05333333333333	0.001	-11.5761693822631	5.45905831570759e-08	7.53519243540969e-07	-	-
MSTRG.125838.1	145	97	187	0	0	0	2.36	1.81	2.69	0.00	0.00	0.00	2.28666666666667	0.001	-11.159030360339	5.51739015303631e-08	7.60296082402479e-07	-	-
MSTRG.25690.1	430	223	280	0	1	0	6.64	3.98	3.83	0.00	0.07	0.00	4.81666666666667	0.0233333333333333	-7.68949885533044	5.51819703183413e-08	7.60296082402479e-07	-	-
MSTRG.113188.1	32	34	18	109	40	78	2.21	2.70	1.10	47.69	12.77	29.80	2.00333333333333	30.0866666666667	3.90864988250131	5.59403843112175e-08	7.70044817491323e-07	-	-
MSTRG.42389.1	176	105	170	0	0	0	1.73	1.19	1.47	0.00	0.00	0.00	1.46333333333333	0.001	-10.5150427237016	5.60227171030717e-08	7.70477731493834e-07	-	-
MSTRG.67079.1	126	130	162	0	0	0	1.60	1.91	1.82	0.00	0.00	0.00	1.77666666666667	0.001	-10.7949573169254	5.6146393102487e-08	7.71477934988982e-07	-	-
MSTRG.112247.5	154	127	151	0	0	0	8.46	8.05	7.32	0.00	0.00	0.00	7.94333333333333	0.001	-12.9555288303565	5.62456402642113e-08	7.72140965440334e-07	-	-
MSTRG.44830.1	197	199	385	0	1	0	4.09	4.74	7.05	0.00	0.10	0.00	5.29333333333333	0.0333333333333333	-7.3110671022556	5.63155430539658e-08	7.72400319676766e-07	-	-
MSTRG.77835.1	167	135	148	0	0	0	3.16	2.94	2.48	0.00	0.00	0.00	2.86	0.001	-11.4817994316658	5.6412407716052e-08	7.73028667544307e-07	-	-
MSTRG.75418.3	160	91	222	0	0	0	4.06	2.65	4.96	0.00	0.00	0.00	3.89	0.001	-11.9255544398736	5.66227957573244e-08	7.75210102493134e-07	-	-
MSTRG.52984.1	7	1	2	16	19	14	0.33	0.06	0.08	4.76	4.05	3.64	0.156666666666667	4.15	4.7273411752778	5.68442628381379e-08	7.77539139923292e-07	-	-
MSTRG.112764.1	171	123	152	0	0	0	14.20	11.76	11.17	0.00	0.00	0.00	12.3766666666667	0.001	-13.595335194021	5.69447873746877e-08	7.78211164645777e-07	-	-
MSTRG.48412.1	299	220	139	0	0	0	9.32	7.89	3.82	0.00	0.00	0.00	7.01	0.001	-12.775198728898	5.7120001721763e-08	7.79901772832223e-07	-	-
MSTRG.107759.6	227	213	280	0	1	0	45.25	48.74	49.19	0.00	0.92	0.00	47.7266666666667	0.306666666666667	-7.28198040830171	5.7267512232148e-08	7.80777792027788e-07	-	-
MSTRG.20251.6	0	0	0	10	9	6	0.00	0.00	0.00	2.73	1.79	1.43	0.001	1.98333333333333	10.9537114523615	5.72872887955932e-08	7.80777792027788e-07	-	-
MSTRG.17858.1	487	266	259	0	0	1	11.94	7.50	5.61	0.00	0.00	0.14	8.35	0.0466666666666667	-7.48323996602497	5.74336718500803e-08	7.82051971527492e-07	-	-
MSTRG.65524.1	132	153	159	0	0	0	6.64	8.84	7.07	0.00	0.00	0.00	7.51666666666667	0.001	-12.875877312309	5.74840737227644e-08	7.82051971527492e-07	-	-
MSTRG.7497.6	282	85	351	0	0	0	5.06	1.75	5.56	0.00	0.00	0.00	4.12333333333333	0.001	-12.0095953791426	5.81918949382907e-08	7.90970981288688e-07	-	-
MSTRG.121148.1	109	120	230	0	0	0	2.30	2.92	4.30	0.00	0.00	0.00	3.17333333333333	0.001	-11.6317833574741	5.84648629950453e-08	7.93643420578402e-07	-	-
MSTRG.78109.2	130	103	174	0	0	0	6.04	5.50	7.16	0.00	0.00	0.00	6.23333333333333	0.001	-12.6057881489412	5.8561551865122e-08	7.93643420578402e-07	-	-
MSTRG.124757.1	120	166	176	0	0	0	2.67	4.27	3.47	0.00	0.00	0.00	3.47	0.001	-11.7607199474656	5.85967842856267e-08	7.93643420578402e-07	-	-
MSTRG.59103.2	138	95	198	0	0	0	7.40	5.91	9.42	0.00	0.00	0.00	7.57666666666667	0.001	-12.8873475629841	5.85981603623467e-08	7.93643420578402e-07	-	-
MSTRG.74861.2	110	117	212	0	0	0	4.68	5.74	7.98	0.00	0.00	0.00	6.13333333333333	0.001	-12.5824556451106	5.87762659584864e-08	7.9534425303253e-07	-	-
MSTRG.75156.1	3857	3322	4655	22	40	86	581.27	576.36	620.26	20.64	28.04	71.65	592.63	40.11	-3.88509778870901	5.91177995589974e-08	7.99251536537803e-07	-	-
MSTRG.31415.1	15	8	20	34	29	12	1.49	0.96	1.71	21.25	13.08	6.58	1.38666666666667	13.6366666666667	3.29779810374695	5.93009931473385e-08	8.01013058195361e-07	-	-
MSTRG.71620.1	3	3	1	18	12	8	0.32	0.38	0.09	11.43	5.65	4.51	0.263333333333333	7.19666666666667	4.77236677984541	5.94065182222379e-08	8.01088568891915e-07	-	-
MSTRG.17778.3	153	92	278	0	0	0	6.46	4.47	10.36	0.00	0.00	0.00	7.09666666666667	0.001	-12.7929258286185	5.94123935322692e-08	8.01088568891915e-07	-	-
MSTRG.58731.2	296	154	405	1	0	3	3.08	1.85	3.74	0.07	0.00	0.17	2.89	0.08	-5.17492568250068	5.96019341965576e-08	8.02929259434409e-07	-	-
MSTRG.71073.5	127	136	159	0	0	0	1.78	2.18	1.96	0.00	0.00	0.00	1.97333333333333	0.001	-10.9464189597952	5.97167646811301e-08	8.03761111823709e-07	-	-
MSTRG.65652.1	98	242	493	0	0	0	3.31	9.41	14.72	0.00	0.00	0.00	9.14666666666667	0.001	-13.159030360339	6.01312675835366e-08	8.08116015364951e-07	-	-
MSTRG.74555.1	111	122	187	0	0	0	3.71	4.71	5.53	0.00	0.00	0.00	4.65	0.001	-12.1830150008828	6.01653715338156e-08	8.08116015364951e-07	-	-
MSTRG.107614.1	209	182	337	0	1	0	3.83	3.83	5.44	0.00	0.08	0.00	4.36666666666667	0.0266666666666667	-7.35535109642481	6.02004269800333e-08	8.08116015364951e-07	-	-
MSTRG.60716.1	129	112	162	0	0	0	8.14	8.18	9.10	0.00	0.00	0.00	8.47333333333333	0.001	-13.0487139091712	6.02835415879673e-08	8.08514957240922e-07	-	-
MSTRG.122129.1	293	92	810	0	0	0	2.31	0.84	5.65	0.00	0.00	0.00	2.93333333333333	0.001	-11.5183253076909	6.03733957551551e-08	8.09003503119079e-07	-	-
MSTRG.123221.5	258	185	269	5	3	6	2.84	2.35	2.62	0.35	0.15	0.37	2.60333333333333	0.29	-3.16623524229325	6.07126746653062e-08	8.12549438442197e-07	-	-
MSTRG.82667.1	217	89	241	0	0	0	16.79	7.92	16.51	0.00	0.00	0.00	13.74	0.001	-13.7460943837055	6.07453417194932e-08	8.12549438442197e-07	-	-
MSTRG.17322.1	228	89	484	0	0	0	4.04	1.81	7.58	0.00	0.00	0.00	4.47666666666667	0.001	-12.1282091835936	6.09468022890094e-08	8.13823245343641e-07	-	-
MSTRG.116070.1	187	158	142	0	0	0	28.39	27.52	18.99	0.00	0.00	0.00	24.9666666666667	0.001	-14.6077155975123	6.094806235766e-08	8.13823245343641e-07	-	-
MSTRG.36466.1	601	1434	129	0	0	0	21.76	59.79	4.14	0.00	0.00	0.00	28.5633333333333	0.001	-14.8018767308652	6.20986669806274e-08	8.28456401251683e-07	-	-
MSTRG.50446.1	203	195	313	0	1	0	8.60	9.50	11.71	0.00	0.20	0.00	9.93666666666667	0.0666666666666667	-7.21965256510381	6.23577271066871e-08	8.31180197050577e-07	-	-
MSTRG.40502.1	1613	818	100	0	0	0	74.16	43.32	4.08	0.00	0.00	0.00	40.52	0.001	-15.3063465536885	6.33703152606598e-08	8.43934312820502e-07	-	-
MSTRG.5429.1	136	93	215	0	0	0	9.21	7.25	12.87	0.00	0.00	0.00	9.77666666666667	0.001	-13.2551269499232	6.3559496044732e-08	8.45709920131223e-07	-	-
MSTRG.74847.7	164	215	392	0	1	2	2.00	3.02	4.23	0.00	0.06	0.13	3.08333333333333	0.0633333333333333	-5.60538204196009	6.46314094129256e-08	8.59217560430658e-07	-	-
MSTRG.54500.1	152	94	183	0	0	0	4.09	2.90	4.37	0.00	0.00	0.00	3.78666666666667	0.001	-11.8867127136709	6.53747372546626e-08	8.68337080272018e-07	-	-
MSTRG.25422.1	150	101	165	0	0	0	5.30	4.11	5.16	0.00	0.00	0.00	4.85666666666667	0.001	-12.2457507562307	6.58068451193825e-08	8.73310472215329e-07	-	-
MSTRG.80181.1	348	192	282	0	0	1	29.40	18.69	21.11	0.00	0.00	0.47	23.0666666666667	0.156666666666667	-7.20196747084645	6.60613995427508e-08	8.75920938595737e-07	-	-
MSTRG.1966.3	174	97	444	0	0	0	5.24	3.34	11.79	0.00	0.00	0.00	6.79	0.001	-12.7291958591321	6.6137223138797e-08	8.76159083786233e-07	-	-
MSTRG.43675.7	413	540	216	2	1	0	2.91	4.38	1.34	0.09	0.03	0.00	2.87666666666667	0.04	-6.1682542484578	6.64452737260749e-08	8.79470572342856e-07	-	-
MSTRG.38536.7	373	305	130	0	0	0	24.92	23.48	7.68	0.00	0.00	0.00	18.6933333333333	0.001	-14.1902362281768	6.69073410544935e-08	8.84813063971302e-07	-	-
MSTRG.39412.1	175	93	405	0	0	0	3.32	2.03	6.79	0.00	0.00	0.00	4.04666666666667	0.001	-11.9825183004219	6.83013400453705e-08	9.0245976524171e-07	-	-
MSTRG.60056.1	195	318	155	0	0	0	3.11	5.84	2.19	0.00	0.00	0.00	3.71333333333333	0.001	-11.8584991115062	6.8892019053742e-08	9.09470751971893e-07	-	-
MSTRG.103267.6	147	158	146	0	0	0	8.02	9.91	7.07	0.00	0.00	0.00	8.33333333333333	0.001	-13.0246779737157	6.89558179612485e-08	9.09520030983646e-07	-	-
MSTRG.44334.2	131	102	315	0	0	0	7.44	6.64	15.82	0.00	0.00	0.00	9.96666666666667	0.001	-13.2828953632517	6.92922963507503e-08	9.13162707870375e-07	-	-
MSTRG.123824.1	138	102	353	0	0	0	3.50	2.98	7.93	0.00	0.00	0.00	4.80333333333333	0.001	-12.229820214341	7.1056511577398e-08	9.35597998526052e-07	-	-
MSTRG.33515.3	5	3	4	11	21	8	0.51	0.35	0.39	7.09	9.77	4.61	0.416666666666667	7.15666666666667	4.10232219119669	7.1732211140621e-08	9.42402955442533e-07	-	-
MSTRG.27218.1	207	133	145	0	0	0	3.31	2.44	2.04	0.00	0.00	0.00	2.59666666666667	0.001	-11.3424451122279	7.17535972244582e-08	9.42402955442533e-07	-	-
MSTRG.106156.4	150	188	275	2	2	0	4.47	6.46	7.25	0.38	0.28	0.00	6.06	0.22	-4.78374236483565	7.17600454117844e-08	9.42402955442533e-07	-	-
MSTRG.103900.1	354	155	440	0	1	1	22.08	11.12	24.26	0.00	0.29	0.34	19.1533333333333	0.21	-6.5110623540326	7.18254794745899e-08	9.42444896190849e-07	-	-
MSTRG.80029.1	279	174	200	1	2	1	30.25	21.72	19.18	0.69	1.00	0.60	23.7166666666667	0.763333333333333	-4.9574442533169	7.19158034625791e-08	9.42813070156167e-07	-	-
MSTRG.113405.1	172	162	139	0	0	0	2.71	2.94	1.93	0.00	0.00	0.00	2.52666666666667	0.001	-11.3030196323373	7.21640226430976e-08	9.45248815624381e-07	-	-
MSTRG.103377.5	317	157	563	0	1	3	2.84	1.62	4.46	0.00	0.04	0.15	2.97333333333333	0.0633333333333333	-5.55297238647672	7.23240424866395e-08	9.46526059924543e-07	-	-
MSTRG.47180.1	115	101	200	0	0	0	1.58	1.60	2.43	0.00	0.00	0.00	1.87	0.001	-10.868822554775	7.2492847698158e-08	9.47915975686968e-07	-	-
MSTRG.107764.1	150	231	159	0	0	0	15.13	26.87	14.20	0.00	0.00	0.00	18.7333333333333	0.001	-14.1933200092745	7.29337338821337e-08	9.52858152237505e-07	-	-
MSTRG.55497.5	33	42	94	67	86	42	3.12	4.54	7.83	39.95	37.70	22.09	5.16333333333333	33.2466666666667	2.68683505887555	7.32272004435026e-08	9.55867473375445e-07	-	-
MSTRG.1685.1	143	97	167	0	0	0	3.94	3.09	4.08	0.00	0.00	0.00	3.70333333333333	0.001	-11.8546086955553	7.35382479763708e-08	9.59100905131961e-07	-	-
MSTRG.113827.1	273	101	1081	0	0	0	10.29	4.36	36.00	0.00	0.00	0.00	16.8833333333333	0.001	-14.0433121478547	7.38099239501137e-08	9.61815721559916e-07	-	-
MSTRG.5639.3	185	90	198	0	0	0	2.29	1.29	2.17	0.00	0.00	0.00	1.91666666666667	0.001	-10.9043837399979	7.40523353321433e-08	9.64144850902247e-07	-	-
MSTRG.128195.1	0	0	0	11	6	9	0.00	0.00	0.00	20.39	8.65	15.34	0.001	14.7933333333333	13.8526595463632	7.41358564740719e-08	9.64403040146388e-07	-	-
MSTRG.110160.5	117	99	219	0	0	0	7.85	7.65	12.99	0.00	0.00	0.00	9.49666666666667	0.001	-13.2132055004901	7.45172476361755e-08	9.68532329362205e-07	-	-
MSTRG.127124.1	227	120	156	0	0	0	37.22	22.56	22.58	0.00	0.00	0.00	27.4533333333333	0.001	-14.7446937087985	7.47200297767599e-08	9.70335069365092e-07	-	-
MSTRG.70834.1	192	152	231	2	0	2	1.42	1.29	1.51	0.11	0.00	0.10	1.40666666666667	0.07	-4.32878176592843	7.48099494097064e-08	9.70670311878127e-07	-	-
MSTRG.57383.4	203	173	329	5	6	1	2.25	2.21	3.22	0.36	0.31	0.03	2.56	0.233333333333333	-3.45567948377619	7.52245111006886e-08	9.74929071231417e-07	-	-
MSTRG.12698.2	216	205	270	0	1	0	19.24	21.03	21.27	0.00	0.42	0.00	20.5133333333333	0.14	-7.19499130555478	7.52669452033765e-08	9.74929071231417e-07	-	-
MSTRG.112880.1	115	118	334	0	0	0	2.40	2.84	6.14	0.00	0.00	0.00	3.79333333333333	0.001	-11.8892504364728	7.53773348624145e-08	9.75524448279214e-07	-	-
MSTRG.109474.1	245	97	199	0	0	0	2.39	1.09	1.72	0.00	0.00	0.00	1.73333333333333	0.001	-10.7593334071947	7.56882508899479e-08	9.77944883838524e-07	-	-
MSTRG.5502.2	10	38	75	99	123	85	0.20	0.90	1.38	12.97	11.76	9.77	0.826666666666667	11.5	3.79818433616602	7.56935281903811e-08	9.77944883838524e-07	-	-
MSTRG.120866.1	198	116	152	0	0	0	17.21	11.60	11.69	0.00	0.00	0.00	13.5	0.001	-13.7206717868256	7.61728993348097e-08	9.83299268310049e-07	-	-
MSTRG.85987.1	109	121	172	0	0	0	4.23	5.41	5.91	0.00	0.00	0.00	5.18333333333333	0.001	-12.3396644591842	7.78835129746438e-08	1.00347775420574e-06	-	-
MSTRG.78886.2	220	82	364	0	0	0	4.71	2.03	6.90	0.00	0.00	0.00	4.54666666666667	0.001	-12.1505935231904	7.79089626899342e-08	1.00347775420574e-06	-	-
MSTRG.63291.2	169	125	250	1	2	1	3.08	2.61	4.02	0.11	0.17	0.10	3.23666666666667	0.126666666666667	-4.6753999719756	7.79348724703437e-08	1.00347775420574e-06	-	-
MSTRG.6923.4	116	98	206	0	0	0	2.83	2.75	4.46	0.00	0.00	0.00	3.34666666666667	0.001	-11.708509148117	7.80524126596708e-08	1.00413732582221e-06	-	-
MSTRG.41905.1	113	143	166	0	0	0	2.07	3.01	2.68	0.00	0.00	0.00	2.58666666666667	0.001	-11.3368784363533	7.87991631847689e-08	1.01288364086908e-06	-	-
MSTRG.21498.1	135	92	179	0	0	0	1.80	1.40	2.10	0.00	0.00	0.00	1.76666666666667	0.001	-10.7868141436168	7.96320423837905e-08	1.02272127716315e-06	-	-
MSTRG.92367.3	120	106	309	0	0	0	17.48	17.77	39.94	0.00	0.00	0.00	25.0633333333333	0.001	-14.6132906802294	8.07845318849966e-08	1.03664354390052e-06	-	-
MSTRG.93856.1	223	181	274	1	0	0	4.67	4.37	5.08	0.13	0.00	0.00	4.70666666666667	0.0433333333333333	-6.76308465513009	8.11074160820262e-08	1.03990558366981e-06	-	-
MSTRG.123112.4	131	95	169	0	0	0	6.00	5.00	6.83	0.00	0.00	0.00	5.94333333333333	0.001	-12.5370565817912	8.12060090164478e-08	1.04028882278092e-06	-	-
MSTRG.97948.1	486	269	131	0	0	0	13.78	8.79	3.28	0.00	0.00	0.00	8.61666666666667	0.001	-13.0729141593685	8.14723435403575e-08	1.04281844960955e-06	-	-
MSTRG.123659.2	123	141	152	0	0	0	4.85	6.40	5.30	0.00	0.00	0.00	5.51666666666667	0.001	-12.4295810958608	8.18266529867006e-08	1.04646890162552e-06	-	-
MSTRG.14650.4	179	222	140	0	0	0	16.01	22.87	11.09	0.00	0.00	0.00	16.6566666666667	0.001	-14.0238120969021	8.2071722684616e-08	1.04871732058266e-06	-	-
MSTRG.61125.8	305	89	256	0	0	0	2.69	0.90	1.99	0.00	0.00	0.00	1.86	0.001	-10.8610869059954	8.24598202327923e-08	1.05278802526555e-06	-	-
MSTRG.33141.1	167	126	140	0	0	0	4.62	4.01	3.42	0.00	0.00	0.00	4.01666666666667	0.001	-11.9717830252835	8.32633797348575e-08	1.06084857745194e-06	-	-
MSTRG.10651.1	513	138	200	0	0	0	16.35	5.05	5.64	0.00	0.00	0.00	9.01333333333333	0.001	-13.1378450304484	8.33044823043393e-08	1.06084857745194e-06	-	-
MSTRG.13785.1	155	132	139	0	0	0	34.58	33.74	27.38	0.00	0.00	0.00	31.9	0.001	-14.9612688035396	8.33475702801901e-08	1.06084857745194e-06	-	-
MSTRG.32670.1	131	106	376	0	0	0	3.43	3.19	8.69	0.00	0.00	0.00	5.10333333333333	0.001	-12.317224161666	8.3371404515111e-08	1.06084857745194e-06	-	-
MSTRG.49298.1	268	167	285	0	1	0	9.13	6.55	8.58	0.00	0.16	0.00	8.08666666666667	0.0533333333333333	-7.24436383512051	8.43606884084863e-08	1.07253530132771e-06	-	-
MSTRG.11943.5	20906	28530	29024	687	826	1034	2434.37	3824.59	2988.39	506.75	444.40	665.82	3082.45	538.99	-2.51574708135855	8.45836357197301e-08	1.07446762757395e-06	-	-
MSTRG.103170.1	303	143	421	0	1	0	7.97	4.34	9.80	0.00	0.12	0.00	7.37	0.04	-7.52552080909507	8.56670416794244e-08	1.08731797578361e-06	-	-
MSTRG.87533.1	210	153	212	4	3	1	18.59	15.59	16.60	2.30	1.23	0.49	16.9266666666667	1.34	-3.65899298846858	8.61335664157978e-08	1.09232367057622e-06	-	-
MSTRG.87146.1	379	151	1296	0	0	1	5.14	2.36	15.53	0.00	0.00	0.07	7.67666666666667	0.0233333333333333	-8.36194377373524	8.64915020377552e-08	1.09594504088342e-06	-	-
MSTRG.120020.1	132	98	158	0	0	0	2.07	1.77	2.19	0.00	0.00	0.00	2.01	0.001	-10.9729797860663	8.75168160274851e-08	1.10800972264898e-06	-	-
MSTRG.9025.1	144	106	148	0	0	0	9.68	8.20	8.83	0.00	0.00	0.00	8.90333333333333	0.001	-13.1201298548013	8.76370381305827e-08	1.10860487165688e-06	-	-
MSTRG.49022.1	209	305	614	2	7	5	15.76	26.48	40.94	0.96	2.44	2.09	27.7266666666667	1.83	-3.92135863064116	8.84733864677204e-08	1.11825043229902e-06	-	-
MSTRG.36792.2	190	197	540	0	1	0	3.97	4.74	9.97	0.00	0.10	0.00	6.22666666666667	0.0333333333333333	-7.5453506448223	8.91425060486912e-08	1.12576799548731e-06	-	-
MSTRG.54731.6	110	101	224	0	0	0	3.91	4.10	7.02	0.00	0.00	0.00	5.01	0.001	-12.2905948880826	8.94798983913706e-08	1.12908718453511e-06	-	-
MSTRG.117841.4	43	32	90	74	50	99	0.99	0.84	1.84	10.86	5.39	12.69	1.22333333333333	9.64666666666667	2.97921295368852	9.01561634233899e-08	1.13667329438549e-06	-	-
MSTRG.58570.1	142	130	139	0	0	0	24.94	26.27	21.58	0.00	0.00	0.00	24.2633333333333	0.001	-14.5664901432445	9.09714562322794e-08	1.14599816162161e-06	-	-
MSTRG.61084.2	430	150	380	0	1	0	17.77	7.14	13.88	0.00	0.19	0.00	12.93	0.0633333333333333	-7.67354154708783	9.10798018112804e-08	1.14640927599868e-06	-	-
MSTRG.46501.2	137	87	192	0	0	0	3.41	2.49	4.23	0.00	0.00	0.00	3.37666666666667	0.001	-11.7213840529673	9.19909623551668e-08	1.15691623918765e-06	-	-
MSTRG.99465.8	179	96	165	0	0	0	10.45	6.50	8.56	0.00	0.00	0.00	8.50333333333333	0.001	-13.0538127777687	9.20998529832471e-08	1.15732445964508e-06	-	-
MSTRG.14350.13	0	2	4	9	15	14	0.00	0.47	0.98	15.03	18.59	20.25	0.483333333333333	17.9566666666667	5.21535725982416	9.23066284995336e-08	1.15896100227192e-06	-	-
MSTRG.96248.1	189	134	136	0	0	0	28.33	23.11	18.02	0.00	0.00	0.00	23.1533333333333	0.001	-14.4989322895483	9.28305940862587e-08	1.16457403119646e-06	-	-
MSTRG.90974.1	324	370	278	0	2	0	13.16	17.34	10.02	0.00	0.39	0.00	13.5066666666667	0.13	-6.69901623993889	9.42940538699525e-08	1.1819541090222e-06	-	-
MSTRG.46173.1	1111	135	296	0	0	0	137.33	19.19	32.34	0.00	0.00	0.00	62.9533333333333	0.001	-15.9419951491721	9.47190646511792e-08	1.18629948465522e-06	-	-
MSTRG.48833.1	130	88	235	0	0	0	2.68	2.09	4.28	0.00	0.00	0.00	3.01666666666667	0.001	-11.5587395761368	9.50337275027985e-08	1.18925677838626e-06	-	-
MSTRG.95731.1	185	179	340	0	0	1	4.26	4.74	6.92	0.00	0.00	0.13	5.30666666666667	0.0433333333333333	-6.93618490240256	9.54636258717972e-08	1.19365006024009e-06	-	-
MSTRG.108139.1	162	82	258	0	0	0	27.07	15.85	38.05	0.00	0.00	0.00	26.99	0.001	-14.7201373563542	9.61993797782557e-08	1.20185726782372e-06	-	-
MSTRG.50335.2	183	121	234	2	1	1	7.79	5.90	8.80	0.54	0.20	0.26	7.49666666666667	0.333333333333333	-4.49121175600309	9.63619847345523e-08	1.20209882158764e-06	-	-
MSTRG.392.5	105	104	212	0	0	0	1.41	1.62	2.53	0.00	0.00	0.00	1.85333333333333	0.001	-10.8559066668897	9.63774910452642e-08	1.20209882158764e-06	-	-
MSTRG.70527.2	211	221	255	0	1	0	22.08	26.61	23.58	0.00	0.48	0.00	24.09	0.16	-7.23421867823847	9.69225391413092e-08	1.20790212977589e-06	-	-
MSTRG.11455.2	321	262	226	3	6	3	9.45	8.88	5.88	0.56	0.82	0.49	8.07	0.623333333333333	-3.6944929041113	9.70298028083657e-08	1.2082444688522e-06	-	-
MSTRG.110143.1	106	106	174	0	0	0	5.33	6.15	7.74	0.00	0.00	0.00	6.40666666666667	0.001	-12.64535821494	9.73158879775231e-08	1.21081115509914e-06	-	-
MSTRG.21223.3	306	211	239	0	0	1	6.90	5.47	4.76	0.00	0.00	0.13	5.71	0.0433333333333333	-7.04186971794291	9.76446641131074e-08	1.21390435468036e-06	-	-
MSTRG.117296.2	130	102	149	0	0	0	1.63	1.46	1.64	0.00	0.00	0.00	1.57666666666667	0.001	-10.6226619675056	9.77619405533551e-08	1.21436530259139e-06	-	-
MSTRG.63469.6	170	81	260	0	0	0	2.92	1.61	3.94	0.00	0.00	0.00	2.82333333333333	0.001	-11.4631837534984	9.78743514710557e-08	1.21476510653666e-06	-	-
MSTRG.71108.1	290	696	149	0	0	0	42.92	118.86	19.51	0.00	0.00	0.00	60.43	0.001	-15.882977321587	9.86333250769734e-08	1.22268527476109e-06	-	-
MSTRG.45393.1	156	83	209	0	0	0	9.51	5.81	11.30	0.00	0.00	0.00	8.87333333333333	0.001	-13.1152604500781	9.86739800394965e-08	1.22268527476109e-06	-	-
MSTRG.115520.1	142	85	258	0	0	0	13.98	9.67	22.52	0.00	0.00	0.00	15.39	0.001	-13.9097056112156	9.93226230976971e-08	1.22971640142709e-06	-	-
MSTRG.38347.1	197	99	162	0	0	0	19.56	11.32	14.22	0.00	0.00	0.00	15.0333333333333	0.001	-13.8758773123089	1.00279936889538e-07	1.24055457874296e-06	-	-
MSTRG.54858.5	187	176	311	1	0	0	2.62	2.83	3.85	0.09	0.00	0.00	3.1	0.03	-6.69116190455308	1.01146830163427e-07	1.25025738966091e-06	-	-
MSTRG.55198.8	286	141	560	0	0	1	9.49	5.39	16.42	0.00	0.00	0.19	10.4333333333333	0.0633333333333333	-7.36401942837639	1.02470962483628e-07	1.26559161005473e-06	-	-
MSTRG.103051.1	1032	68	747	0	0	0	49.23	3.75	31.52	0.00	0.00	0.00	28.1666666666667	0.001	-14.7817012202231	1.0276360422394e-07	1.26817155269674e-06	-	-
MSTRG.33599.4	115	94	171	0	0	0	9.79	9.21	12.87	0.00	0.00	0.00	10.6233333333333	0.001	-13.3749488979441	1.03216776853003e-07	1.27272673868744e-06	-	-
MSTRG.63292.1	178	87	183	0	0	0	17.44	9.79	15.84	0.00	0.00	0.00	14.3566666666667	0.001	-13.8094332024081	1.03313035947985e-07	1.27287712801008e-06	-	-
MSTRG.103726.2	1	0	3	47	10	10	0.15	0.00	0.39	42.31	6.42	7.96	0.18	18.8966666666667	6.71399105165596	1.03413778091078e-07	1.27308246167081e-06	-	-
MSTRG.127169.1	0	0	1	12	9	13	0.00	0.00	0.26	22.23	12.26	20.13	0.0866666666666667	18.2066666666667	7.7147738806242	1.0390176750935e-07	1.2780508234172e-06	-	-
MSTRG.60226.1	170	123	135	0	0	0	10.22	8.51	7.16	0.00	0.00	0.00	8.63	0.001	-13.0751448440663	1.05574983507049e-07	1.29757824696732e-06	-	-
MSTRG.60291.1	155	160	367	3	1	3	2.09	2.48	4.38	0.26	0.06	0.22	2.98333333333333	0.18	-4.05085636998815	1.0604730602447e-07	1.30232628371657e-06	-	-
MSTRG.107662.1	292	153	515	4	4	6	5.11	3.08	7.96	0.44	0.32	0.58	5.38333333333333	0.446666666666667	-3.59122925912351	1.06298638511211e-07	1.30435493058085e-06	-	-
MSTRG.74736.1	106	120	159	0	0	0	17.20	22.52	22.85	0.00	0.00	0.00	20.8566666666667	0.001	-14.3482209828655	1.08087843394711e-07	1.32523572848803e-06	-	-
MSTRG.108926.3	151	82	265	0	0	0	10.20	6.38	15.84	0.00	0.00	0.00	10.8066666666667	0.001	-13.3996339696838	1.08544711988841e-07	1.32976054120957e-06	-	-
MSTRG.84648.2	159	94	156	0	0	0	21.26	14.56	18.46	0.00	0.00	0.00	18.0933333333333	0.001	-14.1431705995851	1.08766685205995e-07	1.33140270605431e-06	-	-
MSTRG.80719.1	182	105	147	0	0	0	3.33	2.21	2.38	0.00	0.00	0.00	2.64	0.001	-11.3663222142458	1.09276738725142e-07	1.33656573326018e-06	-	-
MSTRG.103845.3	0	0	0	4	21	66	0.00	0.00	0.00	1.70	6.51	24.45	0.001	10.8866666666667	13.4102746697279	1.10013688090994e-07	1.34449335357049e-06	-	-
MSTRG.81817.3	270	127	148	0	0	0	3.67	1.99	1.78	0.00	0.00	0.00	2.48	0.001	-11.2761244052742	1.10352377715682e-07	1.34754492207327e-06	-	-
MSTRG.48786.1	235	79	505	0	0	0	8.82	3.43	16.77	0.00	0.00	0.00	9.67333333333333	0.001	-13.2397973982329	1.10901980797428e-07	1.35316502275154e-06	-	-
MSTRG.26017.2	118	112	144	0	0	0	7.74	8.46	8.37	0.00	0.00	0.00	8.19	0.001	-12.9996477365284	1.12852105522537e-07	1.37585071000182e-06	-	-
MSTRG.97647.1	103	103	175	0	0	0	1.32	1.53	1.98	0.00	0.00	0.00	1.61	0.001	-10.652844973002	1.13716751839083e-07	1.38527679513064e-06	-	-
MSTRG.31262.1	235	179	454	0	2	0	1.90	1.66	3.24	0.00	0.07	0.00	2.26666666666667	0.0233333333333333	-6.6020360140801	1.14972965999305e-07	1.39945389964749e-06	-	-
MSTRG.126325.1	193	100	154	0	0	0	10.03	5.99	7.06	0.00	0.00	0.00	7.69333333333333	0.001	-12.9093931028117	1.15167758533344e-07	1.40069895559189e-06	-	-
MSTRG.64788.2	342	173	213	3	1	2	8.80	5.13	4.86	0.49	0.16	0.32	6.26333333333333	0.323333333333333	-4.27583650923293	1.15516658957546e-07	1.4038148073316e-06	-	-
MSTRG.31513.1	1	8	11	27	25	16	0.10	0.68	0.75	13.03	8.62	6.61	0.51	9.42	4.20715790764129	1.16232289387968e-07	1.41137876977756e-06	-	-
MSTRG.93939.1	113	93	166	0	0	0	5.09	4.83	6.62	0.00	0.00	0.00	5.51333333333333	0.001	-12.4287091133375	1.16326042685396e-07	1.41138536726143e-06	-	-
MSTRG.17591.1	205	175	606	0	0	1	5.23	5.14	13.66	0.00	0.00	0.14	8.01	0.0466666666666667	-7.42326601107226	1.17096127769378e-07	1.41959132640826e-06	-	-
MSTRG.50110.1	243	157	317	1	1	0	7.91	5.88	9.13	0.21	0.15	0.00	7.64	0.12	-5.99246632731459	1.17297792561407e-07	1.42089853997186e-06	-	-
MSTRG.96849.1	95	144	343	0	0	0	2.54	4.43	8.10	0.00	0.00	0.00	5.02333333333333	0.001	-12.294429295764	1.17444198169376e-07	1.42153481109567e-06	-	-
MSTRG.44344.1	137	85	278	0	0	0	2.79	1.99	5.00	0.00	0.00	0.00	3.26	0.001	-11.6706562491184	1.17721174411503e-07	1.42374921959982e-06	-	-
MSTRG.105268.3	191	82	202	0	0	0	14.65	7.24	13.70	0.00	0.00	0.00	11.8633333333333	0.001	-13.534221811676	1.18462917234483e-07	1.43053021883573e-06	-	-
MSTRG.28260.2	178	89	503	0	0	0	2.86	1.64	7.11	0.00	0.00	0.00	3.87	0.001	-11.9181178510318	1.18470802695813e-07	1.43053021883573e-06	-	-
MSTRG.92316.5	113	100	152	0	0	0	2.07	2.10	2.46	0.00	0.00	0.00	2.21	0.001	-11.1098306542788	1.18612137805138e-07	1.43109561007602e-06	-	-
MSTRG.68570.1	166	84	181	0	0	0	6.01	3.49	5.80	0.00	0.00	0.00	5.1	0.001	-12.3162815317462	1.18890600352444e-07	1.43331327272031e-06	-	-
MSTRG.5236.1	204	193	276	0	1	1	11.84	12.89	14.16	0.00	0.27	0.32	12.9633333333333	0.196666666666667	-6.04254047007236	1.19426401905191e-07	1.43862734896451e-06	-	-
MSTRG.76508.3	127	251	169	0	0	0	3.00	6.83	3.52	0.00	0.00	0.00	4.45	0.001	-12.1195896207411	1.20870760811114e-07	1.45486888728289e-06	-	-
MSTRG.33243.1	110	91	190	0	0	0	2.35	2.23	3.60	0.00	0.00	0.00	2.72666666666667	0.001	-11.412922627108	1.21131403639485e-07	1.45684806505885e-06	-	-
MSTRG.27039.2	102	109	164	0	0	0	1.27	1.56	1.80	0.00	0.00	0.00	1.54333333333333	0.001	-10.5918339774264	1.21228745387139e-07	1.45686163702544e-06	-	-
MSTRG.23000.1	157	79	230	0	0	0	4.58	2.63	5.91	0.00	0.00	0.00	4.37333333333333	0.001	-12.0945175987843	1.21536634438412e-07	1.45940342479495e-06	-	-
MSTRG.73432.2	258	234	120	0	0	0	28.50	29.76	11.68	0.00	0.00	0.00	23.3133333333333	0.001	-14.5088676748639	1.23511160943484e-07	1.48193819255645e-06	-	-
MSTRG.45359.1	163	85	393	0	0	0	11.27	6.76	23.95	0.00	0.00	0.00	13.9933333333333	0.001	-13.7724520454584	1.24136149712365e-07	1.48825778222062e-06	-	-
MSTRG.103310.1	4	1	4	8	14	11	0.50	0.09	0.43	6.33	7.52	7.50	0.34	7.11666666666667	4.38759501253636	1.25317286497675e-07	1.50122970897768e-06	-	-
MSTRG.74526.2	119	91	157	0	0	0	3.61	3.17	4.21	0.00	0.00	0.00	3.66333333333333	0.001	-11.8389412651154	1.25754888294543e-07	1.50528104233674e-06	-	-
MSTRG.113378.1	130	122	134	0	0	0	10.22	11.01	9.30	0.00	0.00	0.00	10.1766666666667	0.001	-13.312977468373	1.26064118555935e-07	1.50779058702526e-06	-	-
MSTRG.114328.1	317	130	476	0	0	1	20.62	9.74	27.38	0.00	0.00	0.36	19.2466666666667	0.12	-7.32543039079367	1.26448779589901e-07	1.51119764842169e-06	-	-
MSTRG.99100.3	1655	348	238	0	0	1	69.95	16.91	8.88	0.00	0.00	0.16	31.9133333333333	0.0533333333333333	-9.22490609071976	1.27182043006566e-07	1.51853157955088e-06	-	-
MSTRG.20398.1	152	109	135	0	0	0	5.19	4.29	4.08	0.00	0.00	0.00	4.52	0.001	-12.1421070573025	1.27263015087179e-07	1.51853157955088e-06	-	-
MSTRG.54853.1	117	86	193	0	0	0	3.16	2.66	4.60	0.00	0.00	0.00	3.47333333333333	0.001	-11.7621051564447	1.27594982262276e-07	1.51929303593668e-06	-	-
MSTRG.93959.2	268	102	171	0	0	0	10.66	4.67	6.02	0.00	0.00	0.00	7.11666666666667	0.001	-12.7969859486741	1.27653053412322e-07	1.51929303593668e-06	-	-
MSTRG.72891.2	237	115	146	0	0	0	2.81	1.56	1.53	0.00	0.00	0.00	1.96666666666667	0.001	-10.9415367384154	1.27705011945261e-07	1.51929303593668e-06	-	-
MSTRG.87910.1	207	91	171	0	0	0	5.13	2.59	3.74	0.00	0.00	0.00	3.82	0.001	-11.8993569229231	1.27728175587597e-07	1.51929303593668e-06	-	-
MSTRG.99884.1	219	730	174	0	0	0	14.06	53.90	9.84	0.00	0.00	0.00	25.9333333333333	0.001	-14.6625200340398	1.27837026832676e-07	1.5193942388543e-06	-	-
MSTRG.12174.2	247	77	264	0	0	0	4.57	1.63	4.32	0.00	0.00	0.00	3.50666666666667	0.001	-11.7758845834585	1.28538787825756e-07	1.52653672569223e-06	-	-
MSTRG.36365.2	393	329	421	0	6	1	10.78	10.39	10.21	0.00	0.76	0.15	10.46	0.303333333333333	-5.1078349967694	1.2883893431421e-07	1.52860656665798e-06	-	-
MSTRG.13144.3	604	70	525	0	0	0	40.12	5.36	30.85	0.00	0.00	0.00	25.4433333333333	0.001	-14.6350000701577	1.28914977256785e-07	1.52860656665798e-06	-	-
MSTRG.55871.9	93	122	205	0	0	0	5.01	7.62	9.78	0.00	0.00	0.00	7.47	0.001	-12.8668925276766	1.29934789026372e-07	1.53949340801042e-06	-	-
MSTRG.23226.1	129	82	212	0	0	0	6.15	4.51	8.98	0.00	0.00	0.00	6.54666666666667	0.001	-12.6765448084809	1.3012472346569e-07	1.54053836021694e-06	-	-
MSTRG.31179.3	113	98	294	0	0	0	2.83	2.82	6.51	0.00	0.00	0.00	4.05333333333333	0.001	-11.9848931076098	1.3037150626e-07	1.5422541779601e-06	-	-
MSTRG.28040.3	168	79	204	0	0	0	4.77	2.60	5.14	0.00	0.00	0.00	4.17	0.001	-12.025831668332	1.31425934852308e-07	1.55351405584204e-06	-	-
MSTRG.80094.1	128	92	331	0	0	0	5.85	4.85	13.42	0.00	0.00	0.00	8.04	0.001	-12.9729797860663	1.32478933926392e-07	1.5647394832398e-06	-	-
MSTRG.37539.1	218	138	275	2	5	4	4.16	3.03	4.64	0.24	0.44	0.42	3.94333333333333	0.366666666666667	-3.42687464481513	1.33548923446686e-07	1.57614793361631e-06	-	-
MSTRG.4565.1	154	78	221	0	0	0	4.09	2.39	5.20	0.00	0.00	0.00	3.89333333333333	0.001	-11.9267901530462	1.33838730226611e-07	1.57833804757892e-06	-	-
MSTRG.92263.2	327	148	139	0	0	0	18.29	9.51	6.85	0.00	0.00	0.00	11.55	0.001	-13.4956052311908	1.34055382809768e-07	1.57932270573099e-06	-	-
MSTRG.57596.1	215	157	342	0	1	1	9.83	8.25	13.84	0.00	0.21	0.25	10.64	0.153333333333333	-6.11668298016534	1.34229458712518e-07	1.57932270573099e-06	-	-
MSTRG.70442.1	205	172	251	1	0	0	5.33	5.15	5.77	0.16	0.00	0.00	5.41666666666667	0.0533333333333333	-6.66622400280318	1.3423512893117e-07	1.57932270573099e-06	-	-
MSTRG.93842.1	381	184	130	0	0	0	8.92	4.96	2.69	0.00	0.00	0.00	5.52333333333333	0.001	-12.4313234813877	1.35266464886127e-07	1.59022112679017e-06	-	-
MSTRG.7636.1	196	93	160	0	0	0	22.69	12.31	16.30	0.00	0.00	0.00	17.1	0.001	-14.0617087046606	1.35447538036888e-07	1.59111452362651e-06	-	-
MSTRG.20626.1	111	90	228	0	0	0	1.39	1.29	2.51	0.00	0.00	0.00	1.73	0.001	-10.7565563225241	1.35886010251729e-07	1.59499510695539e-06	-	-
MSTRG.95558.1	264	153	310	1	1	0	6.70	4.47	6.95	0.16	0.12	0.00	6.04	0.0933333333333333	-6.01601231798863	1.35988553895087e-07	1.59499510695539e-06	-	-
MSTRG.9906.1	142	79	231	0	0	0	1.63	1.04	2.34	0.00	0.00	0.00	1.67	0.001	-10.7056323873614	1.36660652877291e-07	1.60149206280294e-06	-	-
MSTRG.51854.1	119	92	150	0	0	0	2.64	2.35	2.94	0.00	0.00	0.00	2.64333333333333	0.001	-11.3681426498702	1.36855528694054e-07	1.60149206280294e-06	-	-
MSTRG.99467.4	105	92	183	0	0	0	16.19	16.31	25.02	0.00	0.00	0.00	19.1733333333333	0.001	-14.2268135546055	1.36859776070995e-07	1.60149206280294e-06	-	-
MSTRG.22180.1	131	113	536	0	0	0	1.21	1.20	4.36	0.00	0.00	0.00	2.25666666666667	0.001	-11.1399776177412	1.37143693212654e-07	1.60357513716294e-06	-	-
MSTRG.70796.2	317	216	221	0	0	1	2.88	2.25	1.77	0.00	0.00	0.05	2.3	0.0166666666666667	-7.10852445677817	1.37918535926978e-07	1.61139079552955e-06	-	-
MSTRG.18307.1	726	591	405	7	1	7	6.34	5.94	3.13	0.39	0.04	0.34	5.13666666666667	0.256666666666667	-4.32286460581988	1.3812230131141e-07	1.61252728331331e-06	-	-
MSTRG.79977.7	829	547	1099	8	28	16	29.78	22.63	34.91	1.84	4.61	3.25	29.1066666666667	3.23333333333333	-3.1702554779163	1.38245253942701e-07	1.61271928751955e-06	-	-
MSTRG.109808.1	305	161	568	7	2	3	7.21	4.38	11.87	1.05	0.18	0.39	7.82	0.54	-3.85613729514388	1.38408548026185e-07	1.61338124265781e-06	-	-
MSTRG.120386.1	114	105	141	0	0	0	9.92	10.58	10.84	0.00	0.00	0.00	10.4466666666667	0.001	-13.3507550586388	1.39328189429657e-07	1.62285188026452e-06	-	-
MSTRG.81172.2	357	119	167	0	0	0	25.13	9.61	10.40	0.00	0.00	0.00	15.0466666666667	0.001	-13.877156297358	1.40676403653238e-07	1.63685555880567e-06	-	-
MSTRG.75651.1	3	1	5	7	15	15	0.72	0.28	1.07	10.66	16.67	19.95	0.69	15.76	4.51352736267821	1.4074666078226e-07	1.63685555880567e-06	-	-
MSTRG.102439.2	166	200	302	0	1	0	1.41	1.96	2.27	0.00	0.04	0.00	1.88	0.0133333333333333	-7.1395513523988	1.41031764010202e-07	1.63891248706254e-06	-	-
MSTRG.12565.1	165	80	186	0	0	0	2.14	1.20	2.14	0.00	0.00	0.00	1.82666666666667	0.001	-10.8349976771267	1.42793707348129e-07	1.65811527351638e-06	-	-
MSTRG.94269.1	204	103	146	0	0	0	33.13	19.27	20.93	0.00	0.00	0.00	24.4433333333333	0.001	-14.5771534182067	1.43114187257193e-07	1.65916173271383e-06	-	-
MSTRG.38548.2	170	177	390	0	0	1	4.33	5.21	8.79	0.00	0.00	0.14	6.11	0.0466666666666667	-7.03263614848228	1.4317053051523e-07	1.65916173271383e-06	-	-
MSTRG.81984.2	12	0	0	174	203	260	1.23	0.00	0.00	108.56	92.35	141.62	0.41	114.176666666667	8.1214282241982	1.43212546866793e-07	1.65916173271383e-06	-	-
MSTRG.120657.1	0	0	0	8	7	7	0.00	0.00	0.00	2.99	1.91	2.28	0.001	2.39333333333333	11.2248056279893	1.43504547229346e-07	1.66127358879722e-06	-	-
MSTRG.39158.1	351	962	130	0	0	0	21.30	67.13	6.95	0.00	0.00	0.00	31.7933333333333	0.001	-14.9564366615606	1.43730265690379e-07	1.66261549509833e-06	-	-
MSTRG.3144.1	4	8	10	45	13	15	0.38	0.85	0.86	26.70	5.68	7.66	0.696666666666667	13.3466666666667	4.25986712675511	1.44374806187493e-07	1.66879642388627e-06	-	-
MSTRG.118641.1	474	187	1560	0	3	3	1.75	0.79	5.09	0.00	0.05	0.06	2.54333333333333	0.0366666666666667	-6.11610762819723	1.46100607040174e-07	1.68745643920847e-06	-	-
MSTRG.44867.1	0	0	2	11	12	14	0.00	0.00	0.19	7.65	5.84	8.06	0.0633333333333333	7.18333333333333	6.82554464053288	1.47027937584389e-07	1.69687273696861e-06	-	-
MSTRG.49469.2	149	84	162	0	0	0	6.40	4.16	6.17	0.00	0.00	0.00	5.57666666666667	0.001	-12.4451873242046	1.4738405953776e-07	1.69890845674765e-06	-	-
MSTRG.78596.1	192	131	235	0	2	2	3.53	2.78	3.83	0.00	0.17	0.17	3.38	0.113333333333333	-4.89837909575301	1.4742872224055e-07	1.69890845674765e-06	-	-
MSTRG.124925.1	113	85	177	0	0	0	9.02	7.86	12.49	0.00	0.00	0.00	9.79	0.001	-13.2570931444911	1.49357733431727e-07	1.71982874496062e-06	-	-
MSTRG.58920.1	4	0	0	38	18	18	0.41	0.00	0.00	23.68	8.15	9.56	0.136666666666667	13.7966666666667	6.65751452861221	1.49726437371482e-07	1.72276422088069e-06	-	-
MSTRG.46096.1	112	156	146	0	0	0	5.38	8.62	6.21	0.00	0.00	0.00	6.73666666666667	0.001	-12.7178192005459	1.50753195923579e-07	1.73207927439927e-06	-	-
MSTRG.14467.3	92	132	314	0	0	0	1.90	3.13	5.72	0.00	0.00	0.00	3.58333333333333	0.001	-11.807086538643	1.50764792210952e-07	1.73207927439927e-06	-	-
MSTRG.73425.1	330	200	279	0	2	0	19.88	13.87	14.86	0.00	0.56	0.00	16.2033333333333	0.186666666666667	-6.43968249673097	1.51394035019564e-07	1.73798974849601e-06	-	-
MSTRG.15001.3	265	405	225	0	0	1	1.81	3.20	1.37	0.00	0.00	0.04	2.12666666666667	0.0133333333333333	-7.31741261376488	1.53701697309738e-07	1.76314477323034e-06	-	-
MSTRG.92496.1	222	241	275	2	0	0	2.38	2.98	2.61	0.14	0.00	0.00	2.65666666666667	0.0466666666666667	-5.83108099193287	1.54105497751563e-07	1.76643864266024e-06	-	-
MSTRG.96698.1	0	0	0	12	5	9	0.00	0.00	0.00	8.07	2.45	5.52	0.001	5.34666666666667	12.3844240206211	1.54245234680532e-07	1.766702983005e-06	-	-
MSTRG.59242.1	0	0	0	155	2	33	0.00	0.00	0.00	33.75	0.32	6.27	0.001	13.4466666666667	13.7149609627792	1.55551548749612e-07	1.780318632779e-06	-	-
MSTRG.13208.2	142	88	390	0	0	0	5.65	4.03	13.72	0.00	0.00	0.00	7.8	0.001	-12.929258408637	1.55848191761017e-07	1.78236655562335e-06	-	-
MSTRG.117185.1	203	168	244	1	0	0	48.90	46.53	52.10	1.53	0.00	0.00	49.1766666666667	0.51	-6.59133289099488	1.56166429529632e-07	1.78365409254878e-06	-	-
MSTRG.72628.1	122	81	182	0	0	0	1.85	1.41	2.44	0.00	0.00	0.00	1.9	0.001	-10.8917837032183	1.56196362879387e-07	1.78365409254878e-06	-	-
MSTRG.19252.2	1	1	0	34	11	8	0.09	0.11	0.00	20.16	4.65	3.98	0.0666666666666667	9.59666666666667	7.16942397867607	1.56559957297338e-07	1.78645883451115e-06	-	-
MSTRG.6140.2	200	143	122	0	0	0	28.20	23.25	15.24	0.00	0.00	0.00	22.23	0.001	-14.4402203279144	1.57111085036299e-07	1.79139762772564e-06	-	-
MSTRG.55871.7	250	189	273	2	0	0	15.97	13.92	15.42	0.65	0.00	0.00	15.1033333333333	0.216666666666667	-6.12324596248493	1.58146567865186e-07	1.80135587194155e-06	-	-
MSTRG.15334.1	99	112	153	0	0	0	2.83	3.69	3.87	0.00	0.00	0.00	3.46333333333333	0.001	-11.7579455330704	1.58222382094985e-07	1.80135587194155e-06	-	-
MSTRG.41958.3	334	386	197	4	3	1	2.93	3.90	1.53	0.22	0.12	0.05	2.78666666666667	0.13	-4.42195691321864	1.58402246284959e-07	1.80204869515166e-06	-	-
MSTRG.11869.2	114	96	141	0	0	0	7.14	6.91	7.81	0.00	0.00	0.00	7.28666666666667	0.001	-12.8310432798381	1.59257429363907e-07	1.81041741398519e-06	-	-
MSTRG.126312.1	142	98	135	0	0	0	11.64	9.26	9.78	0.00	0.00	0.00	10.2266666666667	0.001	-13.3200483616691	1.59652152960849e-07	1.8135430608651e-06	-	-
MSTRG.29610.1	205	145	287	0	1	0	23.80	19.36	29.44	0.00	0.54	0.00	24.2	0.18	-7.07086633071964	1.60844031862e-07	1.82571239164498e-06	-	-
MSTRG.90737.1	181	190	290	1	0	1	3.00	3.64	4.27	0.11	0.00	0.09	3.63666666666667	0.0666666666666667	-5.76950729143625	1.62172183490643e-07	1.83940914038601e-06	-	-
MSTRG.110142.2	130	79	182	0	0	0	4.39	3.05	5.41	0.00	0.00	0.00	4.28333333333333	0.001	-12.0645182382474	1.62471217852031e-07	1.84142154245169e-06	-	-
MSTRG.79348.1	126	109	130	0	0	0	10.57	10.53	9.65	0.00	0.00	0.00	10.25	0.001	-13.3233362892802	1.62997385843368e-07	1.84600330324628e-06	-	-
MSTRG.31211.2	1312	153	233	0	0	0	34.37	4.62	5.40	0.00	0.00	0.00	14.7966666666667	0.001	-13.8529845874913	1.63467958979599e-07	1.8499490544612e-06	-	-
MSTRG.127167.1	118	81	186	0	0	0	4.09	3.23	5.68	0.00	0.00	0.00	4.33333333333333	0.001	-12.081261502082	1.64034979719275e-07	1.85412319690125e-06	-	-
MSTRG.127737.4	114	122	134	0	0	0	5.68	7.04	5.92	0.00	0.00	0.00	6.21333333333333	0.001	-12.6011517388205	1.64295336450941e-07	1.85412319690125e-06	-	-
MSTRG.118923.1	146	76	245	0	0	0	4.96	2.98	7.37	0.00	0.00	0.00	5.10333333333333	0.001	-12.317224161666	1.64312870169337e-07	1.85412319690125e-06	-	-
MSTRG.73490.1	246	140	288	0	1	0	6.12	4.01	6.34	0.00	0.12	0.00	5.49	0.04	-7.1006623390052	1.64413478686755e-07	1.85412319690125e-06	-	-
MSTRG.7230.3	111	100	334	0	0	0	9.70	10.04	25.71	0.00	0.00	0.00	15.15	0.001	-13.8870301732477	1.64449045927775e-07	1.85412319690125e-06	-	-
MSTRG.87087.1	113	93	143	0	0	0	12.65	11.97	14.17	0.00	0.00	0.00	12.93	0.001	-13.6584346546976	1.64966278245758e-07	1.85857097112891e-06	-	-
MSTRG.105741.1	165	125	123	0	0	0	13.67	11.99	9.02	0.00	0.00	0.00	11.56	0.001	-13.496853777388	1.67727161800864e-07	1.88827114051203e-06	-	-
MSTRG.118988.2	1	1	0	28	12	7	0.13	0.12	0.00	17.82	5.43	3.90	0.0833333333333333	9.05	6.762880292917	1.68594290909341e-07	1.89662314483599e-06	-	-
MSTRG.78915.1	243	131	403	1	0	0	34.41	21.35	50.45	0.90	0.00	0.00	35.4033333333333	0.3	-6.8827788899571	1.68756746686304e-07	1.89704132021085e-06	-	-
MSTRG.107206.3	95	101	221	0	0	0	1.69	2.06	3.46	0.00	0.00	0.00	2.40333333333333	0.001	-11.230821043407	1.69209276962633e-07	1.90036524444969e-06	-	-
MSTRG.12607.2	145	87	411	0	0	0	4.83	3.34	12.11	0.00	0.00	0.00	6.76	0.001	-12.7228075311695	1.69303441735744e-07	1.90036524444969e-06	-	-
MSTRG.54483.1	148	79	172	0	0	0	2.96	1.82	3.04	0.00	0.00	0.00	2.60666666666667	0.001	-11.3479903914736	1.69764732842861e-07	1.90306500996242e-06	-	-
MSTRG.663.3	99	92	188	0	0	0	2.99	3.21	5.04	0.00	0.00	0.00	3.74666666666667	0.001	-11.8713919143871	1.69795326143127e-07	1.90306500996242e-06	-	-
MSTRG.97111.1	118	111	131	0	0	0	17.04	18.36	16.72	0.00	0.00	0.00	17.3733333333333	0.001	-14.0845869627343	1.7017435441714e-07	1.90590242202984e-06	-	-
MSTRG.24791.1	269	128	502	0	0	1	4.43	2.42	7.30	0.00	0.00	0.09	4.71666666666667	0.03	-7.29666133627693	1.70404198764818e-07	1.90706605890382e-06	-	-
MSTRG.60446.1	175	296	133	0	0	0	2.24	4.35	1.50	0.00	0.00	0.00	2.69666666666667	0.001	-11.3969614865962	1.70934385970943e-07	1.91144943950611e-06	-	-
MSTRG.9831.2	182	202	277	0	1	1	2.79	3.57	3.76	0.00	0.10	0.12	3.37333333333333	0.0733333333333333	-5.52356195605701	1.71054484876239e-07	1.91144943950611e-06	-	-
MSTRG.106167.1	185	182	243	0	1	0	21.86	24.76	25.40	0.00	0.55	0.00	24.0066666666667	0.183333333333333	-7.03282217066563	1.71174576672189e-07	1.91144943950611e-06	-	-
MSTRG.17329.1	198	78	195	0	0	0	22.41	10.20	19.53	0.00	0.00	0.00	17.38	0.001	-14.0851404617018	1.7211506610289e-07	1.91927530853316e-06	-	-
MSTRG.320.1	215	130	125	0	0	0	10.33	7.19	5.31	0.00	0.00	0.00	7.61	0.001	-12.8936807383909	1.72128904305113e-07	1.91927530853316e-06	-	-
MSTRG.95321.1	122	82	160	0	0	0	4.72	3.64	5.46	0.00	0.00	0.00	4.60666666666667	0.001	-12.1695074945545	1.72630717274658e-07	1.92122815785563e-06	-	-
MSTRG.52276.1	330	216	325	2	6	7	3.50	2.64	3.05	0.13	0.29	0.41	3.06333333333333	0.276666666666667	-3.46888161994211	1.72666102573281e-07	1.92122815785563e-06	-	-
MSTRG.68446.1	15	20	49	32	52	29	2.46	3.78	7.10	33.24	39.41	26.30	4.44666666666667	32.9833333333333	2.89094104075029	1.72779503562031e-07	1.92122815785563e-06	-	-
MSTRG.34317.1	106	92	256	0	0	0	3.47	3.47	7.41	0.00	0.00	0.00	4.78333333333333	0.001	-12.2238006157293	1.72811567230179e-07	1.92122815785563e-06	-	-
MSTRG.65217.1	237	145	265	0	0	1	5.20	3.67	5.15	0.00	0.00	0.12	4.67333333333333	0.04	-6.86830813328947	1.73124464314731e-07	1.92329467252653e-06	-	-
MSTRG.32736.1	101	89	183	0	0	0	4.52	4.57	7.23	0.00	0.00	0.00	5.44	0.001	-12.4093909361377	1.74528285984712e-07	1.93746869969245e-06	-	-
MSTRG.40551.2	170	94	141	0	0	0	11.03	7.02	8.09	0.00	0.00	0.00	8.71333333333333	0.001	-13.0890090199616	1.75380519778728e-07	1.94441456145094e-06	-	-
MSTRG.99383.2	106	113	138	0	0	0	1.51	1.85	1.74	0.00	0.00	0.00	1.7	0.001	-10.7313190310251	1.75410797182802e-07	1.94441456145094e-06	-	-
MSTRG.63472.1	214	137	312	0	0	1	10.14	7.47	13.07	0.00	0.00	0.26	10.2266666666667	0.0866666666666667	-6.88264304936185	1.75587903794842e-07	1.94495394240051e-06	-	-
MSTRG.99573.1	95	97	198	0	0	0	1.73	2.03	3.19	0.00	0.00	0.00	2.31666666666667	0.001	-11.1778347617771	1.76563349080811e-07	1.95432911679944e-06	-	-
MSTRG.54859.6	127	93	136	0	0	0	3.03	2.55	2.88	0.00	0.00	0.00	2.82	0.001	-11.4614794472862	1.7672269020484e-07	1.9546639701108e-06	-	-
MSTRG.60520.2	89	114	197	0	0	0	4.24	6.27	8.30	0.00	0.00	0.00	6.27	0.001	-12.6142497276894	1.77843339880156e-07	1.96562324997468e-06	-	-
MSTRG.74208.2	251	159	239	0	0	1	9.74	7.10	8.18	0.00	0.00	0.21	8.34	0.07	-6.89654865138706	1.79467474922196e-07	1.98167418172007e-06	-	-
MSTRG.109619.1	243	176	224	0	1	0	33.99	28.34	27.71	0.00	0.65	0.00	30.0133333333333	0.216666666666667	-7.1139825284257	1.79557322501647e-07	1.98167418172007e-06	-	-
MSTRG.103243.1	96	94	180	0	0	0	1.59	1.79	2.64	0.00	0.00	0.00	2.00666666666667	0.001	-10.9705852709259	1.81103737045862e-07	1.99728535058153e-06	-	-
MSTRG.90385.3	130	116	125	0	0	0	4.98	5.13	4.25	0.00	0.00	0.00	4.78666666666667	0.001	-12.2248056279893	1.81981049171049e-07	2.00550003387774e-06	-	-
MSTRG.13304.3	199	103	137	0	0	0	11.25	6.72	6.85	0.00	0.00	0.00	8.27333333333333	0.001	-13.0142529942966	1.83690109990653e-07	2.02234829498156e-06	-	-
MSTRG.61125.10	325	98	180	0	0	0	5.83	2.02	2.85	0.00	0.00	0.00	3.56666666666667	0.001	-11.8003606754547	1.83776994709723e-07	2.02234829498156e-06	-	-
MSTRG.17855.1	195	160	116	0	0	0	3.90	3.68	2.05	0.00	0.00	0.00	3.21	0.001	-11.6483575820097	1.84886482927844e-07	2.03307997421454e-06	-	-
MSTRG.31470.2	189	171	303	0	3	0	15.32	15.94	21.72	0.00	1.00	0.00	17.66	0.333333333333333	-5.7273759385949	1.86096572510392e-07	2.04490152463886e-06	-	-
MSTRG.21412.1	291	229	110	0	0	0	30.91	27.99	10.31	0.00	0.00	0.00	23.07	0.001	-14.4937303835703	1.8649483961007e-07	2.04779177764734e-06	-	-
MSTRG.115877.1	106	96	297	0	0	0	1.12	1.16	2.76	0.00	0.00	0.00	1.68	0.001	-10.7142455176661	1.87697428359444e-07	2.0587808909346e-06	-	-
MSTRG.76453.1	148	233	575	0	1	0	5.52	9.99	18.91	0.00	0.17	0.00	11.4733333333333	0.0566666666666667	-7.66156854078986	1.87767561113505e-07	2.0587808909346e-06	-	-
MSTRG.33090.1	99	90	164	0	0	0	1.34	1.41	1.97	0.00	0.00	0.00	1.57333333333333	0.001	-10.619608643528	1.89438894675531e-07	2.07560328739282e-06	-	-
MSTRG.75339.1	172	76	186	0	0	0	4.58	2.32	4.37	0.00	0.00	0.00	3.75666666666667	0.001	-11.8752373943384	1.90642990195064e-07	2.0872857248978e-06	-	-
MSTRG.116880.3	212	162	115	0	0	0	13.39	11.79	6.42	0.00	0.00	0.00	10.5333333333333	0.001	-13.3626744372307	1.91561754265228e-07	2.09582953980064e-06	-	-
MSTRG.61125.3	255	126	130	0	0	0	6.57	3.75	2.96	0.00	0.00	0.00	4.42666666666667	0.001	-12.1120050255131	1.91926848411873e-07	2.09830782574193e-06	-	-
MSTRG.110115.4	101	91	235	0	0	0	1.88	1.95	3.87	0.00	0.00	0.00	2.56666666666667	0.001	-11.3256802297485	1.94141683214771e-07	2.12078225281754e-06	-	-
MSTRG.27628.1	202	90	153	0	0	0	3.07	1.58	2.06	0.00	0.00	0.00	2.23666666666667	0.001	-11.1271345503664	1.94262645929067e-07	2.12078225281754e-06	-	-
MSTRG.126870.1	240	163	229	0	0	1	19.43	15.14	16.40	0.00	0.00	0.45	16.99	0.15	-6.8235795415757	1.94894667665443e-07	2.12614917708223e-06	-	-
MSTRG.97465.3	0	0	0	8	6	8	0.00	0.00	0.00	10.05	5.77	8.93	0.001	8.25	13.0101784040205	1.96915243644719e-07	2.14552054868703e-06	-	-
MSTRG.73678.1	260	101	153	0	0	0	5.87	2.63	3.06	0.00	0.00	0.00	3.85333333333333	0.001	-11.9118912766669	1.96953742086578e-07	2.14552054868703e-06	-	-
MSTRG.107801.14	191	201	227	1	0	0	7.81	9.45	8.20	0.26	0.00	0.00	8.48666666666667	0.0866666666666667	-6.61357698576027	1.97319824576426e-07	2.1479631802561e-06	-	-
MSTRG.29260.1	99	88	169	0	0	0	1.84	1.88	2.78	0.00	0.00	0.00	2.16666666666667	0.001	-11.081261502082	1.97538799061427e-07	2.1488020800202e-06	-	-
MSTRG.101870.1	176	72	331	0	0	0	4.05	1.91	6.74	0.00	0.00	0.00	4.23333333333333	0.001	-12.0475783758257	1.97821628770132e-07	2.15033388574109e-06	-	-
MSTRG.46272.1	0	0	0	6	8	8	0.00	0.00	0.00	7.41	6.45	7.76	0.001	7.20666666666667	12.8151164019009	1.98392356758117e-07	2.15499072168681e-06	-	-
MSTRG.123428.3	125	76	198	0	0	0	6.60	4.61	9.25	0.00	0.00	0.00	6.82	0.001	-12.7355560239115	1.99041102913739e-07	2.15946148012515e-06	-	-
MSTRG.12288.5	125	76	197	0	0	0	7.81	5.51	10.88	0.00	0.00	0.00	8.06666666666667	0.001	-12.9777569263282	1.99089170932156e-07	2.15946148012515e-06	-	-
MSTRG.95850.1	221	100	143	0	0	0	32.17	16.80	18.42	0.00	0.00	0.00	22.4633333333333	0.001	-14.4552844046455	2.0051954654543e-07	2.17256383020819e-06	-	-
MSTRG.35298.1	120	77	192	0	0	0	2.66	1.96	3.77	0.00	0.00	0.00	2.79666666666667	0.001	-11.449492594606	2.00584086291841e-07	2.17256383020819e-06	-	-
MSTRG.58232.5	99	96	146	0	0	0	5.04	5.64	6.59	0.00	0.00	0.00	5.75666666666667	0.001	-12.4910179616951	2.01271820707968e-07	2.17841339249138e-06	-	-
MSTRG.71455.1	125	88	137	0	0	0	9.36	7.58	9.06	0.00	0.00	0.00	8.66666666666667	0.001	-13.081261502082	2.01506260152201e-07	2.17841339249138e-06	-	-
MSTRG.40149.1	437	422	182	1	3	3	8.09	9.01	2.99	0.13	0.26	0.33	6.69666666666667	0.24	-4.80233684729098	2.01555749760958e-07	2.17841339249138e-06	-	-
MSTRG.3771.2	130	75	217	0	0	0	4.30	2.87	6.34	0.00	0.00	0.00	4.50333333333333	0.001	-12.1367775534919	2.02376614564637e-07	2.18572517670309e-06	-	-
MSTRG.102543.1	126	79	158	0	0	0	3.15	2.28	3.49	0.00	0.00	0.00	2.97333333333333	0.001	-11.5378654940865	2.02747320351569e-07	2.18816815735101e-06	-	-
MSTRG.35142.1	4	0	1	13	13	11	0.35	0.00	0.08	7.39	5.27	5.11	0.143333333333333	5.92333333333333	5.36896321132658	2.03150936509611e-07	2.19096259304026e-06	-	-
MSTRG.79144.1	162	119	120	0	0	0	6.43	5.44	4.20	0.00	0.00	0.00	5.35666666666667	0.001	-12.3871198078413	2.03377793490968e-07	2.19184807760871e-06	-	-
MSTRG.57043.1	448	70	356	0	0	0	39.08	7.06	27.52	0.00	0.00	0.00	24.5533333333333	0.001	-14.5836312760659	2.03551688550276e-07	2.19216192605141e-06	-	-
MSTRG.80792.1	113	79	175	0	0	0	2.14	1.72	2.93	0.00	0.00	0.00	2.26333333333333	0.001	-11.1442333584109	2.0395785435327e-07	2.19497500399233e-06	-	-
MSTRG.123341.2	154	98	129	0	0	0	4.89	3.58	3.62	0.00	0.00	0.00	4.03	0.001	-11.9765641234153	2.05578890937156e-07	2.21084912398467e-06	-	-
MSTRG.50435.1	0	0	2	18	8	17	0.00	0.00	0.18	11.35	3.64	9.61	0.06	8.2	7.09451759878429	2.07167525532913e-07	2.22635249937499e-06	-	-
MSTRG.27515.1	92	141	162	0	0	0	6.17	10.90	9.63	0.00	0.00	0.00	8.9	0.001	-13.1195896207411	2.08960120192821e-07	2.24402421273738e-06	-	-
MSTRG.37071.1	118	82	147	0	0	0	2.66	2.13	2.93	0.00	0.00	0.00	2.57333333333333	0.001	-11.3294226314343	2.12205641810083e-07	2.27638759973717e-06	-	-
MSTRG.33754.1	116	78	168	0	0	0	13.96	10.79	17.79	0.00	0.00	0.00	14.18	0.001	-13.7915699121269	2.12274421531428e-07	2.27638759973717e-06	-	-
MSTRG.78216.1	249	246	219	1	1	0	4.08	4.65	3.17	0.10	0.08	0.00	3.96666666666667	0.06	-6.04682085675299	2.1347441409719e-07	2.28763593648949e-06	-	-
MSTRG.59872.3	96	99	146	0	0	0	4.01	4.76	5.40	0.00	0.00	0.00	4.72333333333333	0.001	-12.2055896370842	2.14702973478102e-07	2.29917427468559e-06	-	-
MSTRG.98895.2	114	85	141	0	0	0	3.34	2.87	3.66	0.00	0.00	0.00	3.29	0.001	-11.6838718686226	2.15872952826765e-07	2.30968944684407e-06	-	-
MSTRG.13631.1	211	74	205	0	0	0	6.87	2.77	5.90	0.00	0.00	0.00	5.18	0.001	-12.3387363825739	2.15989978650852e-07	2.30968944684407e-06	-	-
MSTRG.20537.1	105	83	156	0	0	0	2.54	2.31	3.33	0.00	0.00	0.00	2.72666666666667	0.001	-11.412922627108	2.16166925280015e-07	2.30995030528581e-06	-	-
MSTRG.2278.1	112	79	164	0	0	0	1.73	1.40	2.23	0.00	0.00	0.00	1.78666666666667	0.001	-10.803054784624	2.17085755517859e-07	2.3181329407979e-06	-	-
MSTRG.5497.1	176	74	188	0	0	0	2.30	1.12	2.18	0.00	0.00	0.00	1.86666666666667	0.001	-10.8662486111112	2.17606873254178e-07	2.32206009500688e-06	-	-
MSTRG.109095.3	131	76	166	0	0	0	4.24	2.81	4.75	0.00	0.00	0.00	3.93333333333333	0.001	-11.9415367384154	2.18331995111867e-07	2.32719454305781e-06	-	-
MSTRG.110571.1	321	149	450	0	3	0	4.18	2.24	5.19	0.00	0.18	0.00	3.87	0.06	-6.01122725542325	2.18395419738816e-07	2.32719454305781e-06	-	-
MSTRG.26816.3	0	0	0	21	6	6	0.00	0.00	0.00	16.95	3.42	4.12	0.001	8.16333333333333	12.9949426527302	2.18817628870075e-07	2.32939628374764e-06	-	-
MSTRG.50098.2	113	99	393	0	0	0	4.17	4.20	12.81	0.00	0.00	0.00	7.06	0.001	-12.7854524681585	2.18909715478331e-07	2.32939628374764e-06	-	-
MSTRG.114670.2	144	78	350	0	0	0	2.93	1.84	6.32	0.00	0.00	0.00	3.69666666666667	0.001	-11.8520092443279	2.19569970922931e-07	2.33445409475488e-06	-	-
MSTRG.22907.3	256	135	355	1	0	1	2.39	1.45	2.93	0.06	0.00	0.05	2.25666666666667	0.0366666666666667	-5.9435804049377	2.19693375051229e-07	2.33445409475488e-06	-	-
MSTRG.26457.3	177	164	113	0	0	0	11.67	12.46	6.58	0.00	0.00	0.00	10.2366666666667	0.001	-13.3214583911421	2.20064697416397e-07	2.33675992165434e-06	-	-
MSTRG.81418.5	155	209	121	0	0	0	32.44	50.21	22.36	0.00	0.00	0.00	35.0033333333333	0.001	-15.0952046945923	2.20799081111739e-07	2.34291498682127e-06	-	-
MSTRG.73065.1	122	116	122	0	0	0	7.01	7.66	6.20	0.00	0.00	0.00	6.95666666666667	0.001	-12.764180479326	2.22318984477509e-07	2.35739080039106e-06	-	-
MSTRG.118877.1	223	152	232	0	1	0	10.33	8.13	9.51	0.00	0.21	0.00	9.32333333333333	0.07	-7.05734711569743	2.22827969414067e-07	2.36113443867586e-06	-	-
MSTRG.12971.3	417	288	511	0	0	4	8.34	6.63	9.04	0.00	0.00	0.47	8.00333333333333	0.156666666666667	-5.67483083655278	2.23280899174484e-07	2.3642792834266e-06	-	-
MSTRG.65802.1	163	199	117	0	0	0	43.10	60.58	27.36	0.00	0.00	0.00	43.68	0.001	-15.4146852358072	2.23513045080125e-07	2.36508352802464e-06	-	-
MSTRG.101888.1	3	1	3	10	8	9	0.16	0.06	0.14	3.33	1.95	2.67	0.12	2.65	4.46488604872941	2.25187990756714e-07	2.38114284639537e-06	-	-
MSTRG.84700.4	123	76	237	0	0	0	18.46	13.10	31.30	0.00	0.00	0.00	20.9533333333333	0.001	-14.354892150965	2.25672403121227e-07	2.38459981023141e-06	-	-
MSTRG.35098.1	142	103	672	0	0	0	2.94	2.45	12.29	0.00	0.00	0.00	5.89333333333333	0.001	-12.5248681535576	2.2714343071643e-07	2.39846989393876e-06	-	-
MSTRG.86892.1	192	101	131	0	0	0	29.48	17.85	17.78	0.00	0.00	0.00	21.7033333333333	0.001	-14.4056290173415	2.27656412458181e-07	2.40221142678869e-06	-	-
MSTRG.45867.1	254	173	214	0	0	1	6.85	5.37	5.11	0.00	0.00	0.17	5.77666666666667	0.0566666666666667	-6.67159309790983	2.28519788769257e-07	2.40964250803906e-06	-	-
MSTRG.77169.1	195	71	444	0	0	0	8.71	3.65	17.54	0.00	0.00	0.00	9.96666666666667	0.001	-13.2828953632517	2.31431486389901e-07	2.43720513983822e-06	-	-
MSTRG.19068.1	644	284	192	0	0	1	5.34	2.71	1.41	0.00	0.00	0.05	3.15333333333333	0.0166666666666667	-7.56376827845203	2.315011614725e-07	2.43720513983822e-06	-	-
MSTRG.117786.1	0	0	0	16	4	11	0.00	0.00	0.00	9.89	1.80	5.94	0.001	5.87666666666667	12.5207823534864	2.31616576160824e-07	2.43720513983822e-06	-	-
MSTRG.56801.2	149	72	189	0	0	0	4.76	2.65	5.35	0.00	0.00	0.00	4.25333333333333	0.001	-12.0543782079311	2.33816325991584e-07	2.45864361678095e-06	-	-
MSTRG.97650.1	146	192	357	0	0	1	2.05	3.11	4.44	0.00	0.00	0.08	3.2	0.0266666666666667	-6.90689059560852	2.34114146036665e-07	2.46006689749284e-06	-	-
MSTRG.111084.1	112	140	128	0	0	0	8.26	11.89	8.33	0.00	0.00	0.00	9.49333333333333	0.001	-13.2126990251326	2.3500595323495e-07	2.4677254811953e-06	-	-
MSTRG.54550.1	275	118	460	0	0	1	5.77	2.84	8.52	0.00	0.00	0.12	5.71	0.04	-7.15734693536284	2.35596988450427e-07	2.47221732440497e-06	-	-
MSTRG.77494.1	108	78	176	0	0	0	3.30	2.75	4.75	0.00	0.00	0.00	3.6	0.001	-11.813781191217	2.36465395701747e-07	2.47961151088355e-06	-	-
MSTRG.125353.1	0	0	0	21	7	5	0.00	0.00	0.00	11.73	2.85	2.44	0.001	5.67333333333333	12.4699809158522	2.37082976397319e-07	2.48436707862159e-06	-	-
MSTRG.56186.1	126	83	138	0	0	0	8.29	6.26	8.03	0.00	0.00	0.00	7.52666666666667	0.001	-12.8777953649392	2.37739077400565e-07	2.48853471400256e-06	-	-
MSTRG.20088.1	118	86	134	0	0	0	10.84	9.12	10.93	0.00	0.00	0.00	10.2966666666667	0.001	-13.3298897497938	2.38107608438847e-07	2.48853471400256e-06	-	-
MSTRG.91134.1	216	140	320	0	1	1	2.91	2.17	3.81	0.00	0.06	0.07	2.96333333333333	0.0433333333333333	-6.09559989068868	2.3823373295828e-07	2.48853471400256e-06	-	-
MSTRG.9820.1	0	0	0	7	6	10	0.00	0.00	0.00	9.93	6.21	12.39	0.001	9.51	13.2152296257479	2.382806003945e-07	2.48853471400256e-06	-	-
MSTRG.91649.1	134	78	324	0	0	0	2.80	1.88	5.98	0.00	0.00	0.00	3.55333333333333	0.001	-11.7949573169254	2.38302426053607e-07	2.48853471400256e-06	-	-
MSTRG.4878.1	113	98	126	0	0	0	2.09	2.09	2.06	0.00	0.00	0.00	2.08	0.001	-11.0223678130285	2.39961848114426e-07	2.50413666722856e-06	-	-
MSTRG.93192.2	234	161	283	0	2	0	21.63	17.09	23.13	0.00	0.85	0.00	20.6166666666667	0.283333333333333	-6.18516694372603	2.40787348861344e-07	2.51087198180099e-06	-	-
MSTRG.86778.1	111	77	168	0	0	0	6.01	4.79	8.02	0.00	0.00	0.00	6.27333333333333	0.001	-12.6150165068947	2.41015537773624e-07	2.51087198180099e-06	-	-
MSTRG.68026.1	138	192	123	0	0	0	3.62	5.79	2.85	0.00	0.00	0.00	4.08666666666667	0.001	-11.996708857857	2.41104732633644e-07	2.51087198180099e-06	-	-
MSTRG.97949.1	330	285	387	11	15	5	22.62	22.52	23.43	4.65	4.79	1.90	22.8566666666667	3.78	-2.59615688192364	2.42314434369864e-07	2.5217355087481e-06	-	-
MSTRG.76549.1	118	75	212	0	0	0	3.43	2.51	5.44	0.00	0.00	0.00	3.79333333333333	0.001	-11.8892504364728	2.42725313648247e-07	2.52336421807966e-06	-	-
MSTRG.27628.2	215	91	147	0	0	0	4.79	2.33	2.90	0.00	0.00	0.00	3.34	0.001	-11.7056323873614	2.42804230996042e-07	2.52336421807966e-06	-	-
MSTRG.23014.1	101	81	183	0	0	0	3.79	3.49	6.11	0.00	0.00	0.00	4.46333333333333	0.001	-12.1239058394905	2.44193573734999e-07	2.5348773941489e-06	-	-
MSTRG.39799.1	117	78	151	0	0	0	2.61	2.01	2.99	0.00	0.00	0.00	2.53666666666667	0.001	-11.3087182376698	2.44246870827054e-07	2.5348773941489e-06	-	-
MSTRG.63876.1	127	94	125	0	0	0	10.96	9.35	9.51	0.00	0.00	0.00	9.94	0.001	-13.2790301364497	2.4490197082908e-07	2.53781690220743e-06	-	-
MSTRG.116208.1	113	77	219	0	0	0	1.89	1.48	3.24	0.00	0.00	0.00	2.20333333333333	0.001	-11.1054720556739	2.45028686189979e-07	2.53781690220743e-06	-	-
MSTRG.11418.1	109	92	130	0	0	0	12.45	12.02	13.02	0.00	0.00	0.00	12.4966666666667	0.001	-13.6092557044543	2.45032909194773e-07	2.53781690220743e-06	-	-
MSTRG.117185.2	231	81	174	0	0	0	55.61	22.53	37.13	0.00	0.00	0.00	38.4233333333333	0.001	-15.2296950618758	2.47058238793914e-07	2.55704432796818e-06	-	-
MSTRG.30846.1	96	84	170	0	0	0	2.93	2.95	4.59	0.00	0.00	0.00	3.49	0.001	-11.769011321097	2.51895653543862e-07	2.60533059150352e-06	-	-
MSTRG.125942.4	0	0	0	39	29	2	0.00	0.00	0.00	22.39	11.99	0.91	0.001	11.7633333333333	13.5220093089459	2.52429927872953e-07	2.60907438078652e-06	-	-
MSTRG.42048.2	160	166	255	0	0	1	4.09	4.88	5.76	0.00	0.00	0.14	4.91	0.0466666666666667	-6.71718679297824	2.53650324519044e-07	2.61989987303368e-06	-	-
MSTRG.58804.1	324	294	182	0	0	1	5.98	6.26	2.98	0.00	0.00	0.13	5.07333333333333	0.0433333333333333	-6.87131292536245	2.54799639384609e-07	2.62997691858333e-06	-	-
MSTRG.69681.1	148	73	170	0	0	0	12.66	7.19	12.86	0.00	0.00	0.00	10.9033333333333	0.001	-13.412481638249	2.55756929602265e-07	2.63805955588385e-06	-	-
MSTRG.53373.1	152	196	268	0	1	0	2.72	4.04	4.25	0.00	0.08	0.00	3.67	0.0266666666666667	-7.10459875356437	2.55996298466678e-07	2.63873107650268e-06	-	-
MSTRG.43927.1	191	152	228	1	0	0	7.60	6.96	8.02	0.25	0.00	0.00	7.52666666666667	0.0833333333333333	-6.49697358099828	2.57061351883218e-07	2.6479067960651e-06	-	-
MSTRG.61819.1	151	136	272	222	111	187	17.47	18.05	27.83	162.34	59.26	119.29	21.1166666666667	113.63	2.42788975419534	2.57499096827702e-07	2.65061272886816e-06	-	-
MSTRG.33331.1	249	359	201	1	0	0	7.77	12.89	5.54	0.20	0.00	0.00	8.73333333333333	0.0666666666666667	-7.03342300153745	2.5972083905661e-07	2.67022687218645e-06	-	-
MSTRG.30046.1	0	0	0	13	5	7	0.00	0.00	0.00	8.91	2.72	4.04	0.001	5.22333333333333	12.3507550586388	2.59757243609209e-07	2.67022687218645e-06	-	-
MSTRG.32915.1	98	83	154	0	0	0	2.84	2.76	3.94	0.00	0.00	0.00	3.18	0.001	-11.6348110501717	2.60746594868684e-07	2.6785786563783e-06	-	-
MSTRG.29323.3	132	76	151	0	0	0	2.55	1.69	2.58	0.00	0.00	0.00	2.27333333333333	0.001	-11.1505935231904	2.6346227056749e-07	2.70381986786064e-06	-	-
MSTRG.62747.2	212	318	112	0	0	0	15.17	26.25	7.11	0.00	0.00	0.00	16.1766666666667	0.001	-13.9816267389304	2.63560832450291e-07	2.70381986786064e-06	-	-
MSTRG.109445.1	112	78	148	0	0	0	4.61	3.70	5.36	0.00	0.00	0.00	4.55666666666667	0.001	-12.1537631217723	2.64501182571509e-07	2.71162959139999e-06	-	-
MSTRG.5996.1	126	81	137	0	0	0	2.97	2.19	2.84	0.00	0.00	0.00	2.66666666666667	0.001	-11.3808217839409	2.65231085725752e-07	2.7163725190736e-06	-	-
MSTRG.67227.3	143	89	128	0	0	0	18.68	13.31	14.72	0.00	0.00	0.00	15.57	0.001	-13.9264813239664	2.65322609675727e-07	2.7163725190736e-06	-	-
MSTRG.19025.3	0	0	0	20	5	7	0.00	0.00	0.00	10.49	1.91	3.21	0.001	5.20333333333333	12.3452204161441	2.65844246752528e-07	2.71987404346404e-06	-	-
MSTRG.11694.2	162	123	113	0	0	0	7.20	6.28	4.45	0.00	0.00	0.00	5.97666666666667	0.001	-12.5451253670346	2.67046412382505e-07	2.73032868082099e-06	-	-
MSTRG.100789.1	1	2	0	22	8	10	0.13	0.31	0.00	18.46	5.12	7.74	0.146666666666667	10.44	6.15343687865374	2.67945972664161e-07	2.73767740761182e-06	-	-
MSTRG.112814.1	90	131	150	0	0	0	4.44	7.44	6.52	0.00	0.00	0.00	6.13333333333333	0.001	-12.5824556451106	2.68203906274247e-07	2.73798044955632e-06	-	-
MSTRG.127481.3	98	81	165	0	0	0	11.23	10.68	16.65	0.00	0.00	0.00	12.8533333333333	0.001	-13.6498549303962	2.68337272958762e-07	2.73798044955632e-06	-	-
MSTRG.58262.2	172	75	165	0	0	0	10.24	5.15	8.69	0.00	0.00	0.00	8.02666666666667	0.001	-12.9705852709259	2.69667734105705e-07	2.74970291570948e-06	-	-
MSTRG.3417.2	321	198	354	12	10	7	8.01	5.69	7.82	1.90	1.15	0.97	7.17333333333333	1.34	-2.42041067137769	2.71713086242958e-07	2.7686941802765e-06	-	-
MSTRG.84934.1	102	78	175	0	0	0	2.26	1.99	3.44	0.00	0.00	0.00	2.56333333333333	0.001	-11.323805382128	2.72922854604377e-07	2.77915122018795e-06	-	-
MSTRG.6318.1	97	127	135	0	0	0	10.40	15.74	12.83	0.00	0.00	0.00	12.99	0.001	-13.6651138103352	2.73399523272612e-07	2.78213412728084e-06	-	-
MSTRG.11767.1	98	94	126	109	62	78	16.08	17.71	18.31	112.79	46.73	70.48	17.3666666666667	76.6666666666667	2.14227858355323	2.7380897313677e-07	2.7844294635574e-06	-	-
MSTRG.44071.1	226	147	364	0	3	0	3.81	2.85	5.42	0.00	0.23	0.00	4.02666666666667	0.0766666666666667	-5.71484278326807	2.75375989262821e-07	2.79848538887089e-06	-	-
MSTRG.47292.1	251	153	220	0	0	1	4.07	2.85	3.15	0.00	0.00	0.09	3.35666666666667	0.03	-6.80592296656447	2.76684482399097e-07	2.80989700368016e-06	-	-
MSTRG.5097.1	197	160	215	0	1	0	5.06	4.73	4.88	0.00	0.13	0.00	4.89	0.0433333333333333	-6.8182134375323	2.77873650909623e-07	2.82008232042461e-06	-	-
MSTRG.127827.1	370	106	159	0	0	0	24.97	8.27	9.49	0.00	0.00	0.00	14.2433333333333	0.001	-13.7979991958473	2.79963915399484e-07	2.83939290487541e-06	-	-
MSTRG.88315.1	175	78	154	0	0	0	3.59	1.85	2.80	0.00	0.00	0.00	2.74666666666667	0.001	-11.4234661213494	2.81203268379972e-07	2.8500534737681e-06	-	-
MSTRG.95641.1	91	100	141	0	0	0	4.39	5.56	6.02	0.00	0.00	0.00	5.32333333333333	0.001	-12.3781141915774	2.81426238181666e-07	2.85040541708815e-06	-	-
MSTRG.25017.1	203	199	367	9	3	3	4.47	5.05	7.14	1.30	0.26	0.40	5.55333333333333	0.653333333333333	-3.08746284125034	2.82346458711458e-07	2.85640571961144e-06	-	-
MSTRG.79763.1	109	76	155	0	0	0	5.58	4.48	7.02	0.00	0.00	0.00	5.69333333333333	0.001	-12.4750578537867	2.82395942560978e-07	2.85640571961144e-06	-	-
MSTRG.40416.2	51	26	46	37	100	49	5.39	3.18	4.30	24.63	48.45	28.29	4.29	33.79	2.97754679766426	2.85137335585092e-07	2.8822093026899e-06	-	-
MSTRG.110823.1	172	80	147	0	0	0	9.35	4.99	7.07	0.00	0.00	0.00	7.13666666666667	0.001	-12.8010346745517	2.867006467745e-07	2.89607818109372e-06	-	-
MSTRG.104212.6	85	103	161	0	0	0	5.66	7.86	9.40	0.00	0.00	0.00	7.64	0.001	-12.8993569229231	2.87875153630974e-07	2.90600371752014e-06	-	-
MSTRG.77712.1	242	158	865	5	3	2	4.32	3.24	13.62	0.56	0.25	0.20	7.06	0.336666666666667	-4.39027539124054	2.88107767682678e-07	2.90601303249096e-06	-	-
MSTRG.118586.1	99	88	134	0	0	0	3.05	3.12	3.65	0.00	0.00	0.00	3.27333333333333	0.001	-11.6765448084809	2.88259911161103e-07	2.90601303249096e-06	-	-
MSTRG.12266.1	115	73	165	0	0	0	4.28	3.13	5.44	0.00	0.00	0.00	4.28333333333333	0.001	-12.0645182382474	2.93557691169115e-07	2.95745213551746e-06	-	-
MSTRG.28168.1	415	125	323	0	0	1	5.45	1.89	3.75	0.00	0.00	0.07	3.69666666666667	0.0233333333333333	-7.30768872810411	2.9454081718424e-07	2.9653836793908e-06	-	-
MSTRG.46749.1	103	76	180	0	0	0	1.67	1.42	2.58	0.00	0.00	0.00	1.89	0.001	-10.8841705191084	2.96854019455511e-07	2.98470356082029e-06	-	-
MSTRG.46749.4	103	76	180	0	0	0	1.67	1.42	2.58	0.00	0.00	0.00	1.89	0.001	-10.8841705191084	2.96854019455511e-07	2.98470356082029e-06	-	-
MSTRG.54260.3	0	0	0	7	6	8	0.00	0.00	0.00	9.42	5.28	8.58	0.001	7.76	12.9218409370745	2.97632639550458e-07	2.99054640217189e-06	-	-
MSTRG.115016.1	101	78	153	0	0	0	2.21	1.97	2.97	0.00	0.00	0.00	2.38333333333333	0.001	-11.218765025832	2.9829326329147e-07	2.9951966795487e-06	-	-
MSTRG.93232.1	4	7	2	30	15	11	0.58	1.20	0.28	26.75	9.71	8.89	0.686666666666667	15.1166666666667	4.46038630823267	2.98657711375649e-07	2.99686883078203e-06	-	-
MSTRG.1112.1	89	87	170	0	0	0	2.32	2.61	3.91	0.00	0.00	0.00	2.94666666666667	0.001	-11.5248681535576	3.01644170883631e-07	3.02483181160261e-06	-	-
MSTRG.17442.3	328	64	312	0	0	0	12.76	2.86	10.75	0.00	0.00	0.00	8.79	0.001	-13.1016474500308	3.01960533988928e-07	3.02600026847145e-06	-	-
MSTRG.28091.1	139	84	129	0	0	0	20.68	14.35	16.94	0.00	0.00	0.00	17.3233333333333	0.001	-14.0804289378341	3.03038938255836e-07	3.03479867927901e-06	-	-
MSTRG.61895.1	210	146	549	1	0	1	1.37	1.09	3.16	0.04	0.00	0.04	1.87333333333333	0.0266666666666667	-6.13442632022092	3.04129466175048e-07	3.04370679234803e-06	-	-
MSTRG.57503.2	99	82	140	0	0	0	7.35	7.02	9.22	0.00	0.00	0.00	7.86333333333333	0.001	-12.9409252974057	3.04732120625515e-07	3.04772375859415e-06	-	-
MSTRG.92713.1	91	84	167	0	0	0	8.93	9.49	14.50	0.00	0.00	0.00	10.9733333333333	0.001	-13.4217142145878	3.05622684186836e-07	3.05301523301855e-06	-	-
MSTRG.56436.1	121	87	124	0	0	0	9.96	8.24	9.02	0.00	0.00	0.00	9.07333333333333	0.001	-13.1474169456702	3.05664449429145e-07	3.05301523301855e-06	-	-
MSTRG.103834.1	89	137	490	0	0	0	1.16	2.05	5.64	0.00	0.00	0.00	2.95	0.001	-11.5264992391366	3.05920509871873e-07	3.05355857645346e-06	-	-
MSTRG.88112.1	124	70	209	0	0	0	2.87	1.87	4.28	0.00	0.00	0.00	3.00666666666667	0.001	-11.5539492174216	3.06769837964216e-07	3.06001902928469e-06	-	-
MSTRG.52275.4	0	0	0	4	12	12	0.00	0.00	0.00	2.48	5.12	6.02	0.001	4.54	12.1484765821783	3.07249447608069e-07	3.06278547444463e-06	-	-
MSTRG.40176.1	404	291	529	0	2	6	69.15	57.24	80.07	0.00	1.57	5.29	68.82	2.28666666666667	-4.91150991128532	3.07956016886423e-07	3.06696567606252e-06	-	-
MSTRG.94413.1	194	151	216	0	0	1	13.45	12.08	13.28	0.00	0.00	0.38	12.9366666666667	0.126666666666667	-6.67428520434186	3.08073886758096e-07	3.06696567606252e-06	-	-
MSTRG.28169.1	492	187	448	2	1	6	5.60	2.45	4.51	0.14	0.05	0.38	4.18666666666667	0.19	-4.46173073472689	3.08608188863683e-07	3.07026622586983e-06	-	-
MSTRG.68676.7	4	0	0	21	20	14	0.63	0.00	0.00	19.59	13.83	11.38	0.21	14.9333333333333	6.15200309344505	3.08812645265946e-07	3.07028304308402e-06	-	-
MSTRG.58608.1	104	75	164	0	0	0	4.67	3.88	6.51	0.00	0.00	0.00	5.02	0.001	-12.2934716488381	3.09781816942235e-07	3.07789781636439e-06	-	-
MSTRG.6100.1	121	283	477	2	1	0	1.83	4.95	6.40	0.19	0.07	0.00	4.39333333333333	0.0866666666666667	-5.66369493686696	3.14010301377323e-07	3.11786490718389e-06	-	-
MSTRG.76964.1	108	105	119	0	0	0	7.47	8.36	7.28	0.00	0.00	0.00	7.70333333333333	0.001	-12.9112671386338	3.14384072882463e-07	3.11953055805128e-06	-	-
MSTRG.64784.1	13	7	42	72	37	28	0.83	0.51	2.42	30.02	11.20	10.27	1.25333333333333	17.1633333333333	3.77548770311982	3.14873241977088e-07	3.12233833007011e-06	-	-
MSTRG.100385.1	256	69	223	0	0	0	14.19	4.42	10.95	0.00	0.00	0.00	9.85333333333333	0.001	-13.2663961483124	3.15787461657079e-07	3.12935454477191e-06	-	-
MSTRG.127945.1	92	88	140	0	0	0	2.12	2.35	2.88	0.00	0.00	0.00	2.45	0.001	-11.2585660338899	3.1715747479995e-07	3.13813825191608e-06	-	-
MSTRG.127479.2	101	82	135	0	0	0	17.11	15.92	20.09	0.00	0.00	0.00	17.7066666666667	0.001	-14.1120050255131	3.17409130127456e-07	3.13813825191608e-06	-	-
MSTRG.89430.1	992	798	1119	39	16	32	16.09	14.90	16.04	4.01	1.17	2.85	15.6766666666667	2.67666666666667	-2.55010943934067	3.17701515886875e-07	3.13813825191608e-06	-	-
MSTRG.89430.2	992	798	1119	39	16	32	16.09	14.90	16.04	4.01	1.17	2.85	15.6766666666667	2.67666666666667	-2.55010943934067	3.17701515886875e-07	3.13813825191608e-06	-	-
MSTRG.91645.1	119	71	219	0	0	0	3.52	2.42	5.73	0.00	0.00	0.00	3.89	0.001	-11.9255544398736	3.17710073978824e-07	3.13813825191608e-06	-	-
MSTRG.63595.1	191	239	106	0	0	0	22.66	32.64	11.12	0.00	0.00	0.00	22.14	0.001	-14.4343676016689	3.2140315549206e-07	3.1725466626211e-06	-	-
MSTRG.101063.1	402	73	253	0	0	0	39.56	8.23	21.99	0.00	0.00	0.00	23.26	0.001	-14.5055634763606	3.21926265119354e-07	3.17564006934024e-06	-	-
MSTRG.79825.2	145	95	118	0	0	0	6.73	5.09	4.86	0.00	0.00	0.00	5.56	0.001	-12.4408691676109	3.22738406914427e-07	3.18157874837126e-06	-	-
MSTRG.31260.1	93	81	187	0	0	0	1.61	1.62	2.88	0.00	0.00	0.00	2.03666666666667	0.001	-10.9919941639849	3.2640326768757e-07	3.21561371459023e-06	-	-
MSTRG.53439.1	167	248	327	0	2	0	4.54	7.73	7.83	0.00	0.20	0.00	6.7	0.0666666666666667	-6.65105169117893	3.28759388940326e-07	3.23671954963226e-06	-	-
MSTRG.127737.3	118	98	116	0	0	0	28.49	27.28	24.67	0.00	0.00	0.00	26.8133333333333	0.001	-14.7106629604716	3.31249852472764e-07	3.2591197310868e-06	-	-
MSTRG.36944.2	103	75	153	0	0	0	20.17	16.83	26.52	0.00	0.00	0.00	21.1733333333333	0.001	-14.3699607913092	3.31910745886344e-07	3.26350163260456e-06	-	-
MSTRG.4201.2	164	70	170	0	0	0	7.91	3.88	7.27	0.00	0.00	0.00	6.35333333333333	0.001	-12.6332979980761	3.34593207109905e-07	3.28774194812341e-06	-	-
MSTRG.87801.1	1165	847	1189	635	1159	1031	211.75	177.15	191.13	731.15	973.83	1036.16	193.343333333333	913.713333333333	2.24057658815352	3.35981101153687e-07	3.29923854323549e-06	-	-
MSTRG.23389.1	122	82	126	0	0	0	21.08	16.31	19.30	0.00	0.00	0.00	18.8966666666667	0.001	-14.2058441479856	3.38657315469808e-07	3.32336297527144e-06	-	-
MSTRG.67784.1	155	67	314	0	0	0	25.46	12.67	45.61	0.00	0.00	0.00	27.9133333333333	0.001	-14.7686667969065	3.39077006324896e-07	3.32532644415258e-06	-	-
MSTRG.67411.1	129	68	186	0	0	0	1.40	0.85	1.78	0.00	0.00	0.00	1.34333333333333	0.001	-10.3916016226942	3.39640703844486e-07	3.32869872984673e-06	-	-
MSTRG.3280.1	126	75	139	0	0	0	3.64	2.50	3.56	0.00	0.00	0.00	3.23333333333333	0.001	-11.6588065312407	3.41654488908989e-07	3.34626925683047e-06	-	-
MSTRG.78633.1	69	240	600	0	0	0	0.56	2.25	4.31	0.00	0.00	0.00	2.37333333333333	0.001	-11.2126990251326	3.42287262514098e-07	3.35029976017355e-06	-	-
MSTRG.58431.1	104	75	147	0	0	0	6.65	5.52	8.29	0.00	0.00	0.00	6.82	0.001	-12.7355560239115	3.42570550513709e-07	3.3509065089655e-06	-	-
MSTRG.108390.2	100	80	240	0	0	0	2.05	1.89	4.35	0.00	0.00	0.00	2.76333333333333	0.001	-11.432193885662	3.43721148593423e-07	3.35999072433932e-06	-	-
MSTRG.40751.1	90	115	134	0	0	0	17.78	26.15	23.41	0.00	0.00	0.00	22.4466666666667	0.001	-14.4542135999939	3.44870498027768e-07	3.36905102008804e-06	-	-
MSTRG.39174.1	154	146	353	1	0	0	1.47	1.61	2.98	0.06	0.00	0.00	2.02	0.02	-6.6582114827518	3.47690826477797e-07	3.39441295585222e-06	-	-
MSTRG.117274.1	97	78	144	0	0	0	3.86	3.57	5.07	0.00	0.00	0.00	4.16666666666667	0.001	-12.0246779737157	3.5144399112898e-07	3.42884337221328e-06	-	-
MSTRG.45173.2	194	177	250	0	2	0	4.34	4.56	4.95	0.00	0.21	0.00	4.61666666666667	0.07	-6.04335283815779	3.52183073110046e-07	3.4317029661466e-06	-	-
MSTRG.11895.1	87	88	148	0	0	0	3.60	4.19	5.41	0.00	0.00	0.00	4.4	0.001	-12.103287808412	3.52190358565038e-07	3.4317029661466e-06	-	-
MSTRG.110155.1	125	100	113	0	0	0	13.77	12.70	11.02	0.00	0.00	0.00	12.4966666666667	0.001	-13.6092557044543	3.53516082809375e-07	3.44240548289361e-06	-	-
MSTRG.2122.1	92	79	163	0	0	0	3.49	3.45	5.46	0.00	0.00	0.00	4.13333333333333	0.001	-12.0130899994404	3.56018038656486e-07	3.46454057926511e-06	-	-
MSTRG.105347.1	191	151	103	0	0	0	6.06	5.51	2.89	0.00	0.00	0.00	4.82	0.001	-12.2348174311173	3.5842070869575e-07	3.48379626598072e-06	-	-
MSTRG.121712.1	88	83	171	0	0	0	8.37	9.17	14.43	0.00	0.00	0.00	10.6566666666667	0.001	-13.3794686229467	3.58456913379868e-07	3.48379626598072e-06	-	-
MSTRG.56806.3	191	121	318	1	0	0	3.03	2.20	4.44	0.12	0.00	0.00	3.22333333333333	0.04	-6.33240957875568	3.58869441431224e-07	3.48556836571623e-06	-	-
MSTRG.40849.1	124	80	385	0	0	0	12.60	9.39	34.57	0.00	0.00	0.00	18.8533333333333	0.001	-14.2025319989756	3.60107861713336e-07	3.49535464234829e-06	-	-
MSTRG.2304.2	114	76	134	0	0	0	2.53	1.93	2.63	0.00	0.00	0.00	2.36333333333333	0.001	-11.2066074114057	3.61044554515256e-07	3.50220156596413e-06	-	-
MSTRG.107672.1	191	163	994	0	0	1	9.81	9.68	45.24	0.00	0.00	0.28	21.5766666666667	0.0933333333333333	-7.85286386647802	3.63045157103384e-07	3.51935324510847e-06	-	-
MSTRG.122206.4	186	125	260	0	1	0	6.88	5.31	8.52	0.00	0.17	0.00	6.90333333333333	0.0566666666666667	-6.92864899697017	3.66145080636954e-07	3.54713295649697e-06	-	-
MSTRG.33322.1	107	71	183	0	0	0	4.63	3.56	7.01	0.00	0.00	0.00	5.06666666666667	0.001	-12.3068212024972	3.66458590531558e-07	3.54790024157855e-06	-	-
MSTRG.101151.1	148	72	149	0	0	0	4.74	2.68	4.23	0.00	0.00	0.00	3.88333333333333	0.001	-11.9230798337078	3.69128679174648e-07	3.57146738662142e-06	-	-
MSTRG.123737.1	158	88	122	0	0	0	12.69	8.11	8.62	0.00	0.00	0.00	9.80666666666666	0.001	-13.259547125421	3.72192770117133e-07	3.59881412842505e-06	-	-
MSTRG.87359.1	222	230	185	0	0	1	19.35	23.04	14.21	0.00	0.00	0.59	18.8666666666667	0.196666666666667	-6.5839432883574	3.72662745518453e-07	3.6010588976646e-06	-	-
MSTRG.33594.2	117	103	112	0	0	0	8.37	8.45	7.10	0.00	0.00	0.00	7.97333333333333	0.001	-12.9609672683643	3.75224939954036e-07	3.62350512805103e-06	-	-
MSTRG.70147.1	73	151	252	0	0	0	2.25	5.39	6.88	0.00	0.00	0.00	4.84	0.001	-12.240791332162	3.76579296216124e-07	3.63426622262877e-06	-	-
MSTRG.7654.1	87	92	137	0	0	0	2.01	2.44	2.81	0.00	0.00	0.00	2.42	0.001	-11.240791332162	3.77965147815661e-07	3.64531736829601e-06	-	-
MSTRG.70299.1	123	74	136	0	0	0	2.40	1.66	2.35	0.00	0.00	0.00	2.13666666666667	0.001	-11.0611461407849	3.81337813218616e-07	3.67550424427516e-06	-	-
MSTRG.71374.1	162	95	116	0	0	0	5.29	3.57	3.35	0.00	0.00	0.00	4.07	0.001	-11.9908130791536	3.84750090580864e-07	3.70603426945003e-06	-	-
MSTRG.48499.1	356	328	311	6	11	9	7.45	7.91	5.76	0.80	1.06	1.04	7.04	0.966666666666667	-2.86448502934352	3.85605208518574e-07	3.71190976947759e-06	-	-
MSTRG.101062.1	265	113	121	0	0	0	26.34	12.95	10.62	0.00	0.00	0.00	16.6366666666667	0.001	-14.0220787826677	3.8655786062044e-07	3.71871608990769e-06	-	-
MSTRG.124886.1	105	71	160	0	0	0	3.56	2.77	4.79	0.00	0.00	0.00	3.70666666666667	0.001	-11.8559066668897	3.87829646238519e-07	3.72858190688486e-06	-	-
MSTRG.128112.1	324	462	242	0	0	2	12.14	19.93	8.00	0.00	0.00	0.51	13.3566666666667	0.17	-6.29588145245931	3.89753137449804e-07	3.74469670511734e-06	-	-
MSTRG.107291.1	350	294	89	0	0	0	19.40	18.76	4.36	0.00	0.00	0.00	14.1733333333333	0.001	-13.7908914756973	3.90389116011085e-07	3.74842865861753e-06	-	-
MSTRG.122553.1	0	1	2	25	8	7	0.00	0.10	0.15	13.78	3.22	3.37	0.0833333333333333	6.79	6.34837407519116	3.92817747981787e-07	3.76935762987339e-06	-	-
MSTRG.65272.1	687	148	284	0	1	0	79.63	19.72	29.08	0.00	0.54	0.00	42.81	0.18	-7.89380711875461	3.94575254798045e-07	3.7838242610209e-06	-	-
MSTRG.98406.3	111	71	231	0	0	0	2.26	1.66	4.16	0.00	0.00	0.00	2.69333333333333	0.001	-11.395177076918	3.96051267179321e-07	3.79377298849028e-06	-	-
MSTRG.113841.2	5	1	1	17	9	13	0.59	0.14	0.10	12.72	4.91	8.49	0.276666666666667	8.70666666666667	4.97589975019951	3.96297966285594e-07	3.79377298849028e-06	-	-
MSTRG.35654.3	207	120	260	0	1	0	10.96	7.32	12.17	0.00	0.24	0.00	10.15	0.08	-6.98726401207254	3.96364342081074e-07	3.79377298849028e-06	-	-
MSTRG.28343.2	101	80	127	0	0	0	5.27	4.80	5.86	0.00	0.00	0.00	5.31	0.001	-12.3744961456915	3.97247749052419e-07	3.79982654210469e-06	-	-
MSTRG.39834.1	173	141	217	0	0	1	21.49	20.21	23.92	0.00	0.00	0.69	21.8733333333333	0.23	-6.57139542174025	3.97547749825418e-07	3.80029547213161e-06	-	-
MSTRG.400.1	0	1	0	12	7	10	0.00	0.19	0.00	10.82	4.47	7.87	0.0633333333333333	7.72	6.92949202454565	4.00987667226965e-07	3.83076041460612e-06	-	-
MSTRG.51272.1	127	68	265	0	0	0	2.70	1.66	4.97	0.00	0.00	0.00	3.11	0.001	-11.602698865018	4.04115723145268e-07	3.85820950811201e-06	-	-
MSTRG.98055.1	260	246	278	8	4	1	7.67	8.33	7.23	1.54	0.55	0.18	7.74333333333333	0.756666666666667	-3.35522495151789	4.05529926837549e-07	3.86927167748845e-06	-	-
MSTRG.40018.1	233	59	322	0	0	0	5.78	1.68	7.06	0.00	0.00	0.00	4.84	0.001	-12.240791332162	4.07703759250821e-07	3.88616613530832e-06	-	-
MSTRG.18941.8	184	72	157	0	0	0	5.35	2.42	4.04	0.00	0.00	0.00	3.93666666666667	0.001	-11.9427588435634	4.07813894400008e-07	3.88616613530832e-06	-	-
MSTRG.5155.2	0	0	0	9	5	7	0.00	0.00	0.00	4.73	2.02	3.39	0.001	3.38	11.7228075311695	4.09988870730191e-07	3.90443489345695e-06	-	-
MSTRG.16565.1	123	66	196	0	0	0	8.01	4.92	11.26	0.00	0.00	0.00	8.06333333333333	0.001	-12.9771606481461	4.11582690189845e-07	3.91714965107142e-06	-	-
MSTRG.123759.3	123	355	151	0	0	0	1.67	5.54	1.81	0.00	0.00	0.00	3.00666666666667	0.001	-11.5539492174216	4.13521670742081e-07	3.933131368327e-06	-	-
MSTRG.107986.1	112	70	232	0	0	0	4.62	3.33	8.45	0.00	0.00	0.00	5.46666666666667	0.001	-12.4164456936717	4.14997398954537e-07	3.94468965158167e-06	-	-
MSTRG.75245.1	135	112	275	1	2	2	2.27	2.17	4.08	0.11	0.16	0.19	2.84	0.153333333333333	-4.21114766416883	4.18065961303e-07	3.97136435762235e-06	-	-
MSTRG.60865.2	140	64	237	0	0	0	12.59	6.57	18.81	0.00	0.00	0.00	12.6566666666667	0.001	-13.6276098777853	4.19507361752322e-07	3.98255828943803e-06	-	-
MSTRG.103902.1	252	181	259	0	3	4	25.59	21.17	23.17	0.00	1.43	2.33	23.31	1.25333333333333	-4.21710693817239	4.19904282217762e-07	3.98382872264496e-06	-	-
MSTRG.121678.1	0	0	0	9	127	4	0.00	0.00	0.00	1.03	10.57	0.40	0.001	4	11.9657842846621	4.22492630460537e-07	4.00325019264693e-06	-	-
MSTRG.7350.1	97	73	150	0	0	0	11.06	9.58	15.11	0.00	0.00	0.00	11.9166666666667	0.001	-13.5406931207193	4.22529106210449e-07	4.00325019264693e-06	-	-
MSTRG.92387.1	313	144	248	1	1	0	3.33	1.77	2.33	0.07	0.05	0.00	2.47666666666667	0.04	-5.95225589981744	4.22963187050831e-07	4.00325019264693e-06	-	-
MSTRG.23020.1	108	71	229	0	0	0	6.54	4.95	12.26	0.00	0.00	0.00	7.91666666666667	0.001	-12.9506773922719	4.23008869913821e-07	4.00325019264693e-06	-	-
MSTRG.97472.4	95	74	149	0	0	0	17.10	15.26	23.70	0.00	0.00	0.00	18.6866666666667	0.001	-14.1897216231987	4.24000661944913e-07	4.01012993327288e-06	-	-
MSTRG.98380.1	84	86	201	0	0	0	10.52	12.39	22.37	0.00	0.00	0.00	15.0933333333333	0.001	-13.8816238369981	4.28232218000325e-07	4.04762312419533e-06	-	-
MSTRG.91373.2	79	95	167	0	0	0	0.80	1.11	1.50	0.00	0.00	0.00	1.13666666666667	0.001	-10.1505935231904	4.29002382684309e-07	4.051661290612e-06	-	-
MSTRG.120583.6	95	73	163	0	0	0	6.13	5.42	9.35	0.00	0.00	0.00	6.96666666666667	0.001	-12.7662528211345	4.2949980101466e-07	4.051661290612e-06	-	-
MSTRG.28124.1	102	70	168	0	0	0	6.93	5.44	10.10	0.00	0.00	0.00	7.49	0.001	-12.8707500033461	4.2960048782507e-07	4.051661290612e-06	-	-
MSTRG.122146.1	153	85	120	0	0	0	4.79	3.06	3.32	0.00	0.00	0.00	3.72333333333333	0.001	-11.8623790646495	4.29814073833823e-07	4.051661290612e-06	-	-
MSTRG.45608.1	226	113	289	1	0	0	4.46	2.56	5.03	0.14	0.00	0.00	4.01666666666667	0.0466666666666667	-6.42746250905972	4.29997338133238e-07	4.051661290612e-06	-	-
MSTRG.114732.1	174	66	177	0	0	0	10.62	4.64	9.55	0.00	0.00	0.00	8.27	0.001	-13.0136716140586	4.30991808315913e-07	4.05850619497484e-06	-	-
MSTRG.120676.5	244	163	213	0	1	1	6.46	4.98	5.00	0.00	0.13	0.16	5.48	0.0966666666666667	-5.82501358855411	4.32778655278374e-07	4.07279950169369e-06	-	-
MSTRG.31240.4	130	121	105	0	0	0	13.88	14.84	9.90	0.00	0.00	0.00	12.8733333333333	0.001	-13.6520980431169	4.33816350349109e-07	4.08002930247591e-06	-	-
MSTRG.113783.1	99	101	115	0	0	0	2.74	3.22	2.81	0.00	0.00	0.00	2.92333333333333	0.001	-11.5133986266109	4.3910614243592e-07	4.12721614448461e-06	-	-
MSTRG.102536.1	79	109	150	0	0	0	3.29	5.23	5.53	0.00	0.00	0.00	4.68333333333333	0.001	-12.1933200092745	4.42410930201287e-07	4.15569870043914e-06	-	-
MSTRG.98262.1	109	71	243	0	0	0	2.00	1.50	3.92	0.00	0.00	0.00	2.47333333333333	0.001	-11.272240970787	4.42892890340369e-07	4.15764671142831e-06	-	-
MSTRG.58538.1	213	64	656	0	0	0	18.78	6.49	51.13	0.00	0.00	0.00	25.4666666666667	0.001	-14.6363225170893	4.43529811633929e-07	4.16104610146279e-06	-	-
MSTRG.77205.1	172	121	308	0	1	0	10.95	8.89	17.35	0.00	0.29	0.00	12.3966666666667	0.0966666666666667	-7.00271803748442	4.46502205128601e-07	4.18633832201689e-06	-	-
MSTRG.102466.1	196	305	262	2	0	0	1.41	2.52	1.66	0.09	0.00	0.00	1.86333333333333	0.03	-5.95677947140088	4.46972037350769e-07	4.18815011730529e-06	-	-
MSTRG.95603.2	0	0	0	5	20	6	0.00	0.00	0.00	2.73	8.44	3.03	0.001	4.73333333333333	12.2086408085582	4.47258322474103e-07	4.18824088985953e-06	-	-
MSTRG.60818.2	117	79	120	0	0	0	4.20	3.29	3.82	0.00	0.00	0.00	3.77	0.001	-11.880348808156	4.52128645113738e-07	4.2312311151497e-06	-	-
MSTRG.119485.4	202	93	121	0	0	0	13.32	7.06	7.06	0.00	0.00	0.00	9.14666666666667	0.001	-13.159030360339	4.56637636837417e-07	4.27078881840159e-06	-	-
MSTRG.126458.1	93	73	171	0	0	0	1.86	1.68	3.03	0.00	0.00	0.00	2.19	0.001	-11.0967151544885	4.59271271623329e-07	4.29276888575336e-06	-	-
MSTRG.80716.1	212	107	112	0	0	0	5.07	2.95	2.37	0.00	0.00	0.00	3.46333333333333	0.001	-11.7579455330704	4.60214718399525e-07	4.29707891141326e-06	-	-
MSTRG.93046.5	200	156	191	0	0	1	11.72	10.54	9.86	0.00	0.00	0.32	10.7066666666667	0.106666666666667	-6.64925617751731	4.60299959999492e-07	4.29707891141326e-06	-	-
MSTRG.10954.1	268	228	91	0	0	0	15.68	15.36	4.71	0.00	0.00	0.00	11.9166666666667	0.001	-13.5406931207193	4.62096220012953e-07	4.31118974949854e-06	-	-
MSTRG.23641.1	107	101	110	0	0	0	9.81	10.66	8.92	0.00	0.00	0.00	9.79666666666667	0.001	-13.2580752378175	4.62444503972465e-07	4.3117824379009e-06	-	-
MSTRG.119202.1	486	53	437	0	0	0	14.08	1.77	11.20	0.00	0.00	0.00	9.01666666666667	0.001	-13.1383784728804	4.64634139689432e-07	4.32953239580147e-06	-	-
MSTRG.94784.2	121	65	174	0	0	0	4.75	2.94	6.04	0.00	0.00	0.00	4.57666666666667	0.001	-12.1600815043133	4.65915651383603e-07	4.33465804584128e-06	-	-
MSTRG.42050.1	81	89	146	0	0	0	3.69	4.67	5.88	0.00	0.00	0.00	4.74666666666667	0.001	-12.2126990251326	4.66039245206564e-07	4.33465804584128e-06	-	-
MSTRG.18150.4	94	72	163	0	0	0	6.92	6.11	10.67	0.00	0.00	0.00	7.9	0.001	-12.9476369379518	4.66043012721543e-07	4.33465804584128e-06	-	-
MSTRG.74529.1	104	156	119	0	0	0	14.81	25.56	14.94	0.00	0.00	0.00	18.4366666666667	0.001	-14.1702902208821	4.71154202958338e-07	4.379507023447e-06	-	-
MSTRG.55442.1	1	2	2	7	11	7	0.03	0.06	0.06	1.53	1.59	1.28	0.05	1.46666666666667	4.87446911791614	4.72473472730854e-07	4.38907565895128e-06	-	-
MSTRG.85403.1	81	89	144	0	0	0	3.71	4.67	5.83	0.00	0.00	0.00	4.73666666666667	0.001	-12.209656433409	4.74077204715095e-07	4.40127347259103e-06	-	-
MSTRG.89754.2	107	68	205	0	0	0	1.22	0.90	2.07	0.00	0.00	0.00	1.39666666666667	0.001	-10.4477720278656	4.7452978308338e-07	4.40277572025033e-06	-	-
MSTRG.73682.1	120	73	128	0	0	0	15.59	10.92	14.70	0.00	0.00	0.00	13.7366666666667	0.001	-13.7457443424467	4.76803314786904e-07	4.42116092621145e-06	-	-
MSTRG.4153.1	91	78	131	0	0	0	3.68	3.62	4.66	0.00	0.00	0.00	3.98666666666667	0.001	-11.9609672683643	4.7790634050678e-07	4.42867674905365e-06	-	-
MSTRG.65174.1	133	64	173	0	0	0	3.32	1.84	3.81	0.00	0.00	0.00	2.99	0.001	-11.5459297690855	4.78232417548582e-07	4.42898793059366e-06	-	-
MSTRG.116224.1	172	123	204	1	3	0	4.30	3.52	4.52	0.16	0.35	0.00	4.11333333333333	0.17	-4.59670133717792	4.80576193243107e-07	4.44797354406304e-06	-	-
MSTRG.63455.6	131	94	108	0	0	0	2.62	2.17	1.91	0.00	0.00	0.00	2.23333333333333	0.001	-11.1249828795113	4.80920937581997e-07	4.44844522716347e-06	-	-
MSTRG.105569.2	94	78	126	0	0	0	4.40	4.23	5.25	0.00	0.00	0.00	4.62666666666667	0.001	-12.1757574467445	4.86109845647987e-07	4.4911935489643e-06	-	-
MSTRG.54431.1	106	83	115	0	0	0	1.73	1.56	1.66	0.00	0.00	0.00	1.65	0.001	-10.6882503091332	4.86135664162758e-07	4.4911935489643e-06	-	-
MSTRG.56566.1	163	140	210	1	0	0	25.52	25.23	29.06	0.99	0.00	0.00	26.6033333333333	0.33	-6.33299718855566	4.86891745442928e-07	4.49336166582716e-06	-	-
MSTRG.35489.1	201	174	95	0	0	0	34.91	34.79	14.59	0.00	0.00	0.00	28.0966666666667	0.001	-14.7781113616425	4.86963841871771e-07	4.49336166582716e-06	-	-
MSTRG.9907.1	95	75	130	0	0	0	1.56	1.42	1.89	0.00	0.00	0.00	1.62333333333333	0.001	-10.6647435562485	4.92578564486133e-07	4.54240232853169e-06	-	-
MSTRG.63598.9	263	110	116	0	0	0	32.87	15.81	12.84	0.00	0.00	0.00	20.5066666666667	0.001	-14.323805382128	4.96389873638543e-07	4.57412477231168e-06	-	-
MSTRG.9917.1	246	110	282	0	1	0	1.48	0.76	1.50	0.00	0.03	0.00	1.24666666666667	0.01	-6.96193195916648	4.96622713358896e-07	4.57412477231168e-06	-	-
MSTRG.26016.1	140	73	130	0	0	0	7.21	4.33	5.92	0.00	0.00	0.00	5.82	0.001	-12.5068034377956	4.98158336007327e-07	4.58547934578902e-06	-	-
MSTRG.22222.1	115	72	128	0	0	0	4.77	3.44	4.70	0.00	0.00	0.00	4.30333333333333	0.001	-12.0712388794734	4.99287022511594e-07	4.59072185572579e-06	-	-
MSTRG.17782.1	110	104	107	0	0	0	14.57	15.85	12.50	0.00	0.00	0.00	14.3066666666667	0.001	-13.8043999549227	4.99334229056953e-07	4.59072185572579e-06	-	-
MSTRG.8779.2	514	92	182	0	0	0	41.40	8.53	13.00	0.00	0.00	0.00	20.9766666666667	0.001	-14.3564978217383	4.99680447067217e-07	4.59111731158483e-06	-	-
MSTRG.109808.2	118	75	122	0	0	0	7.14	5.23	6.58	0.00	0.00	0.00	6.31666666666667	0.001	-12.6249477272247	5.02834583677828e-07	4.61729609827148e-06	-	-
MSTRG.44882.1	303	104	334	1	0	0	3.09	1.22	3.01	0.06	0.00	0.00	2.44	0.02	-6.93073733756289	5.03571160182415e-07	4.62125727726189e-06	-	-
MSTRG.170.1	0	0	0	6	6	8	0.00	0.00	0.00	9.26	6.92	11.35	0.001	9.17666666666667	13.1637544887618	5.04944767994743e-07	4.63105613384398e-06	-	-
MSTRG.45397.2	283	174	180	0	0	1	9.30	6.61	5.24	0.00	0.00	0.25	7.05	0.0833333333333333	-6.40258575823259	5.05647255002939e-07	4.63469172836229e-06	-	-
MSTRG.61872.1	0	0	1	15	6	10	0.00	0.00	0.06	6.92	2.02	4.03	0.02	4.32333333333333	7.75600026353054	5.06609861481817e-07	4.64070570027688e-06	-	-
MSTRG.32078.2	10	14	13	113	27	16	0.44	0.71	0.49	31.35	5.47	3.88	0.546666666666667	13.5666666666667	4.63326107453553	5.07304195053853e-07	4.64425642170824e-06	-	-
MSTRG.53500.2	155	102	210	1	1	2	3.87	2.93	4.62	0.19	0.14	0.32	3.80666666666667	0.216666666666667	-4.13497912233439	5.07803900868862e-07	4.64602215526061e-06	-	-
MSTRG.5604.5	0	0	0	7	13	4	0.00	0.00	0.00	3.05	4.13	1.54	0.001	2.90666666666667	11.5051499189431	5.08649349272302e-07	4.65067121137709e-06	-	-
MSTRG.15336.1	87	84	126	0	0	0	3.21	3.57	4.11	0.00	0.00	0.00	3.63	0.001	-11.8257538328831	5.09232887948801e-07	4.65067121137709e-06	-	-
MSTRG.48005.6	79	88	192	0	0	0	4.19	5.35	8.99	0.00	0.00	0.00	6.17666666666667	0.001	-12.5926127601935	5.09233447923868e-07	4.65067121137709e-06	-	-
MSTRG.9892.1	115	79	116	0	0	0	3.92	3.10	3.49	0.00	0.00	0.00	3.50333333333333	0.001	-11.7745125481284	5.13350303942928e-07	4.68544322019518e-06	-	-
MSTRG.13873.3	363	232	402	6	14	9	18.58	13.68	18.18	1.95	3.34	2.55	16.8133333333333	2.61333333333333	-2.68564271621301	5.14565289624016e-07	4.6937033828234e-06	-	-
MSTRG.87715.1	152	74	130	0	0	0	3.58	2.00	2.70	0.00	0.00	0.00	2.76	0.001	-11.4304525516655	5.15459481571648e-07	4.69902918119078e-06	-	-
MSTRG.107441.4	80	119	139	0	0	0	7.99	13.61	12.21	0.00	0.00	0.00	11.27	0.001	-13.4601998950596	5.16190727260918e-07	4.70286401455163e-06	-	-
MSTRG.38012.2	0	0	0	12	7	4	0.00	0.00	0.00	9.66	4.27	2.95	0.001	5.62666666666667	12.4580647828734	5.18701636531254e-07	4.7222111477196e-06	-	-
MSTRG.104798.1	131	111	102	0	0	0	5.14	5.00	3.56	0.00	0.00	0.00	4.56666666666667	0.001	-12.1569257720141	5.18938010157536e-07	4.7222111477196e-06	-	-
MSTRG.53439.3	94	145	123	0	0	0	10.01	17.87	11.58	0.00	0.00	0.00	13.1533333333333	0.001	-13.6831408348898	5.20035383720028e-07	4.7293548229962e-06	-	-
MSTRG.8787.1	158	176	323	0	2	0	8.61	11.06	15.54	0.00	0.48	0.00	11.7366666666667	0.16	-6.19680701114198	5.23925156145533e-07	4.76186957644397e-06	-	-
MSTRG.49720.3	0	0	0	7	12	4	0.00	0.00	0.00	7.60	9.39	3.50	0.001	6.83	12.7376698631775	5.26339319097688e-07	4.78094179350761e-06	-	-
MSTRG.101902.4	104	93	109	0	0	0	2.14	2.21	1.98	0.00	0.00	0.00	2.11	0.001	-11.0430272835945	5.27347683665112e-07	4.78610131553018e-06	-	-
MSTRG.32382.1	72	148	188	0	0	0	5.35	12.65	12.34	0.00	0.00	0.00	10.1133333333333	0.001	-13.3039709644132	5.27539499116357e-07	4.78610131553018e-06	-	-
MSTRG.54737.2	92	71	170	0	0	0	1.46	1.29	2.38	0.00	0.00	0.00	1.71	0.001	-10.7397806097733	5.27991404938169e-07	4.78733284645135e-06	-	-
MSTRG.101845.1	1	0	0	9	14	6	0.10	0.00	0.00	5.84	6.67	3.48	0.0333333333333333	5.33	7.32102612859297	5.28534722007547e-07	4.78939123916115e-06	-	-
MSTRG.48389.1	276	588	92	0	0	0	48.76	119.60	14.37	0.00	0.00	0.00	60.91	0.001	-15.894391483971	5.3021625091094e-07	4.80175506656307e-06	-	-
MSTRG.80796.1	324	805	87	0	0	0	26.48	75.83	6.27	0.00	0.00	0.00	36.1933333333333	0.001	-15.1434363626955	5.31392566520209e-07	4.8095315255523e-06	-	-
MSTRG.51506.1	102	68	144	0	0	0	2.02	1.55	2.52	0.00	0.00	0.00	2.03	0.001	-10.9872640120725	5.33284767103001e-07	4.82377415978115e-06	-	-
MSTRG.118893.2	109	79	115	0	0	0	5.98	5.03	5.62	0.00	0.00	0.00	5.54333333333333	0.001	-12.4365380474535	5.35053204732914e-07	4.8337826721875e-06	-	-
MSTRG.68338.1	84	79	192	0	0	0	7.57	8.19	15.29	0.00	0.00	0.00	10.35	0.001	-13.337343147274	5.35292974248107e-07	4.8337826721875e-06	-	-
MSTRG.67956.2	0	0	0	7	5	9	0.00	0.00	0.00	3.71	1.93	4.16	0.001	3.26666666666667	11.6736035331688	5.35348932852889e-07	4.8337826721875e-06	-	-
MSTRG.101700.10	5	2	0	14	18	16	1.94	0.87	0.00	34.71	31.83	33.62	0.936666666666667	33.3866666666667	5.15559252671169	5.38131788627665e-07	4.85601403063176e-06	-	-
MSTRG.84737.1	221	247	171	0	0	1	19.91	25.62	13.62	0.00	0.00	0.50	19.7166666666667	0.166666666666667	-6.88630626345243	5.40369319610965e-07	4.87330091575297e-06	-	-
MSTRG.102699.1	126	62	192	0	0	0	1.84	1.04	2.48	0.00	0.00	0.00	1.78666666666667	0.001	-10.803054784624	5.46882994812724e-07	4.92910851634182e-06	-	-
MSTRG.28166.1	143	78	119	0	0	0	3.27	2.05	2.41	0.00	0.00	0.00	2.57666666666667	0.001	-11.3312901980911	5.48957068952011e-07	4.9448589756522e-06	-	-
MSTRG.38275.1	82	91	128	0	0	0	3.15	4.02	4.35	0.00	0.00	0.00	3.84	0.001	-11.9068905956085	5.51305867287044e-07	4.96306387780048e-06	-	-
MSTRG.115041.1	151	86	112	0	0	0	2.65	1.74	1.74	0.00	0.00	0.00	2.04333333333333	0.001	-10.996708857857	5.51677951566545e-07	4.96346259216912e-06	-	-
MSTRG.90854.4	163	127	218	0	0	1	1.65	1.48	1.96	0.00	0.00	0.06	1.69666666666667	0.02	-6.40655934535454	5.53897289091659e-07	4.98047075500351e-06	-	-
MSTRG.123089.1	245	399	1339	4	6	0	0.86	1.61	4.15	0.08	0.10	0.00	2.20666666666667	0.06	-5.20076240536491	5.57548024863224e-07	5.01032177595189e-06	-	-
MSTRG.27998.1	109	70	275	0	0	0	2.98	2.18	6.62	0.00	0.00	0.00	3.92666666666667	0.001	-11.9390894179967	5.58860698458526e-07	5.01913920288197e-06	-	-
MSTRG.108976.1	106	66	146	0	0	0	2.23	1.59	2.73	0.00	0.00	0.00	2.18333333333333	0.001	-11.092316690591	5.69422823878694e-07	5.11096644882702e-06	-	-
MSTRG.64739.1	108	65	153	0	0	0	6.38	4.42	8.00	0.00	0.00	0.00	6.26666666666667	0.001	-12.6134825407312	5.70429577927685e-07	5.11696959062856e-06	-	-
MSTRG.110092.1	79	95	261	0	0	0	11.03	15.27	32.23	0.00	0.00	0.00	19.51	0.001	-14.2519261574964	5.72513045215289e-07	5.13261843140906e-06	-	-
MSTRG.35505.1	0	3	1	12	10	9	0.00	0.71	0.18	15.18	9.52	10.25	0.296666666666667	11.65	5.2953433092964	5.79892012045313e-07	5.19391307292547e-06	-	-
MSTRG.127044.1	0	0	2	14	8	40	0.00	0.00	0.05	2.58	1.08	6.44	0.0166666666666667	3.36666666666667	7.65821148275179	5.80536113729231e-07	5.19391307292547e-06	-	-
MSTRG.37832.1	149	125	293	0	0	1	6.22	6.00	10.81	0.00	0.00	0.23	7.67666666666667	0.0766666666666667	-6.64573673973583	5.80618557956918e-07	5.19391307292547e-06	-	-
MSTRG.74543.1	144	112	177	1	1	2	3.95	3.52	4.29	0.17	0.13	0.30	3.92	0.2	-4.29278174922785	5.80722152454287e-07	5.19391307292547e-06	-	-
MSTRG.11255.1	83	81	130	0	0	0	2.01	2.26	2.78	0.00	0.00	0.00	2.35	0.001	-11.1984450414524	5.81664600841218e-07	5.1992711841427e-06	-	-
MSTRG.86794.1	92	70	141	0	0	0	7.76	6.86	10.59	0.00	0.00	0.00	8.40333333333333	0.001	-13.0367459970247	5.82368040664624e-07	5.20069684473132e-06	-	-
MSTRG.7746.1	87	74	190	0	0	0	9.78	9.58	18.89	0.00	0.00	0.00	12.75	0.001	-13.6382096266336	5.82511018931734e-07	5.20069684473132e-06	-	-
MSTRG.17442.2	160	73	691	0	0	0	14.41	7.58	54.93	0.00	0.00	0.00	25.64	0.001	-14.6461086415061	5.83089744468469e-07	5.20279605818595e-06	-	-
MSTRG.127565.1	208	118	223	0	1	0	12.06	7.86	11.41	0.00	0.27	0.00	10.4433333333333	0.09	-6.85844155220758	5.8445238015946e-07	5.21140378849081e-06	-	-
MSTRG.109517.1	113	67	135	0	0	0	5.46	3.74	5.77	0.00	0.00	0.00	4.99	0.001	-12.2848241002246	5.8474277087874e-07	5.21140378849081e-06	-	-
MSTRG.13965.1	76	88	160	0	0	0	7.87	10.47	14.55	0.00	0.00	0.00	10.9633333333333	0.001	-13.4203988870016	5.85868772385796e-07	5.21836761850925e-06	-	-
MSTRG.48489.3	107	64	175	0	0	0	4.49	3.09	6.49	0.00	0.00	0.00	4.69	0.001	-12.1953722074027	5.88586029797702e-07	5.23878751889798e-06	-	-
MSTRG.19476.1	94	151	121	0	0	0	1.44	2.68	1.65	0.00	0.00	0.00	1.92333333333333	0.001	-10.9093931028117	5.88853279432331e-07	5.23878751889798e-06	-	-
MSTRG.110048.1	7	4	11	16	9	21	1.16	0.72	1.51	15.51	6.82	17.82	1.13	13.3833333333333	3.56604280926833	5.92726107457594e-07	5.27014604763528e-06	-	-
MSTRG.54858.9	149	133	218	1	0	0	1.73	1.78	2.24	0.07	0.00	0.00	1.91666666666667	0.0233333333333333	-6.36006322377414	5.94349628320563e-07	5.28148008921946e-06	-	-
MSTRG.20414.2	122	122	100	0	0	0	7.04	8.09	5.10	0.00	0.00	0.00	6.74333333333333	0.001	-12.7192461987245	5.96092472982878e-07	5.2938605430538e-06	-	-
MSTRG.35980.1	201	56	405	0	0	0	2.40	0.77	4.28	0.00	0.00	0.00	2.48333333333333	0.001	-11.2780622095157	6.00179834671194e-07	5.32703578932662e-06	-	-
MSTRG.68303.2	169	116	98	0	0	0	8.10	6.41	4.15	0.00	0.00	0.00	6.22	0.001	-12.602698865018	6.01890682038724e-07	5.33909121700665e-06	-	-
MSTRG.38529.1	14	11	13	13	19	18	3.39	3.06	2.78	19.92	21.24	24.52	3.07666666666667	21.8933333333333	2.83105157413203	6.02811420370547e-07	5.34336498821527e-06	-	-
MSTRG.18660.1	82	87	252	0	0	0	1.88	2.29	5.07	0.00	0.00	0.00	3.08	0.001	-11.5887146355823	6.03078243617745e-07	5.34336498821527e-06	-	-
MSTRG.45745.2	244	160	92	0	0	0	26.37	19.93	8.82	0.00	0.00	0.00	18.3733333333333	0.001	-14.1653257668705	6.0437468458699e-07	5.35172016024339e-06	-	-
MSTRG.58714.1	137	127	97	0	0	0	12.23	13.06	7.66	0.00	0.00	0.00	10.9833333333333	0.001	-13.4230283440616	6.11736165228981e-07	5.41373992629879e-06	-	-
MSTRG.19186.2	102	73	119	0	0	0	1.93	1.60	2.00	0.00	0.00	0.00	1.84333333333333	0.001	-10.8481012644009	6.13030897724088e-07	5.4220291199405e-06	-	-
MSTRG.14787.3	0	0	0	7	10	4	0.00	0.00	0.00	4.37	4.57	2.16	0.001	3.7	11.8533095554037	6.16585254841101e-07	5.45028250368006e-06	-	-
MSTRG.119673.1	97	70	228	0	0	0	2.97	2.47	6.16	0.00	0.00	0.00	3.86666666666667	0.001	-11.9168746841811	6.19430236934095e-07	5.47223608381334e-06	-	-
MSTRG.91563.1	101	66	142	0	0	0	5.83	4.39	7.25	0.00	0.00	0.00	5.82333333333333	0.001	-12.507629487083	6.20991158043024e-07	5.48282688926383e-06	-	-
MSTRG.65421.1	127	61	240	0	0	0	2.97	1.66	4.98	0.00	0.00	0.00	3.20333333333333	0.001	-11.64535821494	6.25370813119083e-07	5.51827788592608e-06	-	-
MSTRG.48857.2	113	82	108	0	0	0	4.43	3.70	3.75	0.00	0.00	0.00	3.96	0.001	-11.951284714967	6.26506628008978e-07	5.52508058317527e-06	-	-
MSTRG.13403.1	101	71	121	0	0	0	3.94	3.19	4.19	0.00	0.00	0.00	3.77333333333333	0.001	-11.8816238369981	6.41700134917019e-07	5.65270451658576e-06	-	-
MSTRG.47989.3	294	168	324	2	5	7	7.26	4.77	7.06	0.31	0.56	0.95	6.36333333333333	0.606666666666667	-3.39080674720524	6.41724941487975e-07	5.65270451658576e-06	-	-
MSTRG.68703.3	119	61	205	0	0	0	4.23	2.49	6.44	0.00	0.00	0.00	4.38666666666667	0.001	-12.0989093679014	6.43763046216955e-07	5.66536019454026e-06	-	-
MSTRG.5502.1	324	222	213	0	0	2	6.08	4.79	3.53	0.00	0.00	0.22	4.8	0.0733333333333333	-6.03242147769238	6.43909978523563e-07	5.66536019454026e-06	-	-
MSTRG.61810.2	98	137	111	0	0	0	9.45	15.24	9.44	0.00	0.00	0.00	11.3766666666667	0.001	-13.4737902932651	6.44338390761213e-07	5.66583734779692e-06	-	-
MSTRG.99359.1	100	82	109	0	0	0	2.06	1.95	1.99	0.00	0.00	0.00	2	0.001	-10.9657842846621	6.45411553430957e-07	5.6719801172673e-06	-	-
MSTRG.95110.1	211	145	181	0	0	1	33.01	26.24	25.05	0.00	0.00	0.73	28.1	0.243333333333333	-6.85149235694943	6.51396340549551e-07	5.72125486577802e-06	-	-
MSTRG.104869.2	99	70	123	0	0	0	5.74	4.66	6.32	0.00	0.00	0.00	5.57333333333333	0.001	-12.4443247262471	6.54150187037213e-07	5.74146585111231e-06	-	-
MSTRG.9053.8	190	111	238	0	0	1	4.57	3.07	5.06	0.00	0.00	0.13	4.23333333333333	0.0433333333333333	-6.61017306351844	6.54455822151621e-07	5.74146585111231e-06	-	-
MSTRG.32586.1	226	105	616	0	1	0	2.42	1.29	5.83	0.00	0.05	0.00	3.18	0.0166666666666667	-7.57591736111815	6.55545339068214e-07	5.74769399199241e-06	-	-
MSTRG.78633.3	79	78	144	0	0	0	5.64	6.47	9.11	0.00	0.00	0.00	7.07333333333333	0.001	-12.788174535081	6.59825647962079e-07	5.78187497768622e-06	-	-
MSTRG.125595.4	139	63	148	0	0	0	5.26	2.76	4.93	0.00	0.00	0.00	4.31666666666667	0.001	-12.0757019767401	6.64836191639154e-07	5.82241157536153e-06	-	-
MSTRG.120116.1	0	0	0	4	21	7	0.00	0.00	0.00	6.04	23.04	9.23	0.001	12.77	13.6404709045901	6.66765031807815e-07	5.83592838822771e-06	-	-
MSTRG.31798.2	98	75	114	0	0	0	7.78	6.84	8.03	0.00	0.00	0.00	7.55	0.001	-12.8822609290998	6.71699622972145e-07	5.87572252515553e-06	-	-
MSTRG.91452.1	116	94	101	0	0	0	5.05	4.68	3.88	0.00	0.00	0.00	4.53666666666667	0.001	-12.1474169456702	6.73298235896852e-07	5.88630593992502e-06	-	-
MSTRG.83215.1	75	91	139	0	0	0	10.79	15.07	17.68	0.00	0.00	0.00	14.5133333333333	0.001	-13.8250912863544	6.74037729688429e-07	5.88767809140975e-06	-	-
MSTRG.83796.1	142	142	208	0	0	1	10.17	11.71	13.16	0.00	0.00	0.40	11.68	0.133333333333333	-6.45285896471382	6.74345233877398e-07	5.88767809140975e-06	-	-
MSTRG.98167.1	181	233	177	0	1	0	11.23	16.65	9.71	0.00	0.29	0.00	12.53	0.0966666666666667	-7.01815220491544	6.74621680662787e-07	5.88767809140975e-06	-	-
MSTRG.16572.3	99	64	165	0	0	0	2.93	2.18	4.34	0.00	0.00	0.00	3.15	0.001	-11.6211361132746	6.78112515693458e-07	5.91473485750596e-06	-	-
MSTRG.28400.1	4	7	2	59	35	6	0.17	0.34	0.07	15.73	6.81	1.40	0.193333333333333	7.98	5.36722644181593	6.79346543159622e-07	5.92208713674323e-06	-	-
MSTRG.88383.1	149	119	255	1	0	0	2.50	2.30	3.78	0.11	0.00	0.00	2.86	0.0366666666666667	-6.28540221886225	6.82062529907297e-07	5.94234224847888e-06	-	-
MSTRG.49238.1	84	71	157	0	0	0	1.97	1.92	3.26	0.00	0.00	0.00	2.38333333333333	0.001	-11.218765025832	6.83982563658609e-07	5.95564346113782e-06	-	-
MSTRG.22214.1	246	59	212	0	0	0	4.02	1.11	3.06	0.00	0.00	0.00	2.73	0.001	-11.4146852358072	6.92396373859871e-07	6.02544016838286e-06	-	-
MSTRG.102315.1	103	63	154	0	0	0	4.05	2.86	5.38	0.00	0.00	0.00	4.09666666666667	0.001	-12.0002347945389	6.93651561051981e-07	6.03289600083234e-06	-	-
MSTRG.31211.3	6572	6671	7446	0	37	5	176.98	206.83	177.30	0.00	4.64	0.80	187.036666666667	1.81333333333333	-6.68853316278391	6.94674086586023e-07	6.03832090647851e-06	-	-
MSTRG.8467.1	104	71	117	0	0	0	2.29	1.79	2.28	0.00	0.00	0.00	2.12	0.001	-11.0498485494506	6.95220373557028e-07	6.0396023502011e-06	-	-
MSTRG.65526.6	95	176	122	0	0	0	5.84	12.48	6.64	0.00	0.00	0.00	8.32	0.001	-13.0223678130285	6.96209141391967e-07	6.04472409343874e-06	-	-
MSTRG.53832.3	92	66	158	0	0	0	3.10	2.55	4.73	0.00	0.00	0.00	3.46	0.001	-11.7565563225241	6.96876049889966e-07	6.04704707589333e-06	-	-
MSTRG.103559.1	158	101	201	1	3	1	5.18	3.81	5.83	0.21	0.45	0.18	4.94	0.28	-4.14101230952707	6.97987457409535e-07	6.04999895090728e-06	-	-
MSTRG.17327.1	121	66	332	0	0	0	2.09	1.32	5.10	0.00	0.00	0.00	2.83666666666667	0.001	-11.4699809158522	6.98015332666426e-07	6.04999895090728e-06	-	-
MSTRG.29613.1	108	76	110	0	0	0	11.24	9.12	10.11	0.00	0.00	0.00	10.1566666666667	0.001	-13.3101393788527	7.00398712173774e-07	6.06718380991721e-06	-	-
MSTRG.95711.1	306	77	156	0	0	0	11.17	3.24	5.04	0.00	0.00	0.00	6.48333333333333	0.001	-12.6625200340398	7.01483723520721e-07	6.06906382862016e-06	-	-
MSTRG.10178.1	348	276	144	0	0	1	55.37	50.50	20.21	0.00	0.00	0.57	42.0266666666667	0.19	-7.78916180529164	7.0149871533164e-07	6.06906382862016e-06	-	-
MSTRG.37785.1	120	60	215	0	0	0	2.29	1.32	3.63	0.00	0.00	0.00	2.41333333333333	0.001	-11.2368114812494	7.01996902550011e-07	6.06906382862016e-06	-	-
MSTRG.95759.1	89	74	119	0	0	0	4.64	4.44	5.52	0.00	0.00	0.00	4.86666666666667	0.001	-12.2487182479336	7.02908369138853e-07	6.06906382862016e-06	-	-
MSTRG.39420.1	93	69	216	0	0	0	1.61	1.38	3.31	0.00	0.00	0.00	2.1	0.001	-11.0361736125535	7.03192666456059e-07	6.06906382862016e-06	-	-
MSTRG.80717.1	245	149	183	3	1	0	2.70	1.89	1.79	0.21	0.05	0.00	2.12666666666667	0.0866666666666667	-4.61697289562378	7.03324609738857e-07	6.06906382862016e-06	-	-
MSTRG.115450.1	14	15	10	29	29	12	1.52	1.80	0.94	19.58	14.17	6.72	1.42	13.49	3.24792751344359	7.03464669447693e-07	6.06906382862016e-06	-	-
MSTRG.78903.1	108	70	118	0	0	0	6.64	4.95	6.41	0.00	0.00	0.00	6	0.001	-12.5507467853832	7.03989337151511e-07	6.06906382862016e-06	-	-
MSTRG.46424.2	71	145	508	0	0	0	1.26	2.96	7.98	0.00	0.00	0.00	4.06666666666667	0.001	-11.9896310266165	7.04223031758396e-07	6.06906382862016e-06	-	-
MSTRG.44883.1	119	65	131	0	0	0	3.99	2.51	3.88	0.00	0.00	0.00	3.46	0.001	-11.7565563225241	7.12512905381602e-07	6.13701388696713e-06	-	-
MSTRG.66889.1	86	74	122	0	0	0	5.26	5.21	6.59	0.00	0.00	0.00	5.68666666666667	0.001	-12.4733675254845	7.13489435687987e-07	6.14193123091955e-06	-	-
MSTRG.68503.1	188	111	227	0	0	1	1.60	1.09	1.71	0.00	0.00	0.05	1.46666666666667	0.0166666666666667	-6.4594316186373	7.14618142627684e-07	6.14601712717567e-06	-	-
MSTRG.29735.1	177	60	174	0	0	0	6.12	2.41	5.32	0.00	0.00	0.00	4.61666666666667	0.001	-12.1726358551028	7.14775865866884e-07	6.14601712717567e-06	-	-
MSTRG.72629.1	95	68	126	0	0	0	1.70	1.39	1.98	0.00	0.00	0.00	1.69	0.001	-10.7228075311695	7.15846071200586e-07	6.15172599893262e-06	-	-
MSTRG.109703.1	267	200	84	0	0	0	3.57	3.07	0.99	0.00	0.00	0.00	2.54333333333333	0.001	-11.3125048410007	7.16511297338534e-07	6.15395012155422e-06	-	-
MSTRG.124122.1	165	115	222	0	1	0	31.11	25.03	36.98	0.00	0.87	0.00	31.04	0.29	-6.74193184705956	7.18268496555182e-07	6.1655451104527e-06	-	-
MSTRG.83048.3	109	62	149	0	0	0	3.69	2.42	4.46	0.00	0.00	0.00	3.52333333333333	0.001	-11.7827252555489	7.20226081623589e-07	6.17884607815546e-06	-	-
MSTRG.67240.2	138	135	216	0	1	0	7.96	8.90	10.99	0.00	0.27	0.00	9.28333333333333	0.09	-6.68857411006393	7.26323246191997e-07	6.22762547782515e-06	-	-
MSTRG.52275.3	244	70	155	0	0	0	4.87	1.60	2.73	0.00	0.00	0.00	3.06666666666667	0.001	-11.5824556451106	7.2916968243524e-07	6.24849311343204e-06	-	-
MSTRG.105734.2	112	73	112	0	0	0	9.01	6.83	7.98	0.00	0.00	0.00	7.94	0.001	-12.9549232920303	7.34101603014592e-07	6.28719823124828e-06	-	-
MSTRG.115928.2	148	121	222	1	0	0	24.16	22.74	31.98	1.08	0.00	0.00	26.2933333333333	0.36	-6.19055633421444	7.34996629554737e-07	6.29130523726276e-06	-	-
MSTRG.62848.1	67	126	296	0	0	0	1.95	4.22	7.61	0.00	0.00	0.00	4.59333333333333	0.001	-12.1653257668705	7.37385942851458e-07	6.30819093031456e-06	-	-
MSTRG.37564.1	103	66	126	0	0	0	2.35	1.73	2.54	0.00	0.00	0.00	2.20666666666667	0.001	-11.1076530009734	7.44600905520921e-07	6.36631672015686e-06	-	-
MSTRG.68266.2	295	137	192	1	0	0	8.87	4.74	5.11	0.19	0.00	0.00	6.24	0.0633333333333333	-6.62243720613982	7.45080997599861e-07	6.36682644788775e-06	-	-
MSTRG.39473.1	1077	869	1283	56	70	64	17.72	16.47	18.67	5.79	5.35	5.86	17.62	5.66666666666667	-1.63664167861651	7.47426428007909e-07	6.38326620016682e-06	-	-
MSTRG.100069.1	0	0	1	7	128	6	0.00	0.00	0.05	2.62	34.93	2.08	0.0166666666666667	13.21	9.63044915708062	7.48998754989834e-07	6.39308858402259e-06	-	-
MSTRG.65007.1	1	1	3	5	11	43	0.16	0.18	0.42	5.04	8.09	37.86	0.253333333333333	16.9966666666667	6.06807110918498	7.51516859090441e-07	6.41096804526617e-06	-	-
MSTRG.127811.1	106	61	165	0	0	0	2.22	1.47	3.06	0.00	0.00	0.00	2.25	0.001	-11.1357092861044	7.52043679832393e-07	6.41184988739983e-06	-	-
MSTRG.18231.11	90	68	128	0	0	0	3.80	3.33	4.77	0.00	0.00	0.00	3.96666666666667	0.001	-11.9537114523615	7.56325170935001e-07	6.44472466983556e-06	-	-
MSTRG.64098.1	3	4	4	9	9	27	0.71	1.09	0.84	13.55	9.89	35.42	0.88	19.62	4.47867770758194	7.57390649217255e-07	6.45017390913817e-06	-	-
MSTRG.116961.1	98	85	104	0	0	0	7.50	7.48	7.00	0.00	0.00	0.00	7.32666666666667	0.001	-12.8389412651154	7.60407804593111e-07	6.47222876736868e-06	-	-
MSTRG.14811.7	80	79	221	0	0	0	3.90	4.43	9.57	0.00	0.00	0.00	5.96666666666667	0.001	-12.5427094663178	7.64123414171514e-07	6.50020041426127e-06	-	-
MSTRG.32109.1	80	75	191	0	0	0	1.08	1.16	2.27	0.00	0.00	0.00	1.50333333333333	0.001	-10.5539492174216	7.66892564725808e-07	6.51695299000149e-06	-	-
MSTRG.62963.2	385	344	686	11	24	11	50.28	51.71	79.29	9.11	14.51	7.95	60.4266666666667	10.5233333333333	-2.52159360050754	7.66953521871791e-07	6.51695299000149e-06	-	-
MSTRG.18168.1	228	104	250	0	1	0	13.95	7.35	13.55	0.00	0.28	0.00	11.6166666666667	0.0933333333333333	-6.95958801869819	7.73728107198463e-07	6.5708306220971e-06	-	-
MSTRG.102358.1	125	84	138	167	70	134	10.20	7.86	9.95	86.50	26.56	60.62	9.33666666666667	57.8933333333333	2.63241774254064	7.79562087203598e-07	6.61666430741977e-06	-	-
MSTRG.60284.1	120	158	345	0	1	0	2.53	3.84	6.44	0.00	0.10	0.00	4.27	0.0333333333333333	-7.00112666545429	7.80344352072726e-07	6.61959337763878e-06	-	-
MSTRG.86405.1	102	71	113	0	0	0	2.01	1.61	1.97	0.00	0.00	0.00	1.86333333333333	0.001	-10.8636700670094	7.81028871299679e-07	6.62169046428877e-06	-	-
MSTRG.110390.3	265	149	359	0	5	2	5.42	3.51	6.49	0.00	0.47	0.23	5.14	0.233333333333333	-4.46130403297007	7.82755362925026e-07	6.63091727114832e-06	-	-
MSTRG.65974.1	117	70	397	0	0	0	0.98	0.67	2.93	0.00	0.00	0.00	1.52666666666667	0.001	-10.5761693822632	7.82993004940774e-07	6.63091727114832e-06	-	-
MSTRG.93337.5	146	66	130	0	0	0	3.73	1.95	2.94	0.00	0.00	0.00	2.87333333333333	0.001	-11.4885096532553	7.87373900119411e-07	6.66429043913255e-06	-	-
MSTRG.16192.1	166	113	419	1	0	0	1.87	1.47	4.18	0.07	0.00	0.00	2.50666666666667	0.0233333333333333	-6.74723392962004	7.90068858836016e-07	6.68336461480165e-06	-	-
MSTRG.56293.1	76	78	180	0	0	0	2.13	2.51	4.45	0.00	0.00	0.00	3.03	0.001	-11.5651020783603	7.94894426895807e-07	6.72043071583267e-06	-	-
MSTRG.94334.1	97	68	119	0	0	0	5.99	4.86	6.50	0.00	0.00	0.00	5.78333333333333	0.001	-12.4976855416318	7.9560083093769e-07	6.72264943195229e-06	-	-
MSTRG.55911.1	243	152	170	0	1	0	7.97	5.74	4.93	0.00	0.15	0.00	6.21333333333333	0.05	-6.95729554904576	7.96259645403311e-07	6.72446377618346e-06	-	-
MSTRG.91317.1	1770	202	436	0	0	2	123.42	16.17	26.90	0.00	0.00	0.77	55.4966666666667	0.256666666666667	-7.75636136519812	7.97659467158864e-07	6.73253046361177e-06	-	-
MSTRG.125797.2	180	201	87	0	0	0	6.91	8.91	2.97	0.00	0.00	0.00	6.26333333333333	0.001	-12.6127149455863	7.99863261224761e-07	6.74737019580241e-06	-	-
MSTRG.75454.1	131	57	191	0	0	0	2.32	1.16	3.00	0.00	0.00	0.00	2.16	0.001	-11.0768155970508	8.02698680989628e-07	6.76751861221879e-06	-	-
MSTRG.118570.1	0	0	0	11	5	5	0.00	0.00	0.00	8.81	2.89	3.42	0.001	5.04	12.2992080183873	8.10631082299738e-07	6.83059312642328e-06	-	-
MSTRG.49105.2	197	63	157	0	0	0	9.80	3.61	6.90	0.00	0.00	0.00	6.77	0.001	-12.7249401184624	8.11310519112833e-07	6.83251606251753e-06	-	-
MSTRG.80294.2	23	24	34	80	35	20	2.64	3.20	3.45	59.01	18.65	13.14	3.09666666666667	30.2666666666667	3.28894179579562	8.16595566111803e-07	6.87320181326566e-06	-	-
MSTRG.73684.1	143	85	102	0	0	0	3.77	2.57	2.36	0.00	0.00	0.00	2.9	0.001	-11.5018371849023	8.19864513916461e-07	6.89688248317947e-06	-	-
MSTRG.20143.2	103	61	194	0	0	0	16.69	11.29	27.61	0.00	0.00	0.00	18.53	0.001	-14.1775752609146	8.2295511087169e-07	6.91903736192067e-06	-	-
MSTRG.103244.1	143	115	213	1	0	2	1.60	1.48	2.11	0.07	0.00	0.12	1.73	0.0633333333333333	-4.7716632149143	8.24085962850108e-07	6.92470013844414e-06	-	-
MSTRG.26569.1	132	60	147	0	0	0	2.89	1.51	2.84	0.00	0.00	0.00	2.41333333333333	0.001	-11.2368114812494	8.2689655317796e-07	6.93892815563482e-06	-	-
MSTRG.59234.3	114	68	116	0	0	0	3.21	2.20	2.89	0.01	0.01	0.00	2.76666666666667	0.00666666666666667	-8.69696752623429	8.27064602247473e-07	6.93892815563482e-06	-	-
MSTRG.85975.1	108	66	120	0	0	0	8.92	6.33	8.76	0.00	0.00	0.00	8.00333333333333	0.001	-12.9663852823966	8.27368424780525e-07	6.93892815563482e-06	-	-
MSTRG.125623.5	1	1	0	7	11	10	0.03	0.04	0.00	2.01	2.46	2.68	0.0233333333333333	2.38333333333333	6.67444450960815	8.27612220913782e-07	6.93892815563482e-06	-	-
MSTRG.48771.1	96	76	107	0	0	0	2.26	2.06	2.23	0.00	0.00	0.00	2.18333333333333	0.001	-11.092316690591	8.28159824970208e-07	6.93967685096784e-06	-	-
MSTRG.101236.1	358	347	132	0	0	1	6.14	6.86	2.00	0.00	0.00	0.09	5	0.03	-7.38082178394093	8.2901802746849e-07	6.94302598004861e-06	-	-
MSTRG.40337.6	178	105	244	0	1	0	14.85	10.07	18.04	0.00	0.40	0.00	14.32	0.133333333333333	-6.74685018309805	8.30173298702734e-07	6.94885798173399e-06	-	-
MSTRG.74219.1	83	68	161	0	0	0	2.34	2.21	4.01	0.00	0.00	0.00	2.85333333333333	0.001	-11.4784325805674	8.34449454750731e-07	6.97919394790008e-06	-	-
MSTRG.62019.1	7	2	17	42	45	9	0.39	0.14	0.78	13.84	10.71	2.52	0.436666666666667	9.02333333333333	4.36905617067751	8.3471933956195e-07	6.97919394790008e-06	-	-
MSTRG.46727.1	337	320	305	6	1	0	8.77	9.57	7.02	0.99	0.12	0.00	8.45333333333333	0.37	-4.5139231637893	8.35989997285347e-07	6.98596056230393e-06	-	-
MSTRG.61080.10	337	191	353	2	4	8	14.43	9.42	13.37	0.54	0.79	1.90	12.4066666666667	1.07666666666667	-3.52647198536523	8.43095144733484e-07	7.04144880394618e-06	-	-
MSTRG.105307.3	80	79	117	0	0	0	1.32	1.48	1.70	0.00	0.00	0.00	1.5	0.001	-10.5507467853832	8.44947928121525e-07	7.05303281566491e-06	-	-
MSTRG.105694.1	98	92	100	0	0	0	14.33	15.50	13.03	0.00	0.00	0.00	14.2866666666667	0.001	-13.8023817288428	8.46025115162184e-07	7.05813349519878e-06	-	-
MSTRG.16572.4	94	64	198	0	0	0	2.10	1.65	3.91	0.00	0.00	0.00	2.55333333333333	0.001	-11.3181661760912	8.49212007075712e-07	7.08074053224194e-06	-	-
MSTRG.93331.1	100	67	269	0	0	0	1.62	1.24	3.85	0.00	0.00	0.00	2.23666666666667	0.001	-11.1271345503664	8.4967015896735e-07	7.08074053224194e-06	-	-
MSTRG.66461.1	7	9	15	16	15	10	1.82	2.69	3.44	26.30	17.99	14.35	2.65	19.5466666666667	2.8828583379621	8.51125270720759e-07	7.08896526361592e-06	-	-
MSTRG.50714.1	2	2	5	7	10	9	0.22	0.26	0.50	5.04	5.32	5.66	0.326666666666667	5.34	4.0309485882935	8.54912653472366e-07	7.1165956013626e-06	-	-
MSTRG.14761.1	155	65	132	0	0	0	3.88	1.89	2.93	0.00	0.00	0.00	2.9	0.001	-11.5018371849023	8.58522295465343e-07	7.14271681205287e-06	-	-
MSTRG.1677.1	118	59	245	0	0	0	2.49	1.44	4.56	0.00	0.00	0.00	2.83	0.001	-11.4665863377192	8.5948892051067e-07	7.1468320891667e-06	-	-
MSTRG.46791.1	86	68	197	0	0	0	1.15	1.05	2.33	0.00	0.00	0.00	1.51	0.001	-10.5603328342124	8.67359014420896e-07	7.20831514619166e-06	-	-
MSTRG.63281.1	165	125	186	0	0	1	15.55	13.54	15.49	0.00	0.00	0.52	14.86	0.173333333333333	-6.42174118311866	8.68701383530446e-07	7.21551088832584e-06	-	-
MSTRG.66062.1	122	60	141	0	0	0	3.42	1.95	3.50	0.00	0.00	0.00	2.95666666666667	0.001	-11.5297558884673	8.7501710529196e-07	7.26398520193578e-06	-	-
MSTRG.115147.2	28	22	11	33	71	33	3.23	2.85	1.15	23.94	37.43	20.77	2.41	27.38	3.50601739502794	8.7633085337194e-07	7.27090508589474e-06	-	-
MSTRG.87100.1	0	0	0	10	4	7	0.00	0.00	0.00	5.71	1.67	3.49	0.001	3.62333333333333	11.8231018191935	8.78313544314163e-07	7.28336456079138e-06	-	-
MSTRG.58847.1	172	59	161	0	0	0	12.56	4.99	10.43	0.00	0.00	0.00	9.32666666666667	0.001	-13.187145841331	8.85416651587325e-07	7.3344486896028e-06	-	-
MSTRG.86796.1	0	0	0	6	7	5	0.00	0.00	0.00	6.63	5.64	4.82	0.001	5.69666666666667	12.4759022758423	8.85739646769023e-07	7.3344486896028e-06	-	-
MSTRG.96074.1	182	130	340	0	2	0	11.17	9.15	18.40	0.00	0.57	0.00	12.9066666666667	0.19	-6.08597322310986	8.85927001273513e-07	7.3344486896028e-06	-	-
MSTRG.13209.4	118	62	309	0	0	0	1.96	1.19	4.53	0.00	0.00	0.00	2.56	0.001	-11.3219280948874	8.87610006224357e-07	7.3443665105187e-06	-	-
MSTRG.75890.1	117	154	300	1	0	0	1.79	2.72	4.06	0.10	0.00	0.00	2.85666666666667	0.0333333333333333	-6.42122329922514	8.89978349940939e-07	7.35994111130841e-06	-	-
MSTRG.69058.1	272	595	471	11	6	2	6.80	17.13	10.41	1.74	0.69	0.28	11.4466666666667	0.903333333333333	-3.66352528264827	8.90798473762869e-07	7.36270223237847e-06	-	-
MSTRG.65812.1	92	86	102	0	0	0	8.63	9.26	8.47	0.00	0.00	0.00	8.78666666666667	0.001	-13.1011002491743	8.93655269575922e-07	7.38228482919728e-06	-	-
MSTRG.22133.1	1	0	0	38	9	5	0.06	0.00	0.00	15.54	2.69	1.79	0.02	6.67333333333333	8.38226375811484	8.99784888009172e-07	7.42886737962644e-06	-	-
MSTRG.13062.1	87	136	112	0	0	0	12.18	21.88	13.79	0.00	0.00	0.00	15.95	0.001	-13.9612688035396	9.04722546883112e-07	7.46556338141912e-06	-	-
MSTRG.46096.2	0	0	0	53	14	2	0.00	0.00	0.00	22.89	4.34	0.90	0.001	9.37666666666667	13.1948594314809	9.0747334745449e-07	7.48418378385397e-06	-	-
MSTRG.122867.1	106	59	196	0	0	0	3.45	2.20	5.63	0.00	0.00	0.00	3.76	0.001	-11.876516946565	9.10048511611663e-07	7.50065729830594e-06	-	-
MSTRG.88479.1	199	68	136	0	0	0	35.52	13.98	21.44	0.00	0.00	0.00	23.6466666666667	0.001	-14.5293492091014	9.10461505368269e-07	7.50065729830594e-06	-	-
MSTRG.2114.1	86	68	206	0	0	0	2.39	2.18	5.08	0.00	0.00	0.00	3.21666666666667	0.001	-11.6513507263217	9.1300337438743e-07	7.51750793636458e-06	-	-
MSTRG.62135.1	72	79	152	0	0	0	1.22	1.54	2.28	0.00	0.00	0.00	1.68	0.001	-10.7142455176661	9.17065378858683e-07	7.54652710680143e-06	-	-
MSTRG.69568.3	100	62	130	0	0	0	2.65	1.87	3.02	0.00	0.00	0.00	2.51333333333333	0.001	-11.2953863074349	9.17524528042625e-07	7.54652710680143e-06	-	-
MSTRG.50780.5	89	63	144	0	0	0	4.49	3.69	6.46	0.00	0.00	0.00	4.88	0.001	-12.2526654324503	9.20044955052748e-07	7.55929348402312e-06	-	-
MSTRG.16988.2	594	167	95	0	0	0	43.43	14.09	6.13	0.00	0.00	0.00	21.2166666666667	0.001	-14.3729103929549	9.2007514800255e-07	7.55929348402312e-06	-	-
MSTRG.21955.1	155	142	87	0	0	0	23.44	24.75	11.60	0.00	0.00	0.00	19.93	0.001	-14.2826540897264	9.24081531094477e-07	7.58809248580942e-06	-	-
MSTRG.27928.1	109	127	95	0	0	0	20.80	27.72	15.94	0.00	0.00	0.00	21.4866666666667	0.001	-14.3911540672258	9.3350054544673e-07	7.66128198328151e-06	-	-
MSTRG.33598.1	87	84	104	0	0	0	3.76	4.18	3.97	0.00	0.00	0.00	3.97	0.001	-11.9549232920303	9.345987450266e-07	7.66613986846846e-06	-	-
MSTRG.5553.2	168	107	416	0	1	0	2.80	2.06	6.14	0.00	0.08	0.00	3.66666666666667	0.0266666666666667	-7.10328780841202	9.35108262629084e-07	7.66616638480216e-06	-	-
MSTRG.93959.1	187	105	94	0	0	0	7.40	4.77	3.29	0.00	0.00	0.00	5.15333333333333	0.001	-12.3312901980911	9.36498411647759e-07	7.67258303502067e-06	-	-
MSTRG.29652.4	93	63	129	0	0	0	1.08	0.85	1.33	0.00	0.00	0.00	1.08666666666667	0.001	-10.0856937483973	9.36904374042611e-07	7.67258303502067e-06	-	-
MSTRG.31505.1	97	63	222	0	0	0	2.20	1.64	4.44	0.00	0.00	0.00	2.76	0.001	-11.4304525516655	9.39608737107868e-07	7.69057053907423e-06	-	-
MSTRG.37302.1	82	66	143	0	0	0	2.05	1.90	3.16	0.00	0.00	0.00	2.37	0.001	-11.2106713437856	9.49086175661269e-07	7.76394536567419e-06	-	-
MSTRG.86690.2	0	0	0	3	11	50	0.00	0.00	0.00	4.08	10.91	59.35	0.001	24.78	14.596888567028	9.50059957993269e-07	7.76771484013719e-06	-	-
MSTRG.81418.6	0	2	0	8	33	12	0.00	0.48	0.00	11.48	34.40	14.74	0.16	20.2066666666667	6.98061563606317	9.5173497539331e-07	7.77721046810874e-06	-	-
MSTRG.80072.1	0	0	3	9	16	8	0.00	0.00	0.19	4.03	5.23	3.13	0.0633333333333333	4.13	6.02703295869702	9.55179934524265e-07	7.80115133148135e-06	-	-
MSTRG.70419.1	31	13	10	60	30	35	1.37	0.66	0.39	16.82	6.14	8.56	0.806666666666667	10.5066666666667	3.70318858218179	9.56246812777306e-07	7.8056545763202e-06	-	-
MSTRG.12166.1	184	81	109	0	0	0	3.45	1.75	1.81	0.00	0.00	0.00	2.33666666666667	0.001	-11.1902362281768	9.59614556227252e-07	7.82892435904798e-06	-	-
MSTRG.88535.2	85	64	145	0	0	0	2.81	2.44	4.26	0.00	0.00	0.00	3.17	0.001	-11.6302671250268	9.61055802314052e-07	7.83646039775949e-06	-	-
MSTRG.1357.1	175	188	209	0	2	0	7.85	9.68	8.26	0.00	0.41	0.00	8.59666666666667	0.136666666666667	-5.97504405317113	9.62737721305951e-07	7.84594971798424e-06	-	-
MSTRG.1308.2	142	127	191	0	0	1	2.37	2.45	2.82	0.00	0.00	0.09	2.54666666666667	0.03	-6.40750382659344	9.65297603616049e-07	7.86258005054019e-06	-	-
MSTRG.17855.2	249	160	176	3	0	1	7.22	5.33	4.51	0.55	0.00	0.11	5.68666666666667	0.22	-4.69200781195984	9.67083116547059e-07	7.87288846814815e-06	-	-
MSTRG.128018.2	246	108	279	1	0	1	17.95	9.12	17.99	0.47	0.00	0.41	15.02	0.293333333333333	-5.67819997959813	9.7050410495063e-07	7.8964928302861e-06	-	-
MSTRG.35057.1	173	108	91	0	0	0	11.49	8.26	5.35	0.00	0.00	0.00	8.36666666666667	0.001	-13.0304372430043	9.7342647074811e-07	7.91601698177652e-06	-	-
MSTRG.3910.4	96	60	175	0	0	0	6.29	4.55	10.14	0.00	0.00	0.00	6.99333333333333	0.001	-12.7717645567435	9.7835981305572e-07	7.95186488958117e-06	-	-
MSTRG.35981.1	190	52	485	0	0	0	2.79	0.88	6.30	0.00	0.00	0.00	3.32333333333333	0.001	-11.6984152885644	9.80480208984112e-07	7.96482367190849e-06	-	-
MSTRG.39032.3	152	100	92	0	0	0	4.60	3.50	2.46	0.00	0.00	0.00	3.52	0.001	-11.7813597135247	9.83760139036623e-07	7.98718285538474e-06	-	-
MSTRG.73598.1	100	64	118	0	0	0	3.88	2.85	4.06	0.00	0.00	0.00	3.59666666666667	0.001	-11.8124447436542	9.85235295981e-07	7.99487291090263e-06	-	-
MSTRG.40024.3	92	78	102	0	0	0	6.26	6.12	6.14	0.00	0.00	0.00	6.17333333333333	0.001	-12.5918339774264	9.92049361499082e-07	8.04557702753091e-06	-	-
MSTRG.113716.1	85	64	167	0	0	0	2.89	2.50	5.02	0.00	0.00	0.00	3.47	0.001	-11.7607199474656	9.92546419721816e-07	8.04557702753091e-06	-	-
MSTRG.9865.1	0	0	0	8	16	3	0.00	0.00	0.00	2.22	3.24	0.73	0.001	2.06333333333333	11.0107611933805	1.00890509214563e-06	8.17380465771492e-06	-	-
MSTRG.103695.1	101	66	112	0	0	0	4.66	3.52	4.56	0.00	0.00	0.00	4.24666666666667	0.001	-12.0521151564225	1.0141149222573e-06	8.20666288535094e-06	-	-
MSTRG.113380.1	109	66	112	0	0	0	5.40	3.76	4.90	0.00	0.00	0.00	4.68666666666667	0.001	-12.1943464732387	1.01447146603236e-06	8.20666288535094e-06	-	-
MSTRG.48861.1	244	118	302	2	0	0	5.72	3.17	6.26	0.30	0.00	0.00	5.05	0.1	-5.6582114827518	1.01458677330451e-06	8.20666288535094e-06	-	-
MSTRG.31729.1	93	76	102	0	0	0	2.35	2.21	2.28	0.00	0.00	0.00	2.28	0.001	-11.1548181090521	1.02047279799079e-06	8.24986604761165e-06	-	-
MSTRG.17683.2	76	82	114	0	0	0	1.70	2.12	2.26	0.00	0.00	0.00	2.02666666666667	0.001	-10.9848931076098	1.02201263077744e-06	8.25790568582287e-06	-	-
MSTRG.124207.1	0	0	0	4	20	6	0.00	0.00	0.00	7.09	25.92	9.29	0.001	14.1	13.7834075421735	1.02448177209786e-06	8.27344159632305e-06	-	-
MSTRG.77331.1	134	116	229	0	1	0	4.96	4.95	7.50	0.00	0.17	0.00	5.80333333333333	0.0566666666666667	-6.67823764640076	1.03100506542986e-06	8.32168374239818e-06	-	-
MSTRG.99300.1	77	85	111	0	0	0	2.51	3.19	3.20	0.00	0.00	0.00	2.96666666666667	0.001	-11.53462712002	1.0335965112902e-06	8.33815576662556e-06	-	-
MSTRG.79.1	198	116	183	0	2	1	6.40	4.32	5.23	0.00	0.30	0.18	5.31666666666667	0.16	-5.05437820793108	1.0372604542639e-06	8.36325761366559e-06	-	-
MSTRG.103843.1	387	380	64	0	0	0	3.86	4.36	0.56	0.00	0.00	0.00	2.92666666666667	0.001	-11.5150427237016	1.04890984480958e-06	8.45268380527234e-06	-	-
MSTRG.98098.1	75	70	148	0	0	0	1.59	1.71	2.78	0.00	0.00	0.00	2.02666666666667	0.001	-10.9848931076098	1.05113846484592e-06	8.46613757164729e-06	-	-
MSTRG.1909.1	176	111	193	0	1	0	4.57	3.32	4.43	0.00	0.12	0.00	4.10666666666667	0.04	-6.68182403997375	1.05487542256599e-06	8.48934957582611e-06	-	-
MSTRG.124910.1	154	105	228	0	0	1	2.28	1.79	2.98	0.00	0.00	0.08	2.35	0.0266666666666667	-6.46147944728615	1.05514171851174e-06	8.48934957582611e-06	-	-
MSTRG.13478.1	350	202	76	0	0	0	2.38	1.58	0.46	0.00	0.00	0.00	1.47333333333333	0.001	-10.5248681535576	1.05617756477773e-06	8.49317083689031e-06	-	-
MSTRG.74610.2	0	0	0	5	6	61	0.00	0.00	0.00	1.53	1.34	16.25	0.001	6.37333333333333	12.637832402147	1.05971428112031e-06	8.51708792182788e-06	-	-
MSTRG.17086.1	162	114	189	0	0	1	5.94	4.82	6.13	0.00	0.00	0.20	5.63	0.0666666666666667	-6.40002551791402	1.06184982935575e-06	8.52972419952506e-06	-	-
MSTRG.43457.1	185	236	184	3	0	2	1.62	2.38	1.43	0.17	0.00	0.10	1.81	0.09	-4.32992088564089	1.06508806946665e-06	8.54930238460165e-06	-	-
MSTRG.69553.3	145	59	139	0	0	0	2.32	1.09	1.97	0.00	0.00	0.00	1.79333333333333	0.001	-10.8084279567228	1.06541629901884e-06	8.54930238460165e-06	-	-
MSTRG.40848.1	456	136	98	0	0	0	6.61	2.27	1.26	0.00	0.00	0.00	3.38	0.001	-11.7228075311695	1.07429565717771e-06	8.6159877335725e-06	-	-
MSTRG.48358.1	110	60	126	0	0	0	2.77	1.73	2.80	0.00	0.00	0.00	2.43333333333333	0.001	-11.2487182479336	1.08113922838558e-06	8.66628385188698e-06	-	-
MSTRG.41450.1	142	141	207	1	0	3	6.94	7.93	8.95	0.31	0.00	0.81	7.94	0.373333333333333	-4.41060277580651	1.08200379328321e-06	8.66862509941501e-06	-	-
MSTRG.99571.1	215	147	183	1	0	1	2.43	1.92	1.83	0.07	0.00	0.06	2.06	0.0433333333333333	-5.57102330976328	1.08714926888661e-06	8.70032578194692e-06	-	-
MSTRG.53668.1	110	63	116	0	0	0	1.88	1.24	1.75	0.00	0.00	0.00	1.62333333333333	0.001	-10.6647435562485	1.08760724528691e-06	8.70032578194692e-06	-	-
MSTRG.45109.1	142	80	99	0	0	0	1.81	1.17	1.11	0.00	0.00	0.00	1.36333333333333	0.001	-10.412922627108	1.08768436832819e-06	8.70032578194692e-06	-	-
MSTRG.67745.5	132	304	103	0	0	0	6.78	17.89	4.67	0.00	0.00	0.00	9.78	0.001	-13.2556187498396	1.08883536732523e-06	8.70113679001208e-06	-	-
MSTRG.62935.11	94	76	100	0	0	0	6.48	6.01	6.13	0.00	0.00	0.00	6.20666666666667	0.001	-12.599602951725	1.08893502952535e-06	8.70113679001208e-06	-	-
MSTRG.98910.2	70	77	151	0	0	0	1.57	1.98	2.98	0.00	0.00	0.00	2.17666666666667	0.001	-11.0879047757126	1.08956931268509e-06	8.70161315014642e-06	-	-
MSTRG.48097.1	241	97	245	0	0	1	15.33	7.11	13.80	0.00	0.00	0.35	12.08	0.116666666666667	-6.69408422310126	1.09150741042463e-06	8.71249615637837e-06	-	-
MSTRG.33496.1	165	109	88	0	0	0	3.17	2.41	1.49	0.00	0.00	0.00	2.35666666666667	0.001	-11.2025319989756	1.09544375297755e-06	8.73930943497683e-06	-	-
MSTRG.21431.1	105	63	300	0	0	0	2.33	1.61	5.88	0.00	0.00	0.00	3.27333333333333	0.001	-11.6765448084809	1.10181488490619e-06	8.78550868206926e-06	-	-
MSTRG.56897.1	97	64	113	0	0	0	2.10	1.61	2.18	0.00	0.00	0.00	1.96333333333333	0.001	-10.9390894179967	1.1118377467074e-06	8.86076166349659e-06	-	-
MSTRG.93841.1	285	192	76	0	0	0	3.58	2.78	0.84	0.00	0.00	0.00	2.4	0.001	-11.2288186904959	1.11742654701233e-06	8.89931954096457e-06	-	-
MSTRG.79488.1	226	249	189	0	2	0	6.01	7.62	4.44	0.00	0.25	0.00	6.02333333333333	0.0833333333333333	-6.17552460108987	1.11785139129009e-06	8.89931954096457e-06	-	-
MSTRG.14447.2	84	63	173	0	0	0	3.54	3.08	6.45	0.00	0.00	0.00	4.35666666666667	0.001	-12.0890090199616	1.11955290693962e-06	8.90818187960048e-06	-	-
MSTRG.72161.1	332	211	448	9	7	13	10.83	7.93	12.93	1.85	1.06	2.32	10.5633333333333	1.74333333333333	-2.59914480813529	1.12037202851424e-06	8.91001746626187e-06	-	-
MSTRG.66298.1	196	163	80	0	0	0	3.99	3.82	1.44	0.00	0.00	0.00	3.08333333333333	0.001	-11.5902751495699	1.12545926134142e-06	8.9457764489406e-06	-	-
MSTRG.13242.1	109	73	100	0	0	0	5.84	4.50	4.70	0.00	0.00	0.00	5.01333333333333	0.001	-12.2915544458438	1.12832167666575e-06	8.96382309972341e-06	-	-
MSTRG.94289.1	0	0	0	9	6	4	0.00	0.00	0.00	11.24	5.47	4.36	0.001	7.02333333333333	12.7779401929835	1.13116732955426e-06	8.98171772632964e-06	-	-
MSTRG.45849.2	134	141	182	0	0	1	16.90	20.43	20.21	0.00	0.00	0.70	19.18	0.233333333333333	-6.36106648879432	1.13777445473723e-06	9.02896487125379e-06	-	-
MSTRG.110764.2	732	65	590	0	0	1	18.36	1.88	13.09	0.00	0.00	0.15	11.11	0.05	-7.79571500650173	1.1383102588313e-06	9.02896487125379e-06	-	-
MSTRG.14872.4	91	153	106	0	0	0	5.12	9.94	5.28	0.00	0.00	0.00	6.78	0.001	-12.7270695580237	1.13896906053409e-06	9.02946047885194e-06	-	-
MSTRG.113086.1	0	0	0	11	4	6	0.00	0.00	0.00	4.61	1.22	2.20	0.001	2.67666666666667	11.3862217716835	1.14183937020376e-06	9.04747867275006e-06	-	-
MSTRG.80373.1	91	97	96	0	0	0	3.19	3.92	2.98	0.00	0.00	0.00	3.36333333333333	0.001	-11.7156760532726	1.14341926596999e-06	9.05525864294852e-06	-	-
MSTRG.99179.1	781	98	150	0	0	0	148.24	21.46	25.25	0.00	0.00	0.00	64.9833333333333	0.001	-15.9877821284512	1.14458982269693e-06	9.0561412833435e-06	-	-
MSTRG.38509.1	528	153	181	0	1	0	44.74	14.87	13.58	0.00	0.39	0.00	24.3966666666667	0.13	-7.55202861135908	1.1447268799577e-06	9.0561412833435e-06	-	-
MSTRG.69774.1	115	62	117	0	0	0	3.53	2.19	3.17	0.00	0.00	0.00	2.96333333333333	0.001	-11.533005202996	1.14672975650685e-06	9.06377738502915e-06	-	-
MSTRG.73344.1	79	71	112	0	0	0	4.55	4.75	5.71	0.00	0.00	0.00	5.00333333333333	0.001	-12.2886738557869	1.14688927946875e-06	9.06377738502915e-06	-	-
MSTRG.28365.1	227	157	153	0	0	1	23.27	18.56	13.84	0.00	0.00	0.57	18.5566666666667	0.19	-6.60979435370109	1.15127929633626e-06	9.09095042941501e-06	-	-
MSTRG.126237.1	87	94	98	0	0	0	1.83	2.28	1.82	0.00	0.00	0.00	1.97666666666667	0.001	-10.9488538887122	1.15152839278946e-06	9.09095042941501e-06	-	-
MSTRG.74174.3	91	60	185	0	0	0	7.44	5.66	13.44	0.00	0.00	0.00	8.84666666666667	0.001	-13.1109182495364	1.15285687965759e-06	9.09616964168877e-06	-	-
MSTRG.14672.1	100	57	182	0	0	0	1.92	1.26	3.10	0.00	0.00	0.00	2.09333333333333	0.001	-11.0315863430578	1.15339094650921e-06	9.09616964168877e-06	-	-
MSTRG.92091.2	108	168	280	0	0	1	1.14	2.04	2.62	0.00	0.00	0.06	1.93333333333333	0.02	-6.59494658929378	1.15449837510812e-06	9.10016366261698e-06	-	-
MSTRG.33887.1	72	72	159	0	0	0	2.78	3.21	5.44	0.00	0.00	0.00	3.81	0.001	-11.8955752823807	1.15515656792562e-06	9.10061433482293e-06	-	-
MSTRG.88891.1	113	119	172	1	2	2	6.53	7.92	8.79	0.37	0.53	0.64	7.74666666666667	0.513333333333333	-3.91560781270963	1.15922559959175e-06	9.12792201197002e-06	-	-
MSTRG.76601.1	107	82	94	0	0	0	3.56	3.14	2.77	0.00	0.00	0.00	3.15666666666667	0.001	-11.6241862096346	1.16163261967489e-06	9.14212116794032e-06	-	-
MSTRG.91402.1	74	71	178	0	0	0	11.85	13.03	25.05	0.00	0.00	0.00	16.6433333333333	0.001	-14.0226567854963	1.16304849493091e-06	9.14850925207471e-06	-	-
MSTRG.10812.3	99	70	102	0	0	0	5.84	4.74	5.35	0.00	0.00	0.00	5.31	0.001	-12.3744961456915	1.16679770163868e-06	9.17135880004421e-06	-	-
MSTRG.67891.1	142	108	215	0	1	0	19.78	17.35	26.51	0.00	0.64	0.00	21.2133333333333	0.213333333333333	-6.63571812033105	1.1671647343604e-06	9.17135880004421e-06	-	-
MSTRG.13304.2	122	61	120	0	0	0	6.90	3.98	6.04	0.00	0.00	0.00	5.64	0.001	-12.4614794472862	1.17839748530152e-06	9.25482091412632e-06	-	-
MSTRG.83327.2	114	79	95	0	0	0	9.21	7.33	6.75	0.00	0.00	0.00	7.76333333333333	0.001	-12.9224605183771	1.17926198773208e-06	9.25680923703428e-06	-	-
MSTRG.75049.1	111	61	118	0	0	0	2.23	1.42	2.11	0.00	0.00	0.00	1.92	0.001	-10.9068905956085	1.18048728997158e-06	9.2601750286734e-06	-	-
MSTRG.105693.1	82	80	102	0	0	0	12.12	13.67	13.39	0.00	0.00	0.00	13.06	0.001	-13.6728672764338	1.18124868947617e-06	9.2601750286734e-06	-	-
MSTRG.110367.1	1	1	0	10	16	5	0.08	0.09	0.00	5.11	5.96	2.23	0.0566666666666667	4.43333333333333	6.28974768913821	1.18152543623016e-06	9.2601750286734e-06	-	-
MSTRG.6378.1	149	160	83	0	0	0	15.58	19.26	7.67	0.00	0.00	0.00	14.17	0.001	-13.7905521378054	1.18970557656617e-06	9.31946292827988e-06	-	-
MSTRG.97960.2	144	151	221	4	2	5	5.36	6.48	7.27	0.97	0.39	1.12	6.37	0.826666666666667	-2.94591575259058	1.19050449773058e-06	9.3208992268027e-06	-	-
MSTRG.99677.1	93	59	131	0	0	0	4.78	3.49	5.95	0.00	0.00	0.00	4.74	0.001	-12.2106713437856	1.19636036601824e-06	9.36190628539962e-06	-	-
MSTRG.99044.1	341	304	150	3	1	0	5.75	5.90	2.24	0.32	0.08	0.00	4.63	0.133333333333333	-5.11790278909403	1.20460990016674e-06	9.42159251463054e-06	-	-
MSTRG.69945.1	110	66	404	0	0	0	1.88	1.29	6.12	0.00	0.00	0.00	3.09666666666667	0.001	-11.5965003805489	1.20616710577701e-06	9.42423263444829e-06	-	-
MSTRG.29433.4	89	60	129	0	0	0	5.00	3.90	6.46	0.00	0.00	0.00	5.12	0.001	-12.3219280948874	1.20619223653155e-06	9.42423263444829e-06	-	-
MSTRG.56170.1	143	112	398	0	1	0	8.77	7.91	21.58	0.00	0.28	0.00	12.7533333333333	0.0933333333333333	-7.09426623628851	1.21366839174615e-06	9.4777549189377e-06	-	-
MSTRG.14468.1	1	1	0	14	6	9	0.15	0.21	0.00	13.71	3.97	7.78	0.12	8.48666666666667	6.14409170245905	1.21493452108414e-06	9.48275181353401e-06	-	-
MSTRG.44881.1	96	66	106	0	0	0	3.64	2.88	3.56	0.00	0.00	0.00	3.36	0.001	-11.7142455176661	1.215890528991e-06	9.48532426068097e-06	-	-
MSTRG.108257.3	74	81	262	0	0	0	2.52	3.15	7.86	0.00	0.00	0.00	4.51	0.001	-12.1389117181427	1.21919314608174e-06	9.50619084344478e-06	-	-
MSTRG.75846.1	68	81	131	0	0	0	1.13	1.55	1.93	0.00	0.00	0.00	1.53666666666667	0.001	-10.5855885345955	1.22749363241453e-06	9.56598485950632e-06	-	-
MSTRG.76002.5	155	100	233	0	1	0	2.59	1.93	3.45	0.00	0.08	0.00	2.65666666666667	0.0266666666666667	-6.63843591399047	1.23653261989288e-06	9.62746652718774e-06	-	-
MSTRG.56756.1	138	111	184	2	0	1	3.06	2.83	3.61	0.28	0.00	0.12	3.16666666666667	0.133333333333333	-4.56985560833095	1.23665449711928e-06	9.62746652718774e-06	-	-
MSTRG.21235.1	101	74	97	0	0	0	1.37	1.15	1.16	0.00	0.00	0.00	1.22666666666667	0.001	-10.2605275502232	1.24066914878985e-06	9.65375758015204e-06	-	-
MSTRG.7497.8	203	132	227	0	0	2	3.68	2.75	3.64	0.00	0.00	0.20	3.35666666666667	0.0666666666666667	-5.65391987311942	1.24461223167993e-06	9.67946502932586e-06	-	-
MSTRG.37259.1	153	101	267	3	2	0	8.56	6.52	13.18	1.23	0.43	0.00	9.42	0.553333333333333	-4.08950631898702	1.24879322936262e-06	9.70699542043575e-06	-	-
MSTRG.105055.1	69	76	174	0	0	0	0.85	1.08	1.90	0.00	0.00	0.00	1.27666666666667	0.001	-10.3181661760912	1.25193119130898e-06	9.72639409892284e-06	-	-
MSTRG.20761.2	72	71	126	0	0	0	4.60	5.22	7.13	0.00	0.00	0.00	5.65	0.001	-12.4640351521899	1.2549927429537e-06	9.745179545541e-06	-	-
MSTRG.11869.3	87	59	146	0	0	0	2.88	2.23	4.25	0.00	0.00	0.00	3.12	0.001	-11.6073303137496	1.25871053473401e-06	9.76903891181055e-06	-	-
MSTRG.114882.1	80	67	112	0	0	0	2.93	2.81	3.62	0.00	0.00	0.00	3.12	0.001	-11.6073303137496	1.26357730739251e-06	9.80178667445563e-06	-	-
MSTRG.100928.1	88	63	113	0	0	0	12.92	10.57	14.65	0.00	0.00	0.00	12.7133333333333	0.001	-13.634054722479	1.26530140550241e-06	9.81013511629162e-06	-	-
MSTRG.89203.1	2	2	0	2	85	55	0.09	0.08	0.01	0.59	18.20	14.08	0.06	10.9566666666667	7.512630739638	1.26618670604823e-06	9.81197497593775e-06	-	-
MSTRG.19361.2	119	58	126	0	0	0	1.33	0.75	1.24	0.00	0.00	0.00	1.10666666666667	0.001	-10.1120050255131	1.27189686483373e-06	9.85118277611883e-06	-	-
MSTRG.46587.1	119	59	122	0	0	0	4.13	2.37	3.73	0.00	0.00	0.00	3.41	0.001	-11.7355560239115	1.27726372596401e-06	9.88769291336763e-06	-	-
MSTRG.31153.1	92	58	182	0	0	0	1.99	1.44	3.48	0.00	0.00	0.00	2.30333333333333	0.001	-11.1695074945545	1.28272247894147e-06	9.92487673793138e-06	-	-
MSTRG.118113.1	85	71	102	0	0	0	4.97	4.84	5.31	0.00	0.00	0.00	5.04	0.001	-12.2992080183873	1.2880749338629e-06	9.961200535522e-06	-	-
MSTRG.20245.1	109	54	165	0	0	0	1.93	1.11	2.60	0.00	0.00	0.00	1.88	0.001	-10.876516946565	1.28996721703284e-06	9.9707420113891e-06	-	-
MSTRG.27197.1	276	158	200	0	2	0	22.71	14.97	14.59	0.00	0.76	0.00	17.4233333333333	0.253333333333333	-6.10383993051631	1.29808244695245e-06	1.00283491896704e-05	-	-
MSTRG.78816.3	110	54	158	0	0	0	4.63	2.63	5.89	0.00	0.00	0.00	4.38333333333333	0.001	-12.0978126783459	1.30306247722377e-06	1.00616889495779e-05	-	-
MSTRG.61125.13	55	164	279	0	0	0	0.60	2.04	2.68	0.00	0.00	0.00	1.77333333333333	0.001	-10.7922480296674	1.31026526588607e-06	1.01121491621034e-05	-	-
MSTRG.112121.1	90	124	97	0	0	0	4.80	7.62	4.60	0.00	0.00	0.00	5.67333333333333	0.001	-12.4699809158522	1.31326748207889e-06	1.01301559926839e-05	-	-
MSTRG.69530.1	90	65	106	0	0	0	5.15	4.28	5.37	0.00	0.00	0.00	4.93333333333333	0.001	-12.2683470546825	1.32321379294742e-06	1.0201681900616e-05	-	-
MSTRG.62480.8	0	2	0	21	6	24	0.00	0.26	0.00	12.06	2.44	12.08	0.0866666666666667	8.86	6.67568567113508	1.3243791987922e-06	1.02054706504385e-05	-	-
MSTRG.74779.6	429	156	83	0	0	0	3.73	1.56	0.64	0.00	0.00	0.00	1.97666666666667	0.001	-10.9488538887122	1.32545355484352e-06	1.02085542865924e-05	-	-
MSTRG.13470.1	66	87	130	0	0	0	1.05	1.58	1.82	0.00	0.00	0.00	1.48333333333333	0.001	-10.53462712002	1.32963871806853e-06	1.02355818347706e-05	-	-
MSTRG.12358.2	268	190	263	8	3	1	15.59	12.74	13.55	2.95	0.81	0.32	13.96	1.36	-3.35962038495931	1.33757981240377e-06	1.02914804468587e-05	-	-
MSTRG.125957.2	111	55	139	0	0	0	1.75	1.00	1.94	0.00	0.00	0.00	1.56333333333333	0.001	-10.6104097066816	1.34184581679497e-06	1.03190601106701e-05	-	-
MSTRG.17677.7	126	64	109	0	0	0	10.40	6.04	7.94	0.00	0.00	0.00	8.12666666666667	0.001	-12.9884480047864	1.35018316324218e-06	1.0372745519335e-05	-	-
MSTRG.69901.1	80	61	145	0	0	0	6.64	5.83	10.64	0.00	0.00	0.00	7.70333333333333	0.001	-12.9112671386338	1.35019689727971e-06	1.0372745519335e-05	-	-
MSTRG.58072.1	87	58	153	0	0	0	1.43	1.10	2.22	0.00	0.00	0.00	1.58333333333333	0.001	-10.6287492973845	1.35234201441304e-06	1.03839567861269e-05	-	-
MSTRG.36222.2	329	392	62	0	0	0	5.27	7.23	0.88	0.00	0.00	0.00	4.46	0.001	-12.1228279948077	1.3549873975601e-06	1.03989960333781e-05	-	-
MSTRG.24409.1	173	150	277	8	7	6	26.88	26.74	38.03	8.32	4.85	5.15	30.55	6.10666666666667	-2.3227153773303	1.37285464421856e-06	1.05268335562052e-05	-	-
MSTRG.4835.1	180	70	112	0	0	0	5.87	2.61	3.23	0.00	0.00	0.00	3.90333333333333	0.001	-11.9304909546674	1.37303502004393e-06	1.05268335562052e-05	-	-
MSTRG.42542.4	131	58	125	0	0	0	13.95	7.06	11.77	0.00	0.00	0.00	10.9266666666667	0.001	-13.4155657332657	1.37440659780819e-06	1.05320165506131e-05	-	-
MSTRG.92367.2	228	50	209	0	0	0	12.40	3.13	10.04	0.00	0.00	0.00	8.52333333333333	0.001	-13.0572020394079	1.37880109353467e-06	1.05603470704613e-05	-	-
MSTRG.55952.2	87	60	119	0	0	0	5.43	4.34	6.56	0.00	0.00	0.00	5.44333333333333	0.001	-12.4102746697279	1.38023095410806e-06	1.0565954048081e-05	-	-
MSTRG.103.1	314	239	127	0	0	1	13.39	11.73	4.79	0.00	0.00	0.24	9.97	0.08	-6.9614496943982	1.3843258773219e-06	1.0590960122563e-05	-	-
MSTRG.119978.1	86	60	120	0	0	0	9.49	7.63	11.65	0.00	0.00	0.00	9.59	0.001	-13.2273150999055	1.38489638374553e-06	1.0590960122563e-05	-	-
MSTRG.80219.1	67	75	143	0	0	0	1.57	2.02	2.96	0.00	0.00	0.00	2.18333333333333	0.001	-11.092316690591	1.3901478545023e-06	1.06257540701029e-05	-	-
MSTRG.96301.1	84	65	107	0	0	0	10.97	9.73	12.31	0.00	0.00	0.00	11.0033333333333	0.001	-13.4256530173887	1.39121851570355e-06	1.06285725352084e-05	-	-
MSTRG.56630.1	116	54	143	0	0	0	1.34	0.72	1.46	0.00	0.00	0.00	1.17333333333333	0.001	-10.1963972128035	1.39358097329373e-06	1.06383326803028e-05	-	-
MSTRG.41188.3	83	87	96	0	0	0	2.73	3.30	2.81	0.00	0.00	0.00	2.94666666666667	0.001	-11.5248681535576	1.39390120444596e-06	1.06383326803028e-05	-	-
MSTRG.89869.1	216	161	145	0	0	1	8.34	7.16	4.95	0.00	0.00	0.21	6.81666666666667	0.07	-6.60556770505035	1.40072843204062e-06	1.0685052855395e-05	-	-
MSTRG.12540.1	83	59	140	0	0	0	11.16	9.10	16.61	0.00	0.00	0.00	12.29	0.001	-13.58519729526	1.40183302614897e-06	1.06880945024913e-05	-	-
MSTRG.36487.1	145	108	187	0	0	1	17.87	15.26	20.36	0.00	0.00	0.69	17.83	0.23	-6.27652903156798	1.4053762585521e-06	1.07043616015639e-05	-	-
MSTRG.47506.1	221	128	494	3	0	0	6.57	4.38	12.98	0.56	0.00	0.00	7.97666666666667	0.186666666666667	-5.41724975948089	1.40538045594433e-06	1.07043616015639e-05	-	-
MSTRG.116068.1	70	73	119	0	0	0	12.26	14.62	18.30	0.00	0.00	0.00	15.06	0.001	-13.8784341495593	1.41308342189571e-06	1.07576215054524e-05	-	-
MSTRG.99704.2	74	71	110	0	0	0	5.46	5.99	7.13	0.00	0.00	0.00	6.19333333333333	0.001	-12.5965003805489	1.41794399477446e-06	1.078191268154e-05	-	-
MSTRG.30299.1	89	139	99	0	0	0	12.50	22.45	12.25	0.00	0.00	0.00	15.7333333333333	0.001	-13.9415367384154	1.41814345266264e-06	1.078191268154e-05	-	-
MSTRG.12050.1	69	89	114	0	0	0	2.24	3.33	3.28	0.00	0.00	0.00	2.95	0.001	-11.5264992391366	1.4184103857897e-06	1.078191268154e-05	-	-
MSTRG.123173.1	332	175	74	0	0	0	3.62	2.19	0.72	0.00	0.00	0.00	2.17666666666667	0.001	-11.0879047757126	1.42246235357626e-06	1.080728798688e-05	-	-
MSTRG.4357.1	236	219	71	0	0	0	5.22	5.58	1.39	0.00	0.00	0.00	4.06333333333333	0.001	-11.9884480047864	1.42318593249931e-06	1.08073627833022e-05	-	-
MSTRG.103995.1	1	0	0	18	5	8	0.11	0.00	0.00	11.98	2.43	4.65	0.0366666666666667	6.35333333333333	7.43690078527264	1.42531929185981e-06	1.0818137702928e-05	-	-
MSTRG.91278.2	438	460	101	0	0	1	22.55	27.31	4.61	0.00	0.00	0.28	18.1566666666667	0.0933333333333333	-7.60389122978284	1.42863420456711e-06	1.08337051827683e-05	-	-
MSTRG.116232.1	144	99	254	0	1	0	6.21	4.92	9.69	0.00	0.20	0.00	6.94	0.0666666666666667	-6.70182625841205	1.42880129771419e-06	1.08337051827683e-05	-	-
MSTRG.36786.1	167	48	355	0	0	0	3.37	1.12	6.34	0.00	0.00	0.00	3.61	0.001	-11.8177831217745	1.43517428382417e-06	1.08765810839167e-05	-	-
MSTRG.14741.2	80	70	259	0	0	0	3.82	3.85	10.93	0.00	0.00	0.00	6.2	0.001	-12.5980525001616	1.44469454167685e-06	1.09432540020364e-05	-	-
[truncated: 22,391 more rows]
