# Supplementary material for: Genome-Wide Analysis of Differentially Expressed mRNAs and lncRNAs in Koi Carp Infected with Koi Herpesvirus
Source: Viruses. 2022 Nov 18;14(11):2555. doi: 10.3390/v14112555 (PMC9694643; doi:10.3390/v14112555)
Supplement: Supplementary file 1 [file viruses-14-02555-s001.zip › Additional file S4 - -WT-vs-Infection.Level2.xls]

GO ID (level1)	GO Term (level1)	GO ID (level2)	GO Term (level2)	number_of_WT-vs-Infection (up)	number_of_WT-vs-Infection (down)	Genes_of_WT-vs-Infection_up	Genes_of_WT-vs-Infection_down
GO:0008150	Biological Process	GO:0008152	metabolic process	1362	3044	MSTRG.100900(P4ha1),MSTRG.10118(PDE3A),MSTRG.102985(ITSN1),MSTRG.103501(APBA2),MSTRG.103515(COL28A1),MSTRG.103544(Psma4),MSTRG.105373(Gabbr1),MSTRG.105406(tbc1d12),MSTRG.106250(Hdac4),MSTRG.106294(Araf),MSTRG.106405(PLCH1),MSTRG.106635(ENPP3),MSTRG.106777(PANK4),MSTRG.106974(Dyrk1a),MSTRG.107044(ALK),MSTRG.107905(CYP1B1),MSTRG.107971(Tcerg1),MSTRG.110086(tc1a),MSTRG.111(trio),MSTRG.111602(slc44a5…	MSTRG.100354(NLRP9),MSTRG.100415(DENND1B),MSTRG.10070(Acsl1),MSTRG.100754(GLG1),MSTRG.10077(aebp2),MSTRG.1008(KLHL13),MSTRG.100957(Vav1),MSTRG.101405(Mitf),MSTRG.101407(Cxxc1),MSTRG.101456(prpf31),MSTRG.101938(Noct),MSTRG.10239(NRIP2),MSTRG.102673(ITGB1),MSTRG.102675(nrp1a),MSTRG.102703(ACOX3),MSTRG.102922(CYLD),MSTRG.10294(PTPRB),MSTRG.103048(FUT9),MSTRG.103066(Cecr2),MSTRG.103267(TSC22D1),MSTRG…
GO:0008150	Biological Process	GO:0051704	multi-organism process	75	246	MSTRG.103544(Psma4),MSTRG.113150(DNAH9),MSTRG.117883(DEDD),MSTRG.120809(PFKFB1),MSTRG.123114(Pde4d),MSTRG.124700(ERCC2),MSTRG.12853(DAG1),MSTRG.13706(psmb1-A),MSTRG.18423(Pias1),MSTRG.20904(Npc1l1),MSTRG.22992(Ppp3cb),MSTRG.27799(RELN),MSTRG.27823(RELN),MSTRG.31351(CUL5),MSTRG.33975(YWHAE),MSTRG.36876(B4GALT3),MSTRG.38066(PROX1),MSTRG.382(CLGN),MSTRG.38799(ATRX),MSTRG.39715(phka2),MSTRG.41813(Hs3…	MSTRG.101813(mx),MSTRG.101938(Noct),MSTRG.102673(ITGB1),MSTRG.103066(Cecr2),MSTRG.10387(IRF8),MSTRG.10388(IRF8),MSTRG.103979(EYA3),MSTRG.104447(SYNCRIP),MSTRG.106104(GBE1),MSTRG.106286(NUP155),MSTRG.106433(raraa),MSTRG.107189(CECR2),MSTRG.107762(Axl),MSTRG.107808(Insr),MSTRG.109247(NUP153),MSTRG.110060(Atrx),MSTRG.110941(Ctdp1),MSTRG.113779(rab11fip4a),MSTRG.114265(cyp11a1),MSTRG.114332(PTGS2),MS…
GO:0008150	Biological Process	GO:0048518	positive regulation of biological process	188	471	MSTRG.10118(PDE3A),MSTRG.102985(ITSN1),MSTRG.103544(Psma4),MSTRG.106294(Araf),MSTRG.106974(Dyrk1a),MSTRG.107044(ALK),MSTRG.107905(CYP1B1),MSTRG.110624(Adgrl1),MSTRG.112118(vtg1),MSTRG.114384(vtg1),MSTRG.11541(DAB2),MSTRG.118473(SYMPK),MSTRG.11894(KDM1A),MSTRG.121041(PDZK1),MSTRG.122902(ADGRL1),MSTRG.123114(Pde4d),MSTRG.123485(CPT1A),MSTRG.123487(CPT1A),MSTRG.124700(ERCC2),MSTRG.125368(SLC27A1),MS…	MSTRG.100354(NLRP9),MSTRG.10070(Acsl1),MSTRG.100957(Vav1),MSTRG.101938(Noct),MSTRG.102673(ITGB1),MSTRG.102675(nrp1a),MSTRG.103473(ARAP1),MSTRG.10358(ARHGEF2),MSTRG.10387(IRF8),MSTRG.10388(IRF8),MSTRG.105417(ITSN1),MSTRG.105530(Atf6),MSTRG.105731(TPH1),MSTRG.106015(--),MSTRG.106327(NFATC2),MSTRG.106433(raraa),MSTRG.106569(cntn1a),MSTRG.106572(cntn1a),MSTRG.107762(Axl),MSTRG.107808(Insr),MSTRG.1099…
GO:0008150	Biological Process	GO:0002376	immune system process	90	401	MSTRG.103544(Psma4),MSTRG.104400(efr3b),MSTRG.106294(Araf),MSTRG.106635(ENPP3),MSTRG.114752(Cltc),MSTRG.11894(KDM1A),MSTRG.12310(GLG1),MSTRG.123114(Pde4d),MSTRG.123461(CHD7),MSTRG.124700(ERCC2),MSTRG.13706(psmb1-A),MSTRG.1454(ERBB4),MSTRG.1455(ERBB4),MSTRG.15146(mov10b.1),MSTRG.20184(IGF1R),MSTRG.22963(hpx),MSTRG.22992(Ppp3cb),MSTRG.23370(GRB14),MSTRG.23372(GRB14),MSTRG.24194(KL),MSTRG.27217(YWHA…	MSTRG.100354(NLRP9),MSTRG.100754(GLG1),MSTRG.100957(Vav1),MSTRG.101405(Mitf),MSTRG.101407(Cxxc1),MSTRG.101813(mx),MSTRG.102675(nrp1a),MSTRG.102922(CYLD),MSTRG.103267(TSC22D1),MSTRG.10387(IRF8),MSTRG.10388(IRF8),MSTRG.104447(SYNCRIP),MSTRG.105652(Ncor2),MSTRG.105654(NCOR2),MSTRG.106433(raraa),MSTRG.107762(Axl),MSTRG.110700(PPP3CA),MSTRG.111285(Phlpp1),MSTRG.111981(ATP7A),MSTRG.111983(Atp7a),MSTRG.…
GO:0008150	Biological Process	GO:0051179	localization	574	1340	MSTRG.102985(ITSN1),MSTRG.103501(APBA2),MSTRG.104085(DNAJC13),MSTRG.105373(Gabbr1),MSTRG.106250(Hdac4),MSTRG.106294(Araf),MSTRG.106635(ENPP3),MSTRG.107905(CYP1B1),MSTRG.110624(Adgrl1),MSTRG.111314(SLC26A2),MSTRG.112118(vtg1),MSTRG.114384(vtg1),MSTRG.114752(Cltc),MSTRG.115387(SLC37A3),MSTRG.11541(DAB2),MSTRG.11552(SEMA3F),MSTRG.117383(Cltc),MSTRG.120261(Slc6a13),MSTRG.120564(COX4I2),MSTRG.121041(P…	MSTRG.10070(Acsl1),MSTRG.100754(GLG1),MSTRG.100957(Vav1),MSTRG.102673(ITGB1),MSTRG.102675(nrp1a),MSTRG.102920(TMEM63B),MSTRG.103066(Cecr2),MSTRG.103267(TSC22D1),MSTRG.10353(PSMD4),MSTRG.10354(Pip5k1a),MSTRG.10358(ARHGEF2),MSTRG.103777(FAT3),MSTRG.10387(IRF8),MSTRG.10433(Gapvd1),MSTRG.104344(SLC5A3),MSTRG.105417(ITSN1),MSTRG.105871(Slc3a2),MSTRG.106286(NUP155),MSTRG.106433(raraa),MSTRG.106569(cntn…
GO:0008150	Biological Process	GO:0048519	negative regulation of biological process	173	389	MSTRG.102985(ITSN1),MSTRG.103515(COL28A1),MSTRG.103544(Psma4),MSTRG.105373(Gabbr1),MSTRG.106294(Araf),MSTRG.106635(ENPP3),MSTRG.106974(Dyrk1a),MSTRG.107905(CYP1B1),MSTRG.114752(Cltc),MSTRG.11541(DAB2),MSTRG.117883(DEDD),MSTRG.117940(Ints1),MSTRG.11894(KDM1A),MSTRG.123114(Pde4d),MSTRG.124700(ERCC2),MSTRG.125368(SLC27A1),MSTRG.126061(plxna3),MSTRG.126803(--),MSTRG.12853(DAG1),MSTRG.13706(psmb1-A),M…	MSTRG.100354(NLRP9),MSTRG.10077(aebp2),MSTRG.102673(ITGB1),MSTRG.102675(nrp1a),MSTRG.102922(CYLD),MSTRG.103267(TSC22D1),MSTRG.103473(ARAP1),MSTRG.10358(ARHGEF2),MSTRG.103777(FAT3),MSTRG.10526(--),MSTRG.105417(ITSN1),MSTRG.106433(raraa),MSTRG.107762(Axl),MSTRG.108132(SETBP1),MSTRG.110060(Atrx),MSTRG.110163(CLTC),MSTRG.110700(PPP3CA),MSTRG.110941(Ctdp1),MSTRG.111815(ANO9),MSTRG.111981(ATP7A),MSTRG.…
GO:0008150	Biological Process	GO:0040007	growth	96	204	MSTRG.103501(APBA2),MSTRG.11541(DAB2),MSTRG.11552(SEMA3F),MSTRG.123114(Pde4d),MSTRG.123461(CHD7),MSTRG.124304(Pol),MSTRG.124700(ERCC2),MSTRG.126061(plxna3),MSTRG.126667(DPYSL2),MSTRG.128424(krt8),MSTRG.1454(ERBB4),MSTRG.1455(ERBB4),MSTRG.20184(IGF1R),MSTRG.22407(RAPH1),MSTRG.22415(RAPH1),MSTRG.22992(Ppp3cb),MSTRG.23363(ROBO3),MSTRG.23643(DPYSL2),MSTRG.30001(AKT3),MSTRG.33864(PPP2R1A),MSTRG.33975(…	MSTRG.100031(GRN),MSTRG.102675(nrp1a),MSTRG.10387(IRF8),MSTRG.10526(--),MSTRG.106433(raraa),MSTRG.107808(Insr),MSTRG.109207(rasgrp2-b),MSTRG.110938(Pol),MSTRG.115505(EPC1),MSTRG.116688(Pol),MSTRG.116765(bap1),MSTRG.118520(Acsl4),MSTRG.122970(LIMK1),MSTRG.123927(dio3),MSTRG.124239(ACSL3),MSTRG.124875(SPART),MSTRG.125948(XBP1),MSTRG.126668(DPYSL2),MSTRG.14092(WDTC1),MSTRG.15551(GPD2),MSTRG.17111(Cd…
GO:0008150	Biological Process	GO:0048511	rhythmic process	15	34	MSTRG.106974(Dyrk1a),MSTRG.123485(CPT1A),MSTRG.123487(CPT1A),MSTRG.15986(Sf1),MSTRG.37893(GSK3B),MSTRG.38066(PROX1),MSTRG.65741(Per1),MSTRG.87042(PER1),MSTRG.89890(ppp1cc-a),ncbi_109044823(XM_019062756.1),ncbi_109050014(XM_019067683.1),ncbi_109058189(XM_019075410.1),ncbi_109061883(XM_019078964.1),ncbi_109067897(XM_019084772.1),ncbi_109090024(XM_019103888.1)	MSTRG.101938(Noct),MSTRG.105731(TPH1),MSTRG.111285(Phlpp1),MSTRG.123424(Nampt),MSTRG.15982(RBM4B),MSTRG.23964(MMP13),MSTRG.31240(Noct),MSTRG.33104(Ogt),MSTRG.46051(ADRB4C),MSTRG.46679(ANXA2),MSTRG.5701(SFPQ),MSTRG.68101(rbm4.1),MSTRG.73344(cldnd),MSTRG.76271(atf4),MSTRG.77869(Prf1),MSTRG.79567(CRY1),MSTRG.81505(CLOCK),MSTRG.8206(PROX1),MSTRG.83193(Cry1),MSTRG.83194(CRY1),MSTRG.84139(BTBD9),MSTRG.…
GO:0008150	Biological Process	GO:0022610	biological adhesion	107	254	MSTRG.107905(CYP1B1),MSTRG.110624(Adgrl1),MSTRG.111620(ADAMTS13),MSTRG.11541(DAB2),MSTRG.118473(SYMPK),MSTRG.122902(ADGRL1),MSTRG.12853(DAG1),MSTRG.1432(PKP4),MSTRG.18335(--),MSTRG.22407(RAPH1),MSTRG.22415(RAPH1),MSTRG.22992(Ppp3cb),MSTRG.28271(EPHA8),MSTRG.33864(PPP2R1A),MSTRG.34279(FREM2),MSTRG.34535(TIAM1),MSTRG.35607(DCHS1),MSTRG.37893(GSK3B),MSTRG.38160(--),MSTRG.38162(MYH10),MSTRG.38163(MYH…	MSTRG.100957(Vav1),MSTRG.101405(Mitf),MSTRG.10245(Plxnc1),MSTRG.10249(PLXNC1),MSTRG.102673(ITGB1),MSTRG.102922(CYLD),MSTRG.103777(FAT3),MSTRG.106015(--),MSTRG.106569(cntn1a),MSTRG.106572(cntn1a),MSTRG.106973(alcama),MSTRG.111981(ATP7A),MSTRG.111983(Atp7a),MSTRG.116739(dtx1),MSTRG.123206(ptpru),MSTRG.123589(SCARB2),MSTRG.123768(--),MSTRG.123871(Celsr1),MSTRG.125591(PRKCH),MSTRG.125948(XBP1),MSTRG.…
GO:0008150	Biological Process	GO:0044848	biological phase	21	19	MSTRG.103544(Psma4),MSTRG.13706(psmb1-A),MSTRG.20675(PDS5B),MSTRG.30001(AKT3),MSTRG.33864(PPP2R1A),MSTRG.42788(NUP205),MSTRG.52272(ZW10),MSTRG.56213(STAG1),MSTRG.63183(XPO1),MSTRG.74020(NUP188),MSTRG.79392(Anapc7),MSTRG.83936(FZR1),MSTRG.89890(ppp1cc-a),MSTRG.93832(ppp2r2d),ncbi_109050014(XM_019067683.1),ncbi_109053465(XM_019070847.1),ncbi_109060722(XM_019077872.1),ncbi_109067897(XM_019084772.1),…	MSTRG.106286(NUP155),MSTRG.114332(PTGS2),MSTRG.124930(nup85),MSTRG.27616(NCAPG),MSTRG.30710(mcm7),MSTRG.40187(MCM3),MSTRG.42294(E2f6),MSTRG.56447(PPP2CA),MSTRG.60652(--),MSTRG.66533(XPO1),MSTRG.72419(nup133),MSTRG.79867(CSNK2A2),MSTRG.88568(Nup98),MSTRG.9051(Nup50),ncbi_109048016(XM_019065685.1),ncbi_109059811(XM_019076992.1),ncbi_109066279(XM_019083287.1),ncbi_109094974(XM_019108642.1),ncbi_1090…
GO:0008150	Biological Process	GO:0022414	reproductive process	41	110	MSTRG.10118(PDE3A),MSTRG.113150(DNAH9),MSTRG.117883(DEDD),MSTRG.123461(CHD7),MSTRG.15986(Sf1),MSTRG.18423(Pias1),MSTRG.20184(IGF1R),MSTRG.26351(Dach2),MSTRG.30001(AKT3),MSTRG.33864(PPP2R1A),MSTRG.33975(YWHAE),MSTRG.382(CLGN),MSTRG.38799(ATRX),MSTRG.46493(DNMT3A),MSTRG.5430(RAC3),MSTRG.6783(ABAT),MSTRG.73855(Mmp14),MSTRG.74813(IGF1R),MSTRG.77620(KMT2D),MSTRG.77730(DNMT3A),MSTRG.7944(hook1),MSTRG.8…	MSTRG.103066(Cecr2),MSTRG.10526(--),MSTRG.106433(raraa),MSTRG.107189(CECR2),MSTRG.107762(Axl),MSTRG.107808(Insr),MSTRG.110060(Atrx),MSTRG.114265(cyp11a1),MSTRG.114332(PTGS2),MSTRG.115081(SEPTIN4),MSTRG.119393(Eif4g3),MSTRG.119636(ACE),MSTRG.119637(ACE),MSTRG.121499(Notch3),MSTRG.123424(Nampt),MSTRG.124239(ACSL3),MSTRG.19139(IQCJ-SCHIP1),MSTRG.21311(B4GALT1),MSTRG.22482(BMPR1A),MSTRG.23500(BCL6),M…
GO:0008150	Biological Process	GO:0071840	cellular component organization or biogenesis	491	994	MSTRG.10118(PDE3A),MSTRG.102985(ITSN1),MSTRG.104085(DNAJC13),MSTRG.106250(Hdac4),MSTRG.106294(Araf),MSTRG.107905(CYP1B1),MSTRG.110624(Adgrl1),MSTRG.114149(TBC1D9B),MSTRG.11458(eif3i),MSTRG.114752(Cltc),MSTRG.11541(DAB2),MSTRG.11552(SEMA3F),MSTRG.117883(DEDD),MSTRG.11894(KDM1A),MSTRG.120448(EP300),MSTRG.121041(PDZK1),MSTRG.122671(MARK4),MSTRG.122902(ADGRL1),MSTRG.123114(Pde4d),MSTRG.123461(CHD7),M…	MSTRG.100031(GRN),MSTRG.10070(Acsl1),MSTRG.10077(aebp2),MSTRG.100957(Vav1),MSTRG.101405(Mitf),MSTRG.101456(prpf31),MSTRG.101938(Noct),MSTRG.10245(Plxnc1),MSTRG.10249(PLXNC1),MSTRG.102673(ITGB1),MSTRG.102675(nrp1a),MSTRG.10281(lhfpl3),MSTRG.102922(CYLD),MSTRG.103066(Cecr2),MSTRG.103469(Gnpat),MSTRG.103473(ARAP1),MSTRG.10353(PSMD4),MSTRG.10354(Pip5k1a),MSTRG.10358(ARHGEF2),MSTRG.103777(FAT3),MSTRG.…
GO:0008150	Biological Process	GO:0000003	reproduction	41	110	MSTRG.10118(PDE3A),MSTRG.113150(DNAH9),MSTRG.117883(DEDD),MSTRG.123461(CHD7),MSTRG.15986(Sf1),MSTRG.18423(Pias1),MSTRG.20184(IGF1R),MSTRG.26351(Dach2),MSTRG.30001(AKT3),MSTRG.33864(PPP2R1A),MSTRG.33975(YWHAE),MSTRG.382(CLGN),MSTRG.38799(ATRX),MSTRG.46493(DNMT3A),MSTRG.5430(RAC3),MSTRG.6783(ABAT),MSTRG.73855(Mmp14),MSTRG.74813(IGF1R),MSTRG.77620(KMT2D),MSTRG.77730(DNMT3A),MSTRG.7944(hook1),MSTRG.8…	MSTRG.103066(Cecr2),MSTRG.10526(--),MSTRG.106433(raraa),MSTRG.107189(CECR2),MSTRG.107762(Axl),MSTRG.107808(Insr),MSTRG.110060(Atrx),MSTRG.114265(cyp11a1),MSTRG.114332(PTGS2),MSTRG.115081(SEPTIN4),MSTRG.119393(Eif4g3),MSTRG.119636(ACE),MSTRG.119637(ACE),MSTRG.121499(Notch3),MSTRG.123424(Nampt),MSTRG.124239(ACSL3),MSTRG.19139(IQCJ-SCHIP1),MSTRG.21311(B4GALT1),MSTRG.22482(BMPR1A),MSTRG.23500(BCL6),M…
GO:0008150	Biological Process	GO:0050896	response to stimulus	666	1641	MSTRG.10118(PDE3A),MSTRG.102985(ITSN1),MSTRG.103544(Psma4),MSTRG.105373(Gabbr1),MSTRG.106294(Araf),MSTRG.106405(PLCH1),MSTRG.106635(ENPP3),MSTRG.106974(Dyrk1a),MSTRG.107044(ALK),MSTRG.107905(CYP1B1),MSTRG.108071(RHOBTB1),MSTRG.110624(Adgrl1),MSTRG.111(trio),MSTRG.111620(ADAMTS13),MSTRG.112118(vtg1),MSTRG.114384(vtg1),MSTRG.11458(eif3i),MSTRG.114950(trio),MSTRG.11541(DAB2),MSTRG.11552(SEMA3F),MSTR…	MSTRG.100354(NLRP9),MSTRG.10070(Acsl1),MSTRG.100754(GLG1),MSTRG.100957(Vav1),MSTRG.101405(Mitf),MSTRG.101407(Cxxc1),MSTRG.101813(mx),MSTRG.101938(Noct),MSTRG.10245(Plxnc1),MSTRG.10249(PLXNC1),MSTRG.102673(ITGB1),MSTRG.102675(nrp1a),MSTRG.102922(CYLD),MSTRG.103267(TSC22D1),MSTRG.103481(DGKI),MSTRG.10353(PSMD4),MSTRG.10354(Pip5k1a),MSTRG.10358(ARHGEF2),MSTRG.10387(IRF8),MSTRG.10388(IRF8),MSTRG.1039…
GO:0008150	Biological Process	GO:0040011	locomotion	153	338	MSTRG.102985(ITSN1),MSTRG.106250(Hdac4),MSTRG.106294(Araf),MSTRG.107905(CYP1B1),MSTRG.11541(DAB2),MSTRG.11552(SEMA3F),MSTRG.123114(Pde4d),MSTRG.124304(Pol),MSTRG.126061(plxna3),MSTRG.126667(DPYSL2),MSTRG.12853(DAG1),MSTRG.1454(ERBB4),MSTRG.1455(ERBB4),MSTRG.16086(Kalrn),MSTRG.18335(--),MSTRG.20184(IGF1R),MSTRG.22992(Ppp3cb),MSTRG.23363(ROBO3),MSTRG.23643(DPYSL2),MSTRG.2514(CUL3),MSTRG.25938(Sema3…	MSTRG.100957(Vav1),MSTRG.10245(Plxnc1),MSTRG.10249(PLXNC1),MSTRG.102673(ITGB1),MSTRG.102675(nrp1a),MSTRG.10353(PSMD4),MSTRG.10354(Pip5k1a),MSTRG.103777(FAT3),MSTRG.105417(ITSN1),MSTRG.106569(cntn1a),MSTRG.106572(cntn1a),MSTRG.106973(alcama),MSTRG.107567(alcama),MSTRG.107762(Axl),MSTRG.107808(Insr),MSTRG.108728(stau2),MSTRG.110938(Pol),MSTRG.111439(--),MSTRG.114198(OCRL),MSTRG.114332(PTGS2),MSTRG.…
GO:0008150	Biological Process	GO:0098754	detoxification	1	2	ncbi_109077105(XM_019092719.1)	MSTRG.111981(ATP7A),MSTRG.111983(Atp7a)
GO:0008150	Biological Process	GO:0001906	cell killing	2	5	MSTRG.22992(Ppp3cb),ncbi_109049244(XM_019066981.1)	MSTRG.23616(OGA),MSTRG.90943(ptprc),MSTRG.91194(STXBP2),MSTRG.92410(PIK3R6),ncbi_109104053(XM_019117420.1)
GO:0008150	Biological Process	GO:0007610	behavior	51	80	MSTRG.103501(APBA2),MSTRG.105373(Gabbr1),MSTRG.123114(Pde4d),MSTRG.123166(MAN2B1),MSTRG.123461(CHD7),MSTRG.123485(CPT1A),MSTRG.123487(CPT1A),MSTRG.22992(Ppp3cb),MSTRG.27799(RELN),MSTRG.27823(RELN),MSTRG.28271(EPHA8),MSTRG.3485(SLC12A5),MSTRG.5152(sez6),MSTRG.5430(RAC3),MSTRG.58611(Gaa),MSTRG.58972(Cntn2),MSTRG.61591(sez6),MSTRG.6783(ABAT),MSTRG.73500(CLCN3),MSTRG.73501(CLCN3),MSTRG.88800(ASL),MST…	MSTRG.102675(nrp1a),MSTRG.111981(ATP7A),MSTRG.111983(Atp7a),MSTRG.112560(RGS14),MSTRG.114332(PTGS2),MSTRG.114455(--),MSTRG.115045(STS),MSTRG.117526(PDE8A),MSTRG.119636(ACE),MSTRG.119637(ACE),MSTRG.123240(SLC1A3),MSTRG.123241(Slc1a3),MSTRG.124023(NAV2),MSTRG.126528(ABI2),MSTRG.25225(ADRB2),MSTRG.29928(ABHD12),MSTRG.3074(GABRA3),MSTRG.34462(ROBO2),MSTRG.3486(Slc12a5),MSTRG.36032(HIF1A),MSTRG.38629(…
GO:0008150	Biological Process	GO:0009987	cellular process	1720	3887	MSTRG.100900(P4ha1),MSTRG.10118(PDE3A),MSTRG.102985(ITSN1),MSTRG.103501(APBA2),MSTRG.103515(COL28A1),MSTRG.103544(Psma4),MSTRG.104085(DNAJC13),MSTRG.105373(Gabbr1),MSTRG.106250(Hdac4),MSTRG.106294(Araf),MSTRG.106405(PLCH1),MSTRG.106536(Hivep2),MSTRG.106635(ENPP3),MSTRG.106777(PANK4),MSTRG.106974(Dyrk1a),MSTRG.107044(ALK),MSTRG.107905(CYP1B1),MSTRG.107971(Tcerg1),MSTRG.108071(RHOBTB1),MSTRG.110086…	MSTRG.100031(GRN),MSTRG.100354(NLRP9),MSTRG.10051(--),MSTRG.10070(Acsl1),MSTRG.100754(GLG1),MSTRG.10077(aebp2),MSTRG.1008(KLHL13),MSTRG.100957(Vav1),MSTRG.101405(Mitf),MSTRG.101407(Cxxc1),MSTRG.101456(prpf31),MSTRG.101813(mx),MSTRG.101938(Noct),MSTRG.10245(Plxnc1),MSTRG.10249(PLXNC1),MSTRG.102673(ITGB1),MSTRG.102675(nrp1a),MSTRG.102703(ACOX3),MSTRG.10281(lhfpl3),MSTRG.102922(CYLD),MSTRG.10294(PTP…
GO:0008150	Biological Process	GO:0099531	presynaptic process involved in synaptic transmission	1	3	ncbi_109055488(XM_019072701.1)	MSTRG.19788(RAP1A),MSTRG.51868(ATP2A2),MSTRG.73903(CACNA1A)
GO:0008150	Biological Process	GO:0023052	signaling	511	1108	MSTRG.10118(PDE3A),MSTRG.102985(ITSN1),MSTRG.103501(APBA2),MSTRG.103544(Psma4),MSTRG.105373(Gabbr1),MSTRG.106294(Araf),MSTRG.106405(PLCH1),MSTRG.106974(Dyrk1a),MSTRG.107044(ALK),MSTRG.107905(CYP1B1),MSTRG.108071(RHOBTB1),MSTRG.110624(Adgrl1),MSTRG.111(trio),MSTRG.111620(ADAMTS13),MSTRG.11458(eif3i),MSTRG.114950(trio),MSTRG.11541(DAB2),MSTRG.11552(SEMA3F),MSTRG.117883(DEDD),MSTRG.11894(KDM1A),MSTR…	MSTRG.10070(Acsl1),MSTRG.100754(GLG1),MSTRG.100957(Vav1),MSTRG.101405(Mitf),MSTRG.101407(Cxxc1),MSTRG.101813(mx),MSTRG.102673(ITGB1),MSTRG.102675(nrp1a),MSTRG.102922(CYLD),MSTRG.103481(DGKI),MSTRG.10358(ARHGEF2),MSTRG.10387(IRF8),MSTRG.10388(IRF8),MSTRG.103979(EYA3),MSTRG.10526(--),MSTRG.105417(ITSN1),MSTRG.105530(Atf6),MSTRG.106286(NUP155),MSTRG.106327(NFATC2),MSTRG.106433(raraa),MSTRG.106569(cn…
GO:0008150	Biological Process	GO:0032502	developmental process	666	1351	MSTRG.10118(PDE3A),MSTRG.102985(ITSN1),MSTRG.103501(APBA2),MSTRG.106250(Hdac4),MSTRG.106294(Araf),MSTRG.106635(ENPP3),MSTRG.106974(Dyrk1a),MSTRG.107044(ALK),MSTRG.107905(CYP1B1),MSTRG.110624(Adgrl1),MSTRG.114149(TBC1D9B),MSTRG.11458(eif3i),MSTRG.11541(DAB2),MSTRG.11552(SEMA3F),MSTRG.117839(TNRC6C),MSTRG.117883(DEDD),MSTRG.117940(Ints1),MSTRG.11894(KDM1A),MSTRG.120809(PFKFB1),MSTRG.122671(MARK4),M…	MSTRG.100031(GRN),MSTRG.10070(Acsl1),MSTRG.100754(GLG1),MSTRG.100957(Vav1),MSTRG.101405(Mitf),MSTRG.101407(Cxxc1),MSTRG.101456(prpf31),MSTRG.101938(Noct),MSTRG.10245(Plxnc1),MSTRG.10249(PLXNC1),MSTRG.102673(ITGB1),MSTRG.102675(nrp1a),MSTRG.10281(lhfpl3),MSTRG.102922(CYLD),MSTRG.103048(FUT9),MSTRG.103066(Cecr2),MSTRG.103267(TSC22D1),MSTRG.103469(Gnpat),MSTRG.103473(ARAP1),MSTRG.10358(ARHGEF2),MSTR…
GO:0008150	Biological Process	GO:0065007	biological regulation	1044	2342	MSTRG.10118(PDE3A),MSTRG.102985(ITSN1),MSTRG.103515(COL28A1),MSTRG.103544(Psma4),MSTRG.104085(DNAJC13),MSTRG.105373(Gabbr1),MSTRG.105406(tbc1d12),MSTRG.106250(Hdac4),MSTRG.106294(Araf),MSTRG.106405(PLCH1),MSTRG.106635(ENPP3),MSTRG.106974(Dyrk1a),MSTRG.107044(ALK),MSTRG.107905(CYP1B1),MSTRG.107971(Tcerg1),MSTRG.108071(RHOBTB1),MSTRG.110624(Adgrl1),MSTRG.111(trio),MSTRG.111620(ADAMTS13),MSTRG.11211…	MSTRG.100354(NLRP9),MSTRG.100415(DENND1B),MSTRG.10051(--),MSTRG.10070(Acsl1),MSTRG.100754(GLG1),MSTRG.10077(aebp2),MSTRG.100957(Vav1),MSTRG.101405(Mitf),MSTRG.101407(Cxxc1),MSTRG.101813(mx),MSTRG.101938(Noct),MSTRG.10245(Plxnc1),MSTRG.10249(PLXNC1),MSTRG.102673(ITGB1),MSTRG.102675(nrp1a),MSTRG.102922(CYLD),MSTRG.103267(TSC22D1),MSTRG.103301(Mxd1),MSTRG.103473(ARAP1),MSTRG.103481(DGKI),MSTRG.10358…
GO:0008150	Biological Process	GO:0050789	regulation of biological process	1004	2223	MSTRG.10118(PDE3A),MSTRG.102985(ITSN1),MSTRG.103515(COL28A1),MSTRG.103544(Psma4),MSTRG.104085(DNAJC13),MSTRG.105373(Gabbr1),MSTRG.105406(tbc1d12),MSTRG.106250(Hdac4),MSTRG.106294(Araf),MSTRG.106405(PLCH1),MSTRG.106635(ENPP3),MSTRG.106974(Dyrk1a),MSTRG.107044(ALK),MSTRG.107905(CYP1B1),MSTRG.107971(Tcerg1),MSTRG.108071(RHOBTB1),MSTRG.110624(Adgrl1),MSTRG.111(trio),MSTRG.111620(ADAMTS13),MSTRG.11211…	MSTRG.100354(NLRP9),MSTRG.100415(DENND1B),MSTRG.10051(--),MSTRG.10070(Acsl1),MSTRG.100754(GLG1),MSTRG.10077(aebp2),MSTRG.100957(Vav1),MSTRG.101405(Mitf),MSTRG.101407(Cxxc1),MSTRG.101813(mx),MSTRG.101938(Noct),MSTRG.10245(Plxnc1),MSTRG.10249(PLXNC1),MSTRG.102673(ITGB1),MSTRG.102675(nrp1a),MSTRG.102922(CYLD),MSTRG.103267(TSC22D1),MSTRG.103301(Mxd1),MSTRG.103473(ARAP1),MSTRG.103481(DGKI),MSTRG.10358…
GO:0008150	Biological Process	GO:0044699	single-organism process	1522	3466	MSTRG.100900(P4ha1),MSTRG.10118(PDE3A),MSTRG.102985(ITSN1),MSTRG.103501(APBA2),MSTRG.103544(Psma4),MSTRG.104085(DNAJC13),MSTRG.105373(Gabbr1),MSTRG.106250(Hdac4),MSTRG.106294(Araf),MSTRG.106405(PLCH1),MSTRG.106635(ENPP3),MSTRG.106974(Dyrk1a),MSTRG.107044(ALK),MSTRG.107905(CYP1B1),MSTRG.108071(RHOBTB1),MSTRG.110624(Adgrl1),MSTRG.111(trio),MSTRG.111314(SLC26A2),MSTRG.111602(slc44a5b),MSTRG.111620(A…	MSTRG.100031(GRN),MSTRG.100354(NLRP9),MSTRG.10051(--),MSTRG.10070(Acsl1),MSTRG.100754(GLG1),MSTRG.1008(KLHL13),MSTRG.100937(Sema4b),MSTRG.100957(Vav1),MSTRG.101405(Mitf),MSTRG.101407(Cxxc1),MSTRG.101456(prpf31),MSTRG.101813(mx),MSTRG.101938(Noct),MSTRG.10245(Plxnc1),MSTRG.10249(PLXNC1),MSTRG.102673(ITGB1),MSTRG.102675(nrp1a),MSTRG.102703(ACOX3),MSTRG.10281(lhfpl3),MSTRG.102922(CYLD),MSTRG.103048(…
GO:0008150	Biological Process	GO:0032501	multicellular organismal process	667	1246	MSTRG.10118(PDE3A),MSTRG.102985(ITSN1),MSTRG.103501(APBA2),MSTRG.104085(DNAJC13),MSTRG.105373(Gabbr1),MSTRG.106250(Hdac4),MSTRG.106294(Araf),MSTRG.106635(ENPP3),MSTRG.106974(Dyrk1a),MSTRG.107044(ALK),MSTRG.107905(CYP1B1),MSTRG.110624(Adgrl1),MSTRG.113150(DNAH9),MSTRG.11458(eif3i),MSTRG.114752(Cltc),MSTRG.11541(DAB2),MSTRG.11552(SEMA3F),MSTRG.117839(TNRC6C),MSTRG.117883(DEDD),MSTRG.117940(Ints1),M…	MSTRG.100031(GRN),MSTRG.10070(Acsl1),MSTRG.100937(Sema4b),MSTRG.100957(Vav1),MSTRG.101405(Mitf),MSTRG.101407(Cxxc1),MSTRG.101938(Noct),MSTRG.10245(Plxnc1),MSTRG.10249(PLXNC1),MSTRG.102673(ITGB1),MSTRG.102675(nrp1a),MSTRG.10281(lhfpl3),MSTRG.102922(CYLD),MSTRG.103048(FUT9),MSTRG.103066(Cecr2),MSTRG.103267(TSC22D1),MSTRG.103301(Mxd1),MSTRG.103469(Gnpat),MSTRG.10358(ARHGEF2),MSTRG.103777(FAT3),MSTRG…
GO:0003674	Molecular Function	GO:0009055	electron carrier activity	1	17	MSTRG.120564(COX4I2)	ncbi_109050013(XM_019067682.1),ncbi_109050331(XM_019067972.1),ncbi_109050351(XM_019067993.1),ncbi_109055457(XM_019072673.1),ncbi_109059786(XM_019076967.1),ncbi_109062392(XM_019079487.1),ncbi_109072711(XM_019088926.1),ncbi_109078117(XM_019093433.1),ncbi_109078118(XM_019093435.1),ncbi_109078480(XM_019093755.1),ncbi_109088192(XM_019102354.1),ncbi_109090655(XM_019104480.1),ncbi_109095483(XM_019109220…
GO:0003674	Molecular Function	GO:0003824	catalytic activity	1010	2171	MSTRG.100900(P4ha1),MSTRG.10118(PDE3A),MSTRG.103544(Psma4),MSTRG.106250(Hdac4),MSTRG.106294(Araf),MSTRG.106405(PLCH1),MSTRG.106635(ENPP3),MSTRG.106777(PANK4),MSTRG.106974(Dyrk1a),MSTRG.107044(ALK),MSTRG.107905(CYP1B1),MSTRG.110086(tc1a),MSTRG.111(trio),MSTRG.111620(ADAMTS13),MSTRG.112198(Pol),MSTRG.113150(DNAH9),MSTRG.113743(STT3A),MSTRG.113832(CDKL5),MSTRG.114950(trio),MSTRG.116012(--),MSTRG.118…	MSTRG.10070(Acsl1),MSTRG.1008(KLHL13),MSTRG.101813(mx),MSTRG.101938(Noct),MSTRG.102675(nrp1a),MSTRG.102703(ACOX3),MSTRG.102922(CYLD),MSTRG.10294(PTPRB),MSTRG.103048(FUT9),MSTRG.103469(Gnpat),MSTRG.103473(ARAP1),MSTRG.103481(DGKI),MSTRG.10353(PSMD4),MSTRG.10354(Pip5k1a),MSTRG.103653(tc1a),MSTRG.103979(EYA3),MSTRG.104212(MYO9B),MSTRG.105731(TPH1),MSTRG.106104(GBE1),MSTRG.107483(pol),MSTRG.107762(Ax…
GO:0003674	Molecular Function	GO:0098772	molecular function regulator	89	237	MSTRG.102985(ITSN1),MSTRG.111(trio),MSTRG.114950(trio),MSTRG.16086(Kalrn),MSTRG.20184(IGF1R),MSTRG.25181(GIT2),MSTRG.30001(AKT3),MSTRG.33864(PPP2R1A),MSTRG.33975(YWHAE),MSTRG.34535(TIAM1),MSTRG.35097(arhgap32),MSTRG.37263(Map3k5),MSTRG.38979(PPP1R8),MSTRG.42758(PRKAG2),MSTRG.63899(KALRN),MSTRG.65740(PCOLCE2),MSTRG.66091(IQSEC3),MSTRG.73215(PCM3),MSTRG.73855(Mmp14),MSTRG.74699(PPP2R5E),MSTRG.74813…	MSTRG.100415(DENND1B),MSTRG.100957(Vav1),MSTRG.103473(ARAP1),MSTRG.10358(ARHGEF2),MSTRG.104212(MYO9B),MSTRG.10433(Gapvd1),MSTRG.105145(--),MSTRG.105417(ITSN1),MSTRG.106433(raraa),MSTRG.110604(EPS8L1),MSTRG.111981(ATP7A),MSTRG.111983(Atp7a),MSTRG.112325(TIAM2),MSTRG.112560(RGS14),MSTRG.113991(PPP2R3A),MSTRG.1141(ARHGAP23),MSTRG.114281(myo9aa),MSTRG.114284(myo9aa),MSTRG.11553(WAS),MSTRG.118090(Rin3…
GO:0003674	Molecular Function	GO:0005198	structural molecule activity	52	86	MSTRG.124304(Pol),MSTRG.12853(DAG1),MSTRG.38163(MYH10),MSTRG.42788(NUP205),MSTRG.53684(Sorbs3),MSTRG.63583(alphaTub84D),MSTRG.63936(Pol),MSTRG.79089(RPL12),MSTRG.81534(col1a2),MSTRG.82075(TUBA1D),MSTRG.83347(ACTN2),MSTRG.83348(ACTN3),MSTRG.84472(Pol),MSTRG.86971(GRIP1),MSTRG.88800(ASL),MSTRG.9344(Pol),MSTRG.94602(SPTBN5),ncbi_109047728(XM_019065407.1),ncbi_109049795(XM_019067449.1),ncbi_109050014…	MSTRG.106286(NUP155),MSTRG.110938(Pol),MSTRG.116688(Pol),MSTRG.120352(LDLRAP1),MSTRG.19804(TUBA3C),MSTRG.22394(LAMB1),MSTRG.31388(MAPT),MSTRG.40182(Emilin1),MSTRG.6756(EPB41L2),MSTRG.69374(CTNNA1),MSTRG.8585(Lamb1),MSTRG.88568(Nup98),MSTRG.9583(Nebl),ncbi_109045669(XM_019063506.1),ncbi_109046442(XM_019064185.1),ncbi_109047704(XM_019065382.1),ncbi_109048080(XM_019065769.1),ncbi_109048967(XM_019066…
GO:0003674	Molecular Function	GO:0005488	binding	1626	3555	MSTRG.100900(P4ha1),MSTRG.10118(PDE3A),MSTRG.101700(Nlrc3),MSTRG.102985(ITSN1),MSTRG.103040(NLRC3),MSTRG.10306(--),MSTRG.10307(Nlrc3),MSTRG.103501(APBA2),MSTRG.103544(Psma4),MSTRG.103924(nlrc5),MSTRG.104085(DNAJC13),MSTRG.104400(efr3b),MSTRG.105373(Gabbr1),MSTRG.106250(Hdac4),MSTRG.106294(Araf),MSTRG.106405(PLCH1),MSTRG.106536(Hivep2),MSTRG.106635(ENPP3),MSTRG.106777(PANK4),MSTRG.106974(Dyrk1a),M…	MSTRG.100031(GRN),MSTRG.100354(NLRP9),MSTRG.10070(Acsl1),MSTRG.100754(GLG1),MSTRG.10077(aebp2),MSTRG.100957(Vav1),MSTRG.101154(NLRP12),MSTRG.101405(Mitf),MSTRG.101407(Cxxc1),MSTRG.101456(prpf31),MSTRG.101813(mx),MSTRG.101938(Noct),MSTRG.10239(NRIP2),MSTRG.10245(Plxnc1),MSTRG.10249(PLXNC1),MSTRG.102673(ITGB1),MSTRG.102675(nrp1a),MSTRG.102703(ACOX3),MSTRG.102922(CYLD),MSTRG.103066(Cecr2),MSTRG.1032…
GO:0003674	Molecular Function	GO:0000988	transcription factor activity, protein binding	46	74	MSTRG.107971(Tcerg1),MSTRG.11894(KDM1A),MSTRG.120448(EP300),MSTRG.15986(Sf1),MSTRG.18359(EP300),MSTRG.18423(Pias1),MSTRG.27217(YWHAZ),MSTRG.38066(PROX1),MSTRG.52324(Nsd1),MSTRG.65741(Per1),MSTRG.65926(PSIP1),MSTRG.74225(Zmiz2),MSTRG.83347(ACTN2),MSTRG.83348(ACTN3),MSTRG.86971(GRIP1),MSTRG.87042(PER1),MSTRG.90732(MYOCD),ncbi_109046849(XM_019064639.1),ncbi_109047202(XM_019064904.1),ncbi_109047828(X…	MSTRG.10077(aebp2),MSTRG.103301(Mxd1),MSTRG.106433(raraa),MSTRG.114027(NR1I2),MSTRG.1155(PKN1),MSTRG.120870(Gmeb1),MSTRG.120872(Gmeb1),MSTRG.120993(med8),MSTRG.126349(Crebbp),MSTRG.127700(NACC2),MSTRG.15982(RBM4B),MSTRG.19054(kdm5bb),MSTRG.23860(Phf12),MSTRG.25126(Phf12),MSTRG.26014(npat),MSTRG.27292(Mrtfa),MSTRG.3263(rbpms2a),MSTRG.32796(PKN1),MSTRG.36032(HIF1A),MSTRG.38751(Maml1),MSTRG.39565(eo…
GO:0003674	Molecular Function	GO:0045182	translation regulator activity	0	5	--	MSTRG.106433(raraa),MSTRG.11963(LARP1B),MSTRG.87775(cirbp),ncbi_109050855(XM_019068412.1),ncbi_109100968(XM_019114403.1)
GO:0003674	Molecular Function	GO:0016209	antioxidant activity	2	9	ncbi_109059806(XM_019076987.1),ncbi_109091082(XM_019104878.1)	MSTRG.114332(PTGS2),MSTRG.53490(PRDX5),ncbi_109047043(XM_019064784.1),ncbi_109047045(XM_019064786.1),ncbi_109052003(XM_019069476.1),ncbi_109071199(XM_019087674.1),ncbi_109078333(XM_019093635.1),ncbi_109097902(XM_019111527.1),ncbi_109098068(XM_019111694.1)
GO:0003674	Molecular Function	GO:0001071	nucleic acid binding transcription factor activity	104	205	MSTRG.107971(Tcerg1),MSTRG.11894(KDM1A),MSTRG.15986(Sf1),MSTRG.38066(PROX1),MSTRG.4932(MYBL1),MSTRG.56213(STAG1),MSTRG.67370(ZFHX3),MSTRG.73321(SMAD6),MSTRG.73855(Mmp14),ncbi_109044823(XM_019062756.1),ncbi_109046127(XM_019063933.1),ncbi_109046191(XM_019063985.1),ncbi_109046849(XM_019064639.1),ncbi_109047224(XM_019064925.1),ncbi_109047474(XM_019065183.1),ncbi_109047690(XM_019065362.1),ncbi_1090477…	MSTRG.10077(aebp2),MSTRG.101405(Mitf),MSTRG.103267(TSC22D1),MSTRG.103301(Mxd1),MSTRG.10387(IRF8),MSTRG.10388(IRF8),MSTRG.105530(Atf6),MSTRG.106327(NFATC2),MSTRG.106433(raraa),MSTRG.111588(arid3a),MSTRG.113779(rab11fip4a),MSTRG.114027(NR1I2),MSTRG.120870(Gmeb1),MSTRG.120872(Gmeb1),MSTRG.125948(XBP1),MSTRG.127700(NACC2),MSTRG.16726(MAFG),MSTRG.19054(kdm5bb),MSTRG.1906(PKNOX1),MSTRG.22482(BMPR1A),MS…
GO:0003674	Molecular Function	GO:0005215	transporter activity	191	317	MSTRG.111314(SLC26A2),MSTRG.112118(vtg1),MSTRG.114384(vtg1),MSTRG.120261(Slc6a13),MSTRG.123435(Slc6a19),MSTRG.123436(Slc6a19),MSTRG.123906(CUBN),MSTRG.123907(CUBN),MSTRG.125368(SLC27A1),MSTRG.13567(SLC4A10),MSTRG.23433(SLC4A10),MSTRG.31351(CUL5),MSTRG.3485(SLC12A5),MSTRG.37178(Cog2),MSTRG.43156(ANO1),MSTRG.46446(CYBB),MSTRG.46447(CYBB),MSTRG.51249(cx32.2),MSTRG.52283(AP2B1),MSTRG.52289(AP2B1),MST…	MSTRG.104344(SLC5A3),MSTRG.105871(Slc3a2),MSTRG.107913(Atp5me),MSTRG.109247(NUP153),MSTRG.110885(slc15a4),MSTRG.110938(Pol),MSTRG.111815(ANO9),MSTRG.111981(ATP7A),MSTRG.111983(Atp7a),MSTRG.113627(--),MSTRG.116798(Abcc3),MSTRG.11872(shroom2),MSTRG.121121(atnb233),MSTRG.121638(SV2C),MSTRG.122926(TIMM17A),MSTRG.123240(SLC1A3),MSTRG.123241(Slc1a3),MSTRG.123494(CUL5),MSTRG.126536(ATP7B),MSTRG.17309(Tr…
GO:0003674	Molecular Function	GO:0004871	signal transducer activity	128	274	MSTRG.105373(Gabbr1),MSTRG.106294(Araf),MSTRG.107044(ALK),MSTRG.110624(Adgrl1),MSTRG.122902(ADGRL1),MSTRG.126061(plxna3),MSTRG.15986(Sf1),MSTRG.18335(--),MSTRG.20184(IGF1R),MSTRG.20904(Npc1l1),MSTRG.28271(EPHA8),MSTRG.31351(CUL5),MSTRG.33795(SORL1),MSTRG.33829(GIPR),MSTRG.34535(TIAM1),MSTRG.37263(Map3k5),MSTRG.40638(Npr1),MSTRG.5317(Unkl),MSTRG.71184(Gabrd),MSTRG.72197(ADGRB3),MSTRG.73321(SMAD6),…	MSTRG.102675(nrp1a),MSTRG.103979(EYA3),MSTRG.106433(raraa),MSTRG.107798(sort1),MSTRG.107808(Insr),MSTRG.112560(RGS14),MSTRG.114027(NR1I2),MSTRG.115243(CYSLTR2),MSTRG.123494(CUL5),MSTRG.123871(Celsr1),MSTRG.125533(Gpr34),MSTRG.14812(Pglyrp2),MSTRG.22482(BMPR1A),MSTRG.24099(--),MSTRG.24103(IL6ST),MSTRG.25225(ADRB2),MSTRG.3074(GABRA3),MSTRG.3088(Osmr),MSTRG.33794(Lrp2),MSTRG.3394(nr3c1),MSTRG.34220(…
GO:0003674	Molecular Function	GO:0060089	molecular transducer activity	153	364	MSTRG.105373(Gabbr1),MSTRG.106405(PLCH1),MSTRG.106635(ENPP3),MSTRG.110624(Adgrl1),MSTRG.11541(DAB2),MSTRG.122902(ADGRL1),MSTRG.123907(CUBN),MSTRG.126061(plxna3),MSTRG.15986(Sf1),MSTRG.18335(--),MSTRG.20184(IGF1R),MSTRG.20904(Npc1l1),MSTRG.24194(KL),MSTRG.25938(Sema3f),MSTRG.28271(EPHA8),MSTRG.31351(CUL5),MSTRG.33795(SORL1),MSTRG.33829(GIPR),MSTRG.40638(Npr1),MSTRG.5317(Unkl),MSTRG.65741(Per1),MST…	MSTRG.102673(ITGB1),MSTRG.102675(nrp1a),MSTRG.103979(EYA3),MSTRG.106433(raraa),MSTRG.107798(sort1),MSTRG.107808(Insr),MSTRG.112126(Rrbp1),MSTRG.114027(NR1I2),MSTRG.115243(CYSLTR2),MSTRG.117526(PDE8A),MSTRG.123494(CUL5),MSTRG.123589(SCARB2),MSTRG.123871(Celsr1),MSTRG.125533(Gpr34),MSTRG.125591(PRKCH),MSTRG.14464(Pkp1),MSTRG.14812(Pglyrp2),MSTRG.178(ndfip1l),MSTRG.22482(BMPR1A),MSTRG.24099(--),MSTR…
GO:0005575	Cellular Component	GO:0005623	cell	1287	2942	MSTRG.100900(P4ha1),MSTRG.10118(PDE3A),MSTRG.102985(ITSN1),MSTRG.103544(Psma4),MSTRG.104085(DNAJC13),MSTRG.105373(Gabbr1),MSTRG.106250(Hdac4),MSTRG.106294(Araf),MSTRG.106405(PLCH1),MSTRG.106416(ECPAS),MSTRG.106536(Hivep2),MSTRG.106635(ENPP3),MSTRG.106777(PANK4),MSTRG.106974(Dyrk1a),MSTRG.107905(CYP1B1),MSTRG.107971(Tcerg1),MSTRG.108071(RHOBTB1),MSTRG.110168(--),MSTRG.110624(Adgrl1),MSTRG.111(trio…	MSTRG.100354(NLRP9),MSTRG.10070(Acsl1),MSTRG.100754(GLG1),MSTRG.10077(aebp2),MSTRG.1008(KLHL13),MSTRG.100957(Vav1),MSTRG.101405(Mitf),MSTRG.101407(Cxxc1),MSTRG.101456(prpf31),MSTRG.101813(mx),MSTRG.101938(Noct),MSTRG.10239(NRIP2),MSTRG.10249(PLXNC1),MSTRG.102673(ITGB1),MSTRG.102675(nrp1a),MSTRG.102703(ACOX3),MSTRG.10281(lhfpl3),MSTRG.102922(CYLD),MSTRG.103048(FUT9),MSTRG.103066(Cecr2),MSTRG.10326…
GO:0005575	Cellular Component	GO:0044464	cell part	1287	2941	MSTRG.100900(P4ha1),MSTRG.10118(PDE3A),MSTRG.102985(ITSN1),MSTRG.103544(Psma4),MSTRG.104085(DNAJC13),MSTRG.105373(Gabbr1),MSTRG.106250(Hdac4),MSTRG.106294(Araf),MSTRG.106405(PLCH1),MSTRG.106416(ECPAS),MSTRG.106536(Hivep2),MSTRG.106635(ENPP3),MSTRG.106777(PANK4),MSTRG.106974(Dyrk1a),MSTRG.107905(CYP1B1),MSTRG.107971(Tcerg1),MSTRG.108071(RHOBTB1),MSTRG.110168(--),MSTRG.110624(Adgrl1),MSTRG.111(trio…	MSTRG.100354(NLRP9),MSTRG.10070(Acsl1),MSTRG.100754(GLG1),MSTRG.10077(aebp2),MSTRG.1008(KLHL13),MSTRG.100957(Vav1),MSTRG.101405(Mitf),MSTRG.101407(Cxxc1),MSTRG.101456(prpf31),MSTRG.101813(mx),MSTRG.101938(Noct),MSTRG.10239(NRIP2),MSTRG.10249(PLXNC1),MSTRG.102673(ITGB1),MSTRG.102675(nrp1a),MSTRG.102703(ACOX3),MSTRG.10281(lhfpl3),MSTRG.102922(CYLD),MSTRG.103048(FUT9),MSTRG.103066(Cecr2),MSTRG.10326…
GO:0005575	Cellular Component	GO:0044422	organelle part	451	1061	MSTRG.100900(P4ha1),MSTRG.103544(Psma4),MSTRG.104085(DNAJC13),MSTRG.105373(Gabbr1),MSTRG.106250(Hdac4),MSTRG.106294(Araf),MSTRG.106416(ECPAS),MSTRG.106536(Hivep2),MSTRG.106974(Dyrk1a),MSTRG.107905(CYP1B1),MSTRG.107971(Tcerg1),MSTRG.111620(ADAMTS13),MSTRG.11192(U2SURP),MSTRG.113150(DNAH9),MSTRG.113743(STT3A),MSTRG.114752(Cltc),MSTRG.11541(DAB2),MSTRG.117383(Cltc),MSTRG.117940(Ints1),MSTRG.118473(S…	MSTRG.100354(NLRP9),MSTRG.10070(Acsl1),MSTRG.100754(GLG1),MSTRG.10077(aebp2),MSTRG.101405(Mitf),MSTRG.101407(Cxxc1),MSTRG.101456(prpf31),MSTRG.101813(mx),MSTRG.102703(ACOX3),MSTRG.102922(CYLD),MSTRG.103066(Cecr2),MSTRG.103469(Gnpat),MSTRG.103473(ARAP1),MSTRG.103481(DGKI),MSTRG.10353(PSMD4),MSTRG.10354(Pip5k1a),MSTRG.10387(IRF8),MSTRG.10388(IRF8),MSTRG.103979(EYA3),MSTRG.104447(SYNCRIP),MSTRG.1046…
GO:0005575	Cellular Component	GO:0032991	macromolecular complex	438	920	MSTRG.103544(Psma4),MSTRG.104085(DNAJC13),MSTRG.105373(Gabbr1),MSTRG.106416(ECPAS),MSTRG.106974(Dyrk1a),MSTRG.107044(ALK),MSTRG.113150(DNAH9),MSTRG.11458(eif3i),MSTRG.114752(Cltc),MSTRG.11541(DAB2),MSTRG.117383(Cltc),MSTRG.117940(Ints1),MSTRG.11894(KDM1A),MSTRG.120448(EP300),MSTRG.122671(MARK4),MSTRG.123114(Pde4d),MSTRG.123882(CNOT4),MSTRG.124700(ERCC2),MSTRG.126667(DPYSL2),MSTRG.126803(--),MSTRG…	MSTRG.10077(aebp2),MSTRG.1008(KLHL13),MSTRG.101405(Mitf),MSTRG.101407(Cxxc1),MSTRG.101456(prpf31),MSTRG.101938(Noct),MSTRG.102673(ITGB1),MSTRG.103066(Cecr2),MSTRG.10353(PSMD4),MSTRG.10354(Pip5k1a),MSTRG.10358(ARHGEF2),MSTRG.103979(EYA3),MSTRG.104447(SYNCRIP),MSTRG.106286(NUP155),MSTRG.106327(NFATC2),MSTRG.106433(raraa),MSTRG.106801(ZCCHC8),MSTRG.107189(CECR2),MSTRG.107798(sort1),MSTRG.107808(Insr…
GO:0005575	Cellular Component	GO:0043226	organelle	1005	2296	MSTRG.100900(P4ha1),MSTRG.102985(ITSN1),MSTRG.103544(Psma4),MSTRG.104085(DNAJC13),MSTRG.105373(Gabbr1),MSTRG.106250(Hdac4),MSTRG.106294(Araf),MSTRG.106405(PLCH1),MSTRG.106416(ECPAS),MSTRG.106536(Hivep2),MSTRG.106635(ENPP3),MSTRG.106974(Dyrk1a),MSTRG.107044(ALK),MSTRG.107905(CYP1B1),MSTRG.107971(Tcerg1),MSTRG.111343(CPNE2),MSTRG.111620(ADAMTS13),MSTRG.11192(U2SURP),MSTRG.112198(Pol),MSTRG.113150(D…	MSTRG.100031(GRN),MSTRG.100354(NLRP9),MSTRG.10070(Acsl1),MSTRG.100754(GLG1),MSTRG.10077(aebp2),MSTRG.100957(Vav1),MSTRG.101405(Mitf),MSTRG.101407(Cxxc1),MSTRG.101456(prpf31),MSTRG.101813(mx),MSTRG.101938(Noct),MSTRG.10239(NRIP2),MSTRG.102673(ITGB1),MSTRG.102675(nrp1a),MSTRG.102703(ACOX3),MSTRG.102922(CYLD),MSTRG.103048(FUT9),MSTRG.103066(Cecr2),MSTRG.103267(TSC22D1),MSTRG.103301(Mxd1),MSTRG.10336…
GO:0005575	Cellular Component	GO:0044423	virion part	10	27	ncbi_109049382(XM_019067086.1),ncbi_109049387(XM_019067091.1),ncbi_109056903(XM_019074082.1),ncbi_109061166(XM_019078296.1),ncbi_109065579(XM_019082545.1),ncbi_109068983(XM_019085697.1),ncbi_109081858(XM_019096821.1),ncbi_109102215(XM_019115547.1),ncbi_109105130(XM_019118476.1),ncbi_109110288(XM_019123344.1)	MSTRG.101456(prpf31),MSTRG.104447(SYNCRIP),MSTRG.112435(elavl1-a),MSTRG.14800(hnrnpdl-a),MSTRG.24245(HNRNPL),MSTRG.71608(nhp2),MSTRG.91713(Hnrnpc),MSTRG.92894(Syncrip),ncbi_109046976(XM_019064738.1),ncbi_109048126(XM_019065810.1),ncbi_109057283(XM_019074502.1),ncbi_109061092(XM_019078230.1),ncbi_109062863(XM_019079936.1),ncbi_109081365(XM_019096350.1),ncbi_109085819(XM_019100312.1),ncbi_109087901…
GO:0005575	Cellular Component	GO:0019012	virion	10	27	ncbi_109049382(XM_019067086.1),ncbi_109049387(XM_019067091.1),ncbi_109056903(XM_019074082.1),ncbi_109061166(XM_019078296.1),ncbi_109065579(XM_019082545.1),ncbi_109068983(XM_019085697.1),ncbi_109081858(XM_019096821.1),ncbi_109102215(XM_019115547.1),ncbi_109105130(XM_019118476.1),ncbi_109110288(XM_019123344.1)	MSTRG.101456(prpf31),MSTRG.104447(SYNCRIP),MSTRG.112435(elavl1-a),MSTRG.14800(hnrnpdl-a),MSTRG.24245(HNRNPL),MSTRG.71608(nhp2),MSTRG.91713(Hnrnpc),MSTRG.92894(Syncrip),ncbi_109046976(XM_019064738.1),ncbi_109048126(XM_019065810.1),ncbi_109057283(XM_019074502.1),ncbi_109061092(XM_019078230.1),ncbi_109062863(XM_019079936.1),ncbi_109081365(XM_019096350.1),ncbi_109085819(XM_019100312.1),ncbi_109087901…
GO:0005575	Cellular Component	GO:0031974	membrane-enclosed lumen	129	311	MSTRG.103544(Psma4),MSTRG.106250(Hdac4),MSTRG.106536(Hivep2),MSTRG.106974(Dyrk1a),MSTRG.11192(U2SURP),MSTRG.118473(SYMPK),MSTRG.11894(KDM1A),MSTRG.123461(CHD7),MSTRG.123907(CUBN),MSTRG.124700(ERCC2),MSTRG.126803(--),MSTRG.128424(krt8),MSTRG.12853(DAG1),MSTRG.13706(psmb1-A),MSTRG.1454(ERBB4),MSTRG.1455(ERBB4),MSTRG.15986(Sf1),MSTRG.18423(Pias1),MSTRG.20675(PDS5B),MSTRG.22115(PRKD3),MSTRG.22921(xpo…	MSTRG.100354(NLRP9),MSTRG.10077(aebp2),MSTRG.101405(Mitf),MSTRG.101407(Cxxc1),MSTRG.101456(prpf31),MSTRG.103066(Cecr2),MSTRG.103481(DGKI),MSTRG.10353(PSMD4),MSTRG.10354(Pip5k1a),MSTRG.10387(IRF8),MSTRG.10388(IRF8),MSTRG.103979(EYA3),MSTRG.104447(SYNCRIP),MSTRG.105871(Slc3a2),MSTRG.106433(raraa),MSTRG.106801(ZCCHC8),MSTRG.107189(CECR2),MSTRG.108796(lrpprc),MSTRG.109247(NUP153),MSTRG.109355(KANSL1)…
GO:0005575	Cellular Component	GO:0030054	cell junction	65	174	MSTRG.114752(Cltc),MSTRG.11541(DAB2),MSTRG.118473(SYMPK),MSTRG.126803(--),MSTRG.12853(DAG1),MSTRG.1432(PKP4),MSTRG.1433(PKP4),MSTRG.27217(YWHAZ),MSTRG.30001(AKT3),MSTRG.3378(OCLN),MSTRG.33975(YWHAE),MSTRG.34535(TIAM1),MSTRG.35784(nckap1),MSTRG.40338(fermt2),MSTRG.42391(CNK3/IPCEF1),MSTRG.4917(FLII),MSTRG.51249(cx32.2),MSTRG.53684(Sorbs3),MSTRG.5430(RAC3),MSTRG.54448(TJP3),MSTRG.62761(pkn2),MSTRG.…	MSTRG.100957(Vav1),MSTRG.102673(ITGB1),MSTRG.10353(PSMD4),MSTRG.10354(Pip5k1a),MSTRG.10358(ARHGEF2),MSTRG.106973(alcama),MSTRG.107567(alcama),MSTRG.109996(Triobp),MSTRG.110163(CLTC),MSTRG.1155(PKN1),MSTRG.11553(WAS),MSTRG.118351(gja4),MSTRG.11872(shroom2),MSTRG.120340(ywhag-b),MSTRG.121121(atnb233),MSTRG.121795(Magi1),MSTRG.122970(LIMK1),MSTRG.125591(PRKCH),MSTRG.126528(ABI2),MSTRG.128103(--),MST…
GO:0005575	Cellular Component	GO:0016020	membrane	743	2039	MSTRG.102985(ITSN1),MSTRG.103501(APBA2),MSTRG.103544(Psma4),MSTRG.104085(DNAJC13),MSTRG.105373(Gabbr1),MSTRG.106294(Araf),MSTRG.106405(PLCH1),MSTRG.106635(ENPP3),MSTRG.107044(ALK),MSTRG.107905(CYP1B1),MSTRG.108071(RHOBTB1),MSTRG.110624(Adgrl1),MSTRG.111314(SLC26A2),MSTRG.111602(slc44a5b),MSTRG.112198(Pol),MSTRG.113743(STT3A),MSTRG.114752(Cltc),MSTRG.115387(SLC37A3),MSTRG.115398(fam171a1),MSTRG.11…	MSTRG.10051(--),MSTRG.10070(Acsl1),MSTRG.100754(GLG1),MSTRG.100937(Sema4b),MSTRG.100957(Vav1),MSTRG.101813(mx),MSTRG.10245(Plxnc1),MSTRG.10249(PLXNC1),MSTRG.102673(ITGB1),MSTRG.102675(nrp1a),MSTRG.10281(lhfpl3),MSTRG.102920(TMEM63B),MSTRG.102922(CYLD),MSTRG.10294(PTPRB),MSTRG.103048(FUT9),MSTRG.103473(ARAP1),MSTRG.103481(DGKI),MSTRG.10353(PSMD4),MSTRG.10354(Pip5k1a),MSTRG.10358(ARHGEF2),MSTRG.103…
GO:0005575	Cellular Component	GO:0044215	other organism	0	3	--	MSTRG.59288(AXL),ncbi_109057666(XM_019074899.1),ncbi_109057667(XM_019074900.1)
GO:0005575	Cellular Component	GO:0044217	other organism part	0	3	--	MSTRG.59288(AXL),ncbi_109057666(XM_019074899.1),ncbi_109057667(XM_019074900.1)
GO:0005575	Cellular Component	GO:0099512	supramolecular fiber	11	23	MSTRG.126124(clasp1),MSTRG.128424(krt8),MSTRG.2514(CUL3),MSTRG.30294(dync2li1),MSTRG.52272(ZW10),MSTRG.63583(alphaTub84D),MSTRG.82075(TUBA1D),ncbi_109059290(XM_019076477.1),ncbi_109062162(XM_019079250.1),ncbi_109091167(XM_019104951.1),ncbi_109095759(XM_019109432.1)	MSTRG.102922(CYLD),MSTRG.120352(LDLRAP1),MSTRG.19144(krt8),MSTRG.19804(TUBA3C),MSTRG.26210(klhl21),MSTRG.52595(TY3B-G),MSTRG.63176(Mtus2),MSTRG.70799(Camsap2),MSTRG.76798(LMNB2),ncbi_109050114(XM_019067784.1),ncbi_109059811(XM_019076992.1),ncbi_109060986(XM_019078135.1),ncbi_109066356(XM_019083382.1),ncbi_109066976(XM_019083991.1),ncbi_109069362(XM_019086002.1),ncbi_109071347(XM_019087804.1),ncbi…
GO:0005575	Cellular Component	GO:0044420	extracellular matrix component	6	11	MSTRG.12853(DAG1),MSTRG.20191(Hmcn1),MSTRG.34279(FREM2),MSTRG.55626(Col18a1),MSTRG.81534(col1a2),MSTRG.85441(CDH11)	MSTRG.15003(GSTO1),MSTRG.22394(LAMB1),MSTRG.41588(lamc1),MSTRG.51045(Thbs1),MSTRG.73043(ITGB1),MSTRG.73044(Itgb1),MSTRG.73045(ITGB1),MSTRG.8585(Lamb1),MSTRG.85934(Cask),MSTRG.8864(Fn1),ncbi_109088499(XM_019102657.1)
GO:0005575	Cellular Component	GO:0009295	nucleoid	0	5	--	MSTRG.108796(lrpprc),MSTRG.73357(CLPX),ncbi_109066808(XM_019083826.1),ncbi_109066810(XM_019083828.1),ncbi_109113061(XM_019125902.1)
GO:0005575	Cellular Component	GO:0044425	membrane part	603	1615	MSTRG.102985(ITSN1),MSTRG.105373(Gabbr1),MSTRG.106635(ENPP3),MSTRG.107044(ALK),MSTRG.110624(Adgrl1),MSTRG.111314(SLC26A2),MSTRG.111602(slc44a5b),MSTRG.113743(STT3A),MSTRG.114752(Cltc),MSTRG.115387(SLC37A3),MSTRG.11541(DAB2),MSTRG.11552(SEMA3F),MSTRG.117163(CNKSR2),MSTRG.117383(Cltc),MSTRG.117940(Ints1),MSTRG.120261(Slc6a13),MSTRG.120564(COX4I2),MSTRG.121041(PDZK1),MSTRG.121074(Ryr3),MSTRG.122875(…	MSTRG.10070(Acsl1),MSTRG.100754(GLG1),MSTRG.100937(Sema4b),MSTRG.10245(Plxnc1),MSTRG.10249(PLXNC1),MSTRG.102673(ITGB1),MSTRG.10281(lhfpl3),MSTRG.103048(FUT9),MSTRG.10353(PSMD4),MSTRG.10354(Pip5k1a),MSTRG.10358(ARHGEF2),MSTRG.103777(FAT3),MSTRG.103979(EYA3),MSTRG.104344(SLC5A3),MSTRG.10473(MPP3),MSTRG.105417(ITSN1),MSTRG.105530(Atf6),MSTRG.106015(--),MSTRG.106286(NUP155),MSTRG.106569(cntn1a),MSTRG…
GO:0005575	Cellular Component	GO:0044421	extracellular region part	47	113	MSTRG.105373(Gabbr1),MSTRG.111620(ADAMTS13),MSTRG.112118(vtg1),MSTRG.114384(vtg1),MSTRG.11552(SEMA3F),MSTRG.12853(DAG1),MSTRG.15146(mov10b.1),MSTRG.22963(hpx),MSTRG.24194(KL),MSTRG.27217(YWHAZ),MSTRG.27799(RELN),MSTRG.27823(RELN),MSTRG.33795(SORL1),MSTRG.33975(YWHAE),MSTRG.35725(Masp1),MSTRG.3923(ADAMTS13),MSTRG.42758(PRKAG2),MSTRG.44563(DNPEP),MSTRG.49866(GGH),MSTRG.50568(chd),MSTRG.55626(Col18a…	MSTRG.107762(Axl),MSTRG.110724(ANGPTL2),MSTRG.113779(rab11fip4a),MSTRG.114455(--),MSTRG.115426(DNPEP),MSTRG.116151(Pol),MSTRG.116335(creld2),MSTRG.118309(CTSS),MSTRG.119636(ACE),MSTRG.119637(ACE),MSTRG.123240(SLC1A3),MSTRG.123241(Slc1a3),MSTRG.123424(Nampt),MSTRG.124023(NAV2),MSTRG.13983(FRMD4B),MSTRG.14824(--),MSTRG.20232(HYAL1),MSTRG.21156(--),MSTRG.21311(B4GALT1),MSTRG.22394(LAMB1),MSTRG.23964…
GO:0005575	Cellular Component	GO:0005576	extracellular region	48	120	MSTRG.105373(Gabbr1),MSTRG.106635(ENPP3),MSTRG.111620(ADAMTS13),MSTRG.112118(vtg1),MSTRG.114384(vtg1),MSTRG.11552(SEMA3F),MSTRG.12853(DAG1),MSTRG.15146(mov10b.1),MSTRG.22963(hpx),MSTRG.24194(KL),MSTRG.27217(YWHAZ),MSTRG.27799(RELN),MSTRG.27823(RELN),MSTRG.33795(SORL1),MSTRG.33975(YWHAE),MSTRG.35725(Masp1),MSTRG.3923(ADAMTS13),MSTRG.42758(PRKAG2),MSTRG.44563(DNPEP),MSTRG.49866(GGH),MSTRG.50568(chd…	MSTRG.107762(Axl),MSTRG.110724(ANGPTL2),MSTRG.111439(--),MSTRG.113779(rab11fip4a),MSTRG.114455(--),MSTRG.115426(DNPEP),MSTRG.116151(Pol),MSTRG.116335(creld2),MSTRG.118309(CTSS),MSTRG.119636(ACE),MSTRG.119637(ACE),MSTRG.123240(SLC1A3),MSTRG.123241(Slc1a3),MSTRG.123424(Nampt),MSTRG.124023(NAV2),MSTRG.125692(ST14),MSTRG.13983(FRMD4B),MSTRG.14824(--),MSTRG.20232(HYAL1),MSTRG.21156(--),MSTRG.21311(B4G…
GO:0005575	Cellular Component	GO:0045202	synapse	57	41	MSTRG.105373(Gabbr1),MSTRG.110624(Adgrl1),MSTRG.117163(CNKSR2),MSTRG.122902(ADGRL1),MSTRG.12853(DAG1),MSTRG.13959(EPB41L3),MSTRG.1432(PKP4),MSTRG.1454(ERBB4),MSTRG.1455(ERBB4),MSTRG.26864(ERC2),MSTRG.27217(YWHAZ),MSTRG.28271(EPHA8),MSTRG.35097(arhgap32),MSTRG.37893(GSK3B),MSTRG.38160(--),MSTRG.38162(MYH10),MSTRG.38163(MYH10),MSTRG.3950(Unc13c),MSTRG.42391(CNK3/IPCEF1),MSTRG.51492(Sema4b),MSTRG.51…	MSTRG.102673(ITGB1),MSTRG.16768(scrib),MSTRG.3074(GABRA3),MSTRG.42958(KCTD12),MSTRG.49314(Sipa1l1),MSTRG.49549(Map3k7),MSTRG.49550(MAP3K7),MSTRG.51087(YWHAZ),MSTRG.51508(ADAM10),MSTRG.51868(ATP2A2),MSTRG.5260(PDE2A),MSTRG.55737(MAP1S),MSTRG.56447(PPP2CA),MSTRG.59898(MYH10),MSTRG.6756(EPB41L2),MSTRG.71186(NSG2),MSTRG.71841(SNCAIP),MSTRG.73043(ITGB1),MSTRG.73044(Itgb1),MSTRG.73045(ITGB1),MSTRG.7695…
GO:0005575	Cellular Component	GO:0044456	synapse part	52	34	MSTRG.105373(Gabbr1),MSTRG.110624(Adgrl1),MSTRG.117163(CNKSR2),MSTRG.122902(ADGRL1),MSTRG.12853(DAG1),MSTRG.13959(EPB41L3),MSTRG.1432(PKP4),MSTRG.1454(ERBB4),MSTRG.1455(ERBB4),MSTRG.26864(ERC2),MSTRG.27217(YWHAZ),MSTRG.28271(EPHA8),MSTRG.35097(arhgap32),MSTRG.37893(GSK3B),MSTRG.3950(Unc13c),MSTRG.42391(CNK3/IPCEF1),MSTRG.51492(Sema4b),MSTRG.51493(Sema4b),MSTRG.63724(Erbb4),MSTRG.64917(LRRC7),MSTR…	MSTRG.16768(scrib),MSTRG.3074(GABRA3),MSTRG.42958(KCTD12),MSTRG.49314(Sipa1l1),MSTRG.49549(Map3k7),MSTRG.49550(MAP3K7),MSTRG.51087(YWHAZ),MSTRG.51508(ADAM10),MSTRG.5260(PDE2A),MSTRG.55737(MAP1S),MSTRG.56447(PPP2CA),MSTRG.6756(EPB41L2),MSTRG.71186(NSG2),MSTRG.71841(SNCAIP),MSTRG.73043(ITGB1),MSTRG.73044(Itgb1),MSTRG.73045(ITGB1),MSTRG.76952(P2RY1),MSTRG.80629(SOS1),MSTRG.85934(Cask),MSTRG.97720(PD…
GO:0005575	Cellular Component	GO:0031012	extracellular matrix	15	41	MSTRG.111620(ADAMTS13),MSTRG.12853(DAG1),MSTRG.20191(Hmcn1),MSTRG.27799(RELN),MSTRG.27823(RELN),MSTRG.34279(FREM2),MSTRG.55626(Col18a1),MSTRG.81534(col1a2),MSTRG.85441(CDH11),ncbi_109047728(XM_019065407.1),ncbi_109057000(XM_019074200.1),ncbi_109066673(XM_019083709.1),ncbi_109075541(XM_019091435.1),ncbi_109095408(XM_019109116.1),ncbi_109110671(XM_019123667.1)	MSTRG.100754(GLG1),MSTRG.123240(SLC1A3),MSTRG.123241(Slc1a3),MSTRG.124023(NAV2),MSTRG.15003(GSTO1),MSTRG.22394(LAMB1),MSTRG.23964(MMP13),MSTRG.37681(Mmp2),MSTRG.39237(COL6A6),MSTRG.40182(Emilin1),MSTRG.41588(lamc1),MSTRG.51045(Thbs1),MSTRG.67488(ADAMTS15),MSTRG.73043(ITGB1),MSTRG.73044(Itgb1),MSTRG.73045(ITGB1),MSTRG.8585(Lamb1),MSTRG.85934(Cask),MSTRG.8862(FN1),MSTRG.8864(Fn1),ncbi_109046623(XM_…
