# Supplementary material for: Genome-Wide Analysis of Differentially Expressed mRNAs and lncRNAs in Koi Carp Infected with Koi Herpesvirus
Source: Viruses. 2022 Nov 18;14(11):2555. doi: 10.3390/v14112555 (PMC9694643; doi:10.3390/v14112555)
Supplement: Supplementary file 1 [file viruses-14-02555-s001.zip › Additional file S5-- WT-vs-Infection.path.xls]

KEGG_A_class	KEGG_B_class	Pathway	WT-vs-Infection (6275)	All (16198)	Pvalue	Qvalue	Pathway ID	Genes	K_IDs
Metabolism	Energy metabolism	Oxidative phosphorylation	168	279	2.18119e-13	7.437858e-11	ko00190	ncbi_109045896(XM_019063712.1);ncbi_109045953(XM_019063749.1);ncbi_109045954(XM_019063750.1);ncbi_109047364(XM_019065073.1);ncbi_109047776(XM_019065445.1);ncbi_109048145(XM_019065831.1);ncbi_109048279(XM_019065971.1);ncbi_109049591(XM_019067242.1);ncbi_109049624(XM_019067285.1);ncbi_109049625(XM_019067287.1);ncbi_109049772(XM_019067425.1);ncbi_109049788(XM_019067439.1);ncbi_109050013(XM_019067682…	K03951+K02132+K02132+K02155+K02130+K02138+K02272+K02273+K00415+K00415+K02263+K02145+K02264+K02264+K02128+K02267+K02273+K03953+K03953+K03958+K02131+K02264+K02146+K02146+K03968+K02147+K02260+K03951+K01507+K02154+K00415+K03662+K02267+K03946+K02154+K11353+K02270+K02267+K02267+K00418+K03961+K00419+K00237+K02148+K11351+K03948+K00416+K00416+K00414+K02270+K03966+K03948+K03948+K03954+K03954+K03967+K03963+…
Cellular Processes	Cell growth and death	Apoptosis	246	476	4.258666e-09	7.261026e-07	ko04210	ncbi_109045995(XM_019063805.1);ncbi_109046655(XM_019064426.1);ncbi_109046872(XM_019064654.1);ncbi_109047015(XM_019064764.1);ncbi_109047225(XM_019064931.1);ncbi_109047252(XM_019064956.1);ncbi_109047269(XM_019064970.1);ncbi_109047928(XM_019065589.1);ncbi_109048163(XM_019065852.1);ncbi_109048356(XM_019066045.1);ncbi_109048790(XM_019066459.1);ncbi_109048959(XM_019066618.1);ncbi_109049094(XM_019066773…	K04959+K03853+K03853+K03853+K02373+K02159+K04398+K03158+K02310+K03237+K04399+K02539+K04389+K01379+K08852+K07827+K00922+K01374+K04734+K04725+K04398+K04398+K04724+K02308+K07374+K02159+K04734+K04398+K01368+K01366+K16060+K04390+K01379+K01368+K07827+K00922+K01353+K04440+K04738+K10798+K04466+K00922+K02159+K04397+K04397+K04396+K04396+K03173+K04466+K03237+K04734+K04958+K01275+K01275+K04389+K04400+K04456+…
Genetic Information Processing	Folding, sorting and degradation	Protein processing in endoplasmic reticulum	274	551	6.475183e-08	7.360125e-06	ko04141	ncbi_109045809(XM_019063625.1);ncbi_109046006(XM_019063812.1);ncbi_109046051(XM_019063847.1);ncbi_109046228(XM_019064014.1);ncbi_109046655(XM_019064426.1);ncbi_109046807(XM_019064605.1);ncbi_109046872(XM_019064654.1);ncbi_109046966(XM_019064729.1);ncbi_109047015(XM_019064764.1);ncbi_109047028(XM_019064774.1);ncbi_109047132(XM_019064840.1);ncbi_109047252(XM_019064956.1);ncbi_109047468(XM_019065177…	K13525+K10086+K14007+K10976+K03853+K06689+K03853+K05638+K03853+K16196+K09562+K02159+K09502+K09502+K12670+K12670+K03237+K14006+K14010+K14020+K08852+K14005+K04555+K14008+K10636+K04079+K07953+K09525+K11863+K04554+K02159+K10636+K12668+K09502+K06689+K14001+K14025+K09540+K03283+K16195+K06689+K12667+K04440+K14007+K02159+K14003+K13999+K10088+K03347+K03347+K03347+K01230+K03173+K03237+K09507+K09487+K06689+…
Genetic Information Processing	Translation	Ribosome	126	226	1.384619e-07	1.180388e-05	ko03010	ncbi_109045200(XM_019063082.1);ncbi_109045553(XM_019063421.1);ncbi_109045669(XM_019063506.1);ncbi_109046442(XM_019064185.1);ncbi_109046443(XM_019064188.1);ncbi_109048967(XM_019066630.1);ncbi_109049233(XM_019066948.1);ncbi_109049874(XM_019067545.1);ncbi_109050014(XM_019067683.1);ncbi_109051033(XM_019068554.1);ncbi_109051200(XM_019068763.1);ncbi_109051312(XM_019068864.1);ncbi_109051776(XM_019069260…	K02991+K02878+K02890+K02971+K02971+K02884+K02881+K02883+K02927+K02993+K02900+K02900+K02929+K02912+K02889+K02889+K02939+K02895+K02921+K02901+K02981+K02891+K02891+K02929+K02998+K02947+K02921+K02918+K02903+K02966+K02926+K02896+K02915+K02915+K02885+K02920+K02983+K02981+K02891+K02870+K02874+K02984+K02990+K02887+K02943+K02922+K02985+K02951+K02951+K02886+K02912+K02976+K02907+K02920+K02865+K02962+K02880+…
Organismal Systems	Development	Osteoclast differentiation	180	345	2.177916e-07	1.327960e-05	ko04380	ncbi_109046330(XM_019064100.1);ncbi_109046639(XM_019064410.1);ncbi_109046759(XM_019064565.1);ncbi_109047026(XM_019064772.1);ncbi_109047284(XM_019064986.1);ncbi_109047610(XM_019065285.1);ncbi_109047843(XM_019065525.1);ncbi_109047928(XM_019065589.1);ncbi_109047939(XM_019065602.1);ncbi_109049198(XM_019066905.1);ncbi_109049422(XM_019067119.1);ncbi_109049938(XM_019067604.1);ncbi_109050728(XM_019068302…	K05090+K04433+K04469+K04469+K13375+K04348+K08009+K03158+K05859+K04674+K04364+K05147+K06498+K00922+K17332+K04734+K04392+K14379+K04734+K17332+K04348+K04388+K11217+K04403+K11219+K00922+K04440+K14379+K04694+K04466+K00922+K08008+K04519+K03173+K04466+K04734+K04427+K04456+K05133+K03175+K00922+K04735+K03173+K04456+K04348+K04386+K04386+K04441+K04441+K02649+K04696+K02649+K05132+K04403+K04404+K05869+K05703+…
Organismal Systems	Immune system	NOD-like receptor signaling pathway	201	392	2.336586e-07	1.327960e-05	ko04621	ncbi_109045364(XM_019063226.1);ncbi_109045365(XM_019063227.1);ncbi_109045976(XM_019063781.1);ncbi_109045995(XM_019063805.1);ncbi_109046696(XM_019064481.1);ncbi_109047225(XM_019064931.1);ncbi_109047269(XM_019064970.1);ncbi_109047368(XM_019065078.1);ncbi_109047843(XM_019065525.1);ncbi_109048593(XM_019066231.1);ncbi_109049860(XM_019067529.1);ncbi_109050226(XM_019067892.1);ncbi_109051152(XM_019068707…	K10030+K10030+K04513+K04959+K02581+K02373+K04398+K09849+K08009+K12800+K04729+K12800+K08341+K03174+K04734+K05858+K08846+K04079+K12800+K04725+K04398+K04398+K04513+K06068+K12648+K04734+K05405+K05414+K04398+K12804+K11217+K12800+K16060+K12795+K04403+K11219+K01370+K04440+K12800+K09849+K12795+K08727+K04519+K03173+K10030+K04513+K04734+K04958+K03462+K04427+K01363+K01363+K08339+K08339+K03175+K04735+K03173+…
Environmental Information Processing	Signal transduction	Jak-STAT signaling pathway	236	473	3.772993e-07	1.636999e-05	ko04630	ncbi_109045050(XM_019062934.1);ncbi_109045256(XM_019063114.1);ncbi_109045268(XM_019063130.1);ncbi_109045413(XM_019063286.1);ncbi_109045431(XM_019063313.1);ncbi_109045629(XM_019063476.1);ncbi_109045695(XM_019063530.1);ncbi_109045822(XM_019063636.1);ncbi_109045867(XM_019063680.1);ncbi_109046061(XM_019063857.1);ncbi_109046210(XM_019064000.1);ncbi_109046273(XM_019064051.1);ncbi_109046742(XM_019064550…	K07293+K05135+K05072+K05062+K05062+K05075+K05075+K16063+K05058+K05080+K05081+K05089+K16065+K04692+K05080+K05063+K05079+K05079+K02539+K04364+K04702+K04361+K05134+K10151+K00922+K07203+K05071+K05071+K05060+K05060+K07203+K05059+K05061+K04447+K04699+K05060+K05064+K05405+K05414+K11217+K03099+K05055+K05080+K11219+K00922+K11223+K04359+K04738+K04694+K06625+K05064+K00922+K05423+K04498+K05061+K04456+K05077+…
Organismal Systems	Aging	Longevity regulating pathway - worm	138	255	3.840466e-07	1.636999e-05	ko04212	ncbi_109046037(XM_019063834.1);ncbi_109046278(XM_019064056.1);ncbi_109046639(XM_019064410.1);ncbi_109046785(XM_019064587.1);ncbi_109046966(XM_019064729.1);ncbi_109048730(XM_019066390.1);ncbi_109050393(XM_019068026.1);ncbi_109050783(XM_019068358.1);ncbi_109050889(XM_019068441.1);ncbi_109051152(XM_019068707.1);ncbi_109051168(XM_019068724.1);ncbi_109051988(XM_019069457.1);ncbi_109052678(XM_019070097…	K00799+K08269+K04433+K16197+K05638+K00799+K18461+K00922+K03781+K08341+K07203+K16197+K07203+K13356+K03871+K16197+K14966+K08268+K08268+K04527+K00922+K04440+K10798+K00922+K04527+K01110+K04456+K11411+K00922+K18461+K16197+K04456+K04043+K04043+K04043+K04043+K04441+K04441+K04374+K04374+K09408+K13356+K04374+K12824+K04456+K16197+K00799+K16197+K04440+K10798+K04441+K04441+K10798+K04374+K04440+K04441+K05638+…
Environmental Information Processing	Signal transduction	TNF signaling pathway	184	357	4.774093e-07	1.768334e-05	ko04668	ncbi_109046639(XM_019064410.1);ncbi_109047023(XM_019064771.1);ncbi_109047225(XM_019064931.1);ncbi_109047269(XM_019064970.1);ncbi_109047368(XM_019065078.1);ncbi_109047805(XM_019065474.1);ncbi_109047928(XM_019065589.1);ncbi_109050783(XM_019068358.1);ncbi_109051440(XM_019068996.1);ncbi_109052560(XM_019069980.1);ncbi_109053967(XM_019071270.1);ncbi_109053969(XM_019071275.1);ncbi_109054329(XM_019071608…	K04433+K06052+K02373+K04398+K09849+K06527+K03158+K00922+K03174+K04734+K04398+K04398+K04724+K04734+K05405+K04398+K09048+K16060+K04390+K04403+K00922+K04430+K04440+K07763+K09849+K04466+K00922+K04397+K04397+K14625+K04445+K06527+K04519+K03173+K04466+K04734+K05141+K05141+K04400+K04427+K04456+K07763+K04397+K00922+K04735+K03173+K04456+K04441+K04441+K04374+K10165+K02649+K04696+K04430+K02649+K04403+K04404+…
Organismal Systems	Immune system	IL-17 signaling pathway	111	198	5.18573e-07	1.768334e-05	ko04657	ncbi_109045364(XM_019063226.1);ncbi_109045365(XM_019063227.1);ncbi_109047225(XM_019064931.1);ncbi_109047269(XM_019064970.1);ncbi_109047368(XM_019065078.1);ncbi_109049581(XM_019067228.1);ncbi_109051440(XM_019068996.1);ncbi_109051708(XM_019069192.1);ncbi_109051709(XM_019069193.1);ncbi_109052560(XM_019069980.1);ncbi_109053335(XM_019070737.1);ncbi_109053681(XM_019071000.1);ncbi_109053967(XM_019071270…	K10030+K10030+K02373+K04398+K09849+K16597+K03174+K04464+K04464+K04734+K16597+K04079+K04398+K04398+K03083+K04734+K05405+K04398+K12890+K04440+K09849+K05423+K14625+K04519+K03173+K10030+K04734+K09487+K04427+K12890+K03175+K04735+K03173+K05164+K04441+K04441+K04404+K02187+K02187+K14625+K04079+K05505+K04440+K04734+K04441+K04441+K04440+K04441+K04379+K04735+K04398+K04371+K05505+K05164+K05164+K07210+K03173+…
Environmental Information Processing	Signal transduction	NF-kappa B signaling pathway	142	268	1.314811e-06	4.075914e-05	ko04064	ncbi_109045364(XM_019063226.1);ncbi_109045365(XM_019063227.1);ncbi_109046742(XM_019064550.1);ncbi_109046759(XM_019064565.1);ncbi_109047026(XM_019064772.1);ncbi_109047368(XM_019065078.1);ncbi_109047805(XM_019065474.1);ncbi_109047928(XM_019065589.1);ncbi_109047939(XM_019065602.1);ncbi_109048144(XM_019065829.1);ncbi_109049122(XM_019066815.1);ncbi_109049860(XM_019067529.1);ncbi_109049938(XM_019067604…	K10030+K10030+K16065+K04469+K04469+K09849+K06527+K03158+K05859+K10031+K10577+K04729+K05147+K10577+K03097+K03174+K03160+K04734+K04725+K04724+K04734+K16060+K04403+K16062+K03097+K19662+K10798+K09849+K04466+K06527+K04519+K03173+K10030+K04466+K04734+K04427+K05477+K03175+K04735+K03173+K05842+K05842+K04386+K04386+K04730+K04403+K05476+K04404+K03115+K05477+K18052+K19662+K10031+K04402+K05477+K04466+K02861+…
Organismal Systems	Immune system	C-type lectin receptor signaling pathway	171	334	2.051025e-06	5.828329e-05	ko04625	ncbi_109045050(XM_019062934.1);ncbi_109045976(XM_019063781.1);ncbi_109045995(XM_019063805.1);ncbi_109046759(XM_019064565.1);ncbi_109047026(XM_019064772.1);ncbi_109047269(XM_019064970.1);ncbi_109047610(XM_019065285.1);ncbi_109047939(XM_019065602.1);ncbi_109048465(XM_019066137.1);ncbi_109048593(XM_019066231.1);ncbi_109050226(XM_019067892.1);ncbi_109050259(XM_019067918.1);ncbi_109050773(XM_019068347…	K07293+K04513+K04959+K04469+K04469+K04398+K04348+K05859+K07830+K12800+K12800+K06643+K07827+K00922+K17332+K04734+K02183+K17333+K12800+K04398+K04398+K04513+K06068+K04443+K04734+K17332+K04348+K05405+K04398+K12800+K05704+K07830+K07827+K00922+K01370+K02183+K04440+K12800+K04466+K00922+K04519+K04466+K04513+K04734+K04958+K04456+K00922+K04735+K04366+K04456+K04348+K04441+K04441+K04958+K02649+K02649+K02833+…
Organismal Systems	Immune system	Toll-like receptor signaling pathway	147	281	2.245817e-06	5.890951e-05	ko04620	ncbi_109045012(XM_019062900.1);ncbi_109045015(XM_019062903.1);ncbi_109045133(XM_019062983.1);ncbi_109045134(XM_019062987.1);ncbi_109045364(XM_019063226.1);ncbi_109045365(XM_019063227.1);ncbi_109046639(XM_019064410.1);ncbi_109047225(XM_019064931.1);ncbi_109047269(XM_019064970.1);ncbi_109049860(XM_019067529.1);ncbi_109050783(XM_019068358.1);ncbi_109051373(XM_019068926.1);ncbi_109051440(XM_019068996…	K05404+K10170+K05413+K05413+K10030+K10030+K04433+K02373+K04398+K04729+K00922+K09446+K03174+K03160+K04734+K04398+K04398+K04392+K04734+K05405+K05414+K04398+K04403+K00922+K04430+K04440+K10159+K00922+K05412+K04519+K10030+K04734+K04427+K04456+K03175+K00922+K04735+K04456+K05842+K05842+K04441+K04441+K05411+K02649+K04430+K02649+K04730+K04403+K04404+K12672+K09447+K10161+K04456+K10159+K02649+K02649+K05414+…
Environmental Information Processing	Signal transduction	MAPK signaling pathway - fly	125	234	3.225968e-06	7.857536e-05	ko04013	ncbi_109045050(XM_019062934.1);ncbi_109045490(XM_019063367.1);ncbi_109046785(XM_019064587.1);ncbi_109046807(XM_019064605.1);ncbi_109047427(XM_019065143.1);ncbi_109047908(XM_019065562.1);ncbi_109048016(XM_019065685.1);ncbi_109049422(XM_019067119.1);ncbi_109050338(XM_019067982.1);ncbi_109050773(XM_019068347.1);ncbi_109051988(XM_019069457.1);ncbi_109052888(XM_019070313.1);ncbi_109053980(XM_019071289…	K07293+K02678+K16197+K06689+K05759+K03211+K04382+K04364+K04361+K07827+K16197+K04428+K04392+K04497+K04461+K04461+K16197+K06689+K03099+K05704+K06689+K07827+K04352+K04430+K04440+K02678+K06689+K04427+K03175+K04506+K04382+K16197+K04365+K04441+K04441+K04430+K06689+K04404+K06689+K05759+K16197+K16197+K08601+K04662+K06689+K04440+K04441+K04441+K04440+K04441+K04508+K04352+K04352+K04371+K03211+K14290+K04426+…
Human Diseases	Infectious diseases	Kaposi sarcoma-associated herpesvirus infection	48	76	1.374777e-05	2.990800e-04	ko05167	MSTRG.102517(PIK3R2);MSTRG.106327(NFATC2);MSTRG.107386(ITPR1);MSTRG.110700(PPP3CA);MSTRG.114332(PTGS2);MSTRG.115533(CASP8);MSTRG.120448(EP300);MSTRG.126349(Crebbp);MSTRG.16149(Pik3r1);MSTRG.17122(Pik3cb);MSTRG.18359(EP300);MSTRG.2005(Casp3);MSTRG.20895(PIK3R1);MSTRG.2107(CASP3);MSTRG.22992(Ppp3cb);MSTRG.24099(--);MSTRG.24103(IL6ST);MSTRG.26432(Itpr1);MSTRG.26434(ITPR1);MSTRG.30001(AKT3);MSTRG.318…	K02649+K17332+K04958+K04348+K11987+K04398+K04498+K04498+K02649+K00922+K04498+K02187+K02649+K02187+K04348+K05060+K05060+K04958+K04958+K04456+K17333+K11220+K03083+K05859+K06751+K06751+K07827+K04447+K04448+K03990+K08341+K04369+K03990+K02105+K07209+K06751+K17333+K06751+K03171+K02183+K02183+K03173+K03173+K04498+K02649+K17386+K21290+K11220
Human Diseases	Infectious diseases	Epstein-Barr virus infection	51	82	1.403308e-05	2.990800e-04	ko05169	MSTRG.102517(PIK3R2);MSTRG.10353(PSMD4);MSTRG.105652(Ncor2);MSTRG.105654(NCOR2);MSTRG.106015(--);MSTRG.106250(Hdac4);MSTRG.109837(Usp7);MSTRG.109838(USP7);MSTRG.120340(ywhag-b);MSTRG.120448(EP300);MSTRG.121997(--);MSTRG.125942(--);MSTRG.126349(Crebbp);MSTRG.16149(Pik3r1);MSTRG.17122(Pik3cb);MSTRG.1752(IGHV3-43);MSTRG.18359(EP300);MSTRG.20895(PIK3R1);MSTRG.27217(YWHAZ);MSTRG.30001(AKT3);MSTRG.3397…	K02649+K03029+K06065+K06065+K06256+K11406+K11838+K11838+K16198+K04498+K06065+K03025+K04498+K02649+K00922+K06856+K04498+K02649+K16197+K04456+K06630+K03083+K05718+K05859+K06752+K06751+K06751+K04427+K04427+K05872+K16197+K04448+K16194+K14290+K03012+K07209+K06856+K06751+K03283+K14290+K06751+K03171+K06856+K03097+K12646+K03173+K04345+K03173+K04498+K02649+K05718
Organismal Systems	Immune system	T cell receptor signaling pathway	167	334	1.577841e-05	3.164963e-04	ko04660	ncbi_109045976(XM_019063781.1);ncbi_109046696(XM_019064481.1);ncbi_109046999(XM_019064750.1);ncbi_109047610(XM_019065285.1);ncbi_109049051(XM_019066712.1);ncbi_109049422(XM_019067119.1);ncbi_109050773(XM_019068347.1);ncbi_109050783(XM_019068358.1);ncbi_109050867(XM_019068422.1);ncbi_109051932(XM_019069412.1);ncbi_109052159(XM_019069626.1);ncbi_109052375(XM_019069825.1);ncbi_109052560(XM_019069980…	K04513+K02581+K06478+K04348+K04393+K04364+K07827+K00922+K05736+K04393+K17332+K05730+K04734+K17333+K04513+K06458+K03083+K04734+K17332+K04348+K07365+K03099+K07827+K07365+K00922+K04410+K04440+K04466+K00922+K04466+K04513+K06538+K06538+K04734+K04427+K04456+K00922+K04735+K04366+K04456+K04348+K04441+K04441+K02649+K02649+K02089+K06454+K02833+K06276+K05703+K04513+K04456+K06744+K18052+K05730+K02649+K05872+…
Organismal Systems	Nervous system	Neurotrophin signaling pathway	208	428	1.678962e-05	3.180700e-04	ko04722	ncbi_109045050(XM_019062934.1);ncbi_109045414(XM_019063287.1);ncbi_109045976(XM_019063781.1);ncbi_109046196(XM_019063989.1);ncbi_109046696(XM_019064481.1);ncbi_109047252(XM_019064956.1);ncbi_109047939(XM_019065602.1);ncbi_109048701(XM_019066358.1);ncbi_109048738(XM_019066821.1);ncbi_109049051(XM_019066712.1);ncbi_109049094(XM_019066773.1);ncbi_109049422(XM_019067119.1);ncbi_109049679(XM_019067335…	K07293+K04421+K04513+K04463+K02581+K02159+K05859+K04732+K06619+K04393+K04389+K04364+K12457+K06277+K07827+K00922+K02583+K04464+K04464+K04393+K04734+K02183+K04505+K08846+K04392+K04513+K06068+K04505+K04505+K04443+K03083+K02159+K04734+K04373+K04373+K03099+K09593+K07827+K00922+K02183+K04440+K04438+K00922+K02159+K04445+K04373+K04463+K02583+K02583+K04513+K04373+K04734+K06619+K04389+K04456+K03175+K04515+…
Environmental Information Processing	Signaling molecules and interaction	Cytokine-cytokine receptor interaction	295	631	1.779446e-05	3.193637e-04	ko04060	ncbi_109045256(XM_019063114.1);ncbi_109045268(XM_019063130.1);ncbi_109045364(XM_019063226.1);ncbi_109045365(XM_019063227.1);ncbi_109045413(XM_019063286.1);ncbi_109045431(XM_019063313.1);ncbi_109045629(XM_019063476.1);ncbi_109045695(XM_019063530.1);ncbi_109045867(XM_019063680.1);ncbi_109046029(XM_019063827.1);ncbi_109046061(XM_019063857.1);ncbi_109046210(XM_019064000.1);ncbi_109046330(XM_019064100…	K05135+K05072+K10030+K10030+K05062+K05062+K05075+K05075+K05058+K16596+K05080+K05081+K05090+K04665+K13375+K05080+K03158+K05146+K10031+K05063+K05079+K04184+K05079+K04389+K04674+K16597+K05147+K05134+K02583+K05071+K05071+K04304+K04179+K03160+K05060+K05060+K04184+K16597+K05059+K05061+K16596+K16596+K04675+K04675+K04671+K04189+K13072+K05060+K05064+K05405+K05414+K05152+K05152+K04388+K04670+K04193+K04390+…
Cellular Processes	Transport and catabolism	Lysosome	186	379	2.243776e-05	3.825638e-04	ko04142	ncbi_109044975(XM_019062871.1);ncbi_109044982(XM_019062877.1);ncbi_109045106(XM_019062964.1);ncbi_109045322(XM_019063181.1);ncbi_109045323(XM_019063183.1);ncbi_109045785(XM_019063589.1);ncbi_109046161(XM_019063961.1);ncbi_109046309(XM_019064084.1);ncbi_109046499(XM_019064243.1);ncbi_109046537(XM_019064292.1);ncbi_109047151(XM_019064866.1);ncbi_109047333(XM_019065037.1);ncbi_109047364(XM_019065073…	K01204+K06564+K12394+K12309+K12309+K12384+K12393+K01135+K01197+K01134+K12394+K06562+K02155+K12311+K01565+K01379+K13443+K12400+K06129+K04992+K06129+K02146+K02146+K01374+K12382+K08239+K08239+K02154+K03662+K14379+K19363+K12386+K02154+K01368+K01366+K06562+K01197+K01197+K19363+K12397+K12382+K01379+K12311+K01368+K12392+K12392+K12384+K12398+K14379+K06497+K12382+K12382+K04646+K01137+K06497+K01275+K01275+…
Cellular Processes	Transport and catabolism	Autophagy - animal	218	460	7.871758e-05	1.249119e-03	ko04140	ncbi_109045204(XM_019063047.1);ncbi_109045205(XM_019063050.1);ncbi_109046278(XM_019064056.1);ncbi_109046598(XM_019064353.1);ncbi_109047028(XM_019064774.1);ncbi_109047720(XM_019065399.1);ncbi_109048016(XM_019065685.1);ncbi_109048356(XM_019066045.1);ncbi_109048465(XM_019066137.1);ncbi_109049111(XM_019066799.1);ncbi_109049308(XM_019067031.1);ncbi_109050297(XM_019067945.1);ncbi_109050773(XM_019068347…	K07187+K08342+K08269+K08509+K16196+K08512+K04382+K03237+K07830+K01379+K16184+K08852+K07827+K00922+K08341+K07203+K04345+K07203+K04724+K06068+K08266+K08342+K11248+K07897+K08268+K08268+K01379+K07830+K07827+K00922+K17888+K04440+K00914+K07204+K07897+K00922+K08334+K01110+K03237+K04958+K07207+K04427+K04456+K01363+K01363+K07298+K08339+K08339+K03175+K00922+K08852+K04366+K04382+K08852+K08852+K04456+K07207+…
Organismal Systems	Immune system	RIG-I-like receptor signaling pathway	96	182	8.058832e-05	1.249119e-03	ko04622	ncbi_109045364(XM_019063226.1);ncbi_109045365(XM_019063227.1);ncbi_109046696(XM_019064481.1);ncbi_109047225(XM_019064931.1);ncbi_109047269(XM_019064970.1);ncbi_109051440(XM_019068996.1);ncbi_109052374(XM_019069824.1);ncbi_109052560(XM_019069980.1);ncbi_109053967(XM_019071270.1);ncbi_109053969(XM_019071275.1);ncbi_109054991(XM_019072216.1);ncbi_109055603(XM_019072796.1);ncbi_109056156(XM_019073383…	K10030+K10030+K02581+K02373+K04398+K03174+K09578+K04734+K04398+K04398+K12648+K04734+K05414+K04398+K12656+K04440+K03173+K10030+K04734+K04400+K04427+K08339+K08339+K03175+K04735+K03173+K04441+K12649+K04441+K05411+K09447+K08601+K05414+K11594+K02861+K02861+K04440+K04734+K04441+K04441+K04440+K04441+K12646+K11594+K04735+K04398+K02861+K02581+K07210+K03173+K12656+K04398+K12655+K12654+K10652+K04734+K04441+…
Human Diseases	Infectious diseases	Hepatitis C	28	41	0.0001196292	1.773633e-03	ko05160	MSTRG.102517(PIK3R2);MSTRG.106294(Araf);MSTRG.16149(Pik3r1);MSTRG.17111(Cd81);MSTRG.17122(Pik3cb);MSTRG.18114(BAD);MSTRG.18423(Pias1);MSTRG.20895(PIK3R1);MSTRG.30001(AKT3);MSTRG.3378(OCLN);MSTRG.33864(PPP2R1A);MSTRG.35420(STAT1);MSTRG.37893(GSK3B);MSTRG.48423(eif3eb);MSTRG.5044(HRAS);MSTRG.56447(PPP2CA);MSTRG.62535(EIF2AK1);MSTRG.64199(Ikbkb);MSTRG.71725(tradd);MSTRG.73344(cldnd);MSTRG.74645(LDLR…	K02649+K08845+K02649+K06508+K00922+K02158+K04706+K02649+K04456+K06088+K03456+K11220+K03083+K03250+K07827+K04382+K16194+K07209+K03171+K06087+K12473+K12646+K03099+K03173+K03173+K02649+K11220+K04354
Human Diseases	Cancers	Pathways in cancer	118	233	0.0001338216	1.901382e-03	ko05200	MSTRG.102517(PIK3R2);MSTRG.102673(ITGB1);MSTRG.106294(Araf);MSTRG.106433(raraa);MSTRG.107044(ALK);MSTRG.109207(rasgrp2-b);MSTRG.111197(--);MSTRG.114332(PTGS2);MSTRG.114754(RPS6KB1);MSTRG.114755(RPS6KB1);MSTRG.115533(CASP8);MSTRG.116870(FZD1);MSTRG.118960(GNA11);MSTRG.120448(EP300);MSTRG.121499(Notch3);MSTRG.126349(Crebbp);MSTRG.126803(--);MSTRG.13765(--);MSTRG.15003(GSTO1);MSTRG.16149(Pik3r1);MST…	K02649+K05719+K08845+K08527+K05119+K12361+K05071+K11987+K04688+K04688+K04398+K02432+K04634+K04498+K20995+K04498+K10456+K05064+K00799+K02649+K00922+K02158+K04498+K05074+K02187+K05087+K02649+K02187+K05060+K05060+K01115+K09095+K00799+K04738+K04456+K06052+K20994+K04688+K07532+K11220+K00799+K09095+K01398+K03083+K05635+K08878+K08878+K08042+K18806+K05859+K04388+K09097+K05090+K04363+K07827+K02620+K05133+…
Cellular Processes	Cell growth and death	Necroptosis	194	408	0.0001515195	2.033041e-03	ko04217	ncbi_109046291(XM_019064068.1);ncbi_109046655(XM_019064426.1);ncbi_109046872(XM_019064654.1);ncbi_109047015(XM_019064764.1);ncbi_109047224(XM_019064925.1);ncbi_109047225(XM_019064931.1);ncbi_109047252(XM_019064956.1);ncbi_109047269(XM_019064970.1);ncbi_109047368(XM_019065078.1);ncbi_109047902(XM_019065555.1);ncbi_109047928(XM_019065589.1);ncbi_109048593(XM_019066231.1);ncbi_109049094(XM_019066773…	K12194+K03853+K03853+K03853+K04692+K02373+K02159+K04398+K09849+K12194+K03158+K12800+K04389+K16342+K12800+K12196+K00261+K04079+K12800+K04725+K04398+K04398+K04724+K04447+K02159+K05414+K04398+K11217+K00688+K00688+K12800+K16060+K04390+K15053+K16195+K16342+K11219+K11223+K01370+K04440+K12800+K10798+K09849+K02159+K12197+K04519+K03173+K04389+K04722+K16195+K05133+K04515+K03173+K05842+K05842+K16342+K00261+…
Organismal Systems	Immune system	Toll and Imd signaling pathway	65	117	0.0001598953	2.033041e-03	ko04624	ncbi_109046807(XM_019064605.1);ncbi_109047225(XM_019064931.1);ncbi_109047269(XM_019064970.1);ncbi_109049860(XM_019067529.1);ncbi_109051787(XM_019069272.1);ncbi_109052560(XM_019069980.1);ncbi_109052888(XM_019070313.1);ncbi_109053967(XM_019071270.1);ncbi_109053969(XM_019071275.1);ncbi_109055603(XM_019072796.1);ncbi_109055898(XM_019073073.1);ncbi_109056418(XM_019073621.1);ncbi_109057811(XM_019075052…	K06689+K02373+K04398+K04729+K10580+K04734+K04428+K04398+K04398+K04734+K06689+K04398+K16060+K06689+K04440+K10580+K04734+K06689+K04427+K04441+K04441+K04730+K06689+K04404+K06689+K06689+K04440+K04734+K04441+K04441+K04440+K04441+K04398+K04398+K04734+K04441+K06689+K06689+K07209+K04428+K06689+K04440+K04448+K06689+K03362+K04440+K06689+K04440+K04440+K04441+K04441+K06689+K06689+K06689+K04404+K04448+K04448+…
Human Diseases	Cardiovascular diseases	Fluid shear stress and atherosclerosis	36	57	0.0001609739	2.033041e-03	ko05418	MSTRG.102517(PIK3R2);MSTRG.10358(ARHGEF2);MSTRG.126803(--);MSTRG.15003(GSTO1);MSTRG.16149(Pik3r1);MSTRG.17122(Pik3cb);MSTRG.20895(PIK3R1);MSTRG.22482(BMPR1A);MSTRG.29271(GSTF13);MSTRG.30001(AKT3);MSTRG.3587(GSTM3);MSTRG.37263(Map3k5);MSTRG.37681(Mmp2);MSTRG.48837(Edn1);MSTRG.49549(Map3k7);MSTRG.49550(MAP3K7);MSTRG.5430(RAC3);MSTRG.54920(acvr2b);MSTRG.57026(JUND);MSTRG.62448(MAP3K5);MSTRG.62449(Ma…	K02649+K12791+K10456+K00799+K02649+K00922+K02649+K04673+K00799+K04456+K00799+K04426+K01398+K16366+K04427+K04427+K07861+K04670+K04448+K04426+K04426+K02105+K01343+K07209+K14381+K06493+K06493+K06476+K02183+K02183+K07861+K02649+K17386+K04426+K04670+K04386
Cellular Processes	Transport and catabolism	Mitophagy - animal	79	148	0.0002009354	2.447106e-03	ko04137	ncbi_109044933(XM_019062833.1);ncbi_109048465(XM_019066137.1);ncbi_109050582(XM_019068148.1);ncbi_109050773(XM_019068347.1);ncbi_109051152(XM_019068707.1);ncbi_109052809(XM_019070244.1);ncbi_109055367(XM_019072598.1);ncbi_109055633(XM_019072839.1);ncbi_109056640(XM_019073832.1);ncbi_109056647(XM_019073841.1);ncbi_109057740(XM_019074982.1);ncbi_109058708(XM_019075914.1);ncbi_109059246(XM_019076440…	K11839+K07830+K03097+K07827+K08341+K11839+K07897+K04684+K08268+K08268+K05704+K07830+K07827+K03097+K04440+K07897+K08334+K08339+K08339+K04735+K04374+K15464+K15464+K02833+K04451+K03115+K04374+K09408+K04374+K04440+K04570+K04374+K04440+K09455+K04684+K08860+K04451+K04735+K08341+K04451+K07828+K07830+K08341+K08341+K03097+K08341+K07831+K04440+K04448+K04440+K04440+K04440+K08268+K03097+K09408+K04451+K03097+…
Organismal Systems	Environmental adaptation	Thermogenesis	259	563	0.0002095056	2.463497e-03	ko04714	ncbi_109045200(XM_019063082.1);ncbi_109045896(XM_019063712.1);ncbi_109045953(XM_019063749.1);ncbi_109045954(XM_019063750.1);ncbi_109046870(XM_019064653.1);ncbi_109047776(XM_019065445.1);ncbi_109048145(XM_019065831.1);ncbi_109048279(XM_019065971.1);ncbi_109049308(XM_019067031.1);ncbi_109049422(XM_019067119.1);ncbi_109049591(XM_019067242.1);ncbi_109049624(XM_019067285.1);ncbi_109049625(XM_019067287…	K02991+K03951+K02132+K02132+K08049+K02130+K02138+K02272+K16184+K04364+K02273+K00415+K00415+K02263+K02264+K07200+K02264+K02128+K02267+K02273+K03953+K03953+K03958+K07827+K02131+K16816+K08765+K07203+K16816+K02264+K03968+K04345+K02260+K03951+K08045+K07203+K08048+K00415+K08266+K08044+K02267+K03946+K11353+K02270+K02267+K02267+K00418+K08046+K04373+K04373+K03099+K03961+K09048+K00419+K00237+K01897+K08765+…
Organismal Systems	Immune system	B cell receptor signaling pathway	126	254	0.0002519793	2.864165e-03	ko04662	ncbi_109045321(XM_019063182.1);ncbi_109046696(XM_019064481.1);ncbi_109047610(XM_019065285.1);ncbi_109047939(XM_019065602.1);ncbi_109049422(XM_019067119.1);ncbi_109050773(XM_019068347.1);ncbi_109050783(XM_019068358.1);ncbi_109052159(XM_019069626.1);ncbi_109052375(XM_019069825.1);ncbi_109052560(XM_019069980.1);ncbi_109053323(XM_019070727.1);ncbi_109053980(XM_019071289.1);ncbi_109054841(XM_019072087…	K07861+K02581+K04348+K05859+K04364+K07827+K00922+K17332+K05730+K04734+K17333+K04392+K03083+K04734+K17332+K04348+K03099+K07827+K00922+K19662+K00922+K04734+K04456+K00922+K04735+K04366+K04456+K04348+K02649+K02649+K06467+K02833+K06467+K04456+K05730+K19662+K02649+K05872+K02649+K12362+K04734+K05730+K04379+K12362+K04456+K04735+K04371+K07828+K02581+K04366+K07210+K02649+K04348+K04734+K17333+K00922+K05730+…
Human Diseases	Cardiovascular diseases	Viral myocarditis	26	39	0.000378645	4.075620e-03	ko05416	MSTRG.113350(--);MSTRG.115533(CASP8);MSTRG.119393(Eif4g3);MSTRG.119395(--);MSTRG.125210(--);MSTRG.12853(DAG1);MSTRG.1752(IGHV3-43);MSTRG.2005(Casp3);MSTRG.2107(CASP3);MSTRG.40156(ITGAL);MSTRG.41535(fyna);MSTRG.44943(--);MSTRG.46487(--);MSTRG.47424(Mr1);MSTRG.5430(RAC3);MSTRG.54952(--);MSTRG.64290(Ighv3-6);MSTRG.64535(H2-K1);MSTRG.70466(HLA-E);MSTRG.74502(RAC3);MSTRG.74612(IGHV3-43);MSTRG.76400(Pr…	K06470+K04398+K03260+K03260+K06470+K06265+K06856+K02187+K02187+K05718+K05703+K06752+K06751+K06751+K07861+K06619+K06856+K06751+K06751+K07861+K06856+K07818+K03260+K07818+K06619+K05718
Cellular Processes	Cell growth and death	Apoptosis - multiple species	53	94	0.0003824629	4.075620e-03	ko04215	ncbi_109047225(XM_019064931.1);ncbi_109047252(XM_019064956.1);ncbi_109047269(XM_019064970.1);ncbi_109047928(XM_019065589.1);ncbi_109048790(XM_019066459.1);ncbi_109051326(XM_019068881.1);ncbi_109053945(XM_019071244.1);ncbi_109053967(XM_019071270.1);ncbi_109053969(XM_019071275.1);ncbi_109054953(XM_019072182.1);ncbi_109056418(XM_019073621.1);ncbi_109057811(XM_019075052.1);ncbi_109060021(XM_019077173…	K02373+K02159+K04398+K03158+K04399+K02583+K04725+K04398+K04398+K02159+K04398+K16060+K04440+K02159+K08334+K04397+K04397+K02583+K02583+K04397+K02159+K10586+K10586+K02187+K02187+K16061+K02159+K04440+K04570+K04440+K04397+K16341+K04398+K03158+K04398+K03158+K04440+K02187+K02084+K02084+K04440+K04397+K04397+K04440+K04440+K04399+K08334+K16943+K04398+K02187+K02187+K04397+K04570
Human Diseases	Endocrine and metabolic diseases	Non-alcoholic fatty liver disease (NAFLD)	30	47	0.0004290497	4.433514e-03	ko04932	MSTRG.102517(PIK3R2);MSTRG.107808(Insr);MSTRG.115533(CASP8);MSTRG.120564(COX4I2);MSTRG.125948(XBP1);MSTRG.16149(Pik3r1);MSTRG.17122(Pik3cb);MSTRG.2005(Casp3);MSTRG.20895(PIK3R1);MSTRG.2107(CASP3);MSTRG.30001(AKT3);MSTRG.35293(LEPR);MSTRG.35294(LEPR);MSTRG.37263(Map3k5);MSTRG.37893(GSK3B);MSTRG.42758(PRKAG2);MSTRG.44591(--);MSTRG.54320(INSR);MSTRG.57026(JUND);MSTRG.62448(MAP3K5);MSTRG.62449(Map3k5…	K02649+K04527+K04398+K02263+K09027+K02649+K00922+K02187+K02649+K02187+K04456+K05062+K05062+K04426+K03083+K07200+K16172+K04527+K04448+K04426+K04426+K07209+K04374+K03173+K03173+K02649+K04397+K08852+K08852+K04426
Organismal Systems	Immune system	Th17 cell differentiation	155	324	0.0004729987	4.743899e-03	ko04659	ncbi_109045629(XM_019063476.1);ncbi_109045695(XM_019063530.1);ncbi_109046696(XM_019064481.1);ncbi_109047224(XM_019064925.1);ncbi_109047284(XM_019064986.1);ncbi_109047610(XM_019065285.1);ncbi_109048193(XM_019065882.1);ncbi_109049198(XM_019066905.1);ncbi_109051168(XM_019068724.1);ncbi_109051510(XM_019069049.1);ncbi_109051538(XM_019069069.1);ncbi_109051707(XM_019069191.1);ncbi_109052159(XM_019069626…	K05075+K05075+K02581+K04692+K13375+K04348+K05063+K04674+K07203+K05071+K05071+K06752+K17332+K05060+K05060+K04734+K06752+K07203+K17333+K04079+K04501+K04447+K05060+K04734+K17332+K04348+K05405+K08268+K08268+K04388+K11217+K05055+K11219+K11223+K04440+K06752+K06752+K06752+K04500+K04519+K04734+K05133+K05060+K05060+K04735+K04501+K04348+K04386+K04386+K04441+K04441+K05060+K05063+K05132+K06454+K11224+K05069+…
Metabolism	Glycan biosynthesis and metabolism	N-Glycan biosynthesis	79	153	0.0007714573	7.516198e-03	ko00510	ncbi_109046140(XM_019063940.1);ncbi_109046469(XR_002010558.1);ncbi_109047295(XM_019064996.1);ncbi_109047435(XM_019065150.1);ncbi_109047982(XM_019065648.1);ncbi_109047987(XM_019065650.1);ncbi_109051404(XM_019068955.1);ncbi_109055016(XM_019072247.1);ncbi_109055305(XM_019072537.1);ncbi_109055462(XM_019072680.1);ncbi_109057672(XM_019074907.1);ncbi_109058815(XM_019076007.1);ncbi_109059463(XM_019076657…	K07967+K07966+K00744+K07966+K12670+K12670+K03848+K03849+K00779+K12668+K00737+K00902+K12667+K00738+K01231+K07252+K01230+K07968+K00902+K00738+K01228+K03850+K09659+K03846+K03850+K00737+K01230+K13748+K01228+K00736+K05546+K01228+K01230+K00736+K00779+K07252+K00744+K01230+K00738+K01001+K09658+K09658+K03849+K00744+K00717+K01230+K01230+K12666+K09659+K01230+K00779+K00729+K07151+K00726+K00726+K12667+K13748+…
Human Diseases	Infectious diseases	Human cytomegalovirus infection	62	116	0.0008866493	8.398539e-03	ko05163	MSTRG.102517(PIK3R2);MSTRG.106327(NFATC2);MSTRG.107386(ITPR1);MSTRG.110700(PPP3CA);MSTRG.114332(PTGS2);MSTRG.114754(RPS6KB1);MSTRG.114755(RPS6KB1);MSTRG.115533(CASP8);MSTRG.115797(AKAP13);MSTRG.116151(Pol);MSTRG.118960(GNA11);MSTRG.126130(--);MSTRG.14824(--);MSTRG.16149(Pik3r1);MSTRG.17122(Pik3cb);MSTRG.2005(Casp3);MSTRG.20895(PIK3R1);MSTRG.2107(CASP3);MSTRG.2192(Tsc2);MSTRG.22992(Ppp3cb);MSTRG.2…	K02649+K17332+K04958+K04348+K11987+K04688+K04688+K04398+K16529+K04534+K04634+K16529+K04534+K02649+K00922+K02187+K02649+K02187+K07207+K04348+K04958+K04958+K04456+K17333+K04688+K07532+K03083+K09049+K08042+K16529+K06751+K06751+K04363+K07827+K08055+K08049+K07861+K04369+K02105+K07209+K06751+K06493+K06493+K17333+K05858+K04261+K06751+K03171+K02183+K02183+K07861+K08046+K04374+K03099+K03173+K04345+K03173+…
Cellular Processes	Cell growth and death	Apoptosis - fly	72	139	0.001149964	1.059832e-02	ko04214	ncbi_109047269(XM_019064970.1);ncbi_109050338(XM_019067982.1);ncbi_109050773(XM_019068347.1);ncbi_109053945(XM_019071244.1);ncbi_109053967(XM_019071270.1);ncbi_109053969(XM_019071275.1);ncbi_109056418(XM_019073621.1);ncbi_109057695(XM_019074928.1);ncbi_109059246(XM_019076440.1);ncbi_109060021(XM_019077173.1);ncbi_109060345(XM_019077506.1);ncbi_109061445(XM_019078554.1);ncbi_109061475(XM_019078576…	K04398+K04361+K07827+K04725+K04398+K04398+K04398+K03262+K07827+K04440+K10798+K04397+K04397+K04427+K04397+K03175+K04365+K04374+K10586+K10586+K04404+K04374+K04374+K04440+K10798+K10798+K04374+K04440+K04397+K08860+K04727+K04398+K04371+K04398+K04426+K03175+K10798+K04440+K04448+K10798+K02084+K02084+K04440+K04397+K04397+K04440+K04440+K03262+K03262+K04404+K04448+K04448+K04398+K10798+K10798+K08791+K04426+…
Genetic Information Processing	Transcription	Spliceosome	164	353	0.001694256	1.520372e-02	ko03040	ncbi_109044992(XM_019062886.1);ncbi_109045283(XM_019063145.1);ncbi_109046511(XM_019064256.1);ncbi_109046553(XM_019064314.1);ncbi_109046783(XM_019064584.1);ncbi_109046976(XM_019064738.1);ncbi_109047581(XM_019065262.1);ncbi_109047689(XM_019065366.1);ncbi_109047768(XM_019065433.1);ncbi_109047844(XM_019065526.1);ncbi_109047857(XM_019065542.1);ncbi_109048126(XM_019065810.1);ncbi_109048586(XM_019066224…	K12825+K12872+K12626+K12626+K12893+K12741+K12887+K12873+K12873+K12838+K12887+K11099+K12897+K12834+K12885+K12869+K12886+K12886+K12893+K12879+K12837+K12874+K12862+K12831+K12855+K12869+K12875+K11092+K12880+K03283+K12859+K12890+K12818+K11093+K12888+K12886+K12840+K12829+K12829+K12893+K12826+K12827+K12875+K12830+K12842+K12890+K12840+K12817+K12820+K12900+K12860+K12833+K12622+K12893+K12816+K12830+K12830+…
Organismal Systems	Immune system	Complement and coagulation cascades	68	132	0.001863969	1.601671e-02	ko04610	ncbi_109044921(XM_019062825.1);ncbi_109045415(XM_019063288.1);ncbi_109045897(XM_019063714.1);ncbi_109045978(XM_019063783.1);ncbi_109046258(XM_019064039.1);ncbi_109046259(XM_019064040.1);ncbi_109046276(XM_019064054.1);ncbi_109049201(XM_019066913.1);ncbi_109049211(XM_019066922.1);ncbi_109051147(XM_019068705.1);ncbi_109053033(XM_019070463.1);ncbi_109055826(XM_019073010.1);ncbi_109057473(XM_019074710…	K06462+K06464+K04235+K03914+K03914+K03914+K01330+K03914+K04235+K03990+K06464+K06462+K03990+K04235+K03990+K03916+K03901+K03901+K04010+K03991+K06462+K03990+K06462+K01315+K06464+K06461+K03901+K04236+K03990+K03990+K03990+K06462+K03990+K03991+K04236+K06462+K06462+K01313+K01313+K03994+K06251+K04009+K03982+K03914+K03990+K03907+K03992+K03990+K06462+K03900+K06462+K03914+K06462+K03907+K03994+K03992+K06461+…
Human Diseases	Cancers	Pancreatic cancer	22	34	0.001920931	1.601671e-02	ko05212	MSTRG.102517(PIK3R2);MSTRG.106294(Araf);MSTRG.114754(RPS6KB1);MSTRG.114755(RPS6KB1);MSTRG.16149(Pik3r1);MSTRG.17122(Pik3cb);MSTRG.18114(BAD);MSTRG.20895(PIK3R1);MSTRG.2779(PLD1);MSTRG.30001(AKT3);MSTRG.34224(RPS6KB1);MSTRG.35420(STAT1);MSTRG.39940(ARHGEF6);MSTRG.47045(--);MSTRG.5044(HRAS);MSTRG.5430(RAC3);MSTRG.54812(TGFBR1);MSTRG.64199(Ikbkb);MSTRG.74502(RAC3);MSTRG.85007(PIK3R3);MSTRG.93271(--)…	K02649+K08845+K04688+K04688+K02649+K00922+K02158+K02649+K01115+K04456+K04688+K11220+K05729+K04388+K07827+K07861+K04674+K07209+K07861+K02649+K11220+K04570
Human Diseases	Cancers	Renal cell carcinoma	27	44	0.001953645	1.601671e-02	ko05211	MSTRG.101405(Mitf);MSTRG.102517(PIK3R2);MSTRG.106294(Araf);MSTRG.120448(EP300);MSTRG.126349(Crebbp);MSTRG.16149(Pik3r1);MSTRG.17122(Pik3cb);MSTRG.18114(BAD);MSTRG.18359(EP300);MSTRG.19788(RAP1A);MSTRG.20895(PIK3R1);MSTRG.26251(PAK1);MSTRG.28524(EPAS1);MSTRG.30001(AKT3);MSTRG.36032(HIF1A);MSTRG.47065(arnt);MSTRG.5044(HRAS);MSTRG.57026(JUND);MSTRG.61984(SLC2A1);MSTRG.6280(map2k2);MSTRG.64294(PRCC);…	K09105+K02649+K08845+K04498+K04498+K02649+K00922+K02158+K04498+K04353+K02649+K04409+K09095+K04456+K09095+K09097+K07827+K04448+K07299+K04369+K13105+K01679+K03099+K04498+K02649+K03871+K17386
Human Diseases	Cancers	Chronic myeloid leukemia	24	38	0.001972732	1.601671e-02	ko05220	MSTRG.102517(PIK3R2);MSTRG.106294(Araf);MSTRG.16149(Pik3r1);MSTRG.17122(Pik3cb);MSTRG.18114(BAD);MSTRG.20895(PIK3R1);MSTRG.30001(AKT3);MSTRG.38595(SHC1);MSTRG.38597(SHC1);MSTRG.42969(Bcr);MSTRG.42971(BCR);MSTRG.47045(--);MSTRG.5044(HRAS);MSTRG.54812(TGFBR1);MSTRG.54952(--);MSTRG.60606(Shc2);MSTRG.6280(map2k2);MSTRG.64199(Ikbkb);MSTRG.75890(RUNX1);MSTRG.75894(RUNX1);MSTRG.80629(SOS1);MSTRG.8499(AB…	K02649+K08845+K02649+K00922+K02158+K02649+K04456+K06279+K06279+K08878+K08878+K04388+K07827+K04674+K06619+K17447+K04369+K07209+K08367+K08367+K03099+K06619+K02649+K04570
Metabolism	Carbohydrate metabolism	Citrate cycle (TCA cycle)	39	69	0.002030619	1.610328e-02	ko00020	ncbi_109046303(XM_019064079.1);ncbi_109048128(XM_019065812.1);ncbi_109048132(XM_019065816.1);ncbi_109048135(XM_019065821.1);ncbi_109048926(XM_019066575.1);ncbi_109049698(XM_019067361.1);ncbi_109053919(XM_019071215.1);ncbi_109054509(XM_019071762.1);ncbi_109055013(XM_019072243.1);ncbi_109057370(XM_019074603.1);ncbi_109058506(XM_019075701.1);ncbi_109063929(XM_019080938.1);ncbi_109067623(XM_019084538…	K01958+K01647+K01647+K01647+K01681+K01596+K00164+K00162+K01900+K01648+K00237+K00031+K00031+K00162+K00658+K00627+K01958+K00627+K00164+K00234+K00026+K01648+K01681+K01900+K01596+K00235+K00237+K00237+K00025+K00164+K00164+K00025+K00234+K00236+K00234+K01958+K00164+K01679+K00161
Environmental Information Processing	Signal transduction	Sphingolipid signaling pathway	218	483	0.002110765	1.635843e-02	ko04071	ncbi_109044970(XM_019062866.1);ncbi_109045321(XM_019063182.1);ncbi_109045976(XM_019063781.1);ncbi_109046597(XM_019064352.1);ncbi_109047252(XM_019064956.1);ncbi_109047731(XM_019065411.1);ncbi_109047783(XM_019065450.1);ncbi_109047928(XM_019065589.1);ncbi_109048016(XM_019065685.1);ncbi_109049111(XM_019066799.1);ncbi_109049931(XM_019067600.1);ncbi_109050015(XM_019067684.1);ncbi_109050773(XM_019068347…	K17388+K07861+K04513+K04288+K02159+K04710+K04288+K03158+K04382+K01379+K04639+K04710+K07827+K00922+K05858+K02677+K04392+K11584+K04513+K04354+K02159+K04710+K04710+K04712+K04714+K01379+K11584+K03916+K07827+K01441+K00922+K04288+K04440+K19662+K00922+K04295+K02159+K04714+K18952+K04630+K04630+K12351+K01110+K03173+K04513+K04630+K01441+K04456+K04630+K00922+K04735+K03173+K04366+K04382+K04456+K04441+K04441+…
Human Diseases	Infectious diseases	HTLV-I infection	55	105	0.003034428	2.257136e-02	ko05166	MSTRG.102517(PIK3R2);MSTRG.102675(nrp1a);MSTRG.106327(NFATC2);MSTRG.110700(PPP3CA);MSTRG.116870(FZD1);MSTRG.120448(EP300);MSTRG.125948(XBP1);MSTRG.126349(Crebbp);MSTRG.16149(Pik3r1);MSTRG.17122(Pik3cb);MSTRG.18359(EP300);MSTRG.19189(--);MSTRG.20895(PIK3R1);MSTRG.22992(Ppp3cb);MSTRG.24952(--);MSTRG.27538(dlg1);MSTRG.30001(AKT3);MSTRG.31824(NFATC3);MSTRG.37893(GSK3B);MSTRG.40156(ITGAL);MSTRG.43027(…	K02649+K06724+K17332+K04348+K02432+K04498+K09027+K04498+K02649+K00922+K04498+K05074+K02649+K04348+K04416+K12076+K04456+K17333+K03083+K05718+K08042+K06752+K06751+K04388+K06751+K04416+K04363+K07827+K08049+K04674+K06450+K04448+K07299+K14290+K02105+K07209+K06751+K14290+K17333+K15309+K06751+K05069+K08046+K04374+K03354+K04345+K04498+K02649+K21932+K05718+K17386+K08042+K04570+K15309+K04386
Human Diseases	Drug resistance	Platinum drug resistance	18	27	0.003044817	2.257136e-02	ko01524	MSTRG.102517(PIK3R2);MSTRG.115533(CASP8);MSTRG.15003(GSTO1);MSTRG.16149(Pik3r1);MSTRG.17122(Pik3cb);MSTRG.18114(BAD);MSTRG.2005(Casp3);MSTRG.20895(PIK3R1);MSTRG.2107(CASP3);MSTRG.29271(GSTF13);MSTRG.30001(AKT3);MSTRG.3587(GSTM3);MSTRG.37263(Map3k5);MSTRG.62448(MAP3K5);MSTRG.62449(Map3k5);MSTRG.85007(PIK3R3);MSTRG.93354(BCL2L1);MSTRG.958(MAP3K5)	K02649+K04398+K00799+K02649+K00922+K02158+K02187+K02649+K02187+K00799+K04456+K00799+K04426+K04426+K04426+K02649+K04570+K04426
Human Diseases	Cancers	Colorectal cancer	24	39	0.003258214	2.363938e-02	ko05210	MSTRG.102517(PIK3R2);MSTRG.106294(Araf);MSTRG.114754(RPS6KB1);MSTRG.114755(RPS6KB1);MSTRG.16149(Pik3r1);MSTRG.17122(Pik3cb);MSTRG.18114(BAD);MSTRG.2005(Casp3);MSTRG.20895(PIK3R1);MSTRG.2107(CASP3);MSTRG.30001(AKT3);MSTRG.34224(RPS6KB1);MSTRG.37893(GSK3B);MSTRG.47045(--);MSTRG.5044(HRAS);MSTRG.52679(Tcf7l2);MSTRG.5430(RAC3);MSTRG.54812(TGFBR1);MSTRG.57026(JUND);MSTRG.6280(map2k2);MSTRG.63673(ctnnb…	K02649+K08845+K04688+K04688+K02649+K00922+K02158+K02187+K02649+K02187+K04456+K04688+K03083+K04388+K07827+K02620+K07861+K04674+K04448+K04369+K02105+K07861+K03099+K02649
Human Diseases	Infectious diseases	Human papillomavirus infection	73	146	0.003564131	2.532018e-02	ko05165	MSTRG.102517(PIK3R2);MSTRG.102673(ITGB1);MSTRG.106250(Hdac4);MSTRG.113991(PPP2R3A);MSTRG.114332(PTGS2);MSTRG.114754(RPS6KB1);MSTRG.114755(RPS6KB1);MSTRG.115533(CASP8);MSTRG.116870(FZD1);MSTRG.120448(EP300);MSTRG.121499(Notch3);MSTRG.126349(Crebbp);MSTRG.16149(Pik3r1);MSTRG.16768(scrib);MSTRG.17122(Pik3cb);MSTRG.18114(BAD);MSTRG.18359(EP300);MSTRG.2005(Casp3);MSTRG.20895(PIK3R1);MSTRG.2107(CASP3);…	K02649+K05719+K11406+K11583+K11987+K04688+K04688+K04398+K02432+K04498+K20995+K04498+K02649+K16175+K00922+K02158+K04498+K02187+K02649+K02187+K07207+K12076+K06249+K06249+K04456+K06052+K20994+K06061+K03456+K04688+K11220+K11643+K03083+K06061+K06238+K05635+K21098+K06751+K06751+K07827+K16857+K02620+K04382+K04369+K02105+K07209+K06751+K06493+K06493+K04261+K06751+K06476+K03171+K05719+K05719+K05719+K11584+…
Human Diseases	Cancers	Breast cancer	31	54	0.004108092	2.858897e-02	ko05224	MSTRG.102517(PIK3R2);MSTRG.106294(Araf);MSTRG.114754(RPS6KB1);MSTRG.114755(RPS6KB1);MSTRG.116870(FZD1);MSTRG.121499(Notch3);MSTRG.16149(Pik3r1);MSTRG.17122(Pik3cb);MSTRG.20184(IGF1R);MSTRG.20895(PIK3R1);MSTRG.30001(AKT3);MSTRG.30130(jag1b);MSTRG.30714(NOTCH2);MSTRG.34224(RPS6KB1);MSTRG.37893(GSK3B);MSTRG.38595(SHC1);MSTRG.38597(SHC1);MSTRG.5044(HRAS);MSTRG.52679(Tcf7l2);MSTRG.57026(JUND);MSTRG.60…	K02649+K08845+K04688+K04688+K02432+K20995+K02649+K00922+K05087+K02649+K04456+K06052+K20994+K04688+K03083+K06279+K06279+K07827+K02620+K04448+K17447+K03068+K04369+K02105+K03068+K05087+K21635+K03099+K06054+K02649+K03068
Organismal Systems	Immune system	Th1 and Th2 cell differentiation	132	285	0.00512925	3.498148e-02	ko04658	ncbi_109046696(XM_019064481.1);ncbi_109047023(XM_019064771.1);ncbi_109047610(XM_019065285.1);ncbi_109048193(XM_019065882.1);ncbi_109051510(XM_019069049.1);ncbi_109051538(XM_019069069.1);ncbi_109051707(XM_019069191.1);ncbi_109052159(XM_019069626.1);ncbi_109052560(XM_019069980.1);ncbi_109052650(XM_019070068.1);ncbi_109053323(XM_019070727.1);ncbi_109054645(XM_019071892.1);ncbi_109055036(XM_019072264…	K02581+K06052+K04348+K05063+K05071+K05071+K06752+K17332+K04734+K06752+K17333+K04447+K06051+K05064+K04734+K17332+K04348+K06061+K11217+K11219+K11223+K06051+K04440+K06752+K06752+K05064+K06752+K02599+K06061+K06051+K04734+K05133+K02599+K04735+K04348+K04441+K04441+K05063+K05132+K06454+K11224+K06061+K05069+K18052+K05872+K04440+K04734+K04441+K04441+K05069+K05069+K04440+K11217+K04441+K04379+K11220+K11222+…
Human Diseases	Drug resistance	Endocrine resistance	32	57	0.005690782	3.805013e-02	ko01522	MSTRG.102517(PIK3R2);MSTRG.106294(Araf);MSTRG.114754(RPS6KB1);MSTRG.114755(RPS6KB1);MSTRG.117986(ABCB11);MSTRG.117987(ABCB11);MSTRG.121499(Notch3);MSTRG.16149(Pik3r1);MSTRG.17122(Pik3cb);MSTRG.18114(BAD);MSTRG.20184(IGF1R);MSTRG.20895(PIK3R1);MSTRG.30001(AKT3);MSTRG.30130(jag1b);MSTRG.30714(NOTCH2);MSTRG.34224(RPS6KB1);MSTRG.37681(Mmp2);MSTRG.38595(SHC1);MSTRG.38597(SHC1);MSTRG.43027(CCDC97);MSTR…	K02649+K08845+K04688+K04688+K05664+K05664+K20995+K02649+K00922+K02158+K05087+K02649+K04456+K06052+K20994+K04688+K01398+K06279+K06279+K08042+K07827+K08049+K04448+K17447+K04369+K08046+K05087+K21635+K03099+K04345+K02649+K08042
Organismal Systems	Immune system	Hematopoietic cell lineage	105	223	0.006466614	4.240606e-02	ko04640	ncbi_109045268(XM_019063130.1);ncbi_109045705(XM_019063533.1);ncbi_109046330(XM_019064100.1);ncbi_109048002(XM_019065667.1);ncbi_109048225(XM_019065924.1);ncbi_109048328(XM_019066030.1);ncbi_109048350(XM_019066039.1);ncbi_109050630(XM_019068200.1);ncbi_109050728(XM_019068302.1);ncbi_109051510(XM_019069049.1);ncbi_109051538(XM_019069069.1);ncbi_109051707(XM_019069191.1);ncbi_109052650(XM_019070068…	K05072+K06480+K05090+K06484+K05079+K05079+K06484+K06503+K06498+K05071+K05071+K06752+K06752+K06482+K05061+K06458+K05405+K11140+K11140+K11140+K11140+K05055+K06752+K06752+K05423+K06752+K06503+K04519+K05061+K06256+K04386+K04386+K06263+K06461+K05092+K11140+K06467+K06481+K06454+K05461+K06467+K06481+K05072+K06263+K05090+K06481+K06480+K05090+K06480+K06480+K06256+K06485+K06262+K06262+K06483+K05437+K06449+…
Genetic Information Processing	Folding, sorting and degradation	SNARE interactions in vesicular transport	45	86	0.007083417	4.557444e-02	ko04130	ncbi_109046598(XM_019064353.1);ncbi_109046615(XM_019064366.1);ncbi_109046691(XM_019064473.1);ncbi_109047720(XM_019065399.1);ncbi_109049904(XM_019067563.1);ncbi_109056863(XM_019074054.1);ncbi_109058713(XM_019075908.1);ncbi_109058725(XM_019075922.1);ncbi_109059117(XM_019076316.1);ncbi_109059821(XM_019077005.1);ncbi_109060341(XM_019077503.1);ncbi_109061234(XM_019078375.1);ncbi_109062043(XM_019079130…	K08509+K08504+K08498+K08512+K08516+K08515+K08498+K08498+K08516+K08504+K08495+K08507+K08490+K08508+K08508+K08488+K08509+K13504+K08514+K08512+K08489+K08514+K13504+K08510+K08510+K08486+K08501+K08497+K08486+K08504+K13505+K08487+K13502+K08493+K08517+K08490+K08513+K08515+K08495+K08491+K08487+K13502+K08504+K08486+K08508
Human Diseases	Cancers	Viral carcinogenesis	42	80	0.008438559	5.328794e-02	ko05203	MSTRG.102517(PIK3R2);MSTRG.106250(Hdac4);MSTRG.109837(Usp7);MSTRG.109838(USP7);MSTRG.115533(CASP8);MSTRG.120340(ywhag-b);MSTRG.120448(EP300);MSTRG.126349(Crebbp);MSTRG.16149(Pik3r1);MSTRG.16768(scrib);MSTRG.17122(Pik3cb);MSTRG.18114(BAD);MSTRG.18359(EP300);MSTRG.2005(Casp3);MSTRG.20895(PIK3R1);MSTRG.2107(CASP3);MSTRG.24099(--);MSTRG.24103(IL6ST);MSTRG.27217(YWHAZ);MSTRG.27538(dlg1);MSTRG.33975(YW…	K02649+K11406+K11838+K11838+K04398+K16198+K04498+K04498+K02649+K16175+K00922+K02158+K04498+K02187+K02649+K02187+K05060+K05060+K16197+K12076+K06630+K11643+K09049+K06751+K06751+K07827+K16197+K09504+K04448+K03990+K03990+K06751+K06751+K03171+K04374+K03173+K04345+K03173+K04498+K02649+K10610+K11643
Human Diseases	Infectious diseases	Toxoplasmosis	26	46	0.01079787	6.557661e-02	ko05145	MSTRG.100354(NLRP9);MSTRG.102673(ITGB1);MSTRG.115533(CASP8);MSTRG.116151(Pol);MSTRG.14824(--);MSTRG.18114(BAD);MSTRG.2005(Casp3);MSTRG.2107(CASP3);MSTRG.30001(AKT3);MSTRG.35420(STAT1);MSTRG.41588(lamc1);MSTRG.44943(--);MSTRG.49549(Map3k7);MSTRG.49550(MAP3K7);MSTRG.5275(--);MSTRG.53781(JAK2);MSTRG.64199(Ikbkb);MSTRG.6492(hsp70);MSTRG.73043(ITGB1);MSTRG.73044(Itgb1);MSTRG.73045(ITGB1);MSTRG.74645(L…	K08060+K05719+K04398+K04534+K04534+K02158+K02187+K02187+K04456+K11220+K05635+K06752+K04427+K04427+K05133+K04447+K07209+K03283+K05719+K05719+K05719+K12473+K05636+K21290+K11220+K04570
Environmental Information Processing	Signal transduction	FoxO signaling pathway	214	488	0.01087731	6.557661e-02	ko04068	ncbi_109045204(XM_019063047.1);ncbi_109045226(XM_019063084.1);ncbi_109045264(XM_019063121.1);ncbi_109045268(XM_019063130.1);ncbi_109046597(XM_019064352.1);ncbi_109047224(XM_019064925.1);ncbi_109047284(XM_019064986.1);ncbi_109047474(XM_019065183.1);ncbi_109047783(XM_019065450.1);ncbi_109048466(XM_019066134.1);ncbi_109048504(XM_019066169.1);ncbi_109049094(XM_019066773.1);ncbi_109049198(XM_019066905…	K07187+K15010+K03875+K05072+K04288+K04692+K13375+K09385+K04288+K07201+K11434+K04389+K04674+K04364+K01596+K07200+K06643+K04361+K17845+K10151+K07827+K00922+K03781+K17845+K08341+K06624+K09385+K08960+K08960+K04501+K13302+K05405+K04388+K03099+K04527+K11838+K07201+K11434+K07827+K00922+K04288+K04440+K06625+K00922+K04527+K01110+K04500+K06631+K04498+K04389+K04456+K07298+K11411+K00922+K01084+K04366+K04603+…
Human Diseases	Infectious diseases	Influenza A	32	59	0.01112854	6.557661e-02	ko05164	MSTRG.100354(NLRP9);MSTRG.102517(PIK3R2);MSTRG.11624(Trim25);MSTRG.120448(EP300);MSTRG.126349(Crebbp);MSTRG.16149(Pik3r1);MSTRG.17122(Pik3cb);MSTRG.18359(EP300);MSTRG.20895(PIK3R1);MSTRG.30001(AKT3);MSTRG.35420(STAT1);MSTRG.37893(GSK3B);MSTRG.44943(--);MSTRG.5275(--);MSTRG.53781(JAK2);MSTRG.57026(JUND);MSTRG.62535(EIF2AK1);MSTRG.6280(map2k2);MSTRG.63183(XPO1);MSTRG.64199(Ikbkb);MSTRG.6492(hsp70);…	K08060+K02649+K10652+K04498+K04498+K02649+K00922+K04498+K02649+K04456+K11220+K03083+K06752+K05133+K04447+K04448+K16194+K04369+K14290+K07209+K03283+K01370+K14290+K09507+K12799+K01370+K12646+K04498+K02649+K14297+K01349+K11220
Human Diseases	Infectious diseases	Tuberculosis	37	70	0.01129896	6.557661e-02	ko05152	MSTRG.100354(NLRP9);MSTRG.110700(PPP3CA);MSTRG.115533(CASP8);MSTRG.118309(CTSS);MSTRG.120448(EP300);MSTRG.121117(MRC1);MSTRG.123281(MRC1);MSTRG.123282(Mrc1);MSTRG.126349(Crebbp);MSTRG.1752(IGHV3-43);MSTRG.18114(BAD);MSTRG.18359(EP300);MSTRG.2005(Casp3);MSTRG.2107(CASP3);MSTRG.22992(Ppp3cb);MSTRG.2946(Mrc1);MSTRG.30001(AKT3);MSTRG.32231(MRC1);MSTRG.35196(ARHGEF12);MSTRG.35420(STAT1);MSTRG.3901(RIP…	K08060+K04348+K04398+K01368+K04498+K06560+K06560+K06560+K04498+K06856+K02158+K04498+K02187+K02187+K04348+K06560+K04456+K06560+K07532+K11220+K08846+K06461+K06752+K05133+K04447+K03990+K03990+K06856+K04515+K03171+K02183+K02183+K06856+K06461+K04498+K11220+K14958
Cellular Processes	Transport and catabolism	Endocytosis	397	938	0.0113461	6.557661e-02	ko04144	ncbi_109044933(XM_019062833.1);ncbi_109044982(XM_019062877.1);ncbi_109045976(XM_019063781.1);ncbi_109046049(XM_019063845.1);ncbi_109046291(XM_019064068.1);ncbi_109046427(XM_019064175.1);ncbi_109046595(XM_019064349.1);ncbi_109046761(XM_019064569.1);ncbi_109046766(XM_019064572.1);ncbi_109046775(XM_019064578.1);ncbi_109046777(XM_019064580.1);ncbi_109046804(XM_019064602.1);ncbi_109047379(XM_019065095…	K11839+K06564+K04513+K12488+K12194+K10365+K00889+K12494+K12494+K11827+K11827+K12489+K00889+K00889+K18439+K12472+K12194+K11824+K04393+K06751+K12485+K04674+K04439+K19475+K18442+K18462+K05757+K12485+K12491+K06643+K04361+K12196+K18461+K18462+K06503+K05757+K04678+K04678+K12477+K18442+K12489+K04393+K11839+K05754+K11247+K04679+K18440+K12474+K04513+K05755+K07891+K04189+K00889+K12472+K18442+K04237+K11248+…
Genetic Information Processing	Translation	RNA transport	202	460	0.01222568	6.948261e-02	ko03013	ncbi_109045432(XM_019063315.1);ncbi_109045984(XM_019063789.1);ncbi_109046055(XM_019063850.1);ncbi_109046319(XM_019064091.1);ncbi_109046571(XM_019064335.1);ncbi_109047901(XM_019065554.1);ncbi_109047945(XM_019065611.1);ncbi_109048356(XM_019066045.1);ncbi_109048583(XM_019066222.1);ncbi_109048585(XM_019066223.1);ncbi_109049122(XM_019066815.1);ncbi_109050538(XM_019068099.1);ncbi_109050556(XM_019068117…	K14284+K14284+K07205+K14308+K14319+K03238+K03258+K03237+K14314+K12160+K10577+K10577+K12879+K03245+K14303+K14303+K14324+K03252+K03345+K03258+K03252+K14323+K05019+K03253+K14300+K12875+K03247+K03247+K12880+K03246+K03262+K03257+K03539+K07205+K13126+K14295+K14301+K14319+K13134+K03237+K14297+K14311+K14004+K12875+K14295+K18644+K14289+K14292+K14297+K03245+K03260+K13129+K12172+K03253+K13131+K03242+K13137+…
Human Diseases	Infectious diseases	Pertussis	21	36	0.01337826	7.478667e-02	ko05133	MSTRG.102673(ITGB1);MSTRG.10387(IRF8);MSTRG.10388(IRF8);MSTRG.114455(--);MSTRG.2005(Casp3);MSTRG.2107(CASP3);MSTRG.40157(Itga9);MSTRG.57026(JUND);MSTRG.5727(c3);MSTRG.63264(c3);MSTRG.65986(--);MSTRG.7137(pycard);MSTRG.73043(ITGB1);MSTRG.73044(Itgb1);MSTRG.73045(ITGB1);MSTRG.73214(--);MSTRG.73215(PCM3);MSTRG.79851(caspb);MSTRG.81619(--);MSTRG.85122(CASP10);MSTRG.91950(Masp2)	K05719+K10155+K10155+K03994+K02187+K02187+K06461+K04448+K03990+K03990+K01370+K12799+K05719+K05719+K05719+K02183+K02183+K01370+K06461+K04397+K01330
Human Diseases	Cancers	Melanoma	14	22	0.01577034	8.549942e-02	ko05218	MSTRG.102517(PIK3R2);MSTRG.106294(Araf);MSTRG.16149(Pik3r1);MSTRG.17122(Pik3cb);MSTRG.18114(BAD);MSTRG.20184(IGF1R);MSTRG.20895(PIK3R1);MSTRG.30001(AKT3);MSTRG.49658(pdgfra);MSTRG.5044(HRAS);MSTRG.6280(map2k2);MSTRG.74813(IGF1R);MSTRG.85007(PIK3R3);MSTRG.89014(PDGFB)	K02649+K08845+K02649+K00922+K02158+K05087+K02649+K04456+K04363+K07827+K04369+K05087+K02649+K17386
Cellular Processes	Cell growth and death	Cellular senescence	219	504	0.01579608	8.549942e-02	ko04218	ncbi_109045364(XM_019063226.1);ncbi_109045365(XM_019063227.1);ncbi_109045490(XM_019063367.1);ncbi_109045995(XM_019063805.1);ncbi_109046055(XM_019063850.1);ncbi_109046639(XM_019064410.1);ncbi_109046655(XM_019064426.1);ncbi_109046872(XM_019064654.1);ncbi_109047015(XM_019064764.1);ncbi_109047284(XM_019064986.1);ncbi_109047610(XM_019065285.1);ncbi_109048465(XM_019066137.1);ncbi_109048466(XM_019066134…	K10030+K10030+K02678+K04959+K07205+K04433+K03853+K03853+K03853+K13375+K04348+K07830+K07201+K06751+K04674+K06641+K06643+K10151+K07827+K00922+K07203+K17332+K10865+K02183+K07203+K17333+K04443+K17332+K04348+K05405+K04388+K10866+K06269+K07201+K07830+K07827+K00922+K02183+K07205+K06269+K06625+K00922+K06269+K01110+K06751+K04500+K02678+K10030+K04958+K07207+K04456+K11411+K06641+K00922+K04735+K04366+K06269+…
Human Diseases	Infectious diseases	Leishmaniasis	25	45	0.01621104	8.637445e-02	ko05140	MSTRG.102673(ITGB1);MSTRG.114332(PTGS2);MSTRG.1752(IGHV3-43);MSTRG.35420(STAT1);MSTRG.40157(Itga9);MSTRG.44943(--);MSTRG.46446(CYBB);MSTRG.46447(CYBB);MSTRG.49549(Map3k7);MSTRG.49550(MAP3K7);MSTRG.5275(--);MSTRG.53781(JAK2);MSTRG.57026(JUND);MSTRG.5727(c3);MSTRG.63264(c3);MSTRG.64290(Ighv3-6);MSTRG.73043(ITGB1);MSTRG.73044(Itgb1);MSTRG.73045(ITGB1);MSTRG.74612(IGHV3-43);MSTRG.81044(Itga4);MSTRG.8…	K05719+K11987+K06856+K11220+K06461+K06752+K21421+K21421+K04427+K04427+K05133+K04447+K04448+K03990+K03990+K06856+K05719+K05719+K05719+K06856+K06483+K06483+K06483+K06461+K11220
Human Diseases	Cancers	Gastric cancer	30	56	0.01698545	8.742377e-02	ko05226	MSTRG.102517(PIK3R2);MSTRG.106294(Araf);MSTRG.114754(RPS6KB1);MSTRG.114755(RPS6KB1);MSTRG.116870(FZD1);MSTRG.16149(Pik3r1);MSTRG.17122(Pik3cb);MSTRG.20895(PIK3R1);MSTRG.30001(AKT3);MSTRG.34224(RPS6KB1);MSTRG.37893(GSK3B);MSTRG.38299(Abcb1a);MSTRG.38300(Abcb1b);MSTRG.38595(SHC1);MSTRG.38597(SHC1);MSTRG.47045(--);MSTRG.5044(HRAS);MSTRG.52679(Tcf7l2);MSTRG.54812(TGFBR1);MSTRG.60606(Shc2);MSTRG.60947…	K02649+K08845+K04688+K04688+K02432+K02649+K00922+K02649+K04456+K04688+K03083+K05658+K05658+K06279+K06279+K04388+K07827+K02620+K04674+K17447+K03068+K04369+K02105+K05691+K03068+K03099+K10955+K10955+K02649+K03068
Human Diseases	Cancers	Acute myeloid leukemia	24	43	0.01706774	8.742377e-02	ko05221	MSTRG.102517(PIK3R2);MSTRG.106294(Araf);MSTRG.106433(raraa);MSTRG.114754(RPS6KB1);MSTRG.114755(RPS6KB1);MSTRG.16149(Pik3r1);MSTRG.17122(Pik3cb);MSTRG.18114(BAD);MSTRG.20895(PIK3R1);MSTRG.30001(AKT3);MSTRG.34224(RPS6KB1);MSTRG.40157(Itga9);MSTRG.47223(csf1r1);MSTRG.5044(HRAS);MSTRG.52679(Tcf7l2);MSTRG.53553(csf1r);MSTRG.6280(map2k2);MSTRG.64199(Ikbkb);MSTRG.72615(rarab);MSTRG.75890(RUNX1);MSTRG.75…	K02649+K08845+K08527+K04688+K04688+K02649+K00922+K02158+K02649+K04456+K04688+K06461+K05090+K07827+K02620+K05090+K04369+K07209+K08527+K08367+K08367+K03099+K06461+K02649
Human Diseases	Infectious diseases	Herpes simplex infection	39	76	0.01718775	8.742377e-02	ko05168	MSTRG.109837(Usp7);MSTRG.109838(USP7);MSTRG.114455(--);MSTRG.115533(CASP8);MSTRG.120448(EP300);MSTRG.120993(med8);MSTRG.126349(Crebbp);MSTRG.18359(EP300);MSTRG.2005(Casp3);MSTRG.2107(CASP3);MSTRG.34660(srsf1b);MSTRG.35420(STAT1);MSTRG.36502(TAF13);MSTRG.38993(--);MSTRG.44943(--);MSTRG.46487(--);MSTRG.47424(Mr1);MSTRG.49549(Map3k7);MSTRG.49550(MAP3K7);MSTRG.5275(--);MSTRG.53781(JAK2);MSTRG.57026(J…	K11838+K11838+K03994+K04398+K04498+K15129+K04498+K04498+K02187+K02187+K12890+K11220+K03127+K06081+K06752+K06751+K06751+K04427+K04427+K05133+K04447+K04448+K03990+K16194+K03990+K07209+K06751+K21944+K06751+K03097+K12646+K03173+K02223+K03173+K04498+K21944+K06269+K11220+K05152
Environmental Information Processing	Signal transduction	VEGF signaling pathway	114	251	0.01743348	8.742377e-02	ko04370	ncbi_109045321(XM_019063182.1);ncbi_109047610(XM_019065285.1);ncbi_109047939(XM_019065602.1);ncbi_109048790(XM_019066459.1);ncbi_109049051(XM_019066712.1);ncbi_109050185(XM_019067858.1);ncbi_109050773(XM_019068347.1);ncbi_109050783(XM_019068358.1);ncbi_109051752(XM_019069235.1);ncbi_109051932(XM_019069412.1);ncbi_109052159(XM_019069626.1);ncbi_109053860(XM_019071160.1);ncbi_109053980(XM_019071289…	K07861+K04348+K05859+K04399+K04393+K16342+K07827+K00922+K05760+K04393+K17332+K02677+K04392+K04443+K17332+K04348+K05704+K05098+K16342+K07827+K00922+K19662+K00922+K04456+K00922+K04366+K04456+K04348+K04441+K05098+K16342+K04441+K02158+K04718+K02649+K02649+K02833+K02158+K04456+K16342+K19662+K04455+K02649+K02649+K16342+K05448+K04441+K04441+K04441+K04456+K16342+K04443+K04371+K07828+K04366+K05760+K02649+…
Human Diseases	Cancers	Prostate cancer	28	52	0.01906969	9.424296e-02	ko05215	MSTRG.102517(PIK3R2);MSTRG.106294(Araf);MSTRG.120448(EP300);MSTRG.126349(Crebbp);MSTRG.15003(GSTO1);MSTRG.16149(Pik3r1);MSTRG.17122(Pik3cb);MSTRG.18114(BAD);MSTRG.18359(EP300);MSTRG.20184(IGF1R);MSTRG.20895(PIK3R1);MSTRG.29271(GSTF13);MSTRG.30001(AKT3);MSTRG.3587(GSTM3);MSTRG.37893(GSK3B);MSTRG.49658(pdgfra);MSTRG.5044(HRAS);MSTRG.52679(Tcf7l2);MSTRG.6280(map2k2);MSTRG.63673(ctnnb1);MSTRG.64195(P…	K02649+K08845+K04498+K04498+K00799+K02649+K00922+K02158+K04498+K05087+K02649+K00799+K04456+K00799+K03083+K04363+K07827+K02620+K04369+K02105+K01343+K07209+K05087+K04374+K03099+K04498+K02649+K17386
Human Diseases	Cancers	Glioma	21	37	0.01980455	9.647645e-02	ko05214	MSTRG.102517(PIK3R2);MSTRG.106294(Araf);MSTRG.16149(Pik3r1);MSTRG.17122(Pik3cb);MSTRG.20184(IGF1R);MSTRG.20895(PIK3R1);MSTRG.30001(AKT3);MSTRG.38595(SHC1);MSTRG.38597(SHC1);MSTRG.44828(PLCG2);MSTRG.49658(pdgfra);MSTRG.5044(HRAS);MSTRG.60606(Shc2);MSTRG.6280(map2k2);MSTRG.69231(CAMK2G);MSTRG.73214(--);MSTRG.73215(PCM3);MSTRG.74813(IGF1R);MSTRG.80629(SOS1);MSTRG.85007(PIK3R3);MSTRG.89014(PDGFB)	K02649+K08845+K02649+K00922+K05087+K02649+K04456+K06279+K06279+K05859+K04363+K07827+K17447+K04369+K04515+K02183+K02183+K05087+K03099+K02649+K17386
Human Diseases	Infectious diseases	Measles	26	48	0.02139565	1.015966e-01	ko05162	MSTRG.102517(PIK3R2);MSTRG.113350(--);MSTRG.125210(--);MSTRG.16149(Pik3r1);MSTRG.17122(Pik3cb);MSTRG.1752(IGHV3-43);MSTRG.20895(PIK3R1);MSTRG.30001(AKT3);MSTRG.35420(STAT1);MSTRG.37893(GSK3B);MSTRG.41535(fyna);MSTRG.49064(CBLB);MSTRG.49549(Map3k7);MSTRG.49550(MAP3K7);MSTRG.5275(--);MSTRG.53781(JAK2);MSTRG.55045(--);MSTRG.62535(EIF2AK1);MSTRG.64290(Ighv3-6);MSTRG.6492(hsp70);MSTRG.735(--);MSTRG.74…	K02649+K06470+K06470+K02649+K00922+K06856+K02649+K04456+K11220+K03083+K05703+K22517+K04427+K04427+K05133+K04447+K06450+K16194+K06856+K03283+K05069+K06856+K03097+K12646+K02649+K11220
Human Diseases	Cancers	Choline metabolism in cancer	31	59	0.02145149	1.015966e-01	ko05231	MSTRG.102517(PIK3R2);MSTRG.103481(DGKI);MSTRG.10354(Pip5k1a);MSTRG.111602(slc44a5b);MSTRG.114754(RPS6KB1);MSTRG.114755(RPS6KB1);MSTRG.11553(WAS);MSTRG.16003(--);MSTRG.16149(Pik3r1);MSTRG.17122(Pik3cb);MSTRG.20895(PIK3R1);MSTRG.2192(Tsc2);MSTRG.2489(Plpp2);MSTRG.25390(Dgkz);MSTRG.2779(PLD1);MSTRG.30001(AKT3);MSTRG.34224(RPS6KB1);MSTRG.48248(WASF2);MSTRG.48506(PIP5K1A);MSTRG.49658(pdgfra);MSTRG.504…	K02649+K00901+K00889+K15377+K04688+K04688+K05747+K00901+K02649+K00922+K02649+K07207+K01080+K00901+K01115+K04456+K04688+K05748+K00889+K04363+K07827+K07861+K04448+K00901+K04369+K14387+K07861+K03099+K02649+K17386+K00889
Organismal Systems	Immune system	Chemokine signaling pathway	260	609	0.02322947	1.085103e-01	ko04062	ncbi_109044970(XM_019062866.1);ncbi_109045364(XM_019063226.1);ncbi_109045365(XM_019063227.1);ncbi_109045976(XM_019063781.1);ncbi_109046029(XM_019063827.1);ncbi_109046696(XM_019064481.1);ncbi_109046870(XM_019064653.1);ncbi_109047224(XM_019064925.1);ncbi_109048144(XM_019065829.1);ncbi_109048233(XM_019065927.1);ncbi_109049051(XM_019066712.1);ncbi_109049214(XM_019066923.1);ncbi_109049422(XM_019067119…	K17388+K10030+K10030+K04513+K16596+K02581+K08049+K04692+K10031+K04184+K04393+K04439+K04364+K16597+K07827+K00922+K04179+K05760+K04393+K04345+K04184+K05730+K04734+K08045+K05858+K16597+K16596+K16596+K08048+K04392+K04513+K06068+K04189+K04447+K13072+K08044+K03083+K04237+K04734+K08046+K03099+K05704+K04193+K08291+K04536+K04536+K16062+K07827+K04177+K00922+K19662+K04193+K04438+K00922+K18952+K04630+K08043+…
Human Diseases	Infectious diseases	Hepatitis B	32	62	0.02650526	1.213475e-01	ko05161	MSTRG.102517(PIK3R2);MSTRG.106327(NFATC2);MSTRG.115533(CASP8);MSTRG.120448(EP300);MSTRG.126349(Crebbp);MSTRG.16149(Pik3r1);MSTRG.17122(Pik3cb);MSTRG.18114(BAD);MSTRG.18359(EP300);MSTRG.2005(Casp3);MSTRG.20895(PIK3R1);MSTRG.2107(CASP3);MSTRG.24952(--);MSTRG.27217(YWHAZ);MSTRG.30001(AKT3);MSTRG.31824(NFATC3);MSTRG.35420(STAT1);MSTRG.41128(--);MSTRG.48005(MAP3K1);MSTRG.5044(HRAS);MSTRG.51087(YWHAZ);…	K02649+K17332+K04398+K04498+K04498+K02649+K00922+K02158+K04498+K02187+K02649+K02187+K04416+K16197+K04456+K17333+K11220+K09049+K04416+K07827+K16197+K04674+K04448+K04369+K07209+K17333+K04374+K12646+K04498+K02649+K10610+K11220
Organismal Systems	Immune system	Platelet activation	215	500	0.02668934	1.213475e-01	ko04611	ncbi_109044970(XM_019062866.1);ncbi_109045247(XM_019063106.1);ncbi_109045976(XM_019063781.1);ncbi_109045978(XM_019063783.1);ncbi_109045995(XM_019063805.1);ncbi_109046258(XM_019064039.1);ncbi_109046259(XM_019064040.1);ncbi_109046870(XM_019064653.1);ncbi_109047035(XM_019064779.1);ncbi_109047037(XM_019064781.1);ncbi_109047720(XM_019065399.1);ncbi_109047939(XM_019065602.1);ncbi_109049201(XM_019066913…	K17388+K04270+K04513+K03914+K04959+K03914+K03914+K08049+K05732+K05732+K08512+K05859+K03914+K06271+K04639+K16342+K00922+K04345+K08045+K16056+K05858+K06236+K08048+K04513+K08044+K16059+K08046+K06269+K04270+K12757+K05704+K16342+K00922+K06269+K00922+K04270+K18952+K06269+K12318+K04630+K08043+K04630+K08049+K04513+K04630+K04958+K12757+K12361+K04456+K08508+K08508+K04630+K00922+K06269+K04456+K08046+K04441+…
Organismal Systems	Endocrine system	Estrogen signaling pathway	167	383	0.02772346	1.243908e-01	ko04915	ncbi_109045995(XM_019063805.1);ncbi_109046870(XM_019064653.1);ncbi_109049111(XM_019066799.1);ncbi_109049422(XM_019067119.1);ncbi_109050338(XM_019067982.1);ncbi_109050773(XM_019068347.1);ncbi_109050783(XM_019068358.1);ncbi_109052186(XM_019069650.1);ncbi_109052563(XM_019069984.1);ncbi_109052630(XM_019070046.1);ncbi_109053272(XM_019070684.1);ncbi_109053681(XM_019071000.1);ncbi_109053960(XM_019071264…	K04959+K08049+K01379+K04364+K04361+K07827+K00922+K04345+K02183+K08045+K05858+K04079+K08048+K06068+K08044+K04684+K08046+K08523+K03099+K03283+K09048+K05704+K01379+K07827+K00922+K02183+K00922+K04630+K08043+K04630+K08049+K04615+K04630+K04958+K09487+K04456+K04630+K00922+K08523+K04366+K04603+K04456+K08046+K04958+K04374+K02649+K02649+K02833+K08048+K04374+K04374+K04345+K08045+K04456+K04632+K02649+K02649+…
Human Diseases	Cancers	Proteoglycans in cancer	57	120	0.03079239	1.351574e-01	ko05205	MSTRG.100957(Vav1);MSTRG.102517(PIK3R2);MSTRG.102673(ITGB1);MSTRG.106015(--);MSTRG.106294(Araf);MSTRG.107386(ITPR1);MSTRG.111680(EIF4B);MSTRG.114754(RPS6KB1);MSTRG.114755(RPS6KB1);MSTRG.116870(FZD1);MSTRG.14447(Ppp1r12c);MSTRG.1454(ERBB4);MSTRG.1455(ERBB4);MSTRG.16149(Pik3r1);MSTRG.17122(Pik3cb);MSTRG.2005(Casp3);MSTRG.20184(IGF1R);MSTRG.20478(FLNB);MSTRG.20479(Flnb);MSTRG.20895(PIK3R1);MSTRG.210…	K05730+K02649+K05719+K06256+K08845+K04958+K03258+K04688+K04688+K02432+K17457+K05085+K05085+K02649+K00922+K02187+K05087+K04437+K04437+K02649+K02187+K04437+K04409+K04958+K04958+K04456+K04688+K05731+K07532+K01398+K05859+K07827+K08007+K16857+K05084+K06106+K04369+K02105+K05085+K06226+K05730+K06493+K06493+K04515+K05719+K05719+K05719+K05087+K03099+K06236+K04345+K02649+K05860+K05717+K05717+K06269+K05085
Human Diseases	Infectious diseases	Chagas disease (American trypanosomiasis)	25	47	0.03091576	1.351574e-01	ko05142	MSTRG.102517(PIK3R2);MSTRG.115533(CASP8);MSTRG.116151(Pol);MSTRG.118960(GNA11);MSTRG.119636(ACE);MSTRG.119637(ACE);MSTRG.14824(--);MSTRG.16149(Pik3r1);MSTRG.17122(Pik3cb);MSTRG.20895(PIK3R1);MSTRG.30001(AKT3);MSTRG.33864(PPP2R1A);MSTRG.47045(--);MSTRG.5275(--);MSTRG.54812(TGFBR1);MSTRG.55045(--);MSTRG.56447(PPP2CA);MSTRG.57026(JUND);MSTRG.5727(c3);MSTRG.63264(c3);MSTRG.64199(Ikbkb);MSTRG.69180(PL…	K02649+K04398+K04534+K04634+K01283+K01283+K04534+K02649+K00922+K02649+K04456+K03456+K04388+K05133+K04674+K06450+K04382+K04448+K03990+K03990+K07209+K05858+K02649+K05858+K04354
Metabolism	Glycan biosynthesis and metabolism	Glycosylphosphatidylinositol(GPI)-anchor biosynthesis	24	45	0.03286343	1.418535e-01	ko00563	ncbi_109045272(XM_019063136.1);ncbi_109047722(XM_019065401.1);ncbi_109050560(XM_019068120.1);ncbi_109054717(XM_019071952.1);ncbi_109066164(XM_019083175.1);ncbi_109067618(XM_019084532.1);ncbi_109069371(XM_019086009.1);ncbi_109070912(XM_019087416.1);ncbi_109071924(XM_019088227.1);ncbi_109076841(XM_019092487.1);ncbi_109080311(XM_019095383.1);ncbi_109083983(XM_019098708.1);ncbi_109084384(XM_019099068…	K03858+K07541+K07542+K05289+K05284+K05287+K03859+K03434+K05283+K03861+K05292+K03859+K09658+K09658+K07542+K07542+K03434+K03434+K05293+K05287+K05310+K05286+K05294+K05291
Organismal Systems	Aging	Longevity regulating pathway - multiple species	116	261	0.03334267	1.421231e-01	ko04213	ncbi_109045204(XM_019063047.1);ncbi_109046870(XM_019064653.1);ncbi_109048466(XM_019066134.1);ncbi_109049308(XM_019067031.1);ncbi_109050095(XR_002011204.1);ncbi_109050773(XM_019068347.1);ncbi_109050783(XM_019068358.1);ncbi_109050889(XM_019068441.1);ncbi_109051168(XM_019068724.1);ncbi_109052186(XM_019069650.1);ncbi_109052630(XM_019070046.1);ncbi_109052678(XM_019070097.1);ncbi_109053960(XM_019071264…	K07187+K08049+K07201+K16184+K07200+K07827+K00922+K03781+K07203+K04345+K08045+K07203+K08048+K08044+K08046+K03283+K06067+K04527+K07201+K07827+K00922+K07204+K00922+K04527+K08043+K08049+K04456+K11411+K08339+K08339+K00922+K18644+K04456+K08046+K02649+K02649+K02833+K08048+K09408+K04345+K08045+K04456+K05087+K02649+K02649+K07201+K08047+K04456+K04688+K07201+K07828+K07199+K07200+K09542+K02649+K09542+K08047+…
Human Diseases	Neurodegenerative diseases	Huntington disease	28	54	0.03408724	1.435031e-01	ko05016	MSTRG.107386(ITPR1);MSTRG.110163(CLTC);MSTRG.113150(DNAH9);MSTRG.114752(Cltc);MSTRG.115533(CASP8);MSTRG.117383(Cltc);MSTRG.118960(GNA11);MSTRG.120448(EP300);MSTRG.120564(COX4I2);MSTRG.126349(Crebbp);MSTRG.18359(EP300);MSTRG.2005(Casp3);MSTRG.2107(CASP3);MSTRG.24588(CLTA);MSTRG.24606(dctn1);MSTRG.24607(DCTN1);MSTRG.24608(dctn1);MSTRG.26432(Itpr1);MSTRG.26434(ITPR1);MSTRG.32499(Grin2b);MSTRG.52283(…	K04958+K04646+K10408+K04646+K04398+K04646+K04634+K04498+K02263+K04498+K04498+K02187+K02187+K04645+K04648+K04648+K04648+K04958+K04958+K05210+K11825+K11825+K03012+K05858+K04498+K11644+K10408+K05858
Organismal Systems	Endocrine system	Insulin signaling pathway	225	528	0.0354597	1.457582e-01	ko04910	ncbi_109045185(XM_019063033.1);ncbi_109045200(XM_019063082.1);ncbi_109045204(XM_019063047.1);ncbi_109046055(XM_019063850.1);ncbi_109048466(XM_019066134.1);ncbi_109049422(XM_019067119.1);ncbi_109049698(XM_019067361.1);ncbi_109050095(XR_002011204.1);ncbi_109050660(XM_019068239.1);ncbi_109050773(XM_019068347.1);ncbi_109050783(XM_019068358.1);ncbi_109050849(XM_019068408.1);ncbi_109051168(XM_019068724…	K07189+K02991+K07187+K07205+K07201+K04364+K01596+K07200+K06277+K07827+K00922+K07189+K07203+K04739+K05695+K04345+K02183+K07203+K04372+K00665+K03083+K07190+K07190+K07197+K03841+K01106+K06269+K03099+K00688+K00688+K04527+K07201+K07827+K00922+K02183+K04440+K07205+K06269+K04694+K07204+K04438+K00922+K04527+K18952+K06269+K05695+K13296+K07192+K07207+K04456+K07189+K00922+K01084+K04366+K06269+K04456+K07190+…
Environmental Information Processing	Signal transduction	HIF-1 signaling pathway	168	388	0.03547781	1.457582e-01	ko04066	ncbi_109045200(XM_019063082.1);ncbi_109046055(XM_019063850.1);ncbi_109047224(XM_019064925.1);ncbi_109047590(XM_019065281.1);ncbi_109047939(XM_019065602.1);ncbi_109050338(XM_019067982.1);ncbi_109050630(XM_019068200.1);ncbi_109050783(XM_019068358.1);ncbi_109051168(XM_019068724.1);ncbi_109051418(XM_019068979.1);ncbi_109052678(XM_019070097.1);ncbi_109053027(XM_019070459.1);ncbi_109053860(XM_019071160…	K02991+K07205+K04692+K01689+K05859+K04361+K06503+K00922+K07203+K06624+K07203+K04372+K02677+K01689+K03871+K00162+K05405+K00510+K08268+K08268+K04527+K00850+K05055+K01689+K00922+K19662+K07205+K06625+K00922+K04527+K01103+K06503+K00016+K00016+K04498+K04456+K00850+K05133+K04515+K00922+K04735+K04456+K06624+K00850+K02649+K02649+K05132+K01103+K04498+K04372+K00016+K00016+K04456+K05087+K01103+K04515+K19662+…
Genetic Information Processing	Folding, sorting and degradation	Proteasome	57	121	0.03668538	1.489252e-01	ko03050	ncbi_109045330(XM_019063187.1);ncbi_109048453(XM_019066124.1);ncbi_109048456(XM_019066126.1);ncbi_109049724(XM_019067384.1);ncbi_109050598(XM_019068168.1);ncbi_109051201(XM_019068765.1);ncbi_109051461(XM_019069013.1);ncbi_109052391(XM_019069843.1);ncbi_109052565(XM_019069986.1);ncbi_109052724(XM_019070140.1);ncbi_109052891(XM_019070317.1);ncbi_109052932(XM_019070367.1);ncbi_109053465(XM_019070847…	K03039+K02738+K02738+K06696+K03039+K02725+K03037+K03035+K03062+K06700+K06699+K02739+K03030+K02735+K03065+K03030+K02728+K02730+K02730+K02737+K03036+K03061+K02734+K03036+K02730+K06699+K02739+K06700+K06696+K02739+K03033+K03033+K03033+K02726+K02732+K03035+K03036+K02739+K06699+K02739+K02729+K02730+K06699+K02731+K02730+K02740+K03063+K11599+K02727+K03062+K03062+K02741+K02740+K03029+K02728+K02732+K02739
Environmental Information Processing	Signal transduction	Hippo signaling pathway -fly	70	152	0.03877886	1.555717e-01	ko04391	ncbi_109046785(XM_019064587.1);ncbi_109046926(XM_019064697.1);ncbi_109048016(XM_019065685.1);ncbi_109051988(XM_019069457.1);ncbi_109053141(XM_019070555.1);ncbi_109053144(XM_019070564.1);ncbi_109053160(XM_019070580.1);ncbi_109054601(XM_019071852.1);ncbi_109055010(XM_019072240.1);ncbi_109055786(XM_019072975.1);ncbi_109056171(XM_019073408.1);ncbi_109058272(XM_019075486.1);ncbi_109060021(XM_019077173…	K16197+K06094+K04382+K16197+K08960+K08960+K06094+K04354+K04237+K16197+K04676+K04676+K04440+K06093+K04382+K16197+K04354+K06093+K04237+K04354+K05692+K16197+K16197+K04377+K04354+K04440+K04440+K06626+K03456+K04354+K03456+K04377+K04377+K04377+K05692+K04354+K04354+K04237+K04440+K04354+K04440+K04440+K06094+K04440+K06069+K06630+K04377+K04382+K16197+K16197+K16197+K06630+K16197+K06093+K16175+K16682+K08791+…
Environmental Information Processing	Signal transduction	Phosphatidylinositol signaling system	165	382	0.04019727	1.593868e-01	ko04070	ncbi_109045146(XM_019062997.1);ncbi_109045433(XM_019063316.1);ncbi_109045995(XM_019063805.1);ncbi_109046595(XM_019064349.1);ncbi_109046602(XM_019064358.1);ncbi_109047179(XM_019064886.1);ncbi_109047379(XM_019065095.1);ncbi_109047549(XM_019065236.1);ncbi_109047939(XM_019065602.1);ncbi_109048634(XM_019066275.1);ncbi_109050086(XM_019067761.1);ncbi_109050135(XM_019067814.1);ncbi_109050783(XM_019068358…	K13084+K00901+K04959+K00889+K00888+K10572+K00889+K00889+K05859+K01108+K00923+K00920+K00922+K05857+K01092+K02183+K05858+K13084+K02677+K00889+K01106+K13711+K13711+K13024+K00888+K00911+K00922+K13024+K02183+K19662+K00914+K00922+K07756+K01110+K05857+K04958+K00923+K13024+K05860+K00922+K13084+K05860+K04958+K02649+K02649+K00901+K00901+K00923+K00923+K19662+K01106+K02649+K02649+K00915+K00901+K13084+K00911+…
Metabolism	Lipid metabolism	Sphingolipid metabolism	74	162	0.04171061	1.619878e-01	ko00600	ncbi_109045322(XM_019063181.1);ncbi_109045323(XM_019063183.1);ncbi_109046537(XM_019064292.1);ncbi_109046699(XM_019064486.1);ncbi_109046939(XM_019064707.1);ncbi_109047731(XM_019065411.1);ncbi_109050015(XM_019067684.1);ncbi_109050383(XM_019068016.1);ncbi_109052535(XM_019069962.1);ncbi_109054394(XM_019071664.1);ncbi_109056049(XM_019073265.1);ncbi_109057497(XM_019074741.1);ncbi_109058180(XM_019075403…	K12309+K12309+K01134+K01080+K12352+K04710+K04710+K04708+K07553+K12353+K04710+K04710+K04712+K04714+K04628+K01441+K04714+K12351+K01080+K01441+K12354+K04718+K01080+K12348+K01202+K12348+K04710+K12350+K01080+K01080+K04710+K04714+K04714+K04710+K12354+K04711+K17108+K17108+K01441+K12309+K12357+K01080+K04711+K12350+K00720+K01441+K04714+K04718+K04710+K04717+K04717+K12352+K04718+K00654+K04714+K04712+K04710+…
Human Diseases	Neurodegenerative diseases	Alzheimer disease	36	73	0.04226425	1.619878e-01	ko05010	MSTRG.105530(Atf6);MSTRG.107386(ITPR1);MSTRG.110700(PPP3CA);MSTRG.115533(CASP8);MSTRG.118960(GNA11);MSTRG.120564(COX4I2);MSTRG.121072(RYR3);MSTRG.121074(Ryr3);MSTRG.18114(BAD);MSTRG.2005(Casp3);MSTRG.2107(CASP3);MSTRG.22992(Ppp3cb);MSTRG.23882(Apbb1);MSTRG.26432(Itpr1);MSTRG.26434(ITPR1);MSTRG.31388(MAPT);MSTRG.32499(Grin2b);MSTRG.34829(BACE2);MSTRG.37893(GSK3B);MSTRG.45951(Ryr3);MSTRG.51508(ADAM…	K09054+K04958+K04348+K04398+K04634+K02263+K04963+K04963+K02158+K02187+K02187+K04348+K04529+K04958+K04958+K04380+K05210+K07747+K03083+K04963+K06704+K05853+K03853+K04550+K05858+K02183+K02183+K03853+K06171+K04850+K04397+K08852+K08852+K04850+K05858+K04550
Organismal Systems	Aging	Longevity regulating pathway - mammal	166	385	0.04227833	1.619878e-01	ko04211	ncbi_109045204(XM_019063047.1);ncbi_109046055(XM_019063850.1);ncbi_109046695(XM_019064480.1);ncbi_109046870(XM_019064653.1);ncbi_109047252(XM_019064956.1);ncbi_109048466(XM_019066134.1);ncbi_109049308(XM_019067031.1);ncbi_109050095(XR_002011204.1);ncbi_109050773(XM_019068347.1);ncbi_109050783(XM_019068358.1);ncbi_109050889(XM_019068441.1);ncbi_109051168(XM_019068724.1);ncbi_109052186(XM_019069650…	K07187+K07205+K10141+K08049+K02159+K07201+K16184+K07200+K07827+K00922+K03781+K07203+K04345+K08045+K07203+K11420+K08048+K08044+K02159+K10141+K08046+K04527+K09048+K07201+K07827+K00922+K07205+K10141+K07204+K00922+K02159+K04527+K08043+K08049+K07297+K07207+K04456+K07298+K11411+K08339+K08339+K00922+K04735+K04456+K07207+K08046+K07359+K04374+K02649+K02649+K02159+K05869+K02833+K08048+K04451+K04374+K09408+…
Human Diseases	Immune diseases	Autoimmune thyroid disease	12	20	0.04416109	1.670946e-01	ko05320	MSTRG.113350(--);MSTRG.125210(--);MSTRG.1752(IGHV3-43);MSTRG.44943(--);MSTRG.46487(--);MSTRG.47424(Mr1);MSTRG.64290(Ighv3-6);MSTRG.64535(H2-K1);MSTRG.70466(HLA-E);MSTRG.74612(IGHV3-43);MSTRG.76400(Prf1);MSTRG.77869(Prf1)	K06470+K06470+K06856+K06752+K06751+K06751+K06856+K06751+K06751+K06856+K07818+K07818
Human Diseases	Infectious diseases	Staphylococcus aureus infection	19	35	0.04459122	1.670946e-01	ko05150	MSTRG.114455(--);MSTRG.1752(IGHV3-43);MSTRG.35725(Masp1);MSTRG.40156(ITGAL);MSTRG.40157(Itga9);MSTRG.44943(--);MSTRG.49711(SELP);MSTRG.55708(Svep1);MSTRG.5727(c3);MSTRG.63264(c3);MSTRG.64290(Ighv3-6);MSTRG.64589(CFB);MSTRG.7018(Sell);MSTRG.70430(CFB);MSTRG.74612(IGHV3-43);MSTRG.81619(--);MSTRG.84310(krt13);MSTRG.88534(Itgal);MSTRG.91950(Masp2)	K03994+K06856+K03992+K05718+K06461+K06752+K06496+K04004+K03990+K03990+K06856+K01335+K06496+K01335+K06856+K06461+K07604+K05718+K01330
Human Diseases	Endocrine and metabolic diseases	Type I diabetes mellitus	11	18	0.04565765	1.692311e-01	ko04940	MSTRG.113350(--);MSTRG.125210(--);MSTRG.12963(Ptprn);MSTRG.14684(RTase);MSTRG.44943(--);MSTRG.46487(--);MSTRG.47424(Mr1);MSTRG.64535(H2-K1);MSTRG.70466(HLA-E);MSTRG.76400(Prf1);MSTRG.77869(Prf1)	K06470+K06470+K07817+K01580+K06752+K06751+K06751+K06751+K06751+K07818+K07818
Human Diseases	Immune diseases	Inflammatiory bowel disease (IBD)	10	16	0.046835	1.705002e-01	ko05321	MSTRG.111197(--);MSTRG.13765(--);MSTRG.35420(STAT1);MSTRG.44943(--);MSTRG.5275(--);MSTRG.5611(IL21R);MSTRG.5693(--);MSTRG.57026(JUND);MSTRG.7123(IL12RB2);MSTRG.93271(--)	K05071+K05064+K11220+K06752+K05133+K05075+K05071+K04448+K05064+K11220
Metabolism	Global and overview maps	Carbon metabolism	111	252	0.04738505	1.705002e-01	ko01200	ncbi_109046303(XM_019064079.1);ncbi_109047590(XM_019065281.1);ncbi_109048128(XM_019065812.1);ncbi_109048132(XM_019065816.1);ncbi_109048135(XM_019065821.1);ncbi_109048311(XM_019066008.1);ncbi_109048699(XM_019066357.1);ncbi_109048926(XM_019066575.1);ncbi_109050350(XM_019067996.1);ncbi_109050889(XM_019068441.1);ncbi_109051580(XM_019069093.1);ncbi_109051632(XM_019069131.1);ncbi_109051764(XM_019069252…	K01958+K01689+K01647+K01647+K01647+K01966+K01803+K01681+K08074+K03781+K00600+K00261+K00814+K00164+K01895+K01689+K00162+K01900+K00814+K00814+K03841+K00850+K00027+K00237+K01689+K07515+K01895+K00031+K00615+K00850+K14454+K00615+K01079+K00031+K00850+K00261+K00616+K01965+K00029+K00027+K00261+K00162+K14454+K00658+K00844+K01623+K00627+K01958+K07515+K00844+K00844+K00844+K00627+K03841+K00164+K00234+K08074+…
Human Diseases	Immune diseases	Graft-versus-host disease	9	14	0.04750006	1.705002e-01	ko05332	MSTRG.113350(--);MSTRG.125210(--);MSTRG.44943(--);MSTRG.46487(--);MSTRG.47424(Mr1);MSTRG.64535(H2-K1);MSTRG.70466(HLA-E);MSTRG.76400(Prf1);MSTRG.77869(Prf1)	K06470+K06470+K06752+K06751+K06751+K06751+K06751+K07818+K07818
Organismal Systems	Immune system	Intestinal immune network for IgA production	63	137	0.04937508	1.745593e-01	ko04672	ncbi_109045133(XM_019062983.1);ncbi_109045134(XM_019062987.1);ncbi_109047284(XM_019064986.1);ncbi_109048144(XM_019065829.1);ncbi_109048233(XM_019065927.1);ncbi_109051707(XM_019069191.1);ncbi_109051919(XM_019069403.1);ncbi_109052354(XM_019069802.1);ncbi_109052650(XM_019070068.1);ncbi_109054513(XM_019071770.1);ncbi_109054771(XM_019072003.1);ncbi_109055884(XM_019073058.1);ncbi_109060117(XM_019077264…	K05413+K05413+K13375+K10031+K04184+K06752+K03160+K04184+K06752+K04189+K13072+K05405+K06752+K06752+K05150+K04466+K06752+K05412+K04466+K06590+K13072+K04184+K05074+K04189+K05476+K13073+K13073+K10031+K05443+K04466+K10785+K05476+K05150+K13073+K05443+K13073+K06483+K04189+K05153+K03160+K13073+K04184+K13375+K13375+K05433+K05413+K03160+K03160+K05513+K06752+K10031+K06470+K06470+K06856+K05074+K06752+K13073+…
Human Diseases	Drug resistance	EGFR tyrosine kinase inhibitor resistance	30	60	0.04965471	1.745593e-01	ko01521	MSTRG.102517(PIK3R2);MSTRG.106294(Araf);MSTRG.107762(Axl);MSTRG.114754(RPS6KB1);MSTRG.114755(RPS6KB1);MSTRG.16149(Pik3r1);MSTRG.17122(Pik3cb);MSTRG.18114(BAD);MSTRG.20184(IGF1R);MSTRG.20895(PIK3R1);MSTRG.30001(AKT3);MSTRG.34224(RPS6KB1);MSTRG.37893(GSK3B);MSTRG.38595(SHC1);MSTRG.38597(SHC1);MSTRG.44828(PLCG2);MSTRG.47923(NF1);MSTRG.49658(pdgfra);MSTRG.5044(HRAS);MSTRG.53781(JAK2);MSTRG.59288(AXL)…	K02649+K08845+K05115+K04688+K04688+K02649+K00922+K02158+K05087+K02649+K04456+K04688+K03083+K06279+K06279+K05859+K08052+K04363+K07827+K04447+K05115+K05084+K17447+K04369+K05087+K03099+K02649+K17386+K04570+K09408
Human Diseases	Cancers	Endometrial cancer	16	29	0.05344981	1.859835e-01	ko05213	MSTRG.102517(PIK3R2);MSTRG.106294(Araf);MSTRG.16149(Pik3r1);MSTRG.17122(Pik3cb);MSTRG.18114(BAD);MSTRG.20895(PIK3R1);MSTRG.30001(AKT3);MSTRG.37893(GSK3B);MSTRG.5044(HRAS);MSTRG.52679(Tcf7l2);MSTRG.6280(map2k2);MSTRG.63673(ctnnb1);MSTRG.69374(CTNNA1);MSTRG.80629(SOS1);MSTRG.85007(PIK3R3);MSTRG.95318(foxo1a)	K02649+K08845+K02649+K00922+K02158+K02649+K04456+K03083+K07827+K02620+K04369+K02105+K05691+K03099+K02649+K09408
Organismal Systems	Immune system	Natural killer cell mediated cytotoxicity	135	312	0.05546725	1.910539e-01	ko04650	ncbi_109045050(XM_019062934.1);ncbi_109045321(XM_019063182.1);ncbi_109045415(XM_019063288.1);ncbi_109046527(XM_019064278.1);ncbi_109047610(XM_019065285.1);ncbi_109047939(XM_019065602.1);ncbi_109049094(XM_019066773.1);ncbi_109049157(XM_019066859.1);ncbi_109049422(XM_019067119.1);ncbi_109050773(XM_019068347.1);ncbi_109050783(XM_019068358.1);ncbi_109052159(XM_019069626.1);ncbi_109052375(XM_019069825…	K07293+K07861+K06464+K05718+K04348+K05859+K04389+K06751+K04364+K07827+K00922+K17332+K05730+K06464+K02677+K04392+K17332+K04348+K05414+K03099+K04390+K07827+K00922+K01353+K19662+K06479+K00922+K06751+K04389+K04722+K05133+K00922+K04366+K06464+K04348+K04365+K04722+K02649+K06479+K02649+K05132+K02833+K02187+K02187+K05871+K05703+K05730+K19662+K02649+K06479+K02649+K05414+K05730+K05718+K05718+K05718+K04371+…
Genetic Information Processing	Folding, sorting and degradation	Ubiquitin mediated proteolysis	192	453	0.05918301	2.018141e-01	ko04120	ncbi_109045264(XM_019063121.1);ncbi_109045727(XM_019063558.1);ncbi_109045822(XM_019063636.1);ncbi_109046742(XM_019064550.1);ncbi_109046807(XM_019064605.1);ncbi_109048011(XM_019065681.1);ncbi_109048435(XM_019066109.1);ncbi_109049122(XM_019066815.1);ncbi_109049636(XM_019067300.1);ncbi_109050259(XM_019067918.1);ncbi_109050538(XM_019068099.1);ncbi_109050732(XM_019068316.1);ncbi_109050906(XM_019068458…	K03875+K12456+K16063+K16065+K06689+K10574+K10592+K10577+K10583+K06643+K10577+K04678+K04678+K10580+K04555+K04725+K10456+K02207+K03871+K04554+K10573+K10573+K06689+K10607+K03353+K10604+K03364+K16060+K06689+K10593+K10582+K04694+K10591+K10686+K10686+K10576+K03350+K10580+K10589+K10260+K03347+K03347+K03347+K07868+K06689+K10615+K10592+K03175+K04506+K10594+K10590+K10590+K05633+K04649+K03094+K10143+K10581+…
Human Diseases	Neurodegenerative diseases	Amyotrophic lateral sclerosis (ALS)	19	36	0.06091821	2.056744e-01	ko05014	MSTRG.110700(PPP3CA);MSTRG.1326(Gria2);MSTRG.1328(GRIA2);MSTRG.18114(BAD);MSTRG.2005(Casp3);MSTRG.2107(CASP3);MSTRG.22992(Ppp3cb);MSTRG.31720(Gria2);MSTRG.32499(Grin2b);MSTRG.37263(Map3k5);MSTRG.53743(GRIA2);MSTRG.62448(MAP3K5);MSTRG.62449(Map3k5);MSTRG.65986(--);MSTRG.79851(caspb);MSTRG.82081(--);MSTRG.93354(BCL2L1);MSTRG.93999(ALS2);MSTRG.958(MAP3K5)	K04348+K05198+K05198+K02158+K02187+K02187+K04348+K05198+K05210+K04426+K05198+K04426+K04426+K01370+K01370+K05141+K04570+K04575+K04426
Human Diseases	Cancers	Small cell lung cancer	22	43	0.065925	2.203963e-01	ko05222	MSTRG.102517(PIK3R2);MSTRG.102673(ITGB1);MSTRG.114332(PTGS2);MSTRG.16149(Pik3r1);MSTRG.17122(Pik3cb);MSTRG.2005(Casp3);MSTRG.20895(PIK3R1);MSTRG.2107(CASP3);MSTRG.30001(AKT3);MSTRG.41588(lamc1);MSTRG.64199(Ikbkb);MSTRG.71384(ITGA8);MSTRG.73043(ITGB1);MSTRG.73044(Itgb1);MSTRG.73045(ITGB1);MSTRG.81192(TRAF2);MSTRG.84174(TRAF2);MSTRG.85007(PIK3R3);MSTRG.8585(Lamb1);MSTRG.8862(FN1);MSTRG.8864(Fn1);MS…	K02649+K05719+K11987+K02649+K00922+K02187+K02649+K02187+K04456+K05635+K07209+K06476+K05719+K05719+K05719+K03173+K03173+K02649+K05636+K05717+K05717+K04570
Metabolism	Glycan biosynthesis and metabolism	Glycosphingolipid biosynthesis - lacto and neolacto series	44	94	0.06726922	2.211591e-01	ko00601	ncbi_109045336(XM_019063195.1);ncbi_109046009(XM_019063816.1);ncbi_109046140(XM_019063940.1);ncbi_109046469(XR_002010558.1);ncbi_109046485(XM_019064233.1);ncbi_109047435(XM_019065150.1);ncbi_109048047(XM_019065725.1);ncbi_109054875(XM_019072113.1);ncbi_109055670(XM_019072864.1);ncbi_109056641(XM_019073833.1);ncbi_109059855(XM_019077029.1);ncbi_109061859(XM_019078940.1);ncbi_109064225(XM_019081216…	K03371+K07635+K07967+K07966+K07820+K07966+K03766+K07820+K00741+K00741+K07969+K03494+K07968+K03371+K03663+K07820+K07820+K03766+K07820+K07820+K07820+K03371+K07635+K07635+K00741+K07820+K00709+K00741+K00741+K00741+K00741+K03494+K07968+K00741+K00781+K07967+K03663+K07820+K07966+K00741+K07968+K07635+K00781+K07970
Human Diseases	Immune diseases	Allograft rejection	12	21	0.06745028	2.211591e-01	ko05330	MSTRG.113350(--);MSTRG.125210(--);MSTRG.1752(IGHV3-43);MSTRG.44943(--);MSTRG.46487(--);MSTRG.47424(Mr1);MSTRG.64290(Ighv3-6);MSTRG.64535(H2-K1);MSTRG.70466(HLA-E);MSTRG.74612(IGHV3-43);MSTRG.76400(Prf1);MSTRG.77869(Prf1)	K06470+K06470+K06856+K06752+K06751+K06751+K06856+K06751+K06751+K06856+K07818+K07818
Human Diseases	Cancers	Hepatocellular carcinoma	35	73	0.06822408	2.214093e-01	ko05225	MSTRG.102517(PIK3R2);MSTRG.106294(Araf);MSTRG.114754(RPS6KB1);MSTRG.114755(RPS6KB1);MSTRG.116870(FZD1);MSTRG.126803(--);MSTRG.15003(GSTO1);MSTRG.16149(Pik3r1);MSTRG.17122(Pik3cb);MSTRG.18114(BAD);MSTRG.20184(IGF1R);MSTRG.20895(PIK3R1);MSTRG.29271(GSTF13);MSTRG.30001(AKT3);MSTRG.34224(RPS6KB1);MSTRG.3587(GSTM3);MSTRG.37893(GSK3B);MSTRG.38595(SHC1);MSTRG.38597(SHC1);MSTRG.40519(Arid1a);MSTRG.44828(…	K02649+K08845+K04688+K04688+K02432+K10456+K00799+K02649+K00922+K02158+K05087+K02649+K00799+K04456+K04688+K00799+K03083+K06279+K06279+K11653+K05859+K04388+K07827+K02620+K04674+K17447+K03068+K04369+K02105+K03068+K05087+K03099+K02649+K03068+K04570
Metabolism	Global and overview maps	Metabolic pathways	1269	3180	0.06882519	2.214093e-01	ko01100	ncbi_109044858(XM_019062781.1);ncbi_109044861(XM_019062783.1);ncbi_109044862(XM_019062784.1);ncbi_109044975(XM_019062871.1);ncbi_109045208(XM_019063055.1);ncbi_109045272(XM_019063136.1);ncbi_109045296(XM_019063157.1);ncbi_109045322(XM_019063181.1);ncbi_109045323(XM_019063183.1);ncbi_109045336(XM_019063195.1);ncbi_109045433(XM_019063316.1);ncbi_109045526(XM_019063397.1);ncbi_109045527(XM_019063398…	K00498+K09666+K00498+K01204+K00710+K03858+K13510+K12309+K12309+K03371+K00901+K12298+K12298+K00968+K03951+K02132+K02132+K07635+K07967+K01772+K09663+K01958+K01135+K07408+K03010+K07966+K07408+K07820+K03022+K01197+K00889+K00888+K01080+K10251+K01425+K08729+K12352+K10572+K00744+K14677+K02155+K00889+K07966+K00252+K00889+K01968+K01689+K07541+K04710+K02130+K00967+K03370+K01565+K05859+K12670+K12670+K01183+…
Human Diseases	Endocrine and metabolic diseases	AGE-RAGE signaling pathway in diabetic complications	28	57	0.07121124	2.269442e-01	ko04933	MSTRG.102517(PIK3R2);MSTRG.16149(Pik3r1);MSTRG.17122(Pik3cb);MSTRG.2005(Casp3);MSTRG.20895(PIK3R1);MSTRG.2107(CASP3);MSTRG.30001(AKT3);MSTRG.35420(STAT1);MSTRG.37681(Mmp2);MSTRG.44828(PLCG2);MSTRG.46446(CYBB);MSTRG.46447(CYBB);MSTRG.47045(--);MSTRG.48837(Edn1);MSTRG.5044(HRAS);MSTRG.53781(JAK2);MSTRG.54812(TGFBR1);MSTRG.57026(JUND);MSTRG.66884(F3);MSTRG.69180(PLCB1);MSTRG.81534(col1a2);MSTRG.8500…	K02649+K02649+K00922+K02187+K02649+K02187+K04456+K11220+K01398+K05859+K21421+K21421+K04388+K16366+K07827+K04447+K04674+K04448+K03901+K05858+K06236+K02649+K03901+K05860+K05717+K05717+K05858+K11220
Metabolism	Glycan biosynthesis and metabolism	Other glycan degradation	24	48	0.07404076	2.307380e-01	ko00511	ncbi_109045322(XM_019063181.1);ncbi_109045323(XM_019063183.1);ncbi_109045397(XM_019063271.1);ncbi_109047494(XM_019065199.1);ncbi_109049961(XM_019067635.1);ncbi_109058706(XM_019075903.1);ncbi_109060915(XM_019078068.1);ncbi_109063260(XM_019080339.1);ncbi_109067062(XM_019084068.1);ncbi_109069528(XM_019086159.1);ncbi_109069988(XM_019086598.1);ncbi_109089128(XM_019103264.1);ncbi_109093043(XM_019106766…	K12309+K12309+K01227+K12311+K01227+K12311+K14459+K01227+K12373+K12373+K01192+K12312+K17108+K17108+K12312+K12309+K12357+K01186+K01186+K01206+K12357+K12311+K12357+K12373
Human Diseases	Infectious diseases	Legionellosis	16	30	0.074342	2.307380e-01	ko05134	MSTRG.113153(Clk4);MSTRG.115533(CASP8);MSTRG.13336(Clk4);MSTRG.2005(Casp3);MSTRG.2107(CASP3);MSTRG.40157(Itga9);MSTRG.48708(CLK2);MSTRG.5727(c3);MSTRG.63264(c3);MSTRG.6492(hsp70);MSTRG.65986(--);MSTRG.7137(pycard);MSTRG.79851(caspb);MSTRG.81269(arf1);MSTRG.81619(--);MSTRG.85122(CASP10)	K08823+K04398+K08823+K02187+K02187+K06461+K08823+K03990+K03990+K03283+K01370+K12799+K01370+K07937+K06461+K04397
Metabolism	Metabolism of cofactors and vitamins	Riboflavin metabolism	10	17	0.07500798	2.307380e-01	ko00740	ncbi_109053362(XM_019070763.1);ncbi_109054419(XM_019071689.1);ncbi_109060131(XM_019077275.1);ncbi_109073409(XM_019089541.1);ncbi_109084049(XM_019098765.1);ncbi_109085146(XM_019099786.1);ncbi_109085961(XM_019100446.1);ncbi_109092268(XM_019106023.1);ncbi_109093348(XM_019107072.1);MSTRG.106635(ENPP3)	K00861+K14379+K14379+K01513+K14410+K01513+K00861+K14379+K14410+K01513
Genetic Information Processing	Translation	mRNA surveillance pathway	119	276	0.07510828	2.307380e-01	ko03015	ncbi_109045201(XM_019063048.1);ncbi_109045231(XM_019063093.1);ncbi_109045432(XM_019063315.1);ncbi_109045984(XM_019063789.1);ncbi_109047662(XM_019065325.1);ncbi_109048016(XM_019065685.1);ncbi_109049760(XM_019067416.1);ncbi_109050269(XM_019067926.1);ncbi_109052446(XM_019069893.1);ncbi_109053073(XM_019070499.1);ncbi_109054160(XM_019071458.1);ncbi_109054601(XM_019071852.1);ncbi_109054795(XM_019072029…	K03267+K03267+K14284+K14284+K14404+K04382+K14396+K08873+K14324+K14398+K11584+K04354+K14323+K08873+K14401+K12875+K06269+K11584+K06269+K13126+K06269+K14411+K14411+K13917+K12875+K14399+K04382+K06269+K14407+K04354+K14404+K14408+K14325+K04354+K03265+K08873+K15542+K15542+K12883+K11584+K14411+K14409+K04354+K14376+K14400+K14401+K11584+K14285+K11584+K12882+K14411+K14401+K14326+K03456+K15544+K15544+K04354+…
Organismal Systems	Endocrine system	Adipocytokine signaling pathway	120	279	0.07907089	2.407426e-01	ko04920	ncbi_109045050(XM_019062934.1);ncbi_109045204(XM_019063047.1);ncbi_109045413(XM_019063286.1);ncbi_109045431(XM_019063313.1);ncbi_109046696(XM_019064481.1);ncbi_109047224(XM_019064925.1);ncbi_109047928(XM_019065589.1);ncbi_109049698(XM_019067361.1);ncbi_109050095(XR_002011204.1);ncbi_109050527(XM_019068078.1);ncbi_109051144(XM_019068700.1);ncbi_109051168(XM_019068724.1);ncbi_109051267(XM_019068822…	K07293+K07187+K05062+K05062+K02581+K04692+K03158+K01596+K07200+K07294+K08765+K07203+K15013+K04734+K07203+K04447+K04734+K07294+K01897+K08765+K04440+K03173+K07297+K04734+K05141+K05141+K04456+K07298+K04735+K01084+K08765+K03173+K04456+K07359+K07294+K04696+K04696+K04456+K18052+K05872+K01897+K04440+K04734+K01946+K04440+K07359+K04692+K01897+K01897+K01897+K07359+K04456+K04735+K07199+K02581+K07200+K08525+…
Organismal Systems	Immune system	Fc epsilon RI signaling pathway	104	240	0.08061385	2.432683e-01	ko04664	ncbi_109045321(XM_019063182.1);ncbi_109046639(XM_019064410.1);ncbi_109047939(XM_019065602.1);ncbi_109049422(XM_019067119.1);ncbi_109050063(XM_019067740.1);ncbi_109050185(XM_019067858.1);ncbi_109050773(XM_019068347.1);ncbi_109050783(XM_019068358.1);ncbi_109052375(XM_019069825.1);ncbi_109052610(XM_019070018.1);ncbi_109053860(XM_019071160.1);ncbi_109053980(XM_019071289.1);ncbi_109057094(XM_019074289…	K07861+K04433+K05859+K04364+K00461+K16342+K07827+K00922+K05730+K00461+K02677+K04392+K03099+K16342+K07827+K00922+K04430+K04440+K00922+K04456+K00461+K00922+K04366+K04456+K04441+K16342+K04441+K02649+K04430+K02649+K02833+K06276+K05703+K04456+K16342+K05730+K02649+K02649+K04440+K00461+K16342+K04441+K04441+K04440+K05730+K04441+K04456+K16342+K04371+K07828+K05703+K04366+K02649+K04441+K16342+K00922+K05730+…
Environmental Information Processing	Signal transduction	ErbB signaling pathway	158	373	0.08153311	2.438841e-01	ko04012	ncbi_109046055(XM_019063850.1);ncbi_109047939(XM_019065602.1);ncbi_109048738(XM_019066821.1);ncbi_109049422(XM_019067119.1);ncbi_109050150(XM_019067825.1);ncbi_109050338(XM_019067982.1);ncbi_109050773(XM_019068347.1);ncbi_109050783(XM_019068358.1);ncbi_109050867(XM_019068422.1);ncbi_109051168(XM_019068724.1);ncbi_109051418(XM_019068979.1);ncbi_109052551(XM_019069975.1);ncbi_109052678(XM_019070097…	K07205+K05859+K06619+K04364+K05456+K04361+K07827+K00922+K05736+K07203+K06624+K05085+K07203+K02677+K03083+K07365+K08523+K03099+K05704+K09593+K07827+K07365+K00922+K11223+K04410+K04430+K04440+K19662+K07205+K06625+K04438+K00922+K06619+K04456+K04515+K00922+K08523+K04366+K04456+K04365+K06624+K02158+K02649+K04438+K04430+K02649+K05458+K02833+K11224+K02158+K04456+K04515+K19662+K04377+K02649+K05735+K02649+…
Cellular Processes	Cell growth and death	p53 signaling pathway	101	233	0.08337697	2.472308e-01	ko04115	ncbi_109046695(XM_019064480.1);ncbi_109047252(XM_019064956.1);ncbi_109047269(XM_019064970.1);ncbi_109048790(XM_019066459.1);ncbi_109049966(XM_019067637.1);ncbi_109050186(XM_019067859.1);ncbi_109050259(XM_019067918.1);ncbi_109050655(XM_019068234.1);ncbi_109053967(XM_019071270.1);ncbi_109053969(XM_019071275.1);ncbi_109054953(XM_019072182.1);ncbi_109055951(XM_019073141.1);ncbi_109056125(XM_019073356…	K10141+K02159+K04398+K04399+K04596+K06641+K06643+K10151+K04398+K04398+K02159+K10141+K10147+K04398+K10136+K04390+K10141+K06625+K10129+K02159+K10127+K01110+K07207+K04722+K06641+K04506+K07207+K10143+K04722+K02089+K02159+K04451+K02187+K02187+K16857+K04402+K10135+K10135+K10135+K10151+K02159+K04570+K10144+K06625+K06509+K07207+K06626+K04451+K04402+K04398+K10135+K10135+K04451+K10144+K04398+K02089+K10136+…
Environmental Information Processing	Signal transduction	Notch signaling pathway	94	216	0.08423296	2.475027e-01	ko04330	ncbi_109046565(XM_019064322.1);ncbi_109047023(XM_019064771.1);ncbi_109047918(XM_019065571.1);ncbi_109051804(XM_019069290.1);ncbi_109053093(XM_019070518.1);ncbi_109053442(XM_019070826.1);ncbi_109054586(XM_019071837.1);ncbi_109054589(XM_019071839.1);ncbi_109054612(XM_019071863.1);ncbi_109055036(XM_019072264.1);ncbi_109055090(XM_019072330.1);ncbi_109055426(XM_019072650.1);ncbi_109056577(XM_019073776…	K05948+K06052+K05948+K06058+K04496+K04505+K04505+K04505+K04496+K06051+K04497+K06054+K06061+K06067+K06171+K06172+K06051+K06054+K06172+K02353+K02599+K06061+K04498+K06051+K02599+K02353+K06058+K06062+K06054+K04498+K04496+K06061+K02353+K04496+K06058+K02353+K02599+K02353+K06062+K05948+K06063+K02353+K06061+K04498+K06058+K06061+K02599+K04496+K02599+K06052+K06062+K02599+K06053+K06053+K06058+K06170+K06062+…
Human Diseases	Cardiovascular diseases	Arrhythmogenic right ventricular cardiomyopathy (ARVC)	22	44	0.08492029	2.475027e-01	ko05412	MSTRG.102673(ITGB1);MSTRG.12853(DAG1);MSTRG.51235(gja1);MSTRG.51868(ATP2A2);MSTRG.52679(Tcf7l2);MSTRG.63673(ctnnb1);MSTRG.6821(Itgb3);MSTRG.6822(ITGB3);MSTRG.69374(CTNNA1);MSTRG.7097(Cacnb1);MSTRG.71330(CACNB4);MSTRG.71384(ITGA8);MSTRG.73043(ITGB1);MSTRG.73044(Itgb1);MSTRG.73045(ITGB1);MSTRG.81044(Itga4);MSTRG.81045(itga4);MSTRG.81047(--);MSTRG.8309(CACNA1C);MSTRG.83347(ACTN2);MSTRG.83348(ACTN3);…	K05719+K06265+K07372+K05853+K02620+K02105+K06493+K06493+K05691+K04862+K04865+K06476+K05719+K05719+K05719+K06483+K06483+K06483+K04850+K21073+K21073+K04850
Human Diseases	Infectious diseases	Amoebiasis	24	49	0.09332755	2.697008e-01	ko05146	MSTRG.102517(PIK3R2);MSTRG.118960(GNA11);MSTRG.16149(Pik3r1);MSTRG.17122(Pik3cb);MSTRG.1752(IGHV3-43);MSTRG.2005(Casp3);MSTRG.20895(PIK3R1);MSTRG.2107(CASP3);MSTRG.40157(Itga9);MSTRG.41588(lamc1);MSTRG.64290(Ighv3-6);MSTRG.69180(PLCB1);MSTRG.74612(IGHV3-43);MSTRG.80753(MUC5AC);MSTRG.80754(Muc2);MSTRG.81534(col1a2);MSTRG.81619(--);MSTRG.82298(PRKACA);MSTRG.85007(PIK3R3);MSTRG.8585(Lamb1);MSTRG.886…	K02649+K04634+K02649+K00922+K06856+K02187+K02649+K02187+K06461+K05635+K06856+K05858+K06856+K10955+K10955+K06236+K06461+K04345+K02649+K05636+K05717+K05717+K05858+K04386
Environmental Information Processing	Signal transduction	Hedgehog signaling pathway - fly	41	90	0.1113574	3.190998e-01	ko04341	ncbi_109050732(XM_019068316.1);ncbi_109050906(XM_019068458.1);ncbi_109052186(XM_019069650.1);ncbi_109053141(XM_019070555.1);ncbi_109053144(XM_019070564.1);ncbi_109054841(XM_019072087.1);ncbi_109056679(XM_019073889.1);ncbi_109058542(XM_019075746.1);ncbi_109060404(XM_019077573.1);ncbi_109062782(XM_019079850.1);ncbi_109062784(XM_019079855.1);ncbi_109062788(XM_019079861.1);ncbi_109066536(XM_019083566…	K04678+K04678+K04345+K08960+K08960+K03083+K08957+K08291+K08957+K03347+K03347+K03347+K08291+K08958+K03094+K08958+K06229+K04345+K08958+K08958+K08291+K04662+K08291+K08957+K08291+K06228+K08291+K03083+K03362+K04345+K04345+K04662+K03083+K04662+K03869+K03869+K03083+K08291+K06226+K04345+K03362
Human Diseases	Immune diseases	Systemic lupus erythematosus	14	27	0.1155439	3.283372e-01	ko05322	MSTRG.113350(--);MSTRG.114455(--);MSTRG.125210(--);MSTRG.1752(IGHV3-43);MSTRG.32499(Grin2b);MSTRG.44943(--);MSTRG.51748(H3-I);MSTRG.5727(c3);MSTRG.63264(c3);MSTRG.64290(Ighv3-6);MSTRG.74612(IGHV3-43);MSTRG.77189(H3-I);MSTRG.80632(H2AC21);MSTRG.91950(Masp2)	K06470+K03994+K06470+K06856+K05210+K06752+K11253+K03990+K03990+K06856+K06856+K11253+K11251+K01330
Organismal Systems	Endocrine system	Prolactin signaling pathway	108	254	0.1190031	3.353724e-01	ko04917	ncbi_109046210(XM_019064000.1);ncbi_109047224(XM_019064925.1);ncbi_109049422(XM_019067119.1);ncbi_109049938(XM_019067604.1);ncbi_109050655(XM_019068234.1);ncbi_109050773(XM_019068347.1);ncbi_109050783(XM_019068358.1);ncbi_109054645(XM_019071892.1);ncbi_109054841(XM_019072087.1);ncbi_109055229(XM_019072463.1);ncbi_109057094(XM_019074289.1);ncbi_109057740(XM_019074982.1);ncbi_109059246(XM_019076440…	K05081+K04692+K04364+K05147+K10151+K07827+K00922+K04447+K03083+K04699+K03099+K05704+K07827+K00922+K11223+K04440+K04694+K00922+K04456+K00922+K04735+K04366+K04456+K04698+K04441+K04695+K04441+K00501+K04698+K02649+K04696+K02649+K02833+K11224+K09408+K04696+K04456+K04694+K02649+K10151+K02649+K04440+K04441+K04441+K04440+K04692+K04441+K04379+K08522+K11220+K04456+K04735+K04371+K07828+K04366+K04699+K02649+…
Human Diseases	Infectious diseases	Pathogenic Escherichia coli infection	20	41	0.1234503	3.449559e-01	ko05130	MSTRG.102673(ITGB1);MSTRG.10358(ARHGEF2);MSTRG.11553(WAS);MSTRG.19804(TUBA3C);MSTRG.27217(YWHAZ);MSTRG.3378(OCLN);MSTRG.41535(fyna);MSTRG.50706(EZR);MSTRG.51087(YWHAZ);MSTRG.54952(--);MSTRG.60575(Hcls1);MSTRG.63583(alphaTub84D);MSTRG.63673(ctnnb1);MSTRG.73043(ITGB1);MSTRG.73044(Itgb1);MSTRG.73045(ITGB1);MSTRG.73344(cldnd);MSTRG.82075(TUBA1D);MSTRG.84310(krt13);MSTRG.8499(ABL1)	K05719+K12791+K05747+K07374+K16197+K06088+K05703+K08007+K16197+K06619+K06106+K07374+K02105+K05719+K05719+K05719+K06087+K07374+K07604+K06619
Human Diseases	Cancers	Central carbon metabolism in cancer	13	25	0.1244269	3.449559e-01	ko05230	MSTRG.102517(PIK3R2);MSTRG.103295(HK2);MSTRG.16149(Pik3r1);MSTRG.17122(Pik3cb);MSTRG.20895(PIK3R1);MSTRG.30001(AKT3);MSTRG.4116(PFKP);MSTRG.49658(pdgfra);MSTRG.5044(HRAS);MSTRG.61984(SLC2A1);MSTRG.6280(map2k2);MSTRG.79799(PDHA1);MSTRG.85007(PIK3R3)	K02649+K00844+K02649+K00922+K02649+K04456+K00850+K04363+K07827+K07299+K04369+K00161+K02649
Metabolism	Metabolism of other amino acids	Taurine and hypotaurine metabolism	16	32	0.1303586	3.533514e-01	ko00430	ncbi_109048092(XM_019065780.1);ncbi_109048400(XM_019066084.1);ncbi_109048922(XM_019066572.1);ncbi_109054551(XM_019071808.1);ncbi_109070229(XM_019086820.1);ncbi_109079666(XM_019094800.1);ncbi_109081366(XM_019096352.1);ncbi_109082360(XM_019097251.1);ncbi_109082370(XM_019097262.1);ncbi_109103387(XM_019116802.1);ncbi_109105502(XM_019118799.1);ncbi_109107231(XM_019120507.1);ncbi_109107242(XM_019120514…	K18592+K18592+K01580+K01580+K01580+K00681+K01594+K00456+K00456+K18592+K01580+K10712+K10712+K18592+K18592+K01580
Human Diseases	Endocrine and metabolic diseases	Insulin resistance	25	53	0.1316382	3.533514e-01	ko04931	MSTRG.102517(PIK3R2);MSTRG.107808(Insr);MSTRG.114754(RPS6KB1);MSTRG.114755(RPS6KB1);MSTRG.123485(CPT1A);MSTRG.123487(CPT1A);MSTRG.125368(SLC27A1);MSTRG.16149(Pik3r1);MSTRG.17122(Pik3cb);MSTRG.20895(PIK3R1);MSTRG.30001(AKT3);MSTRG.33104(Ogt);MSTRG.34224(RPS6KB1);MSTRG.37893(GSK3B);MSTRG.42758(PRKAG2);MSTRG.44591(--);MSTRG.49460(ptprf);MSTRG.54320(INSR);MSTRG.61984(SLC2A1);MSTRG.64199(Ikbkb);MSTRG.…	K02649+K04527+K04688+K04688+K08765+K08765+K08745+K02649+K00922+K02649+K04456+K09667+K04688+K03083+K07200+K16172+K05695+K04527+K07299+K07209+K09667+K08746+K08746+K02649+K06269
Human Diseases	Endocrine and metabolic diseases	Cushing syndrome	33	72	0.1323382	3.533514e-01	ko04934	MSTRG.107386(ITPR1);MSTRG.114265(cyp11a1);MSTRG.116870(FZD1);MSTRG.117526(PDE8A);MSTRG.118960(GNA11);MSTRG.19788(RAP1A);MSTRG.26432(Itpr1);MSTRG.26434(ITPR1);MSTRG.3695(CACNA1H);MSTRG.37893(GSK3B);MSTRG.40890(Cacna1i);MSTRG.41128(--);MSTRG.43027(CCDC97);MSTRG.47065(arnt);MSTRG.52679(Tcf7l2);MSTRG.54152(adcy9);MSTRG.57359(HSD3B);MSTRG.6280(map2k2);MSTRG.63673(ctnnb1);MSTRG.64332(Usp8);MSTRG.69180(…	K04958+K00498+K02432+K18437+K04634+K04353+K04958+K04958+K04855+K03083+K04856+K09049+K08042+K09097+K02620+K08049+K00070+K04369+K02105+K11839+K05858+K04515+K01679+K12473+K08046+K14963+K04374+K09187+K04345+K04850+K04850+K08042+K05858
Metabolism	Lipid metabolism	Glycerolipid metabolism	73	169	0.1324793	3.533514e-01	ko00561	ncbi_109045433(XM_019063316.1);ncbi_109045526(XM_019063397.1);ncbi_109045527(XM_019063398.1);ncbi_109046622(XM_019064375.1);ncbi_109046699(XM_019064486.1);ncbi_109046954(XM_019064719.1);ncbi_109049294(XM_019067021.1);ncbi_109051066(XM_019068601.1);ncbi_109051240(XM_019068796.1);ncbi_109052109(XM_019069573.1);ncbi_109053385(XM_019070784.1);ncbi_109053415(XM_019070807.1);ncbi_109053959(XM_019071263…	K00901+K12298+K12298+K01059+K01080+K01059+K15728+K16816+K16816+K11160+K13506+K15728+K15728+K00128+K19007+K14458+K19007+K01080+K01080+K01046+K01046+K00901+K00901+K01080+K01080+K00901+K15728+K11155+K11155+K11155+K00901+K00128+K00128+K13506+K00901+K13506+K00901+K01046+K00901+K00864+K13506+K00901+K11155+K00901+K13517+K00149+K01054+K00901+K00901+K13523+K01080+K14085+K13513+K19007+K13509+K13517+K09881+…
Human Diseases	Cardiovascular diseases	Hypertrophic cardiomyopathy (HCM)	19	39	0.1326363	3.533514e-01	ko05410	MSTRG.102673(ITGB1);MSTRG.119636(ACE);MSTRG.119637(ACE);MSTRG.12853(DAG1);MSTRG.42758(PRKAG2);MSTRG.51868(ATP2A2);MSTRG.6821(Itgb3);MSTRG.6822(ITGB3);MSTRG.7097(Cacnb1);MSTRG.71330(CACNB4);MSTRG.71384(ITGA8);MSTRG.73043(ITGB1);MSTRG.73044(Itgb1);MSTRG.73045(ITGB1);MSTRG.81044(Itga4);MSTRG.81045(itga4);MSTRG.81047(--);MSTRG.8309(CACNA1C);MSTRG.86895(CACNA1C)	K05719+K01283+K01283+K06265+K07200+K05853+K06493+K06493+K04862+K04865+K06476+K05719+K05719+K05719+K06483+K06483+K06483+K04850+K04850
Cellular Processes	Cell growth and death	Oocyte meiosis	162	390	0.1366853	3.588461e-01	ko04114	ncbi_109045727(XM_019063558.1);ncbi_109045995(XM_019063805.1);ncbi_109046785(XM_019064587.1);ncbi_109046870(XM_019064653.1);ncbi_109047399(XM_019065118.1);ncbi_109047610(XM_019065285.1);ncbi_109047709(XM_019065391.1);ncbi_109048016(XM_019065685.1);ncbi_109051988(XM_019069457.1);ncbi_109052186(XM_019069650.1);ncbi_109052563(XM_019069984.1);ncbi_109052630(XM_019070046.1);ncbi_109053960(XM_019071264…	K12456+K04959+K16197+K08049+K06669+K04348+K08557+K04382+K16197+K04345+K02183+K08045+K08048+K11584+K08044+K06635+K04348+K16197+K03353+K08046+K04373+K04373+K02602+K06269+K11584+K02183+K06269+K10292+K06269+K08043+K03350+K08049+K03347+K03347+K03347+K06631+K04373+K11481+K04373+K04958+K06636+K06636+K02602+K04515+K02537+K04382+K06269+K16197+K04348+K08046+K04441+K16198+K04441+K04958+K03094+K08048+K08836+…
Human Diseases	Cancers	Bladder cancer	7	12	0.1368035	3.588461e-01	ko05219	MSTRG.106294(Araf);MSTRG.37681(Mmp2);MSTRG.5044(HRAS);MSTRG.51045(Thbs1);MSTRG.6280(map2k2);MSTRG.80547(Dapk2);MSTRG.86650(DAPK3)	K08845+K01398+K07827+K16857+K04369+K08803+K08803
Metabolism	Lipid metabolism	Glycerophospholipid metabolism	137	328	0.1401221	3.623328e-01	ko00564	ncbi_109045296(XM_019063157.1);ncbi_109045433(XM_019063316.1);ncbi_109045827(XM_019063641.1);ncbi_109046266(XM_019064046.1);ncbi_109046699(XM_019064486.1);ncbi_109046936(XM_019064703.1);ncbi_109047822(XM_019065490.1);ncbi_109049294(XM_019067021.1);ncbi_109049982(XM_019067649.1);ncbi_109050185(XM_019067858.1);ncbi_109050578(XM_019068139.1);ncbi_109051299(XM_019068851.1);ncbi_109052699(XM_019070115…	K13510+K00901+K00968+K14676+K01080+K08729+K00967+K15728+K13514+K16342+K06129+K06129+K00994+K13506+K15728+K15728+K08729+K06124+K00006+K00006+K13644+K00967+K16342+K14156+K19007+K16817+K13510+K19007+K00968+K01080+K16343+K00968+K01047+K14676+K16343+K05929+K16342+K01047+K00894+K00894+K00111+K01080+K16860+K00894+K16860+K00901+K00006+K00901+K13511+K01080+K01080+K16342+K13516+K00894+K00901+K15728+K00551+…
Organismal Systems	Endocrine system	Thyroid hormone signaling pathway	187	453	0.1408275	3.623328e-01	ko04919	ncbi_109045508(XM_019063381.1);ncbi_109046849(XM_019064639.1);ncbi_109047939(XM_019065602.1);ncbi_109048466(XM_019066134.1);ncbi_109048790(XM_019066459.1);ncbi_109049730(XM_019067391.1);ncbi_109050259(XM_019067918.1);ncbi_109050773(XM_019068347.1);ncbi_109050783(XM_019068358.1);ncbi_109051168(XM_019068724.1);ncbi_109051256(XM_019068809.1);ncbi_109052027(XM_019069505.1);ncbi_109052054(XM_019069522…	K05853+K02105+K05859+K07201+K04399+K05852+K06643+K07827+K00922+K07203+K05857+K01539+K01539+K04345+K07203+K05858+K02677+K03083+K08268+K08268+K06067+K00850+K05704+K07201+K07827+K00922+K01540+K19662+K01539+K01539+K01540+K00922+K05853+K02599+K05857+K04498+K07207+K04456+K00850+K02599+K05860+K00922+K01539+K04366+K04456+K07207+K06062+K05860+K00850+K02158+K02649+K02649+K02833+K04451+K04498+K02158+K06276+…
Cellular Processes	Cell growth and death	Cell cycle	163	393	0.1413204	3.623328e-01	ko04110	ncbi_109045264(XM_019063121.1);ncbi_109045727(XM_019063558.1);ncbi_109046785(XM_019064587.1);ncbi_109047284(XM_019064986.1);ncbi_109047399(XM_019065118.1);ncbi_109047797(XM_019065468.1);ncbi_109047977(XM_019065643.1);ncbi_109048310(XM_019066007.1);ncbi_109048509(XM_019066172.1);ncbi_109048738(XM_019066821.1);ncbi_109049149(XM_019066841.1);ncbi_109050186(XM_019067859.1);ncbi_109050259(XM_019067918…	K03875+K12456+K16197+K13375+K06669+K06639+K10500+K06671+K08866+K06619+K06671+K06641+K06643+K10151+K02540+K06624+K16197+K02541+K02541+K04501+K06639+K02542+K03083+K02209+K06635+K16197+K03353+K04683+K06670+K06067+K03364+K06642+K02209+K06625+K03350+K03347+K03347+K03347+K04500+K06631+K08866+K04498+K06619+K06636+K06636+K06641+K02604+K02537+K04501+K16197+K16198+K06624+K06642+K03094+K02089+K04451+K04498+…
Metabolism	Carbohydrate metabolism	Butanoate metabolism	21	44	0.14245	3.625034e-01	ko00650	ncbi_109048922(XM_019066572.1);ncbi_109049059(XM_019066729.1);ncbi_109051642(XM_019069141.1);ncbi_109054551(XM_019071808.1);ncbi_109055307(XM_019072539.1);ncbi_109058223(XM_019075448.1);ncbi_109061322(XM_019078450.1);ncbi_109061773(XM_019078865.1);ncbi_109070229(XM_019086820.1);ncbi_109079369(XM_019094537.1);ncbi_109080567(XM_019095606.1);ncbi_109081317(XM_019096302.1);ncbi_109094825(XM_019108525…	K01580+K00019+K01027+K01580+K01907+K13524+K07515+K01640+K01580+K01907+K07515+K01641+K01027+K01907+K01580+K00139+K01640+K01896+K07515+K01580+K13524
Environmental Information Processing	Signal transduction	Hippo signaling pathway - multiple species	11	21	0.1448556	3.658945e-01	ko04392	ncbi_109053141(XM_019070555.1);ncbi_109053144(XM_019070564.1);ncbi_109110512(XM_019123537.1);MSTRG.18159(wtip);MSTRG.22920(LATS2);MSTRG.26251(PAK1);MSTRG.35607(DCHS1);MSTRG.74874(LATS1);MSTRG.75829(Dchs1);MSTRG.77672(wtip);MSTRG.78732(DCHS1)	K08960+K08960+K04409+K16682+K08791+K04409+K16507+K08791+K16507+K16682+K16507
Cellular Processes	Transport and catabolism	Phagosome	197	479	0.1488894	3.733183e-01	ko04145	ncbi_109045415(XM_019063288.1);ncbi_109046276(XM_019064054.1);ncbi_109046826(XM_019064621.1);ncbi_109047364(XM_019065073.1);ncbi_109047843(XM_019065525.1);ncbi_109048002(XM_019065667.1);ncbi_109048350(XM_019066039.1);ncbi_109049157(XM_019066859.1);ncbi_109049586(XM_019067235.1);ncbi_109049788(XM_019067439.1);ncbi_109050630(XM_019068200.1);ncbi_109050728(XM_019068302.1);ncbi_109051147(XM_019068705…	K06464+K01330+K10416+K02155+K08009+K06484+K06484+K06751+K06560+K02145+K06503+K06498+K03990+K02146+K02146+K06752+K02147+K07375+K06752+K06464+K02154+K04392+K03662+K07374+K07897+K07375+K02154+K01368+K03990+K02148+K01368+K10413+K03990+K06752+K06752+K00914+K13882+K10159+K07897+K06752+K06503+K12478+K10415+K06751+K03991+K03990+K10415+K07887+K06464+K08488+K07889+K10415+K12182+K06560+K02151+K10956+K06461+…
Metabolism	Metabolism of other amino acids	Glutathione metabolism	57	131	0.1502526	3.739864e-01	ko00480	ncbi_109046037(XM_019063834.1);ncbi_109048092(XM_019065780.1);ncbi_109048400(XM_019066084.1);ncbi_109048436(XM_019066110.1);ncbi_109048730(XM_019066390.1);ncbi_109053948(XM_019071254.1);ncbi_109055957(XM_019073144.1);ncbi_109055958(XM_019073145.1);ncbi_109057567(XM_019074792.1);ncbi_109057569(XM_019074794.1);ncbi_109060707(XM_019077861.1);ncbi_109063929(XM_019080938.1);ncbi_109063996(XM_019081009…	K00799+K18592+K18592+K00797+K00799+K00383+K11140+K11140+K11140+K11140+K10807+K00031+K00802+K00802+K00031+K11140+K01469+K01469+K05361+K00799+K13299+K10807+K00432+K00681+K00799+K11205+K00799+K00799+K01581+K00383+K00799+K00799+K00432+K00799+K00799+K05360+K01255+K01255+K01469+K00799+K00799+K01920+K11204+K00799+K18592+K00799+K10808+K01581+K00682+K18592+K18592+K00033+K00799+K00799+K01581+K00799+K11140
Human Diseases	Cardiovascular diseases	Dilated cardiomyopathy (DCM)	25	54	0.1581591	3.908134e-01	ko05414	MSTRG.102673(ITGB1);MSTRG.12853(DAG1);MSTRG.1752(IGHV3-43);MSTRG.43027(CCDC97);MSTRG.50816(ADRB2);MSTRG.51868(ATP2A2);MSTRG.54152(adcy9);MSTRG.64290(Ighv3-6);MSTRG.6821(Itgb3);MSTRG.6822(ITGB3);MSTRG.7097(Cacnb1);MSTRG.71330(CACNB4);MSTRG.71384(ITGA8);MSTRG.73043(ITGB1);MSTRG.73044(Itgb1);MSTRG.73045(ITGB1);MSTRG.74612(IGHV3-43);MSTRG.74763(ADCY6);MSTRG.81044(Itga4);MSTRG.81045(itga4);MSTRG.81047…	K05719+K06265+K06856+K08042+K04141+K05853+K08049+K06856+K06493+K06493+K04862+K04865+K06476+K05719+K05719+K05719+K06856+K08046+K06483+K06483+K06483+K04345+K04850+K04850+K08042
Metabolism	Metabolism of other amino acids	Phosphonate and phosphinate metabolism	13	26	0.1638064	3.961253e-01	ko00440	ncbi_109045827(XM_019063641.1);ncbi_109047822(XM_019065490.1);ncbi_109052699(XM_019070115.1);ncbi_109059026(XM_019076229.1);ncbi_109059053(XM_019076256.1);ncbi_109062009(XM_019079089.1);ncbi_109064987(XM_019082002.1);ncbi_109080905(XM_019095911.1);ncbi_109094158(XM_019107838.1);ncbi_109101880(XM_019115243.1);ncbi_109104589(XM_019117857.1);ncbi_109112618(XM_019125514.1);MSTRG.46579(SELENOI)	K00968+K00967+K00994+K13644+K00967+K00968+K00968+K00994+K00993+K00968+K00968+K00968+K00993
Organismal Systems	Endocrine system	Relaxin signaling pathway	178	433	0.1645372	3.961253e-01	ko04926	ncbi_109046870(XM_019064653.1);ncbi_109047284(XM_019064986.1);ncbi_109049198(XM_019066905.1);ncbi_109049214(XM_019066923.1);ncbi_109049422(XM_019067119.1);ncbi_109050338(XM_019067982.1);ncbi_109050773(XM_019068347.1);ncbi_109050783(XM_019068358.1);ncbi_109052186(XM_019069650.1);ncbi_109052560(XM_019069980.1);ncbi_109052630(XM_019070046.1);ncbi_109053272(XM_019070684.1);ncbi_109053409(XM_019070802…	K08049+K13375+K04674+K04439+K04364+K04361+K07827+K00922+K04345+K04734+K08045+K05858+K08397+K02677+K06236+K08048+K08044+K04734+K04388+K08046+K03099+K09048+K05704+K04536+K04536+K07827+K00922+K04430+K04440+K00922+K18952+K04630+K08043+K04630+K08049+K04536+K04500+K04630+K04734+K04456+K04630+K04198+K00922+K04735+K04366+K04456+K08046+K04441+K04441+K04374+K02649+K06237+K06237+K04430+K02649+K02833+K08048+…
Metabolism	Metabolism of cofactors and vitamins	Porphyrin and chlorophyll metabolism	32	71	0.1645569	3.961253e-01	ko00860	ncbi_109046246(XM_019064030.1);ncbi_109056068(XM_019073287.1);ncbi_109057917(XM_019075141.1);ncbi_109063598(XM_019080639.1);ncbi_109063733(XM_019080761.1);ncbi_109066001(XM_019082981.1);ncbi_109067003(XM_019084017.1);ncbi_109067511(XM_019084437.1);ncbi_109067868(XM_019084749.1);ncbi_109069647(XM_019086267.1);ncbi_109072350(XM_019088595.1);ncbi_109080734(XM_019095754.1);ncbi_109081530(XM_019096508…	K01772+K00510+K00231+K00699+K14163+K01764+K01599+K02259+K01885+K19054+K00228+K00699+K01195+K00231+K00699+K00699+K01698+K02257+K01749+K02257+K00798+K00214+K00699+K00643+K00643+K00214+K00699+K00798+K21418+K00699+K00699+K00699
Metabolism	Lipid metabolism	Cutin, suberine and wax biosynthesis	3	4	0.1649554	3.961253e-01	ko00073	ncbi_109053055(XM_019070488.1);ncbi_109072355(XM_019088603.1);ncbi_109109156(XM_019122288.1)	K13356+K13356+K13356
Metabolism	Amino acid metabolism	Cysteine and methionine metabolism	45	103	0.1751478	4.176298e-01	ko00270	ncbi_109048102(XM_019065787.1);ncbi_109048436(XM_019066110.1);ncbi_109051595(XM_019069101.1);ncbi_109055017(XM_019072248.1);ncbi_109055023(XM_019072251.1);ncbi_109062323(XM_019079414.1);ncbi_109062325(XM_019079417.1);ncbi_109063744(XM_019080771.1);ncbi_109063996(XM_019081009.1);ncbi_109063998(XM_019081010.1);ncbi_109065117(XM_019082128.1);ncbi_109066963(XM_019083980.1);ncbi_109069820(XM_019086424…	K01697+K00797+K01611+K00789+K01697+K00016+K00016+K01758+K00802+K00802+K14454+K00826+K00827+K00016+K00016+K17399+K14454+K01697+K00558+K00456+K00456+K11205+K08964+K00026+K00548+K00544+K01251+K01920+K11204+K00025+K00025+K00815+K00548+K14455+K00789+K17398+K01251+K00815+K17398+K08964+K01251+K17398+K00772+K01251+K01251
Genetic Information Processing	Folding, sorting and degradation	RNA degradation	94	224	0.1763598	4.176298e-01	ko03018	ncbi_109046087(XM_019063886.1);ncbi_109046511(XM_019064256.1);ncbi_109046553(XM_019064314.1);ncbi_109046815(XM_019064613.1);ncbi_109047177(XM_019064885.1);ncbi_109047245(XM_019064946.1);ncbi_109047590(XM_019065281.1);ncbi_109048809(XM_019066478.1);ncbi_109050653(XM_019068229.1);ncbi_109050750(XM_019068323.1);ncbi_109050902(XM_019068452.1);ncbi_109050903(XM_019068453.1);ncbi_109052517(XM_019069945…	K12603+K12626+K12626+K03679+K14443+K12592+K01689+K12581+K12604+K12605+K12615+K12615+K14443+K12585+K01689+K00850+K07573+K01689+K12604+K13126+K14443+K14443+K18681+K00850+K14443+K00962+K12603+K04043+K04043+K04043+K04043+K14442+K00850+K12622+K12610+K12600+K12623+K12606+K12624+K12605+K14443+K14443+K12603+K14443+K14443+K12607+K12607+K03681+K01689+K16855+K01689+K13126+K12621+K12617+K12613+K12587+K12587+…
Organismal Systems	Excretory system	Aldosterone-regulated sodium reabsorption	58	135	0.1777906	4.181144e-01	ko04960	ncbi_109050773(XM_019068347.1);ncbi_109050783(XM_019068358.1);ncbi_109051628(XM_019069125.1);ncbi_109052027(XM_019069505.1);ncbi_109052054(XM_019069522.1);ncbi_109053860(XM_019071160.1);ncbi_109054113(XM_019071420.1);ncbi_109055590(XM_019072782.1);ncbi_109057299(XM_019074527.1);ncbi_109059246(XM_019076440.1);ncbi_109059646(XM_019076817.1);ncbi_109059940(XM_019077108.1);ncbi_109060044(XM_019077199…	K07827+K00922+K00071+K01539+K01539+K02677+K00071+K13302+K04527+K07827+K00922+K01540+K19662+K00071+K01539+K01539+K01540+K00922+K04527+K00922+K01539+K02649+K02649+K13302+K06276+K01540+K19662+K02649+K02649+K01539+K04371+K01538+K01540+K13305+K02649+K13302+K00922+K19662+K01540+K02649+K00922+K02649+K13305+K01540+K00922+K01540+K02649+K04527+K01540+K02649+K00922+K02649+K16172+K13305+K07827+K04527+K13305+…
Genetic Information Processing	Folding, sorting and degradation	Protein export	23	50	0.1809153	4.225487e-01	ko03060	ncbi_109056969(XM_019074168.1);ncbi_109057073(XM_019074271.1);ncbi_109060992(XM_019078141.1);ncbi_109062663(XM_019079739.1);ncbi_109067675(XM_019084584.1);ncbi_109068195(XM_019085078.1);ncbi_109069566(XM_019086200.1);ncbi_109069916(XM_019086515.1);ncbi_109076076(XM_019091889.1);ncbi_109080247(XM_019095333.1);ncbi_109091044(XM_019104852.1);ncbi_109091081(XM_019104877.1);ncbi_109091101(XM_019104891…	K12946+K09540+K03108+K12946+K10956+K13431+K12275+K09540+K09490+K03109+K12275+K10956+K10956+K03217+K12272+K03106+K09481+K09481+K03104+K10956+K03109+K13431+K09540
Human Diseases	Infectious diseases	Malaria	8	15	0.1843471	4.276351e-01	ko05144	MSTRG.17111(Cd81);MSTRG.40156(ITGAL);MSTRG.49711(SELP);MSTRG.51045(Thbs1);MSTRG.62437(LRP1);MSTRG.7018(Sell);MSTRG.88534(Itgal);MSTRG.99400(LRP1)	K06508+K05718+K06496+K16857+K04550+K06496+K05718+K04550
Metabolism	Carbohydrate metabolism	Pyruvate metabolism	37	84	0.1865599	4.298441e-01	ko00620	ncbi_109046303(XM_019064079.1);ncbi_109049698(XM_019067361.1);ncbi_109051297(XM_019068849.1);ncbi_109053990(XM_019071307.1);ncbi_109054509(XM_019071762.1);ncbi_109054941(XM_019072174.1);ncbi_109057944(XM_019075169.1);ncbi_109061174(XM_019078309.1);ncbi_109062323(XM_019079414.1);ncbi_109062325(XM_019079417.1);ncbi_109062968(XM_019080027.1);ncbi_109070724(XM_019087253.1);ncbi_109071342(XM_019087803…	K01958+K01596+K00102+K01895+K00162+K00128+K00027+K01069+K00016+K00016+K01895+K00029+K00016+K00016+K01067+K00027+K01512+K00162+K01946+K00627+K01958+K00627+K00128+K00128+K00026+K01596+K00029+K00149+K14085+K00873+K00025+K00029+K00029+K00025+K01958+K01679+K00161
Organismal Systems	Digestive system	Cholesterol metabolism	66	156	0.200885	4.597435e-01	ko04979	ncbi_109046622(XM_019064375.1);ncbi_109046954(XM_019064719.1);ncbi_109049137(XM_019066828.1);ncbi_109052127(XM_019069594.1);ncbi_109054221(XM_019071509.1);ncbi_109055542(XM_019072739.1);ncbi_109059086(XM_019076286.1);ncbi_109059958(XM_019077123.1);ncbi_109060520(XM_019077693.1);ncbi_109064162(XM_019081172.1);ncbi_109064618(XM_019081662.1);ncbi_109066013(XM_019082993.1);ncbi_109066014(XM_019082995…	K01059+K01059+K13443+K08761+K12474+K08757+K00637+K12473+K06233+K06233+K06096+K12474+K12474+K12474+K12388+K06233+K12388+K01052+K06233+K12473+K00637+K06233+K06233+K06233+K06233+K00488+K00488+K12473+K15041+K06096+K12474+K12385+K15041+K12474+K12474+K05641+K05641+K06096+K12388+K06233+K08767+K13443+K06233+K06096+K08757+K15040+K12388+K05641+K05664+K05664+K12474+K08757+K05641+K05641+K05641+K06233+K05641+…
Organismal Systems	Digestive system	Carbohydrate digestion and absorption	65	154	0.2099174	4.772122e-01	ko04973	ncbi_109050783(XM_019068358.1);ncbi_109052027(XM_019069505.1);ncbi_109052054(XM_019069522.1);ncbi_109053272(XM_019070684.1);ncbi_109059646(XM_019076817.1);ncbi_109059940(XM_019077108.1);ncbi_109060044(XM_019077199.1);ncbi_109060283(XM_019077440.1);ncbi_109060287(XM_019077442.1);ncbi_109060581(XM_019077747.1);ncbi_109060929(XM_019078076.1);ncbi_109064384(XM_019081428.1);ncbi_109064766(XM_019081800…	K00922+K01539+K01539+K05858+K00922+K01540+K19662+K01539+K01539+K01540+K00922+K04456+K01176+K00922+K01084+K01539+K04456+K02649+K02649+K04456+K01540+K19662+K02649+K02649+K00844+K04456+K00844+K00844+K00844+K01539+K05858+K01538+K04851+K01540+K02649+K00922+K19662+K04456+K04851+K01540+K04851+K04851+K02649+K00922+K02649+K04456+K04456+K01540+K00922+K04456+K04456+K01176+K04456+K01540+K02649+K00844+K01540+…
Human Diseases	Infectious diseases	Shigellosis	15	32	0.2209433	4.989514e-01	ko05131	MSTRG.102673(ITGB1);MSTRG.106015(--);MSTRG.11553(WAS);MSTRG.35533(--);MSTRG.3901(RIPK2);MSTRG.48248(WASF2);MSTRG.54952(--);MSTRG.60575(Hcls1);MSTRG.64199(Ikbkb);MSTRG.73043(ITGB1);MSTRG.73044(Itgb1);MSTRG.73045(ITGB1);MSTRG.8499(ABL1);MSTRG.92633(UBE2D2);MSTRG.98925(--)	K05719+K06256+K05747+K13708+K08846+K05748+K06619+K06106+K07209+K05719+K05719+K05719+K06619+K06689+K03362
Cellular Processes	Cell growth and death	Ferroptosis	38	88	0.2262033	5.074692e-01	ko04216	ncbi_109049840(XM_019067497.1);ncbi_109050630(XM_019068200.1);ncbi_109056068(XM_019073287.1);ncbi_109058613(XM_019075811.1);ncbi_109061839(XM_019078927.1);ncbi_109065423(XM_019082401.1);ncbi_109065425(XM_019082404.1);ncbi_109070898(XM_019087405.1);ncbi_109071199(XM_019087674.1);ncbi_109078244(XM_019093542.1);ncbi_109081291(XM_019096282.1);ncbi_109081400(XM_019096386.1);ncbi_109081403(XM_019096388…	K00657+K06503+K00510+K01897+K06503+K08339+K08339+K04451+K05361+K01897+K01897+K01897+K01897+K04451+K04451+K11205+K15041+K15041+K08337+K00657+K06503+K06503+K11204+K13515+K04451+K01897+K15040+K01897+K06519+K01897+K01897+K13869+K21421+K21421+K01897+K00522+K01897+K01897
Environmental Information Processing	Signaling molecules and interaction	ECM-receptor interaction	138	338	0.2290162	5.104217e-01	ko04512	ncbi_109045006(XM_019062897.1);ncbi_109045073(XM_019062947.1);ncbi_109045705(XM_019063533.1);ncbi_109047483(XM_019065189.1);ncbi_109048002(XM_019065667.1);ncbi_109048350(XM_019066039.1);ncbi_109048819(XM_019066487.1);ncbi_109050281(XM_019067934.1);ncbi_109051532(XM_019069065.1);ncbi_109051686(XM_019069173.1);ncbi_109052602(XM_019070014.1);ncbi_109052735(XM_019070152.1);ncbi_109052834(XM_019070264…	K06254+K06254+K06480+K06238+K06484+K06484+K06240+K06243+K08131+K05717+K16338+K06591+K06240+K06240+K06240+K06482+K06236+K06255+K06255+K06258+K06525+K06238+K06238+K06238+K06238+K06258+K06258+K06590+K06256+K06238+K06249+K06249+K06238+K06263+K06241+K06241+K06241+K05719+K04659+K06237+K06237+K06584+K05717+K06481+K04659+K04659+K06258+K06247+K16857+K06237+K05719+K06481+K06263+K06487+K06487+K04659+K06252+…
Cellular Processes	Cellular community - eukaryotes	Focal adhesion	354	886	0.23285	5.155964e-01	ko04510	ncbi_109044970(XM_019062866.1);ncbi_109045321(XM_019063182.1);ncbi_109045399(XM_019063269.1);ncbi_109045705(XM_019063533.1);ncbi_109045861(XM_019063675.1);ncbi_109045976(XM_019063781.1);ncbi_109046273(XM_019064051.1);ncbi_109046595(XM_019064349.1);ncbi_109046655(XM_019064426.1);ncbi_109046849(XM_019064639.1);ncbi_109046872(XM_019064654.1);ncbi_109047015(XM_019064764.1);ncbi_109047035(XM_019064779…	K17388+K07861+K06275+K06480+K04349+K04513+K05089+K00889+K03853+K02105+K03853+K03853+K05732+K05732+K00889+K06238+K00889+K06484+K06484+K04437+K06240+K04393+K04364+K06271+K13708+K06243+K04361+K06275+K10151+K06277+K00922+K05736+K04437+K17457+K08131+K05717+K05760+K04393+K05730+K06591+K06240+K06240+K06240+K06482+K12755+K12755+K02677+K06236+K04725+K04392+K04513+K00889+K03083+K06269+K03099+K12757+K05704+…
Metabolism	Glycan biosynthesis and metabolism	Other types of O-glycan biosynthesis	32	74	0.2476199	5.391081e-01	ko00514	ncbi_109046140(XM_019063940.1);ncbi_109046469(XR_002010558.1);ncbi_109046565(XM_019064322.1);ncbi_109047435(XM_019065150.1);ncbi_109047918(XM_019065571.1);ncbi_109048207(XM_019065899.1);ncbi_109055305(XM_019072537.1);ncbi_109061176(XM_019078307.1);ncbi_109064225(XM_019081216.1);ncbi_109067947(XM_019084820.1);ncbi_109069691(XM_019086316.1);ncbi_109074273(XM_019090328.1);ncbi_109076581(XM_019092267…	K07967+K07966+K05948+K07966+K05948+K13646+K00779+K18134+K07968+K00728+K13646+K13675+K13676+K00779+K13667+K05948+K00728+K03691+K13667+K00779+K13676+K09667+K07968+K00728+K00781+K07967+K13646+K07966+K09667+K07968+K09667+K00781
Human Diseases	Immune diseases	Primary immunodeficiency	8	16	0.2491022	5.391081e-01	ko05340	MSTRG.100354(NLRP9);MSTRG.1752(IGHV3-43);MSTRG.54342(ptprc);MSTRG.55045(--);MSTRG.64290(Ighv3-6);MSTRG.67336(--);MSTRG.74612(IGHV3-43);MSTRG.90943(ptprc)	K08060+K06856+K06478+K06450+K06856+K06458+K06856+K06478
Metabolism	Glycan biosynthesis and metabolism	Glycosaminoglycan biosynthesis - chondroitin sulfate / dermatan sulfate	23	52	0.2492228	5.391081e-01	ko00532	ncbi_109048167(XM_019065860.1);ncbi_109048446(XM_019066118.1);ncbi_109051024(XM_019068544.1);ncbi_109051416(XM_019068975.1);ncbi_109058592(XM_019075792.1);ncbi_109059154(XM_019076348.1);ncbi_109062058(XM_019079150.1);ncbi_109063040(XM_019080114.1);ncbi_109066899(XM_019083909.1);ncbi_109067719(XM_019084632.1);ncbi_109068341(XM_019085150.1);ncbi_109069485(XM_019086114.1);ncbi_109069885(XM_019086482…	K01017+K01017+K01017+K08105+K01017+K03419+K00771+K13499+K00734+K00771+K03419+K13499+K00746+K01794+K01020+K00746+K13499+K00733+K00733+K00746+K00734+K08106+K04743
Organismal Systems	Immune system	Antigen processing and presentation	63	151	0.249792	5.391081e-01	ko04612	ncbi_109049157(XM_019066859.1);ncbi_109049724(XM_019067384.1);ncbi_109051707(XM_019069191.1);ncbi_109052650(XM_019070068.1);ncbi_109053681(XM_019071000.1);ncbi_109054692(XM_019071927.1);ncbi_109056426(XM_019073626.1);ncbi_109056743(XM_019073934.1);ncbi_109057161(XM_019074376.1);ncbi_109058805(XM_019075998.1);ncbi_109060117(XM_019077264.1);ncbi_109060118(XM_019077266.1);ncbi_109061739(XM_019078835…	K06751+K06696+K06752+K06752+K04079+K06458+K01368+K06505+K03283+K01368+K06752+K06752+K06752+K06751+K01363+K01363+K08056+K06454+K09490+K04079+K10785+K01365+K08057+K06696+K06505+K06505+K01368+K05870+K08056+K06751+K01368+K05870+K03283+K03283+K01368+K05654+K01369+K08054+K05654+K03283+K06505+K06505+K03156+K08054+K06752+K04079+K04079+K06751+K08056+K08060+K01368+K06752+K06751+K06751+K08055+K06751+K03283+…
Metabolism	Metabolism of terpenoids and polyketides	Terpenoid backbone biosynthesis	18	40	0.2553887	5.456906e-01	ko00900	ncbi_109052061(XM_019069527.1);ncbi_109056491(XM_019073689.1);ncbi_109065449(XM_019082426.1);ncbi_109076650(XM_019092326.1);ncbi_109081317(XM_019096302.1);ncbi_109082285(XM_019097185.1);ncbi_109083956(XM_019098685.1);ncbi_109084221(XM_019098909.1);ncbi_109090473(XM_019104290.1);ncbi_109090484(XM_019104297.1);ncbi_109093995(XM_019107670.1);ncbi_109100740(XM_019114174.1);ncbi_109105653(XM_019118917…	K05906+K00021+K19177+K05954+K01641+K05954+K11778+K12504+K00587+K05955+K08658+K12505+K13273+K06013+K06013+K00804+K19177+K06013
Cellular Processes	Transport and catabolism	Autophagy - other eukaryotes	42	99	0.2560425	5.456906e-01	ko04136	ncbi_109045205(XM_019063050.1);ncbi_109046278(XM_019064056.1);ncbi_109048016(XM_019065685.1);ncbi_109051152(XM_019068707.1);ncbi_109051168(XM_019068724.1);ncbi_109052678(XM_019070097.1);ncbi_109054583(XM_019071833.1);ncbi_109054760(XM_019071995.1);ncbi_109059686(XM_019076857.1);ncbi_109060342(XM_019077507.1);ncbi_109060626(XM_019077784.1);ncbi_109061261(XM_019078401.1);ncbi_109065423(XM_019082401…	K08342+K08269+K04382+K08341+K07203+K07203+K08266+K08342+K17888+K00914+K07204+K08334+K08339+K08339+K04382+K08333+K17890+K17890+K17890+K08341+K08269+K08341+K08341+K08341+K00914+K08342+K08331+K07203+K08337+K08342+K08269+K04382+K08342+K08333+K08334+K17906+K17906+K17906+K07204+K17907+K04382+K08341
Metabolism	Carbohydrate metabolism	Inositol phosphate metabolism	113	277	0.2583509	5.471904e-01	ko00562	ncbi_109046595(XM_019064349.1);ncbi_109046602(XM_019064358.1);ncbi_109047179(XM_019064886.1);ncbi_109047379(XM_019065095.1);ncbi_109047549(XM_019065236.1);ncbi_109047939(XM_019065602.1);ncbi_109048634(XM_019066275.1);ncbi_109048699(XM_019066357.1);ncbi_109050086(XM_019067761.1);ncbi_109050135(XM_019067814.1);ncbi_109050783(XM_019068358.1);ncbi_109051256(XM_019068809.1);ncbi_109051361(XM_019068913…	K00889+K00888+K10572+K00889+K00889+K05859+K01108+K01803+K00923+K00920+K00922+K05857+K01092+K05858+K00889+K01106+K13711+K13711+K00888+K00911+K00922+K00914+K00922+K01110+K05857+K01858+K00923+K05860+K00922+K05860+K00923+K00923+K01106+K00915+K00911+K01107+K01099+K00913+K15759+K01092+K18082+K00920+K18083+K05858+K01106+K01106+K00915+K01099+K00888+K00888+K18086+K18086+K00914+K00922+K00921+K00889+K01099+…
Organismal Systems	Digestive system	Protein digestion and absorption	70	169	0.2600957	5.474854e-01	ko04974	ncbi_109046642(XM_019064411.1);ncbi_109047289(XM_019064990.1);ncbi_109047483(XM_019065189.1);ncbi_109051532(XM_019069065.1);ncbi_109052027(XM_019069505.1);ncbi_109052054(XM_019069522.1);ncbi_109053879(XM_019071173.1);ncbi_109054671(XM_019071906.1);ncbi_109054689(XM_019071925.1);ncbi_109057783(XM_019075017.1);ncbi_109058604(XM_019075804.1);ncbi_109058623(XM_019075824.1);ncbi_109059940(XM_019077108…	K01312+K01312+K06238+K08131+K01539+K01539+K06236+K01312+K01312+K01312+K05849+K05849+K01540+K06238+K01539+K01539+K01540+K06238+K06238+K06238+K01312+K06238+K01539+K06238+K06237+K06237+K08135+K05849+K06237+K01540+K05849+K01539+K01538+K01540+K06237+K06236+K06238+K06238+K01312+K01540+K06238+K06238+K06238+K06238+K06238+K06236+K06237+K01312+K01540+K06237+K06238+K06238+K01312+K06238+K06238+K01540+K06238+…
Metabolism	Lipid metabolism	Ether lipid metabolism	60	145	0.2830073	5.900995e-01	ko00565	ncbi_109045296(XM_019063157.1);ncbi_109046699(XM_019064486.1);ncbi_109050185(XM_019067858.1);ncbi_109052699(XM_019070115.1);ncbi_109055465(XM_019072683.1);ncbi_109058520(XM_019075714.1);ncbi_109059026(XM_019076229.1);ncbi_109059167(XM_019076363.1);ncbi_109059870(XM_019077041.1);ncbi_109061153(XR_002012858.1);ncbi_109062609(XM_019079691.1);ncbi_109063141(XM_019080212.1);ncbi_109064632(XM_019081675…	K13510+K01080+K16342+K00994+K16794+K04628+K13644+K16342+K16817+K13510+K01080+K16343+K00803+K01047+K16343+K16342+K01047+K01062+K01080+K16860+K18575+K01122+K16860+K01122+K01080+K01080+K16342+K16795+K16794+K14621+K16342+K00994+K16342+K16795+K13512+K16342+K00993+K01080+K16342+K16860+K16817+K16817+K16817+K13510+K16860+K01047+K01047+K08743+K16860+K01047+K13510+K01062+K01080+K01080+K01080+K01115+K14621+…
Human Diseases	Cancers	MicroRNAs in cancer	46	110	0.2838015	5.900995e-01	ko05206	MSTRG.102517(PIK3R2);MSTRG.106015(--);MSTRG.106250(Hdac4);MSTRG.107905(CYP1B1);MSTRG.114332(PTGS2);MSTRG.120448(EP300);MSTRG.121499(Notch3);MSTRG.125692(ST14);MSTRG.126349(Crebbp);MSTRG.16149(Pik3r1);MSTRG.17122(Pik3cb);MSTRG.18359(EP300);MSTRG.2005(Casp3);MSTRG.20895(PIK3R1);MSTRG.2107(CASP3);MSTRG.30714(NOTCH2);MSTRG.34344(KIF23);MSTRG.34456(St14);MSTRG.38299(Abcb1a);MSTRG.38300(Abcb1b);MSTRG.3…	K02649+K06256+K11406+K07410+K11987+K04498+K20995+K08670+K04498+K02649+K00922+K04498+K02187+K02649+K02187+K20994+K17387+K08670+K05658+K05658+K06279+K06279+K16172+K05859+K07204+K17398+K04363+K07827+K08007+K16857+K06619+K09409+K02539+K05084+K15379+K04369+K07209+K06493+K06493+K17398+K03099+K04498+K06619+K02649+K17386+K08270
Human Diseases	Cancers	Non-small cell lung cancer	14	31	0.2881249	5.954581e-01	ko05223	MSTRG.102517(PIK3R2);MSTRG.106294(Araf);MSTRG.107044(ALK);MSTRG.16149(Pik3r1);MSTRG.17122(Pik3cb);MSTRG.18114(BAD);MSTRG.20895(PIK3R1);MSTRG.30001(AKT3);MSTRG.44828(PLCG2);MSTRG.5044(HRAS);MSTRG.6280(map2k2);MSTRG.80629(SOS1);MSTRG.85007(PIK3R3);MSTRG.95318(foxo1a)	K02649+K08845+K05119+K02649+K00922+K02158+K02649+K04456+K05859+K07827+K04369+K03099+K02649+K09408
Human Diseases	Cancers	Chemical carcinogenesis	9	19	0.2918298	5.985150e-01	ko05204	MSTRG.107905(CYP1B1);MSTRG.114332(PTGS2);MSTRG.15003(GSTO1);MSTRG.24666(UGT2A3);MSTRG.29271(GSTF13);MSTRG.3587(GSTM3);MSTRG.47065(arnt);MSTRG.61807(Ugt2a1);MSTRG.71299(Ugt2a3)	K07410+K11987+K00799+K00699+K00799+K00799+K09097+K00699+K00699
Metabolism	Global and overview maps	Biosynthesis of amino acids	65	158	0.2931144	5.985150e-01	ko01230	ncbi_109046303(XM_019064079.1);ncbi_109047323(XM_019065029.1);ncbi_109047590(XM_019065281.1);ncbi_109048102(XM_019065787.1);ncbi_109048128(XM_019065812.1);ncbi_109048132(XM_019065816.1);ncbi_109048135(XM_019065821.1);ncbi_109048699(XM_019066357.1);ncbi_109048926(XM_019066575.1);ncbi_109051580(XM_019069093.1);ncbi_109051764(XM_019069252.1);ncbi_109054444(XM_019071704.1);ncbi_109055017(XM_019072248…	K01958+K14677+K01689+K01697+K01647+K01647+K01647+K01803+K01681+K00600+K00814+K01689+K00789+K01697+K00814+K00814+K00850+K01689+K01758+K00031+K00615+K00850+K14454+K00615+K00826+K01079+K00031+K00850+K00616+K01915+K01915+K14454+K01623+K01958+K01915+K01697+K00927+K01689+K00548+K00286+K01681+K01689+K01623+K01623+K01689+K01689+K00948+K01803+K01915+K00873+K00815+K00548+K14455+K00789+K01689+K01803+K01958+…
Organismal Systems	Endocrine system	Progesterone-mediated oocyte maturation	125	310	0.3008634	6.091689e-01	ko04914	ncbi_109045727(XM_019063558.1);ncbi_109046870(XM_019064653.1);ncbi_109050773(XM_019068347.1);ncbi_109050783(XM_019068358.1);ncbi_109052186(XM_019069650.1);ncbi_109052630(XM_019070046.1);ncbi_109053681(XM_019071000.1);ncbi_109053960(XM_019071264.1);ncbi_109054802(XM_019072037.1);ncbi_109056410(XM_019073614.1);ncbi_109056841(XM_019074033.1);ncbi_109056862(XM_019074050.1);ncbi_109056869(XM_019074057…	K12456+K08049+K07827+K00922+K04345+K08045+K04079+K08048+K08044+K03353+K08046+K04373+K04373+K02602+K03364+K07827+K00922+K04440+K00922+K04630+K08043+K04630+K03350+K08049+K13296+K06631+K04373+K11481+K04373+K04630+K04456+K04630+K02602+K02537+K00922+K04366+K04456+K08046+K04365+K04441+K04441+K02649+K02649+K08048+K04345+K08045+K04456+K05087+K02602+K02649+K02649+K03353+K04079+K04440+K04441+K04441+K05866+…
Metabolism	Lipid metabolism	Synthesis and degradation of ketone bodies	6	12	0.3019048	6.091689e-01	ko00072	ncbi_109049059(XM_019066729.1);ncbi_109051642(XM_019069141.1);ncbi_109061773(XM_019078865.1);ncbi_109081317(XM_019096302.1);ncbi_109094825(XM_019108525.1);ncbi_109108399(XM_019121556.1)	K00019+K01027+K01640+K01641+K01027+K01640
Environmental Information Processing	Signal transduction	AMPK signaling pathway	181	453	0.3110988	6.217876e-01	ko04152	ncbi_109045204(XM_019063047.1);ncbi_109045413(XM_019063286.1);ncbi_109045431(XM_019063313.1);ncbi_109046055(XM_019063850.1);ncbi_109048016(XM_019065685.1);ncbi_109048466(XM_019066134.1);ncbi_109049308(XM_019067031.1);ncbi_109049698(XM_019067361.1);ncbi_109050095(XR_002011204.1);ncbi_109050783(XM_019068358.1);ncbi_109051144(XM_019068700.1);ncbi_109051168(XM_019068724.1);ncbi_109052678(XM_019070097…	K07187+K05062+K05062+K07205+K04382+K07201+K16184+K01596+K07200+K00922+K08765+K07203+K07203+K00665+K11584+K04354+K07197+K00021+K03841+K04527+K00850+K09048+K16333+K07201+K08765+K11584+K08271+K00922+K07205+K07204+K00922+K04527+K01103+K07297+K07207+K04427+K04456+K00850+K07298+K11411+K00922+K01084+K08765+K04382+K04456+K07207+K07359+K00850+K16333+K02649+K02649+K01103+K04354+K06276+K09408+K04354+K16333+…
Organismal Systems	Development	Dorso-ventral axis formation	38	91	0.3118055	6.217876e-01	ko04320	ncbi_109045490(XM_019063367.1);ncbi_109047908(XM_019065562.1);ncbi_109048397(XM_019066081.1);ncbi_109049422(XM_019067119.1);ncbi_109050338(XM_019067982.1);ncbi_109050773(XM_019068347.1);ncbi_109057023(XM_019074221.1);ncbi_109057094(XM_019074289.1);ncbi_109059246(XM_019076440.1);ncbi_109060347(XM_019077508.1);ncbi_109060363(XM_019077525.1);ncbi_109062456(XM_019079545.1);ncbi_109063082(XM_019080164…	K02678+K03211+K02156+K04364+K04361+K07827+K02602+K03099+K07827+K02098+K02098+K02599+K02678+K02599+K02602+K04365+K02602+K02098+K02098+K02599+K04371+K03211+K02098+K02599+K02599+K02156+K04364+K02599+K03211+K02098+K02098+K02098+K02678+K02098+K20995+K07827+K02602+K03099
Metabolism	Xenobiotics biodegradation and metabolism	Metabolism of xenobiotics by cytochrome P450	37	89	0.327296	6.488833e-01	ko00980	ncbi_109044833(XM_019062763.1);ncbi_109046037(XM_019063834.1);ncbi_109046459(XM_019064204.1);ncbi_109046471(XM_019064218.1);ncbi_109048452(XM_019066123.1);ncbi_109048730(XM_019066390.1);ncbi_109063598(XM_019080639.1);ncbi_109063738(XM_019080767.1);ncbi_109074222(XM_019090285.1);ncbi_109074798(XM_019090817.1);ncbi_109078707(XM_019093916.1);ncbi_109080304(XM_019095379.1);ncbi_109080734(XM_019095754…	K01253+K00799+K07408+K07408+K15680+K00799+K00699+K00078+K00799+K13299+K07410+K07410+K00699+K00799+K00699+K00699+K00799+K00799+K00799+K00799+K00799+K00799+K00079+K15303+K00699+K00799+K00799+K00799+K00799+K00699+K07410+K00799+K00699+K00799+K00799+K00699+K00699
Organismal Systems	Development	Axon guidance	180	452	0.3323369	6.520351e-01	ko04360	ncbi_109044970(XM_019062866.1);ncbi_109045050(XM_019062934.1);ncbi_109045321(XM_019063182.1);ncbi_109045380(XM_019063244.1);ncbi_109045976(XM_019063781.1);ncbi_109046328(XM_019064097.1);ncbi_109047610(XM_019065285.1);ncbi_109047939(XM_019065602.1);ncbi_109048144(XM_019065829.1);ncbi_109048159(XM_019065846.1);ncbi_109048706(XM_019066363.1);ncbi_109048738(XM_019066821.1);ncbi_109048928(XM_019066576…	K17388+K07293+K07861+K05743+K04513+K07528+K04348+K05859+K10031+K06550+K06550+K06619+K05765+K04393+K07827+K00922+K05736+K04393+K17332+K17333+K02677+K04392+K04513+K04671+K04189+K03083+K04237+K17332+K04348+K07365+K06550+K05704+K07827+K07365+K00922+K04352+K04410+K02329+K00922+K18952+K06093+K04630+K04630+K04513+K04630+K06619+K04630+K04515+K00922+K04366+K04348+K05719+K02649+K05744+K02649+K05766+K04189+…
Environmental Information Processing	Signal transduction	PI3K-Akt signaling pathway	479	1217	0.33271	6.520351e-01	ko04151	ncbi_109045200(XM_019063082.1);ncbi_109045268(XM_019063130.1);ncbi_109045705(XM_019063533.1);ncbi_109045978(XM_019063783.1);ncbi_109046055(XM_019063850.1);ncbi_109046061(XM_019063857.1);ncbi_109046210(XM_019064000.1);ncbi_109046258(XM_019064039.1);ncbi_109046259(XM_019064040.1);ncbi_109046273(XM_019064051.1);ncbi_109046330(XM_019064100.1);ncbi_109046785(XM_019064587.1);ncbi_109047483(XM_019065189…	K02991+K05072+K06480+K03914+K07205+K05080+K05081+K03914+K03914+K05089+K05090+K16197+K06238+K05080+K03258+K06484+K04382+K05079+K05079+K06484+K04399+K06240+K04291+K04291+K02539+K04389+K04358+K03914+K04364+K12457+K01596+K06643+K06243+K04361+K10151+K07827+K00922+K07203+K02583+K06624+K05071+K08131+K05071+K05717+K16197+K05085+K07203+K06591+K06240+K06240+K06240+K04358+K06482+K03258+K05061+K04079+K02677+…
Metabolism	Lipid metabolism	Steroid hormone biosynthesis	38	92	0.3425288	6.674418e-01	ko00140	ncbi_109044858(XM_019062781.1);ncbi_109044862(XM_019062784.1);ncbi_109046459(XM_019064204.1);ncbi_109046471(XM_019064218.1);ncbi_109046841(XM_019064631.1);ncbi_109048452(XM_019066123.1);ncbi_109051432(XM_019068987.1);ncbi_109051628(XM_019069125.1);ncbi_109052439(XM_019069882.1);ncbi_109054113(XM_019071420.1);ncbi_109056133(XM_019073362.1);ncbi_109060030(XM_019077184.1);ncbi_109060187(XM_019077340…	K00498+K00498+K07408+K07408+K10251+K15680+K07434+K00071+K00070+K00071+K01015+K01015+K00071+K10251+K00699+K07434+K01015+K07410+K07410+K00699+K00699+K00699+K01015+K13373+K10251+K10251+K00699+K10207+K00513+K12344+K00699+K07410+K00498+K01131+K00699+K00070+K00699+K00699
Human Diseases	Infectious diseases	Bacterial invasion of epithelial cells	25	60	0.3661764	7.084377e-01	ko05100	MSTRG.102517(PIK3R2);MSTRG.102673(ITGB1);MSTRG.110163(CLTC);MSTRG.114752(Cltc);MSTRG.11553(WAS);MSTRG.117383(Cltc);MSTRG.119195(ARHGEF26);MSTRG.16149(Pik3r1);MSTRG.17122(Pik3cb);MSTRG.20895(PIK3R1);MSTRG.24588(CLTA);MSTRG.35533(--);MSTRG.38595(SHC1);MSTRG.38597(SHC1);MSTRG.48248(WASF2);MSTRG.60575(Hcls1);MSTRG.60606(Shc2);MSTRG.63673(ctnnb1);MSTRG.69374(CTNNA1);MSTRG.73043(ITGB1);MSTRG.73044(Itgb…	K02649+K05719+K04646+K04646+K05747+K04646+K13744+K02649+K00922+K02649+K04645+K13708+K06279+K06279+K05748+K06106+K17447+K02105+K05691+K05719+K05719+K05719+K02649+K05717+K05717
Metabolism	Glycan biosynthesis and metabolism	Glycosaminoglycan degradation	21	50	0.3677228	7.084377e-01	ko00531	ncbi_109045322(XM_019063181.1);ncbi_109045323(XM_019063183.1);ncbi_109046309(XM_019064084.1);ncbi_109046499(XM_019064243.1);ncbi_109047860(XM_019065544.1);ncbi_109057398(XM_019074638.1);ncbi_109057399(XM_019074641.1);ncbi_109062988(XM_019080070.1);ncbi_109067062(XM_019084068.1);ncbi_109069528(XM_019086159.1);ncbi_109071669(XM_019088098.1);ncbi_109072047(XM_019088335.1);ncbi_109074046(XM_019090097…	K12309+K12309+K01135+K01197+K01565+K01197+K01197+K01137+K12373+K12373+K01137+K01132+K01197+K01205+K01197+K01195+K12309+K01197+K01197+K12373+K01565
Human Diseases	Immune diseases	Asthma	4	8	0.3767918	7.218315e-01	ko05310	MSTRG.1752(IGHV3-43);MSTRG.44943(--);MSTRG.64290(Ighv3-6);MSTRG.74612(IGHV3-43)	K06856+K06752+K06856+K06856
Metabolism	Carbohydrate metabolism	Glycolysis / Gluconeogenesis	58	144	0.3819428	7.276117e-01	ko00010	ncbi_109047590(XM_019065281.1);ncbi_109048699(XM_019066357.1);ncbi_109049698(XM_019067361.1);ncbi_109050350(XM_019067996.1);ncbi_109053990(XM_019071307.1);ncbi_109054444(XM_019071704.1);ncbi_109054509(XM_019071762.1);ncbi_109054941(XM_019072174.1);ncbi_109056567(XM_019073761.1);ncbi_109057472(XM_019074709.1);ncbi_109059115(XM_019076314.1);ncbi_109062323(XM_019079414.1);ncbi_109062325(XM_019079417…	K01689+K01803+K01596+K08074+K01895+K01689+K00162+K00128+K03841+K00850+K01689+K00016+K00016+K01895+K00850+K01084+K00850+K15779+K00016+K00016+K00162+K01835+K00844+K01623+K00627+K01835+K00844+K00844+K00844+K00627+K03841+K00128+K00128+K08074+K00927+K01689+K10705+K01689+K01596+K01623+K00149+K01623+K14085+K01689+K01689+K01810+K01810+K01803+K00873+K03103+K03103+K01689+K01803+K00844+K01835+K00850+K15779+…
Metabolism	Glycan biosynthesis and metabolism	Glycosphingolipid biosynthesis - ganglio series	24	58	0.3869008	7.298408e-01	ko00604	ncbi_109045322(XM_019063181.1);ncbi_109045323(XM_019063183.1);ncbi_109045336(XM_019063195.1);ncbi_109047824(XM_019065495.1);ncbi_109053454(XM_019070837.1);ncbi_109056959(XM_019074151.1);ncbi_109062741(XM_019079807.1);ncbi_109062816(XM_019079891.1);ncbi_109064114(XM_019081128.1);ncbi_109066147(XM_019083143.1);ncbi_109067062(XM_019084068.1);ncbi_109069528(XM_019086159.1);ncbi_109069878(XM_019086475…	K12309+K12309+K03371+K03370+K03373+K00725+K00725+K03374+K00725+K03371+K12373+K12373+K00780+K00780+K03371+K03376+K12309+K03368+K03368+K03372+K00780+K03376+K03368+K12373
Metabolism	Amino acid metabolism	Lysine biosynthesis	1	1	0.3873935	7.298408e-01	ko00300	ncbi_109055696(XM_019072888.1)	K00825
Metabolism	Global and overview maps	2-Oxocarboxylic acid metabolism	18	43	0.3918692	7.331919e-01	ko01210	ncbi_109047323(XM_019065029.1);ncbi_109048128(XM_019065812.1);ncbi_109048132(XM_019065816.1);ncbi_109048135(XM_019065821.1);ncbi_109048926(XM_019066575.1);ncbi_109051764(XM_019069252.1);ncbi_109055696(XM_019072888.1);ncbi_109056297(XM_019073506.1);ncbi_109056298(XM_019073507.1);ncbi_109063929(XM_019080938.1);ncbi_109065117(XM_019082128.1);ncbi_109066963(XM_019083980.1);ncbi_109067623(XM_019084538…	K14677+K01647+K01647+K01647+K01681+K00814+K00825+K00814+K00814+K00031+K14454+K00826+K00031+K14454+K01681+K14455+K00814+K00814
Metabolism	Carbohydrate metabolism	Starch and sucrose metabolism	35	86	0.3934725	7.331919e-01	ko00500	ncbi_109057234(XM_019074438.1);ncbi_109057248(XM_019074462.1);ncbi_109064766(XM_019081800.1);ncbi_109065763(XM_019082771.1);ncbi_109068672(XM_019085428.1);ncbi_109071661(XM_019088087.1);ncbi_109073409(XM_019089541.1);ncbi_109074341(XM_019090394.1);ncbi_109075553(XM_019091448.1);ncbi_109077313(XM_019092897.1);ncbi_109077732(XM_019093195.1);ncbi_109078813(XM_019094005.1);ncbi_109079955(XM_019095068…	K00688+K00688+K01176+K01084+K15779+K12317+K01513+K00688+K11809+K01835+K12316+K00844+K01835+K00844+K00844+K00844+K01513+K01810+K01810+K00700+K01176+K00688+K00688+K00963+K01196+K00688+K00693+K00844+K00700+K01513+K01835+K12047+K12316+K15779+K12316
Organismal Systems	Excretory system	Proximal tubule bicarbonate reclamation	29	71	0.4008048	7.427959e-01	ko04964	ncbi_109046910(XM_019064684.1);ncbi_109049398(XM_019067101.1);ncbi_109049698(XM_019067361.1);ncbi_109051632(XM_019069131.1);ncbi_109052027(XM_019069505.1);ncbi_109052054(XM_019069522.1);ncbi_109056092(XM_019073322.1);ncbi_109059940(XM_019077108.1);ncbi_109060283(XM_019077440.1);ncbi_109060287(XM_019077442.1);ncbi_109060581(XM_019077747.1);ncbi_109065990(XM_019082974.1);ncbi_109067824(XM_019084709…	K01425+K18245+K01596+K00261+K01539+K01539+K01425+K01540+K01539+K01539+K01540+K01539+K00261+K18246+K01540+K00261+K01539+K01538+K01540+K01596+K01425+K01540+K00261+K01540+K00025+K01540+K00025+K01540+K18246
Metabolism	Lipid metabolism	Biosynthesis of unsaturated fatty acids	25	61	0.4059881	7.472207e-01	ko01040	ncbi_109046841(XM_019064631.1);ncbi_109049010(XM_019066679.1);ncbi_109051198(XM_019068761.1);ncbi_109052329(XM_019069779.1);ncbi_109053373(XM_019070774.1);ncbi_109060568(XM_019077731.1);ncbi_109061322(XM_019078450.1);ncbi_109062220(XM_019079308.1);ncbi_109063766(XM_019080790.1);ncbi_109064873(XM_019081902.1);ncbi_109067717(XM_019084630.1);ncbi_109073412(XM_019089544.1);ncbi_109076037(XM_019091866…	K10251+K10205+K10226+K10703+K10244+K10251+K07515+K01068+K10258+K10703+K00232+K00232+K10703+K10203+K10226+K07515+K17360+K00507+K10703+K10251+K10251+K00507+K10226+K07515+K00232
Metabolism	Lipid metabolism	Arachidonic acid metabolism	58	145	0.4077756	7.472207e-01	ko00590	ncbi_109048092(XM_019065780.1);ncbi_109048400(XM_019066084.1);ncbi_109049068(XM_019066742.1);ncbi_109050063(XM_019067740.1);ncbi_109050185(XM_019067858.1);ncbi_109052610(XM_019070018.1);ncbi_109056482(XM_019073686.1);ncbi_109057486(XM_019074728.1);ncbi_109059167(XM_019076363.1);ncbi_109059870(XM_019077041.1);ncbi_109063141(XM_019080212.1);ncbi_109064062(XM_019081085.1);ncbi_109065260(XM_019082259…	K18592+K18592+K01830+K00461+K16342+K00461+K01831+K05309+K16342+K16817+K16343+K01254+K01830+K00461+K01047+K16343+K16342+K01047+K01830+K16342+K00432+K00461+K14621+K16342+K00807+K07418+K16342+K05309+K15729+K00432+K16342+K00079+K01830+K16342+K15717+K16817+K16817+K16817+K01830+K00807+K18592+K00461+K08726+K00461+K01047+K01047+K01047+K18592+K07418+K07418+K07418+K18592+K11987+K14621+K01830+K15729+K14621+…
Environmental Information Processing	Signal transduction	Wnt signaling pathway	197	501	0.4097662	7.472207e-01	ko04310	ncbi_109044825(XM_019062758.1);ncbi_109044970(XM_019062866.1);ncbi_109045321(XM_019063182.1);ncbi_109045492(XM_019063364.1);ncbi_109045976(XM_019063781.1);ncbi_109046023(XM_019063824.1);ncbi_109046444(XM_019064191.1);ncbi_109046849(XM_019064639.1);ncbi_109047610(XM_019065285.1);ncbi_109048020(XM_019065692.1);ncbi_109048097(XM_019065782.1);ncbi_109049033(XM_019066694.1);ncbi_109049427(XM_019067124…	K04512+K17388+K07861+K02354+K04513+K02085+K04385+K02105+K04348+K02620+K04494+K02375+K04510+K03097+K10151+K04511+K17332+K04345+K03345+K04496+K08960+K08960+K05858+K17333+K04505+K04501+K02677+K04392+K04513+K02166+K04505+K04505+K04496+K03083+K04497+K17332+K04348+K08957+K04512+K16834+K03097+K04440+K19662+K02329+K08957+K03344+K04493+K04490+K02353+K03347+K03347+K03347+K04500+K04498+K04513+K04427+K02353+…
Metabolism	Carbohydrate metabolism	Glyoxylate and dicarboxylate metabolism	24	59	0.4278447	7.738984e-01	ko00630	ncbi_109048128(XM_019065812.1);ncbi_109048132(XM_019065816.1);ncbi_109048135(XM_019065821.1);ncbi_109048311(XM_019066008.1);ncbi_109048926(XM_019066575.1);ncbi_109050889(XM_019068441.1);ncbi_109051580(XM_019069093.1);ncbi_109053990(XM_019071307.1);ncbi_109062968(XM_019080027.1);ncbi_109069271(XM_019085906.1);ncbi_109069442(XM_019086079.1);ncbi_109069865(XM_019086463.1);ncbi_109074426(XM_019090460…	K01647+K01647+K01647+K01966+K01681+K03781+K00600+K01895+K01895+K01965+K18123+K01915+K01915+K01915+K01432+K00026+K01681+K00605+K02437+K01915+K00025+K00025+K11529+K01847
Metabolism	Metabolism of other amino acids	D-Glutamine and D-glutamate metabolism	7	16	0.4312044	7.738984e-01	ko00471	ncbi_109046910(XM_019064684.1);ncbi_109051632(XM_019069131.1);ncbi_109056092(XM_019073322.1);ncbi_109067824(XM_019084709.1);ncbi_109074785(XM_019090800.1);ncbi_109095165(XM_019108833.1);ncbi_109099923(XM_019113397.1)	K01425+K00261+K01425+K00261+K00261+K01425+K00261
Human Diseases	Neurodegenerative diseases	Prion diseases	7	16	0.4312044	7.738984e-01	ko05020	MSTRG.114455(--);MSTRG.41535(fyna);MSTRG.41588(lamc1);MSTRG.62399(NCAM2);MSTRG.6280(map2k2);MSTRG.6492(hsp70);MSTRG.82298(PRKACA)	K03994+K05703+K05635+K06491+K04369+K03283+K04345
Organismal Systems	Endocrine system	Renin secretion	98	249	0.4439915	7.926759e-01	ko04924	ncbi_109045775(XM_019063580.1);ncbi_109045995(XM_019063805.1);ncbi_109047273(XM_019064976.1);ncbi_109047610(XM_019065285.1);ncbi_109049947(XM_019067615.1);ncbi_109051050(XM_019068576.1);ncbi_109052186(XM_019069650.1);ncbi_109052563(XM_019069984.1);ncbi_109052630(XM_019070046.1);ncbi_109052897(XM_019070330.1);ncbi_109053272(XM_019070684.1);ncbi_109055712(XM_019072901.1);ncbi_109055900(XM_019073084…	K04936+K04959+K04141+K04348+K13755+K04166+K04345+K02183+K08045+K16056+K05858+K04348+K04166+K04166+K04261+K08046+K02183+K12318+K04630+K04936+K04630+K13296+K04630+K04958+K04630+K01363+K01363+K04853+K04348+K08046+K04958+K04850+K04166+K12318+K04265+K04345+K08045+K04632+K04259+K04259+K04958+K12318+K04959+K05858+K04851+K04959+K13755+K13755+K05870+K04348+K04958+K04265+K08046+K13296+K13296+K04851+K16056+…
Metabolism	Lipid metabolism	Fatty acid elongation	32	80	0.4501231	7.994374e-01	ko00062	ncbi_109046841(XM_019064631.1);ncbi_109049010(XM_019066679.1);ncbi_109052329(XM_019069779.1);ncbi_109053373(XM_019070774.1);ncbi_109056939(XM_019074131.1);ncbi_109060568(XM_019077731.1);ncbi_109061322(XM_019078450.1);ncbi_109062220(XM_019079308.1);ncbi_109063766(XM_019080790.1);ncbi_109064873(XM_019081902.1);ncbi_109067532(XM_019084455.1);ncbi_109072290(XM_019088550.1);ncbi_109076037(XM_019091866…	K10251+K10205+K10703+K10244+K10249+K10251+K07515+K01068+K10258+K10703+K01074+K07512+K10703+K10203+K10249+K07515+K10250+K10249+K01074+K10250+K07512+K17360+K10703+K10251+K10251+K10249+K10247+K10247+K07512+K01074+K07515+K10249
Organismal Systems	Environmental adaptation	Circadian rhythm - fly	12	29	0.4540811	8.003490e-01	ko04711	ncbi_109044823(XM_019062756.1);ncbi_109053141(XM_019070555.1);ncbi_109053144(XM_019070564.1);ncbi_109054841(XM_019072087.1);ncbi_109066737(XM_019083764.1);ncbi_109073334(XM_019089478.1);ncbi_109096584(XM_019110195.1);ncbi_109098972(XM_019112532.1);ncbi_109108724(XM_019121829.1);ncbi_109110577(XM_019123588.1);MSTRG.37893(GSK3B);MSTRG.81505(CLOCK)	K02223+K08960+K08960+K03083+K02633+K02633+K03083+K02633+K02296+K03083+K03083+K02223
Organismal Systems	Endocrine system	Glucagon signaling pathway	151	386	0.4578356	8.003490e-01	ko04922	ncbi_109045995(XM_019063805.1);ncbi_109047610(XM_019065285.1);ncbi_109048466(XM_019066134.1);ncbi_109048504(XM_019066169.1);ncbi_109049698(XM_019067361.1);ncbi_109050095(XR_002011204.1);ncbi_109050527(XM_019068078.1);ncbi_109051144(XM_019068700.1);ncbi_109052186(XM_019069650.1);ncbi_109052563(XM_019069984.1);ncbi_109053272(XM_019070684.1);ncbi_109054509(XM_019071762.1);ncbi_109055001(XM_019072229…	K04959+K04348+K07201+K11434+K01596+K07200+K07294+K08765+K04345+K02183+K05858+K00162+K07190+K07190+K04348+K07294+K03841+K00688+K00688+K00850+K09048+K16333+K07201+K11434+K08765+K02183+K00016+K00016+K13296+K04498+K04958+K04456+K00850+K11411+K04515+K01084+K08765+K04456+K04348+K07190+K07294+K04958+K00850+K16333+K04374+K04498+K00016+K00016+K04374+K04374+K04345+K16333+K04456+K04632+K04515+K00688+K00162+…
Organismal Systems	Sensory system	Phototransduction - fly	35	88	0.4610226	8.003490e-01	ko04745	ncbi_109052563(XM_019069984.1);ncbi_109053272(XM_019070684.1);ncbi_109053860(XM_019071160.1);ncbi_109059933(XM_019077102.1);ncbi_109063861(XM_019080868.1);ncbi_109065492(XM_019082459.1);ncbi_109067676(XM_019084585.1);ncbi_109067814(XM_019084702.1);ncbi_109073280(XM_019089433.1);ncbi_109074276(XM_019090335.1);ncbi_109078335(XM_019093636.1);ncbi_109079777(XM_019094891.1);ncbi_109084949(XM_019099597…	K02183+K05858+K02677+K02183+K04958+K04515+K04958+K00910+K05692+K04515+K04958+K04515+K05858+K04958+K05692+K00910+K00910+K04515+K04515+K04515+K04515+K04634+K04634+K04634+K04634+K04515+K04958+K04634+K04958+K04958+K05858+K04515+K02183+K02183+K05858
Genetic Information Processing	Replication and repair	Nucleotide excision repair	42	106	0.4623215	8.003490e-01	ko03420	ncbi_109045193(XM_019063039.1);ncbi_109051407(XM_019068961.1);ncbi_109051445(XM_019069028.1);ncbi_109051737(XM_019069223.1);ncbi_109054770(XM_019072002.1);ncbi_109059122(XM_019076319.1);ncbi_109062607(XM_019079689.1);ncbi_109065409(XM_019082391.1);ncbi_109066145(XM_019083140.1);ncbi_109069549(XM_019086180.1);ncbi_109076120(XM_019091919.1);ncbi_109078831(XM_019094017.1);ncbi_109078832(XM_019094019…	K10843+K10845+K03505+K10755+K03506+K10840+K10756+K10838+K10845+K02327+K10839+K02202+K02202+K02324+K10843+K10843+K03142+K10844+K10839+K10839+K03142+K10609+K10609+K10754+K10844+K03142+K10609+K03141+K03141+K10739+K10755+K10747+K10140+K10740+K10610+K10610+K02327+K10844+K10609+K10839+K10839+K10610
Organismal Systems	Immune system	Fc gamma R-mediated phagocytosis	154	394	0.4623717	8.003490e-01	ko04666	ncbi_109045380(XM_019063244.1);ncbi_109046049(XM_019063845.1);ncbi_109046595(XM_019064349.1);ncbi_109046699(XM_019064486.1);ncbi_109046999(XM_019064750.1);ncbi_109047379(XM_019065095.1);ncbi_109047549(XM_019065236.1);ncbi_109047939(XM_019065602.1);ncbi_109048928(XM_019066576.1);ncbi_109049051(XM_019066712.1);ncbi_109049877(XM_019067549.1);ncbi_109050185(XM_019067858.1);ncbi_109050647(XM_019068226…	K05743+K12488+K00889+K01080+K06478+K00889+K00889+K05859+K05765+K04393+K05757+K16342+K05757+K06498+K00922+K04393+K05730+K05754+K02677+K04392+K05755+K06068+K00889+K05768+K12562+K12488+K16342+K00922+K19662+K04438+K00922+K12562+K01080+K16343+K04456+K00922+K05768+K04366+K16343+K04456+K16342+K05747+K05757+K07941+K07941+K04718+K02649+K07941+K04438+K01080+K05744+K02649+K05754+K18050+K04456+K01080+K01080+…
Environmental Information Processing	Signal transduction	Hedgehog signaling pathway	57	145	0.4751081	8.168484e-01	ko04340	ncbi_109049214(XM_019066923.1);ncbi_109050655(XM_019068234.1);ncbi_109050732(XM_019068316.1);ncbi_109050906(XM_019068458.1);ncbi_109052186(XM_019069650.1);ncbi_109053141(XM_019070555.1);ncbi_109053144(XM_019070564.1);ncbi_109054841(XM_019072087.1);ncbi_109056679(XM_019073889.1);ncbi_109058273(XM_019075488.1);ncbi_109060404(XM_019077573.1);ncbi_109060520(XM_019077693.1);ncbi_109061242(XM_019078384…	K04439+K10151+K04678+K04678+K04345+K08960+K08960+K03083+K08957+K06231+K08957+K06233+K08959+K03347+K03347+K03347+K06233+K06232+K06232+K06233+K08958+K00910+K06233+K08958+K06229+K04345+K06233+K06233+K06233+K06232+K08958+K08958+K10151+K06233+K06232+K08959+K08957+K11989+K00910+K16798+K03083+K00910+K03362+K04345+K06233+K04345+K06233+K03083+K03869+K06233+K03869+K19608+K03083+K18806+K06226+K04345+K03362
Environmental Information Processing	Signal transduction	Phospholipase D signaling pathway	246	632	0.4766945	8.168484e-01	ko04072	ncbi_109045050(XM_019062934.1);ncbi_109045364(XM_019063226.1);ncbi_109045365(XM_019063227.1);ncbi_109045433(XM_019063316.1);ncbi_109045976(XM_019063781.1);ncbi_109045978(XM_019063783.1);ncbi_109046258(XM_019064039.1);ncbi_109046259(XM_019064040.1);ncbi_109046273(XM_019064051.1);ncbi_109046595(XM_019064349.1);ncbi_109046699(XM_019064486.1);ncbi_109046870(XM_019064653.1);ncbi_109047379(XM_019065095…	K07293+K10030+K10030+K00901+K04513+K03914+K03914+K03914+K05089+K00889+K01080+K08049+K00889+K00889+K05859+K08014+K07830+K04291+K04291+K03914+K04364+K04639+K16342+K04361+K07827+K00922+K04166+K07203+K08045+K07203+K04608+K05858+K02677+K08048+K04513+K00889+K08044+K18441+K18441+K04166+K04166+K08046+K03099+K04527+K04294+K09593+K07830+K16342+K07827+K19007+K00922+K04359+K00922+K19007+K04527+K08043+K08049+…
Metabolism	Carbohydrate metabolism	Fructose and mannose metabolism	39	99	0.48472	8.223359e-01	ko00051	ncbi_109048699(XM_019066357.1);ncbi_109050606(XM_019068176.1);ncbi_109050661(XM_019068240.1);ncbi_109050666(XM_019068243.1);ncbi_109056567(XM_019073761.1);ncbi_109057472(XM_019074709.1);ncbi_109061503(XM_019078611.1);ncbi_109062640(XM_019079722.1);ncbi_109064406(XM_019081453.1);ncbi_109065924(XM_019082904.1);ncbi_109067714(XM_019084627.1);ncbi_109070674(XM_019087209.1);ncbi_109074090(XM_019090132…	K01803+K05305+K14634+K14634+K03841+K00850+K01103+K00846+K00850+K00966+K00850+K01103+K01103+K19029+K00844+K01623+K00844+K00844+K00844+K02377+K18334+K03841+K19030+K00966+K19030+K01623+K01623+K19029+K01103+K01803+K00846+K17497+K01803+K02377+K02377+K02377+K00844+K19028+K00850
Metabolism	Amino acid metabolism	Alanine, aspartate and glutamate metabolism	39	99	0.48472	8.223359e-01	ko00250	ncbi_109046910(XM_019064684.1);ncbi_109048922(XM_019066572.1);ncbi_109051632(XM_019069131.1);ncbi_109051764(XM_019069252.1);ncbi_109054371(XM_019071646.1);ncbi_109054551(XM_019071808.1);ncbi_109056092(XM_019073322.1);ncbi_109056297(XM_019073506.1);ncbi_109056298(XM_019073507.1);ncbi_109058223(XM_019075448.1);ncbi_109065117(XM_019082128.1);ncbi_109067824(XM_019084709.1);ncbi_109069820(XM_019086424…	K01425+K01580+K00261+K00814+K11540+K01580+K01425+K00814+K00814+K13524+K14454+K00261+K00827+K01915+K01580+K00820+K01915+K00261+K14454+K00820+K01915+K01939+K18310+K13566+K18309+K01425+K00294+K00261+K01580+K01915+K00139+K14455+K00820+K01953+K00814+K01580+K13524+K00814+K01755
Organismal Systems	Sensory system	Inflammatory mediator regulation of TRP channels	149	383	0.4930527	8.323315e-01	ko04750	ncbi_109045995(XM_019063805.1);ncbi_109046639(XM_019064410.1);ncbi_109046870(XM_019064653.1);ncbi_109047939(XM_019065602.1);ncbi_109050185(XM_019067858.1);ncbi_109050783(XM_019068358.1);ncbi_109052186(XM_019069650.1);ncbi_109052563(XM_019069984.1);ncbi_109052630(XM_019070046.1);ncbi_109053272(XM_019070684.1);ncbi_109053821(XM_019071125.1);ncbi_109053860(XM_019071160.1);ncbi_109053960(XM_019071264…	K04959+K04433+K08049+K05859+K16342+K00922+K04345+K02183+K08045+K05858+K04234+K02677+K08048+K06068+K08044+K04261+K08046+K06269+K05704+K03916+K16342+K00922+K02183+K04440+K19662+K06269+K00922+K06269+K08043+K08049+K04519+K16343+K04958+K04515+K05222+K00922+K16343+K06269+K08046+K04386+K04386+K04441+K16342+K04441+K04958+K02649+K02649+K08048+K04345+K18050+K08045+K18052+K04632+K04515+K16342+K19662+K02649+…
Human Diseases	Substance dependence	Alcoholism	21	53	0.4993446	8.349733e-01	ko05034	MSTRG.106250(Hdac4);MSTRG.106294(Araf);MSTRG.116151(Pol);MSTRG.14824(--);MSTRG.32499(Grin2b);MSTRG.37638(NTRK2);MSTRG.38595(SHC1);MSTRG.38597(SHC1);MSTRG.41128(--);MSTRG.5044(HRAS);MSTRG.51748(H3-I);MSTRG.60606(Shc2);MSTRG.70429(Slc29a2);MSTRG.73214(--);MSTRG.73215(PCM3);MSTRG.76271(atf4);MSTRG.77189(H3-I);MSTRG.80629(SOS1);MSTRG.80632(H2AC21);MSTRG.82298(PRKACA);MSTRG.89890(ppp1cc-a)	K11406+K08845+K04534+K04534+K05210+K04360+K06279+K06279+K09049+K07827+K11253+K17447+K15014+K02183+K02183+K04374+K11253+K03099+K11251+K04345+K06269
Metabolism	Global and overview maps	Fatty acid metabolism	57	146	0.5015278	8.349733e-01	ko01212	ncbi_109046841(XM_019064631.1);ncbi_109049010(XM_019066679.1);ncbi_109051144(XM_019068700.1);ncbi_109051198(XM_019068761.1);ncbi_109051267(XM_019068822.1);ncbi_109051750(XM_019069234.1);ncbi_109052329(XM_019069779.1);ncbi_109053232(XM_019070657.1);ncbi_109053373(XM_019070774.1);ncbi_109058613(XM_019075811.1);ncbi_109058768(XM_019075968.1);ncbi_109060568(XM_019077731.1);ncbi_109061322(XM_019078450…	K10251+K10205+K08765+K10226+K15013+K09479+K10703+K00665+K10244+K01897+K08765+K10251+K07515+K10258+K10703+K08765+K01074+K00232+K07512+K00232+K10703+K10203+K01897+K10226+K07515+K01897+K01897+K01897+K00665+K01074+K07512+K00507+K09479+K08765+K15013+K10703+K10251+K10251+K00507+K08766+K07512+K01897+K01074+K10226+K07515+K01897+K00232+K01897+K08765+K08765+K01897+K15013+K15013+K15013+K01897+K01897+K01897
Organismal Systems	Nervous system	Long-term potentiation	124	319	0.5019634	8.349733e-01	ko04720	ncbi_109045995(XM_019063805.1);ncbi_109047005(XM_019064755.1);ncbi_109047610(XM_019065285.1);ncbi_109048004(XM_019065673.1);ncbi_109050773(XM_019068347.1);ncbi_109052116(XM_019069580.1);ncbi_109052186(XM_019069650.1);ncbi_109052563(XM_019069984.1);ncbi_109053272(XM_019070684.1);ncbi_109053860(XM_019071160.1);ncbi_109053960(XM_019071264.1);ncbi_109054676(XM_019071915.1);ncbi_109055712(XM_019072901…	K04959+K05212+K04348+K08014+K07827+K05209+K04345+K02183+K05858+K02677+K08048+K05208+K04348+K05197+K04373+K04373+K06269+K07827+K02183+K19662+K06269+K06269+K04498+K04373+K04373+K04958+K04515+K04366+K04603+K06269+K04348+K04365+K07836+K04958+K04850+K04374+K05869+K02833+K08048+K04498+K04374+K04374+K04345+K04515+K19662+K04604+K04353+K04958+K04374+K04515+K04959+K04604+K04371+K07828+K05858+K04959+K04366+…
Cellular Processes	Cell motility	Regulation of actin cytoskeleton	360	929	0.5098316	8.423886e-01	ko04810	ncbi_109044921(XM_019062825.1);ncbi_109044970(XM_019062866.1);ncbi_109044977(XM_019062876.1);ncbi_109045285(XM_019063149.1);ncbi_109045321(XM_019063182.1);ncbi_109045380(XM_019063244.1);ncbi_109045415(XM_019063288.1);ncbi_109045705(XM_019063533.1);ncbi_109045976(XM_019063781.1);ncbi_109045978(XM_019063783.1);ncbi_109046023(XM_019063824.1);ncbi_109046258(XM_019064039.1);ncbi_109046259(XM_019064040…	K06462+K17388+K05767+K10352+K07861+K05743+K06464+K06480+K04513+K03914+K02085+K03914+K03914+K05089+K05718+K05741+K00889+K05732+K05732+K00889+K05759+K00889+K06484+K10031+K06484+K07830+K04291+K05765+K04291+K04393+K05729+K05729+K05767+K04358+K03914+K05757+K04639+K00920+K13708+K04361+K05762+K05757+K07827+K00922+K05736+K17457+K05722+K05717+K05760+K05762+K04393+K05730+K06591+K06464+K05754+K04358+K06524+…
Metabolism	Amino acid metabolism	Arginine biosynthesis	22	56	0.5171219	8.423886e-01	ko00220	ncbi_109046910(XM_019064684.1);ncbi_109047323(XM_019065029.1);ncbi_109051632(XM_019069131.1);ncbi_109051764(XM_019069252.1);ncbi_109056092(XM_019073322.1);ncbi_109056297(XM_019073506.1);ncbi_109056298(XM_019073507.1);ncbi_109065117(XM_019082128.1);ncbi_109067824(XM_019084709.1);ncbi_109069865(XM_019086463.1);ncbi_109074426(XM_019090460.1);ncbi_109074785(XM_019090800.1);ncbi_109077416(XM_019092998…	K01425+K14677+K00261+K00814+K01425+K00814+K00814+K14454+K00261+K01915+K01915+K00261+K14454+K01915+K01425+K00261+K13241+K01915+K14455+K00814+K00814+K01755
Organismal Systems	Endocrine system	GnRH signaling pathway	148	382	0.5190102	8.423886e-01	ko04912	ncbi_109045414(XM_019063287.1);ncbi_109045995(XM_019063805.1);ncbi_109046639(XM_019064410.1);ncbi_109046870(XM_019064653.1);ncbi_109049051(XM_019066712.1);ncbi_109049422(XM_019067119.1);ncbi_109050185(XM_019067858.1);ncbi_109050338(XM_019067982.1);ncbi_109050773(XM_019068347.1);ncbi_109051708(XM_019069192.1);ncbi_109051709(XM_019069193.1);ncbi_109051932(XM_019069412.1);ncbi_109052186(XM_019069650…	K04421+K04959+K04433+K08049+K04393+K04364+K16342+K04361+K07827+K04464+K04464+K04393+K04345+K02183+K08045+K04428+K05858+K02677+K08048+K06068+K08044+K08046+K08523+K03099+K05704+K16342+K07827+K02183+K04430+K04440+K19662+K07763+K08043+K08049+K04958+K07763+K04515+K04853+K08523+K04366+K08046+K04441+K16342+K04441+K04958+K04850+K04374+K04430+K02833+K08048+K04374+K05871+K04374+K04345+K08045+K04632+K04515+…
Genetic Information Processing	Replication and repair	Base excision repair	32	82	0.5207294	8.423886e-01	ko03410	ncbi_109045581(XM_019063437.1);ncbi_109051445(XM_019069028.1);ncbi_109054408(XM_019071678.1);ncbi_109054770(XM_019072002.1);ncbi_109060345(XM_019077506.1);ncbi_109063785(XM_019080807.1);ncbi_109065141(XM_019082150.1);ncbi_109065142(XM_019082158.1);ncbi_109065663(XM_019082651.1);ncbi_109069549(XM_019086180.1);ncbi_109071204(XM_019087677.1);ncbi_109079019(XM_019094199.1);ncbi_109079199(XM_019094370…	K10801+K03505+K04799+K03506+K10798+K10771+K03649+K03649+K10772+K02327+K10776+K10798+K02324+K10798+K10802+K10800+K03660+K02330+K02330+K10798+K10798+K10776+K10803+K04799+K10747+K03649+K02327+K10798+K10798+K10802+K10798+K10798
Metabolism	Lipid metabolism	Fatty acid biosynthesis	20	51	0.5251557	8.423886e-01	ko00061	ncbi_109051267(XM_019068822.1);ncbi_109053232(XM_019070657.1);ncbi_109058613(XM_019075811.1);ncbi_109078244(XM_019093542.1);ncbi_109079488(XM_019094645.1);ncbi_109081291(XM_019096282.1);ncbi_109081400(XM_019096386.1);ncbi_109081403(XM_019096388.1);ncbi_109084667(XM_019099327.1);ncbi_109094928(XM_019108605.1);ncbi_109108891(XM_019122001.1);MSTRG.10070(Acsl1);MSTRG.118520(Acsl4);MSTRG.124239(ACSL3)…	K15013+K00665+K01897+K01897+K01946+K01897+K01897+K01897+K00665+K15013+K01897+K01897+K01897+K01897+K15013+K15013+K15013+K01897+K01897+K01897
Metabolism	Biosynthesis of other secondary metabolites	Neomycin, kanamycin and gentamicin biosynthesis	5	12	0.5257338	8.423886e-01	ko00524	ncbi_109078813(XM_019094005.1);ncbi_109082150(XM_019097060.1);ncbi_109082154(XM_019097063.1);ncbi_109082177(XM_019097095.1);MSTRG.103295(HK2)	K00844+K00844+K00844+K00844+K00844
Metabolism	Carbohydrate metabolism	Pentose phosphate pathway	25	64	0.5261841	8.423886e-01	ko00030	ncbi_109056567(XM_019073761.1);ncbi_109057472(XM_019074709.1);ncbi_109064192(XM_019081188.1);ncbi_109064406(XM_019081453.1);ncbi_109066099(XM_019083100.1);ncbi_109067714(XM_019084627.1);ncbi_109068672(XM_019085428.1);ncbi_109068899(XM_019085615.1);ncbi_109075615(XM_019091496.1);ncbi_109077313(XM_019092897.1);ncbi_109079494(XM_019094648.1);ncbi_109079955(XM_019095068.1);ncbi_109083056(XM_019097879…	K03841+K00850+K00615+K00850+K00615+K00850+K15779+K00616+K01619+K01835+K01623+K01835+K03841+K01623+K01623+K00948+K01810+K01810+K00852+K00033+K01835+K11529+K00850+K15779+K00615
Organismal Systems	Excretory system	Collecting duct acid secretion	25	64	0.5261841	8.423886e-01	ko04966	ncbi_109047364(XM_019065073.1);ncbi_109049398(XM_019067101.1);ncbi_109049788(XM_019067439.1);ncbi_109051617(XM_019069117.1);ncbi_109051656(XM_019069153.1);ncbi_109052272(XM_019069727.1);ncbi_109053873(XM_019071170.1);ncbi_109055824(XM_019073007.1);ncbi_109058748(XM_019075949.1);ncbi_109067615(XM_019084533.1);ncbi_109071070(XM_019087546.1);ncbi_109071071(XM_019087544.1);ncbi_109071101(XM_019087575…	K02155+K18245+K02145+K02146+K02146+K02147+K02154+K02154+K02148+K02151+K02147+K02149+K02147+K02153+K02153+K02152+K02153+K02153+K02154+K02151+K02148+K02150+K02149+K02149+K13627
Human Diseases	Endocrine and metabolic diseases	Type II diabetes mellitus	18	46	0.5340704	8.473766e-01	ko04930	MSTRG.102517(PIK3R2);MSTRG.103295(HK2);MSTRG.107808(Insr);MSTRG.15134(CACNA1E);MSTRG.16149(Pik3r1);MSTRG.17122(Pik3cb);MSTRG.20895(PIK3R1);MSTRG.3647(CACNA1E);MSTRG.44591(--);MSTRG.5341(CACNA1A);MSTRG.54320(INSR);MSTRG.64199(Ikbkb);MSTRG.71734(CACNA1A);MSTRG.73903(CACNA1A);MSTRG.75687(KCNJ11);MSTRG.8309(CACNA1C);MSTRG.85007(PIK3R3);MSTRG.86895(CACNA1C)	K02649+K00844+K04527+K04852+K02649+K00922+K02649+K04852+K16172+K04344+K04527+K07209+K04344+K04344+K05004+K04850+K02649+K04850
Metabolism	Lipid metabolism	alpha-Linolenic acid metabolism	28	72	0.5342697	8.473766e-01	ko00592	ncbi_109050185(XM_019067858.1);ncbi_109051198(XM_019068761.1);ncbi_109059167(XM_019076363.1);ncbi_109059870(XM_019077041.1);ncbi_109063141(XM_019080212.1);ncbi_109065967(XM_019082949.1);ncbi_109066229(XM_019083241.1);ncbi_109067044(XM_019084056.1);ncbi_109067133(XM_019084136.1);ncbi_109067717(XM_019084630.1);ncbi_109073412(XM_019089544.1);ncbi_109074443(XM_019090478.1);ncbi_109078885(XM_019094064…	K16342+K10226+K16342+K16817+K16343+K01047+K16343+K16342+K01047+K00232+K00232+K16342+K14621+K16342+K10226+K16342+K16342+K16342+K16817+K16817+K16817+K01047+K01047+K01047+K10226+K00232+K14621+K14621
Organismal Systems	Immune system	Leukocyte transendothelial migration	195	505	0.5406069	8.510808e-01	ko04670	ncbi_109044970(XM_019062866.1);ncbi_109045050(XM_019062934.1);ncbi_109045415(XM_019063288.1);ncbi_109045884(XM_019063695.1);ncbi_109045976(XM_019063781.1);ncbi_109046519(XM_019064268.1);ncbi_109046527(XM_019064278.1);ncbi_109046849(XM_019064639.1);ncbi_109047035(XM_019064779.1);ncbi_109047037(XM_019064781.1);ncbi_109047805(XM_019065474.1);ncbi_109047843(XM_019065525.1);ncbi_109047939(XM_019065602…	K17388+K07293+K06464+K06471+K04513+K05691+K05718+K02105+K05732+K05732+K06527+K08009+K05859+K08014+K10031+K04393+K00922+K06735+K06735+K05760+K04393+K05730+K06087+K06464+K12755+K12755+K02677+K04392+K04513+K04189+K05691+K12757+K06087+K06087+K06087+K00922+K19662+K06087+K06087+K06087+K06087+K00922+K06087+K04630+K06087+K04630+K06527+K06087+K06087+K04513+K04630+K12757+K04630+K08007+K00922+K06087+K06087+…
Metabolism	Glycan biosynthesis and metabolism	Glycosaminoglycan biosynthesis - keratan sulfate	31	80	0.5415969	8.510808e-01	ko00533	ncbi_109046140(XM_019063940.1);ncbi_109046469(XR_002010558.1);ncbi_109047435(XM_019065150.1);ncbi_109049797(XM_019067450.1);ncbi_109051150(XM_019068704.1);ncbi_109055670(XM_019072864.1);ncbi_109056641(XM_019073833.1);ncbi_109057817(XM_019075046.1);ncbi_109059855(XM_019077029.1);ncbi_109064225(XM_019081216.1);ncbi_109069878(XM_019086475.1);ncbi_109079012(XM_019094194.1);ncbi_109087295(XM_019101507…	K07967+K07966+K07966+K04745+K09671+K00741+K00741+K09664+K07969+K07968+K00780+K00780+K04745+K00717+K00741+K00741+K00741+K03368+K00741+K00741+K07968+K00741+K03368+K00781+K07967+K00780+K07966+K00741+K07968+K03368+K00781
Organismal Systems	Endocrine system	Renin-angiotensin system	19	49	0.5519301	8.633402e-01	ko04614	ncbi_109051050(XM_019068576.1);ncbi_109055900(XM_019073084.1);ncbi_109055910(XM_019073094.1);ncbi_109055957(XM_019073144.1);ncbi_109055958(XM_019073145.1);ncbi_109057567(XM_019074792.1);ncbi_109057569(XM_019074794.1);ncbi_109068275(XM_019085124.1);ncbi_109069972(XM_019086569.1);ncbi_109090312(XM_019104105.1);ncbi_109090436(XM_019104246.1);ncbi_109104962(XM_019118294.1);MSTRG.119636(ACE);MSTRG.119…	K04166+K04166+K04166+K11140+K11140+K11140+K11140+K04166+K11140+K04167+K04167+K09821+K01283+K01283+K01322+K01322+K01285+K11140+K01257
Human Diseases	Cancers	Basal cell carcinoma	6	15	0.5571967	8.675985e-01	ko05217	MSTRG.116870(FZD1);MSTRG.37893(GSK3B);MSTRG.43394(kif7);MSTRG.52679(Tcf7l2);MSTRG.63673(ctnnb1);MSTRG.677(SMO)	K02432+K03083+K18806+K02620+K02105+K06226
Environmental Information Processing	Signal transduction	mTOR signaling pathway	188	489	0.5711052	8.852131e-01	ko04150	ncbi_109045200(XM_019063082.1);ncbi_109045264(XM_019063121.1);ncbi_109045492(XM_019063364.1);ncbi_109045976(XM_019063781.1);ncbi_109046055(XM_019063850.1);ncbi_109046278(XM_019064056.1);ncbi_109047928(XM_019065589.1);ncbi_109047945(XM_019065611.1);ncbi_109049033(XM_019066694.1);ncbi_109049168(XM_019066870.1);ncbi_109049294(XM_019067021.1);ncbi_109049308(XM_019067031.1);ncbi_109049422(XM_019067119…	K02991+K03875+K02354+K04513+K07205+K08269+K03158+K03258+K02375+K11137+K15728+K16184+K04364+K02145+K07827+K00922+K07203+K04370+K02147+K07203+K03258+K15728+K02677+K15728+K04513+K08266+K03083+K13302+K04373+K04373+K03099+K04527+K02148+K08271+K07827+K00922+K19662+K02329+K07205+K07204+K00922+K04527+K02353+K01110+K04373+K04513+K04373+K07207+K04456+K14004+K07298+K02353+K00922+K04366+K04456+K07207+K04365+…
Organismal Systems	Digestive system	Fat digestion and absorption	39	102	0.5789991	8.933878e-01	ko04975	ncbi_109045526(XM_019063397.1);ncbi_109045527(XM_019063398.1);ncbi_109046699(XM_019064486.1);ncbi_109052109(XM_019069573.1);ncbi_109055542(XM_019072739.1);ncbi_109056001(XM_019073192.1);ncbi_109062609(XM_019079691.1);ncbi_109064464(XM_019081506.1);ncbi_109065967(XM_019082949.1);ncbi_109067133(XM_019084136.1);ncbi_109069658(XM_019086290.1);ncbi_109074382(XM_019090421.1);ncbi_109074386(XM_019090426…	K12298+K12298+K01080+K11160+K08757+K08745+K01080+K08745+K01047+K01047+K01080+K01080+K01080+K11155+K11155+K11155+K11155+K01080+K05641+K05641+K13509+K01047+K01047+K01047+K08757+K14455+K01080+K08745+K01080+K05641+K08745+K08757+K05641+K05641+K05641+K01080+K05641+K13509+K05641
Metabolism	Metabolism of cofactors and vitamins	Ubiquinone and other terpenoid-quinone biosynthesis	7	18	0.5832417	8.948528e-01	ko00130	ncbi_109052006(XM_019069481.1);ncbi_109080031(XM_019095136.1);ncbi_109089252(XM_019103377.1);ncbi_109106591(XM_019119915.1);ncbi_109108508(XM_019121650.1);ncbi_109110169(XM_019123211.1);MSTRG.42985(Tat)	K10106+K00457+K06126+K00591+K06126+K00815+K00815
Human Diseases	Immune diseases	Rheumatoid arthritis	10	26	0.585197	8.948528e-01	ko05323	MSTRG.113350(--);MSTRG.125210(--);MSTRG.1752(IGHV3-43);MSTRG.40156(ITGAL);MSTRG.44943(--);MSTRG.51202(--);MSTRG.57026(JUND);MSTRG.64290(Ighv3-6);MSTRG.74612(IGHV3-43);MSTRG.88534(Itgal)	K06470+K06470+K06856+K05718+K06752+K05147+K04448+K06856+K06856+K05718
Environmental Information Processing	Signal transduction	TGF-beta signaling pathway	119	311	0.5903959	8.987723e-01	ko04350	ncbi_109045976(XM_019063781.1);ncbi_109046493(XM_019064237.1);ncbi_109046716(XM_019064500.1);ncbi_109047284(XM_019064986.1);ncbi_109048016(XM_019065685.1);ncbi_109049198(XM_019066905.1);ncbi_109049933(XM_019067598.1);ncbi_109050732(XM_019068316.1);ncbi_109050906(XM_019068458.1);ncbi_109053398(XM_019070792.1);ncbi_109053851(XM_019071150.1);ncbi_109054164(XM_019071461.1);ncbi_109054165(XM_019071462…	K04513+K04660+K04665+K13375+K04382+K04674+K19383+K04678+K04678+K04679+K04501+K04675+K04675+K04661+K04513+K04671+K04684+K04676+K04683+K04388+K04670+K04676+K04663+K03347+K03347+K03347+K04500+K04498+K04513+K04382+K04501+K04670+K03094+K04498+K16857+K17695+K17694+K04513+K04377+K16620+K04662+K04679+K04681+K04679+K04667+K04684+K04683+K04688+K04371+K04674+K03456+K04675+K04498+K04671+K03456+K04377+K04377+…
Metabolism	Glycan biosynthesis and metabolism	Glycosphingolipid biosynthesis - globo and isoglobo series	17	45	0.6082061	9.217701e-01	ko00603	ncbi_109044975(XM_019062871.1);ncbi_109045336(XM_019063195.1);ncbi_109066147(XM_019083143.1);ncbi_109067062(XM_019084068.1);ncbi_109069172(XM_019085843.1);ncbi_109069528(XM_019086159.1);ncbi_109069878(XM_019086475.1);ncbi_109079012(XM_019094194.1);ncbi_109081950(XM_019096903.1);ncbi_109090450(XM_019104263.1);ncbi_109098844(XM_019112355.1);ncbi_109109348(XM_019122478.1);MSTRG.103048(FUT9);MSTRG.11…	K01204+K03371+K03371+K12373+K03663+K12373+K00780+K00780+K03371+K00722+K03368+K03368+K03663+K00780+K00722+K03368+K12373
Metabolism	Lipid metabolism	Linoleic acid metabolism	26	69	0.6163305	9.271622e-01	ko00591	ncbi_109050185(XM_019067858.1);ncbi_109059167(XM_019076363.1);ncbi_109059870(XM_019077041.1);ncbi_109063141(XM_019080212.1);ncbi_109065967(XM_019082949.1);ncbi_109066229(XM_019083241.1);ncbi_109067044(XM_019084056.1);ncbi_109067133(XM_019084136.1);ncbi_109074443(XM_019090478.1);ncbi_109078885(XM_019094064.1);ncbi_109078942(XM_019094111.1);ncbi_109081729(XM_019096706.1);ncbi_109082280(XM_019097178…	K16342+K16342+K16817+K16343+K01047+K16343+K16342+K01047+K16342+K14621+K16342+K07418+K16342+K16342+K16342+K16817+K16817+K16817+K01047+K01047+K01047+K07418+K07418+K07418+K14621+K14621
Environmental Information Processing	Signaling molecules and interaction	Cell adhesion molecules (CAMs)	247	646	0.6205744	9.271622e-01	ko04514	ncbi_109045133(XM_019062983.1);ncbi_109045134(XM_019062987.1);ncbi_109045395(XM_019063263.1);ncbi_109045415(XM_019063288.1);ncbi_109045847(XM_019063662.1);ncbi_109045884(XM_019063695.1);ncbi_109046527(XM_019064278.1);ncbi_109046999(XM_019064750.1);ncbi_109047805(XM_019065474.1);ncbi_109047815(XM_019065517.1);ncbi_109047850(XM_019065532.1);ncbi_109048159(XM_019065846.1);ncbi_109048169(XM_019065862…	K05413+K05413+K06781+K06464+K06746+K06471+K05718+K06478+K06527+K05693+K06775+K06550+K06757+K06550+K06816+K06751+K06592+K05693+K06735+K07379+K06735+K06752+K03160+K05695+K16338+K06752+K06591+K06087+K06766+K06464+K07378+K06531+K06458+K07380+K06756+K16336+K06491+K06550+K06491+K07377+K05693+K05689+K06087+K06087+K06087+K06531+K07378+K06759+K06496+K06752+K06752+K06087+K06087+K06087+K06087+K06087+K05695+…
Metabolism	Metabolism of cofactors and vitamins	Biotin metabolism	1	2	0.6247279	9.271622e-01	ko00780	ncbi_109097448(XM_019111094.1)	K01942
Cellular Processes	Cellular community - eukaryotes	Signaling pathways regulating pluripotency of stem cells	155	407	0.6267451	9.271622e-01	ko04550	ncbi_109045492(XM_019063364.1);ncbi_109045867(XM_019063680.1);ncbi_109046023(XM_019063824.1);ncbi_109046444(XM_019064191.1);ncbi_109046849(XM_019064639.1);ncbi_109047224(XM_019064925.1);ncbi_109049033(XM_019066694.1);ncbi_109049422(XM_019067119.1);ncbi_109050773(XM_019068347.1);ncbi_109050783(XM_019068358.1);ncbi_109052348(XM_019069790.1);ncbi_109052350(XM_019069794.1);ncbi_109053851(XM_019071150…	K02354+K05058+K02085+K04385+K02105+K04692+K02375+K04364+K07827+K00922+K05060+K05060+K04501+K04675+K04675+K04671+K04447+K03083+K05060+K04676+K11217+K04670+K04676+K07827+K00922+K02329+K00922+K02353+K04500+K04456+K02353+K05060+K05060+K00922+K04366+K04501+K04456+K04441+K04670+K04441+K02649+K05060+K02649+K02833+K17695+K17694+K04456+K05087+K02353+K04377+K04662+K02649+K02649+K04441+K04441+K02353+K11217+…
Organismal Systems	Endocrine system	PPAR signaling pathway	84	222	0.6339805	9.271622e-01	ko03320	ncbi_109046622(XM_019064375.1);ncbi_109046954(XM_019064719.1);ncbi_109049698(XM_019067361.1);ncbi_109050527(XM_019068078.1);ncbi_109051144(XM_019068700.1);ncbi_109051198(XM_019068761.1);ncbi_109051267(XM_019068822.1);ncbi_109052127(XM_019069594.1);ncbi_109054203(XM_019071493.1);ncbi_109055542(XM_019072739.1);ncbi_109056001(XM_019073192.1);ncbi_109056338(XM_019073546.1);ncbi_109056779(XM_019073965…	K01059+K01059+K01596+K07294+K08765+K10226+K15013+K08761+K08771+K08757+K08745+K07294+K07431+K07431+K01897+K08765+K08536+K08745+K08765+K08762+K04504+K07294+K00232+K04504+K08756+K00029+K08749+K08749+K06276+K00232+K06272+K01897+K10226+K08770+K08530+K01897+K01641+K01897+K01897+K08770+K08770+K08770+K08525+K00488+K00488+K08770+K00864+K08770+K01596+K00507+K08765+K15013+K00029+K04504+K00507+K08764+K08526+…
Organismal Systems	Endocrine system	Ovarian Steroidogenesis	71	188	0.6352787	9.271622e-01	ko04913	ncbi_109044858(XM_019062781.1);ncbi_109044862(XM_019062784.1);ncbi_109046459(XM_019064204.1);ncbi_109046471(XM_019064218.1);ncbi_109046870(XM_019064653.1);ncbi_109050063(XM_019067740.1);ncbi_109050185(XM_019067858.1);ncbi_109051432(XM_019068987.1);ncbi_109052186(XM_019069650.1);ncbi_109052439(XM_019069882.1);ncbi_109052610(XM_019070018.1);ncbi_109052630(XM_019070046.1);ncbi_109053960(XM_019071264…	K00498+K00498+K07408+K07408+K08049+K00461+K16342+K07434+K04345+K00070+K00461+K08045+K08048+K08044+K08046+K04527+K16342+K12473+K04527+K08043+K08049+K01068+K00461+K08046+K16342+K07434+K12473+K08048+K04345+K08045+K05087+K04632+K16342+K16620+K00461+K07410+K16342+K07410+K08047+K08522+K07418+K16342+K12473+K13373+K08047+K08046+K16342+K16342+K16620+K04345+K00461+K05087+K04345+K00461+K07418+K07418+K07418+…
Metabolism	Carbohydrate metabolism	Ascorbate and aldarate metabolism	16	43	0.6375766	9.271622e-01	ko00053	ncbi_109049672(XM_019067330.1);ncbi_109054941(XM_019072174.1);ncbi_109063598(XM_019080639.1);ncbi_109080734(XM_019095754.1);ncbi_109082610(XM_019097457.1);ncbi_109083225(XM_019098048.1);ncbi_109083231(XM_019098052.1);ncbi_109084993(XM_019099641.1);ncbi_109095164(XM_019108832.1);ncbi_109097311(XM_019110934.1);ncbi_109098390(XM_019111960.1);ncbi_109108826(XM_019121939.1);ncbi_109109910(XM_019122929…	K16190+K00128+K00699+K00699+K00699+K00128+K00128+K00699+K00149+K14085+K00699+K00469+K00699+K00699+K00699+K00699
Metabolism	Glycan biosynthesis and metabolism	Mannose type O-glycan biosyntheis	16	43	0.6375766	9.271622e-01	ko00515	ncbi_109044861(XM_019062783.1);ncbi_109046140(XM_019063940.1);ncbi_109046469(XR_002010558.1);ncbi_109047435(XM_019065150.1);ncbi_109064225(XM_019081216.1);ncbi_109067947(XM_019084820.1);ncbi_109069172(XM_019085843.1);ncbi_109085499(XM_019100039.1);ncbi_109106057(XM_019119366.1);ncbi_109107360(XM_019120634.1);ncbi_109112950(XM_019125824.1);ncbi_109113239(XM_019126029.1);MSTRG.103048(FUT9);MSTRG.21…	K09666+K07967+K07966+K07966+K07968+K00728+K03663+K00728+K07968+K00728+K00781+K07967+K03663+K07966+K07968+K00781
Metabolism	Energy metabolism	Nitrogen metabolism	16	43	0.6375766	9.271622e-01	ko00910	ncbi_109049398(XM_019067101.1);ncbi_109051632(XM_019069131.1);ncbi_109062446(XM_019079533.1);ncbi_109067824(XM_019084709.1);ncbi_109069865(XM_019086463.1);ncbi_109070570(XM_019087115.1);ncbi_109074426(XM_019090460.1);ncbi_109074785(XM_019090800.1);ncbi_109080911(XM_019095917.1);ncbi_109083752(XM_019098505.1);ncbi_109099558(XM_019113067.1);ncbi_109099780(XM_019113288.1);ncbi_109099923(XM_019113397…	K18245+K00261+K01672+K00261+K01915+K18246+K01915+K00261+K01915+K01672+K01672+K01672+K00261+K01915+K01672+K18246
Metabolism	Carbohydrate metabolism	Amino sugar and nucleotide sugar metabolism	50	133	0.6389534	9.271622e-01	ko00520	ncbi_109047997(XM_019065662.1);ncbi_109049672(XM_019067330.1);ncbi_109050606(XM_019068176.1);ncbi_109057090(XM_019074286.1);ncbi_109060289(XM_019077443.1);ncbi_109065924(XM_019082904.1);ncbi_109067062(XM_019084068.1);ncbi_109068672(XM_019085428.1);ncbi_109069528(XM_019086159.1);ncbi_109070649(XM_019087184.1);ncbi_109077313(XM_019092897.1);ncbi_109078247(XM_019093544.1);ncbi_109078813(XM_019094005…	K01183+K16190+K05305+K00972+K01836+K00966+K12373+K15779+K12373+K00820+K01835+K00820+K00844+K00983+K00326+K00983+K01835+K02564+K00844+K00844+K00844+K02377+K01097+K01097+K12409+K12409+K05304+K00966+K01639+K08678+K00326+K00326+K01810+K01810+K08080+K00326+K00963+K17497+K08080+K08678+K00820+K02377+K02377+K02377+K00844+K01835+K00326+K15779+K21749+K12373
Organismal Systems	Endocrine system	Cortisol synthesis and secretion	94	249	0.6495129	9.365741e-01	ko04927	ncbi_109044858(XM_019062781.1);ncbi_109044862(XM_019062784.1);ncbi_109045606(XM_019063455.1);ncbi_109045995(XM_019063805.1);ncbi_109046870(XM_019064653.1);ncbi_109051050(XM_019068576.1);ncbi_109052186(XM_019069650.1);ncbi_109052439(XM_019069882.1);ncbi_109052630(XM_019070046.1);ncbi_109052897(XM_019070330.1);ncbi_109053272(XM_019070684.1);ncbi_109053960(XM_019071264.1);ncbi_109054802(XM_019072037…	K00498+K00498+K18437+K04959+K08049+K04166+K04345+K00070+K08045+K16056+K05858+K08048+K08044+K04684+K04166+K04166+K08046+K09048+K12473+K08043+K08049+K04958+K04853+K08046+K04958+K04850+K04166+K04374+K12473+K18437+K08048+K04374+K04374+K04345+K08045+K18437+K04632+K04958+K04374+K08047+K04959+K04684+K09048+K18437+K05858+K04851+K04959+K05870+K12473+K04958+K08047+K08046+K04851+K09048+K16056+K05870+K04851+…
Metabolism	Carbohydrate metabolism	Propanoate metabolism	23	62	0.6509327	9.365741e-01	ko00640	ncbi_109048311(XM_019066008.1);ncbi_109048510(XM_019066173.1);ncbi_109053990(XM_019071307.1);ncbi_109055013(XM_019072243.1);ncbi_109058223(XM_019075448.1);ncbi_109060214(XM_019077366.1);ncbi_109061322(XM_019078450.1);ncbi_109062323(XM_019079414.1);ncbi_109062325(XM_019079417.1);ncbi_109062968(XM_019080027.1);ncbi_109069271(XM_019085906.1);ncbi_109071342(XM_019087803.1);ncbi_109071380(XM_019087836…	K01966+K00167+K01895+K01900+K13524+K01908+K07515+K00016+K00016+K01895+K01965+K00016+K00016+K01946+K07515+K05605+K01900+K18426+K00140+K07515+K00140+K13524+K01847
Metabolism	Metabolism of terpenoids and polyketides	Insect hormone biosynthesis	3	8	0.6577609	9.424221e-01	ko00981	ncbi_109054941(XM_019072174.1);ncbi_109083225(XM_019098048.1);ncbi_109083231(XM_019098052.1)	K00128+K00128+K00128
Organismal Systems	Endocrine system	Thyroid hormone synthesis	96	255	0.6633791	9.464949e-01	ko04918	ncbi_109045995(XM_019063805.1);ncbi_109046870(XM_019064653.1);ncbi_109052027(XM_019069505.1);ncbi_109052054(XM_019069522.1);ncbi_109052186(XM_019069650.1);ncbi_109052630(XM_019070046.1);ncbi_109053272(XM_019070684.1);ncbi_109053860(XM_019071160.1);ncbi_109053948(XM_019071254.1);ncbi_109053960(XM_019071264.1);ncbi_109054802(XM_019072037.1);ncbi_109056841(XM_019074033.1);ncbi_109057728(XM_019074968…	K04959+K08049+K01539+K01539+K04345+K08045+K05858+K02677+K00383+K08048+K08044+K08046+K09048+K01540+K19662+K01539+K01539+K06233+K01540+K08043+K08049+K04958+K09487+K06233+K01539+K06233+K08046+K04958+K04374+K06233+K08048+K04374+K04374+K04345+K06233+K06233+K06233+K08045+K04632+K01540+K19662+K06233+K09490+K00432+K04958+K04374+K08047+K08522+K04959+K09048+K01539+K05858+K01538+K01540+K04959+K00383+K05870+…
Metabolism	Lipid metabolism	Fatty acid degradation	39	105	0.6667805	9.473840e-01	ko00071	ncbi_109047444(XM_019065158.1);ncbi_109051144(XM_019068700.1);ncbi_109051267(XM_019068822.1);ncbi_109051750(XM_019069234.1);ncbi_109054941(XM_019072174.1);ncbi_109058613(XM_019075811.1);ncbi_109058768(XM_019075968.1);ncbi_109061322(XM_019078450.1);ncbi_109065872(XM_019082871.1);ncbi_109067717(XM_019084630.1);ncbi_109073412(XM_019089544.1);ncbi_109078244(XM_019093542.1);ncbi_109080567(XM_019095606…	K00252+K08765+K15013+K09479+K00128+K01897+K08765+K07515+K08765+K00232+K00232+K01897+K07515+K01897+K01897+K01897+K00128+K00128+K00252+K09479+K08765+K15013+K00149+K14085+K08766+K01897+K07515+K01897+K00232+K01897+K08765+K08765+K01897+K15013+K15013+K15013+K01897+K01897+K01897
Human Diseases	Cancers	Thyroid cancer	4	11	0.6732042	9.525420e-01	ko05216	MSTRG.5044(HRAS);MSTRG.52679(Tcf7l2);MSTRG.6280(map2k2);MSTRG.63673(ctnnb1)	K07827+K02620+K04369+K02105
Organismal Systems	Environmental adaptation	Circadian rhythm	29	79	0.6844204	9.644106e-01	ko04710	ncbi_109044823(XM_019062756.1);ncbi_109050095(XR_002011204.1);ncbi_109053141(XM_019070555.1);ncbi_109053144(XM_019070564.1);ncbi_109061242(XM_019078384.1);ncbi_109062782(XM_019079850.1);ncbi_109062784(XM_019079855.1);ncbi_109062788(XM_019079861.1);ncbi_109066737(XM_019083764.1);ncbi_109067897(XM_019084772.1);ncbi_109073334(XM_019089478.1);ncbi_109084708(XM_019099382.1);ncbi_109084738(XM_019099415…	K02223+K07200+K08960+K08960+K08959+K03347+K03347+K03347+K02633+K03094+K02633+K08959+K07199+K07200+K05870+K07200+K05870+K02633+K03362+K02296+K07199+K07200+K21944+K02295+K02223+K02295+K02295+K21944+K03362
Metabolism	Metabolism of cofactors and vitamins	Vitamin B6 metabolism	5	14	0.6872721	9.644436e-01	ko00750	ncbi_109064908(XM_019081940.1);ncbi_109099434(XM_019112944.1);ncbi_109103805(XM_019117151.1);MSTRG.29694(PDXK);MSTRG.45986(PSAT1)	K00868+K13248+K00868+K00868+K00831
Environmental Information Processing	Signal transduction	MAPK signaling pathway	438	1150	0.6918284	9.668585e-01	ko04010	ncbi_109045321(XM_019063182.1);ncbi_109045414(XM_019063287.1);ncbi_109045861(XM_019063675.1);ncbi_109046196(XM_019063989.1);ncbi_109046273(XM_019064051.1);ncbi_109046330(XM_019064100.1);ncbi_109046639(XM_019064410.1);ncbi_109046759(XM_019064565.1);ncbi_109046854(XM_019064641.1);ncbi_109046904(XM_019064681.1);ncbi_109047026(XM_019064772.1);ncbi_109047284(XM_019064986.1);ncbi_109047426(XM_019065142…	K07861+K04421+K04349+K04463+K05089+K05090+K04433+K04469+K04434+K08018+K04469+K13375+K04378+K04380+K04348+K03158+K04429+K07830+K04437+K04393+K04389+K04358+K04674+K04439+K04364+K08018+K08018+K12457+K04729+K16342+K04361+K07827+K04414+K04437+K02583+K04464+K04464+K04393+K04370+K04345+K05085+K04428+K04372+K04358+K17333+K02677+K04392+K04867+K04457+K02308+K04443+K04461+K04461+K04348+K04865+K04388+K04871+…
Metabolism	Amino acid metabolism	Phenylalanine, tyrosine and tryptophan biosynthesis	6	17	0.700151	9.741936e-01	ko00400	ncbi_109065117(XM_019082128.1);ncbi_109077416(XM_019092998.1);ncbi_109110169(XM_019123211.1);ncbi_109110584(XM_019123592.1);MSTRG.119121(Pah);MSTRG.42985(Tat)	K14454+K14454+K00815+K14455+K00500+K00815
Genetic Information Processing	Transcription	Basal transcription factors	37	101	0.7027907	9.741936e-01	ko03022	ncbi_109045193(XM_019063039.1);ncbi_109048622(XM_019066258.1);ncbi_109051407(XM_019068961.1);ncbi_109053950(XM_019071252.1);ncbi_109053998(XM_019071317.1);ncbi_109055554(XM_019072748.1);ncbi_109060333(XM_019077495.1);ncbi_109060818(XM_019077976.1);ncbi_109064992(XM_019082013.1);ncbi_109066145(XM_019083140.1);ncbi_109066640(XM_019083684.1);ncbi_109068264(XM_019085120.1);ncbi_109071252(XM_019087732…	K10843+K03135+K10845+K03122+K03122+K14651+K03138+K03127+K14650+K10845+K03135+K03134+K03136+K03121+K02202+K02202+K14535+K10843+K10843+K03125+K03142+K10844+K03123+K03142+K10844+K03142+K03134+K03136+K03141+K03141+K03132+K03139+K03139+K03128+K10844+K03127+K03139
Metabolism	Xenobiotics biodegradation and metabolism	Drug metabolism - other enzymes	59	160	0.7135378	9.838880e-01	ko00983	ncbi_109046037(XM_019063834.1);ncbi_109048730(XM_019066390.1);ncbi_109048762(XM_019066436.1);ncbi_109048778(XM_019066448.1);ncbi_109049405(XM_019067106.1);ncbi_109049634(XM_019067298.1);ncbi_109050885(XM_019068437.1);ncbi_109056160(XM_019073423.1);ncbi_109056415(XM_019073649.1);ncbi_109059530(XM_019076719.1);ncbi_109060707(XM_019077861.1);ncbi_109063196(XM_019080284.1);ncbi_109063598(XM_019080639…	K00799+K00799+K00857+K00876+K00940+K00760+K01520+K00876+K00876+K00876+K10807+K00757+K00699+K03927+K00757+K00569+K00857+K00799+K10807+K00940+K00940+K00699+K00799+K01195+K00699+K00106+K00699+K00799+K00799+K00940+K00799+K00799+K13421+K00799+K00799+K00876+K00876+K13800+K00699+K00622+K00799+K00799+K00760+K00799+K03927+K00799+K00876+K10808+K00699+K00088+K00940+K00799+K01489+K00699+K00799+K00799+K00699+…
Organismal Systems	Endocrine system	Regulation of lipolysis in adipocyte	96	258	0.7155549	9.838880e-01	ko04923	ncbi_109045204(XM_019063047.1);ncbi_109046870(XM_019064653.1);ncbi_109047273(XM_019064976.1);ncbi_109050783(XM_019068358.1);ncbi_109051066(XM_019068601.1);ncbi_109051240(XM_019068796.1);ncbi_109052186(XM_019069650.1);ncbi_109052630(XM_019070046.1);ncbi_109053960(XM_019071264.1);ncbi_109054203(XM_019071493.1);ncbi_109054802(XM_019072037.1);ncbi_109056841(XM_019074033.1);ncbi_109057299(XM_019074527…	K07187+K08049+K04141+K00922+K16816+K16816+K04345+K08045+K08048+K08771+K08044+K08046+K04527+K00922+K16817+K00922+K04527+K04630+K08043+K04630+K08049+K13296+K04630+K04456+K04630+K00922+K04456+K08046+K02649+K02649+K08048+K04265+K04345+K08045+K04456+K04632+K02649+K02649+K07376+K08047+K04204+K08522+K04456+K07376+K02649+K04265+K08047+K08046+K00922+K07187+K07187+K13296+K13296+K04456+K07187+K01054+K07187+…
Organismal Systems	Nervous system	Retrograde endocannabinoid signaling	168	449	0.73582	1.000000e+00	ko04723	ncbi_109045896(XM_019063712.1);ncbi_109045995(XM_019063805.1);ncbi_109046569(XM_019064326.1);ncbi_109046570(XM_019064327.1);ncbi_109046870(XM_019064653.1);ncbi_109049622(XM_019067283.1);ncbi_109050640(XM_019068210.1);ncbi_109050646(XM_019068224.1);ncbi_109050708(XM_019068280.1);ncbi_109051833(XM_019069318.1);ncbi_109052186(XM_019069650.1);ncbi_109052498(XM_019069927.1);ncbi_109052630(XM_019070046…	K03951+K04959+K05175+K05175+K08049+K05190+K03953+K03953+K03958+K03968+K04345+K03951+K08045+K05858+K02677+K08048+K08044+K05197+K03946+K11353+K08046+K03961+K04344+K04536+K04536+K11351+K03948+K04440+K19662+K05184+K03966+K04630+K08043+K04630+K08049+K03948+K03948+K04536+K03954+K03954+K03967+K04630+K03963+K04958+K04630+K04853+K04603+K08046+K04441+K04441+K04958+K04850+K03934+K08048+K05186+K04345+K08045+…
Metabolism	Carbohydrate metabolism	Galactose metabolism	29	81	0.7431244	1.000000e+00	ko00052	ncbi_109045322(XM_019063181.1);ncbi_109045323(XM_019063183.1);ncbi_109046140(XM_019063940.1);ncbi_109046469(XR_002010558.1);ncbi_109047435(XM_019065150.1);ncbi_109057472(XM_019074709.1);ncbi_109064406(XM_019081453.1);ncbi_109065763(XM_019082771.1);ncbi_109067714(XM_019084627.1);ncbi_109068672(XM_019085428.1);ncbi_109071661(XM_019088087.1);ncbi_109077313(XM_019092897.1);ncbi_109077732(XM_019093195…	K12309+K12309+K07967+K07966+K07966+K00850+K00850+K01084+K00850+K15779+K12317+K01835+K12316+K00844+K01835+K00844+K00844+K00844+K12309+K00963+K07967+K00844+K01835+K07966+K12047+K00850+K12316+K15779+K12316
Metabolism	Biosynthesis of other secondary metabolites	Caffeine metabolism	2	6	0.746647	1.000000e+00	ko00232	ncbi_109084316(XM_019099003.1);ncbi_109098442(XM_019112031.1)	K00106+K00622
Metabolism	Energy metabolism	Sulfur metabolism	6	18	0.7586056	1.000000e+00	ko00920	ncbi_109055579(XM_019072768.1);ncbi_109068261(XM_019085112.1);ncbi_109081559(XM_019096549.1);ncbi_109091107(XM_019104896.1);ncbi_109100924(XM_019114353.1);ncbi_109109435(XM_019122547.1)	K13811+K17218+K15759+K17725+K17725+K17218
Organismal Systems	Immune system	Cytosolic DNA-sensing pathway	45	125	0.7641724	1.000000e+00	ko04623	ncbi_109046495(XM_019064242.1);ncbi_109046696(XM_019064481.1);ncbi_109052560(XM_019069980.1);ncbi_109053659(XM_019070989.1);ncbi_109054991(XM_019072216.1);ncbi_109055603(XM_019072796.1);ncbi_109055884(XM_019073058.1);ncbi_109056156(XM_019073383.1);ncbi_109059688(XM_019076865.1);ncbi_109062992(XM_019080073.1);ncbi_109063673(XM_019080709.1);ncbi_109065403(XM_019082385.1);ncbi_109065733(XM_019082732…	K03022+K02581+K04734+K03018+K12648+K04734+K05405+K05414+K01370+K04519+K04734+K03026+K04735+K05411+K12968+K14721+K09447+K05414+K02861+K02861+K04734+K12964+K03016+K12646+K04735+K01370+K02861+K02581+K07210+K01370+K12654+K04734+K08847+K07209+K04519+K04467+K12648+K03021+K12968+K03025+K07209+K01370+K12799+K01370+K12646
Organismal Systems	Digestive system	Mineral absorption	32	90	0.7661172	1.000000e+00	ko04978	ncbi_109048757(XM_019066431.1);ncbi_109048759(XM_019066432.1);ncbi_109052027(XM_019069505.1);ncbi_109052054(XM_019069522.1);ncbi_109056068(XM_019073287.1);ncbi_109058604(XM_019075804.1);ncbi_109058623(XM_019075824.1);ncbi_109059940(XM_019077108.1);ncbi_109060283(XM_019077440.1);ncbi_109060287(XM_019077442.1);ncbi_109060581(XM_019077747.1);ncbi_109065990(XM_019082974.1);ncbi_109070085(XM_019086680…	K05850+K05850+K01539+K01539+K00510+K05849+K05849+K01540+K01539+K01539+K01540+K01539+K05849+K01540+K05849+K01539+K01538+K01540+K01540+K01540+K05850+K01540+K05850+K01540+K05334+K05334+K21418+K14683+K00522+K05850+K05011+K05850
Human Diseases	Cancers	Transcriptional misregulation in cancers	25	71	0.7670014	1.000000e+00	ko05202	MSTRG.101405(Mitf);MSTRG.106433(raraa);MSTRG.1752(IGHV3-43);MSTRG.20184(IGF1R);MSTRG.23500(BCL6);MSTRG.40157(Itga9);MSTRG.46996(prom1a);MSTRG.47045(--);MSTRG.47223(csf1r1);MSTRG.51748(H3-I);MSTRG.53553(csf1r);MSTRG.61050(SLC45A3);MSTRG.64195(Plat);MSTRG.64290(Ighv3-6);MSTRG.64294(PRCC);MSTRG.72615(rarab);MSTRG.735(--);MSTRG.74612(IGHV3-43);MSTRG.74813(IGF1R);MSTRG.75890(RUNX1);MSTRG.75894(RUNX1);…	K09105+K08527+K06856+K05087+K15618+K06461+K06532+K04388+K05090+K11253+K05090+K15379+K01343+K06856+K13105+K08527+K05069+K06856+K05087+K08367+K08367+K11253+K06461+K11644+K04570
Organismal Systems	Excretory system	Vasopressin-regulated water reabsorption	49	136	0.769341	1.000000e+00	ko04962	ncbi_109046826(XM_019064621.1);ncbi_109046870(XM_019064653.1);ncbi_109052186(XM_019069650.1);ncbi_109056841(XM_019074033.1);ncbi_109057728(XM_019074968.1);ncbi_109058852(XM_019076046.1);ncbi_109061725(XM_019078821.1);ncbi_109062160(XM_019079248.1);ncbi_109062620(XM_019079703.1);ncbi_109066206(XM_019083222.1);ncbi_109066323(XM_019083348.1);ncbi_109066789(XM_019083808.1);ncbi_109067151(XM_019084151…	K10416+K08049+K04345+K08046+K09048+K10413+K08043+K08049+K10415+K10415+K07887+K08046+K07889+K10415+K04345+K13504+K10414+K04632+K09048+K13504+K10413+K05870+K08046+K10413+K10413+K10416+K09048+K07904+K05870+K13502+K04345+K07887+K04345+K09047+K09048+K10416+K09048+K10418+K13502+K07904+K04648+K04648+K04648+K10417+K10418+K08049+K08046+K04345+K10415
Metabolism	Metabolism of cofactors and vitamins	Lipoic acid metabolism	1	3	0.7701238	1.000000e+00	ko00785	ncbi_109111417(XM_019124360.1)	K01896
Genetic Information Processing	Translation	Ribosome biogenesis in eukaryotes	62	171	0.7721633	1.000000e+00	ko03008	ncbi_109044903(XM_019062815.1);ncbi_109045432(XM_019063315.1);ncbi_109045802(XM_019063620.1);ncbi_109045984(XM_019063789.1);ncbi_109046331(XM_019064101.1);ncbi_109050582(XM_019068148.1);ncbi_109052867(XM_019070290.1);ncbi_109055547(XM_019072745.1);ncbi_109056815(XM_019074004.1);ncbi_109056957(XM_019074146.1);ncbi_109057283(XM_019074502.1);ncbi_109058204(XM_019075425.1);ncbi_109059051(XM_019076253…	K14573+K14284+K07179+K14284+K11131+K03097+K14556+K14574+K14570+K14538+K11129+K14571+K03539+K03097+K14555+K14561+K03264+K03115+K14563+K07936+K14555+K14566+K14285+K14552+K14550+K14530+K14565+K03097+K14290+K14561+K11130+K03538+K14550+K14550+K14560+K14285+K03097+K14525+K14525+K14290+K14568+K14523+K14537+K14567+K14537+K14539+K11883+K14521+K14548+K03097+K14548+K12618+K14557+K12618+K11883+K14573+K14564+…
Metabolism	Amino acid metabolism	Tryptophan metabolism	31	88	0.7836136	1.000000e+00	ko00380	ncbi_109046459(XM_019064204.1);ncbi_109046471(XM_019064218.1);ncbi_109047444(XM_019065158.1);ncbi_109050423(XM_019068044.1);ncbi_109050889(XM_019068441.1);ncbi_109053919(XM_019071215.1);ncbi_109054941(XM_019072174.1);ncbi_109055696(XM_019072888.1);ncbi_109059207(XM_019076397.1);ncbi_109061322(XM_019078450.1);ncbi_109066974(XM_019083989.1);ncbi_109077220(XM_019092828.1);ncbi_109078707(XM_019093916…	K07408+K07408+K00252+K03392+K03781+K00164+K00128+K00825+K00669+K07515+K11182+K00502+K07410+K07410+K07515+K00128+K00128+K00164+K01432+K00816+K00252+K00149+K14085+K00452+K00164+K00164+K07515+K00502+K07410+K00164+K00453
Genetic Information Processing	Transcription	RNA polymerase	20	58	0.7874426	1.000000e+00	ko03020	ncbi_109046462(XM_019064207.1);ncbi_109046495(XM_019064242.1);ncbi_109050878(XM_019068431.1);ncbi_109053659(XM_019070989.1);ncbi_109056007(XM_019073195.1);ncbi_109058369(XM_019075570.1);ncbi_109065403(XM_019082385.1);ncbi_109067075(XM_019084079.1);ncbi_109070319(XM_019086896.1);ncbi_109071126(XM_019087594.1);ncbi_109078689(XM_019093901.1);ncbi_109080980(XM_019095985.1);ncbi_109098422(XM_019112001…	K03010+K03022+K03011+K03018+K03006+K03004+K03026+K03006+K14721+K03015+K03012+K03016+K03000+K02999+K02999+K03004+K03021+K03015+K03025+K03012
Cellular Processes	Cellular community - eukaryotes	Adherens junction	153	414	0.7893321	1.000000e+00	ko04520	ncbi_109045321(XM_019063182.1);ncbi_109045976(XM_019063781.1);ncbi_109046519(XM_019064268.1);ncbi_109046849(XM_019064639.1);ncbi_109047815(XM_019065517.1);ncbi_109048020(XM_019065692.1);ncbi_109049051(XM_019066712.1);ncbi_109049198(XM_019066905.1);ncbi_109049472(XM_019067155.1);ncbi_109049727(XM_019067386.1);ncbi_109050338(XM_019067982.1);ncbi_109050346(XM_019067989.1);ncbi_109050582(XM_019068148…	K07861+K04513+K05691+K02105+K05693+K02620+K04393+K04674+K06592+K05694+K04361+K05693+K03097+K04393+K05695+K04501+K04392+K06531+K04513+K06085+K04237+K05694+K05691+K04388+K04527+K05693+K05689+K05704+K06531+K03097+K06593+K04527+K04490+K05695+K04500+K04498+K04513+K06593+K05689+K04427+K06593+K04501+K05747+K05700+K16848+K03115+K04498+K05694+K05703+K04237+K05692+K04513+K05087+K05627+K05701+K05690+K04468+…
Environmental Information Processing	Signal transduction	cGMP - PKG signaling pathway	243	652	0.7956793	1.000000e+00	ko04022	ncbi_109044970(XM_019062866.1);ncbi_109045204(XM_019063047.1);ncbi_109045508(XM_019063381.1);ncbi_109045775(XM_019063580.1);ncbi_109045976(XM_019063781.1);ncbi_109045995(XM_019063805.1);ncbi_109046870(XM_019064653.1);ncbi_109047273(XM_019064976.1);ncbi_109047390(XM_019065106.1);ncbi_109047426(XM_019065142.1);ncbi_109047610(XM_019065285.1);ncbi_109048757(XM_019066431.1);ncbi_109048759(XM_019066432…	K17388+K07187+K05853+K04936+K04513+K04959+K08049+K04141+K04138+K04378+K04348+K05850+K05850+K05852+K04639+K04166+K04952+K01539+K01539+K17332+K02183+K08045+K05858+K17333+K12755+K12755+K08048+K09565+K04513+K08044+K17332+K04348+K04166+K04166+K08046+K06269+K04527+K09048+K05849+K05849+K03916+K02183+K01540+K06269+K01539+K01539+K01540+K04527+K06269+K12318+K04137+K04630+K04936+K08043+K04630+K05853+K08049+…
Human Diseases	Substance dependence	Amphetamine addiction	17	50	0.7968934	1.000000e+00	ko05031	MSTRG.110700(PPP3CA);MSTRG.1326(Gria2);MSTRG.1328(GRIA2);MSTRG.22992(Ppp3cb);MSTRG.31720(Gria2);MSTRG.32499(Grin2b);MSTRG.41128(--);MSTRG.53743(GRIA2);MSTRG.57026(JUND);MSTRG.69231(CAMK2G);MSTRG.73214(--);MSTRG.73215(PCM3);MSTRG.76271(atf4);MSTRG.82298(PRKACA);MSTRG.8309(CACNA1C);MSTRG.86895(CACNA1C);MSTRG.89890(ppp1cc-a)	K04348+K05198+K05198+K04348+K05198+K05210+K09049+K05198+K04448+K04515+K02183+K02183+K04374+K04345+K04850+K04850+K06269
Metabolism	Metabolism of other amino acids	Selenocompound metabolism	12	36	0.7976598	1.000000e+00	ko00450	ncbi_109047043(XM_019064784.1);ncbi_109047045(XM_019064786.1);ncbi_109055579(XM_019072768.1);ncbi_109063744(XM_019080771.1);ncbi_109070758(XM_019087276.1);ncbi_109072588(XM_019088818.1);ncbi_109087413(XM_019101619.1);ncbi_109088412(XM_019102571.1);ncbi_109090666(XM_019104497.1);ncbi_109098773(XM_019112299.1);ncbi_109109206(XM_019122361.1);ncbi_109110559(XM_019123572.1)	K00384+K00384+K13811+K01758+K03341+K01874+K01874+K00548+K00816+K00384+K01008+K00548
Genetic Information Processing	Folding, sorting and degradation	Sulfur relay system	4	13	0.8071631	1.000000e+00	ko04122	ncbi_109052539(XM_019069966.1);ncbi_109069189(XM_019085859.1);ncbi_109071530(XM_019087971.1);ncbi_109075899(XM_019091739.1)	K12161+K14168+K14169+K03635
Cellular Processes	Transport and catabolism	Peroxisome	71	198	0.8184974	1.000000e+00	ko04146	ncbi_109045656(XM_019063495.1);ncbi_109048691(XM_019066346.1);ncbi_109049029(XM_019066693.1);ncbi_109049900(XM_019067561.1);ncbi_109050889(XM_019068441.1);ncbi_109051910(XM_019069396.1);ncbi_109053055(XM_019070488.1);ncbi_109053762(XM_019071082.1);ncbi_109054418(XM_019071686.1);ncbi_109054931(XM_019072162.1);ncbi_109055790(XM_019072978.1);ncbi_109057014(XM_019074215.1);ncbi_109058613(XM_019075811…	K11187+K13342+K13354+K06664+K03781+K13355+K13356+K13336+K05677+K13354+K06664+K13346+K01897+K00308+K13352+K01640+K00031+K00803+K13349+K00477+K00031+K00232+K13340+K00624+K00624+K13356+K13350+K00232+K13349+K13299+K00624+K01897+K01897+K01897+K01897+K00308+K05940+K05678+K00106+K13341+K13335+K13279+K13355+K04565+K04565+K13346+K12663+K08764+K13339+K13241+K13273+K12261+K05940+K08726+K01640+K01897+K13356+…
Environmental Information Processing	Signal transduction	Hippo signaling pathway	167	454	0.8200887	1.000000e+00	ko04390	ncbi_109045415(XM_019063288.1);ncbi_109045492(XM_019063364.1);ncbi_109046023(XM_019063824.1);ncbi_109046444(XM_019064191.1);ncbi_109046519(XM_019064268.1);ncbi_109046716(XM_019064500.1);ncbi_109046785(XM_019064587.1);ncbi_109046849(XM_019064639.1);ncbi_109046926(XM_019064697.1);ncbi_109047284(XM_019064986.1);ncbi_109048016(XM_019065685.1);ncbi_109048020(XM_019065692.1);ncbi_109049033(XM_019066694…	K06464+K02354+K02085+K04385+K05691+K04665+K16197+K02105+K06094+K13375+K04382+K02620+K02375+K04674+K10151+K06092+K16197+K06464+K08960+K08960+K06094+K04501+K04671+K04354+K03083+K04237+K16197+K05691+K04676+K04388+K06269+K05689+K16060+K04676+K02329+K06269+K08959+K18952+K06269+K04490+K06093+K04663+K02353+K04500+K05689+K02353+K06092+K04382+K06269+K04501+K06464+K16197+K16198+K04354+K06093+K04237+K04354+…
Metabolism	Amino acid metabolism	Valine, leucine and isoleucine degradation	31	90	0.8280098	1.000000e+00	ko00280	ncbi_109047560(XM_019065246.1);ncbi_109048311(XM_019066008.1);ncbi_109048510(XM_019066173.1);ncbi_109051642(XM_019069141.1);ncbi_109054941(XM_019072174.1);ncbi_109055307(XM_019072539.1);ncbi_109058223(XM_019075448.1);ncbi_109061322(XM_019078450.1);ncbi_109061773(XM_019078865.1);ncbi_109066963(XM_019083980.1);ncbi_109069271(XM_019085906.1);ncbi_109069820(XM_019086424.1);ncbi_109079369(XM_019094537…	K01968+K01966+K00167+K01027+K00128+K01907+K13524+K07515+K01640+K00826+K01965+K00827+K01907+K07515+K01969+K01641+K00128+K00128+K05605+K01027+K00149+K14085+K01907+K00020+K01640+K00140+K05607+K07515+K00140+K13524+K01847
Organismal Systems	Nervous system	Dopaminergic synapse	187	510	0.8467717	1.000000e+00	ko04728	ncbi_109044823(XM_019062756.1);ncbi_109045995(XM_019063805.1);ncbi_109047610(XM_019065285.1);ncbi_109048016(XM_019065685.1);ncbi_109049202(XM_019066911.1);ncbi_109049214(XM_019066923.1);ncbi_109052116(XM_019069580.1);ncbi_109052186(XM_019069650.1);ncbi_109052563(XM_019069984.1);ncbi_109052630(XM_019070046.1);ncbi_109053272(XM_019070684.1);ncbi_109053860(XM_019071160.1);ncbi_109054160(XM_019071458…	K02223+K04959+K04348+K04382+K04633+K04439+K05209+K04345+K02183+K08045+K05858+K02677+K11584+K04354+K03083+K04348+K05197+K06269+K09048+K04344+K11584+K04536+K04536+K02183+K04440+K19662+K06269+K06269+K10396+K04630+K10396+K04630+K04536+K04630+K04958+K04456+K04630+K04515+K04382+K06269+K04456+K04348+K04441+K04441+K04958+K04850+K00501+K04374+K04354+K04374+K04374+K04345+K04354+K08045+K04456+K04632+K04515+…
Human Diseases	Neurodegenerative diseases	Parkinson disease	5	17	0.851005	1.000000e+00	ko05012	MSTRG.120564(COX4I2);MSTRG.2005(Casp3);MSTRG.2107(CASP3);MSTRG.63448(UBA1);MSTRG.82298(PRKACA)	K02263+K02187+K02187+K03178+K04345
Metabolism	Amino acid metabolism	Phenylalanine metabolism	11	35	0.856482	1.000000e+00	ko00360	ncbi_109062037(XM_019079128.1);ncbi_109062074(XM_019079158.1);ncbi_109065117(XM_019082128.1);ncbi_109077416(XM_019092998.1);ncbi_109080031(XM_019095136.1);ncbi_109102592(XM_019115984.1);ncbi_109110169(XM_019123211.1);ncbi_109110584(XM_019123592.1);MSTRG.119121(Pah);MSTRG.42985(Tat);MSTRG.86206(MIF)	K00276+K00276+K14454+K14454+K00457+K07253+K00815+K14455+K00500+K00815+K07253
Metabolism	Lipid metabolism	Steroid biosynthesis	12	38	0.8591023	1.000000e+00	ko00100	ncbi_109045526(XM_019063397.1);ncbi_109045527(XM_019063398.1);ncbi_109059086(XM_019076286.1);ncbi_109065757(XM_019082765.1);ncbi_109068042(XM_019084913.1);ncbi_109072620(XM_019088858.1);ncbi_109088812(XM_019102944.1);ncbi_109088876(XM_019103018.1);ncbi_109091408(XM_019105162.1);ncbi_109103439(XM_019116855.1);ncbi_109105967(XM_019119269.1);ncbi_109111057(XM_019124024.1)	K12298+K12298+K00637+K00801+K01052+K00637+K01852+K07750+K13373+K00213+K00227+K01824
Organismal Systems	Circulatory system	Cardiac muscle contraction	104	290	0.859154	1.000000e+00	ko04260	ncbi_109045508(XM_019063381.1);ncbi_109048279(XM_019065971.1);ncbi_109049591(XM_019067242.1);ncbi_109049624(XM_019067285.1);ncbi_109049625(XM_019067287.1);ncbi_109049772(XM_019067425.1);ncbi_109049794(XM_019067447.1);ncbi_109050013(XM_019067682.1);ncbi_109050331(XM_019067972.1);ncbi_109050351(XM_019067993.1);ncbi_109050599(XM_019068169.1);ncbi_109051249(XM_019068803.1);ncbi_109052027(XM_019069505…	K05853+K02272+K02273+K00415+K00415+K02263+K10373+K02264+K02264+K02267+K02273+K02264+K01539+K01539+K00415+K04867+K02267+K04865+K02270+K02267+K02267+K04871+K00418+K00419+K05849+K05849+K01540+K00416+K00416+K01539+K01539+K01540+K00414+K02270+K05853+K02265+K02265+K04853+K01539+K04867+K02268+K04850+K05849+K04865+K00419+K02264+K01540+K04864+K04870+K02270+K02270+K02263+K04865+K02273+K04858+K05849+K17751+…
Human Diseases	Endocrine and metabolic diseases	Maturity onset diabetes of the young	1	4	0.8591929	1.000000e+00	ko04950	MSTRG.84082(hes1-a)	K06054
Metabolism	Xenobiotics biodegradation and metabolism	Drug metabolism - cytochrome P450	30	89	0.8616826	1.000000e+00	ko00982	ncbi_109046037(XM_019063834.1);ncbi_109048730(XM_019066390.1);ncbi_109063598(XM_019080639.1);ncbi_109074222(XM_019090285.1);ncbi_109074798(XM_019090817.1);ncbi_109080734(XM_019095754.1);ncbi_109081441(XM_019096427.1);ncbi_109082610(XM_019097457.1);ncbi_109084993(XM_019099641.1);ncbi_109087083(XM_019101333.1);ncbi_109087090(XM_019101339.1);ncbi_109090485(XM_019104299.1);ncbi_109090487(XM_019104300…	K00799+K00799+K00699+K00799+K13299+K00699+K00799+K00699+K00699+K00799+K00799+K00799+K00799+K00799+K00799+K00699+K00799+K00799+K00485+K00799+K00799+K00699+K00485+K00799+K00699+K00799+K00799+K00485+K00699+K00699
Genetic Information Processing	Translation	Aminoacyl-tRNA biosynthesis	33	98	0.8726978	1.000000e+00	ko00970	ncbi_109046242(XM_019064026.1);ncbi_109046980(XM_019064740.1);ncbi_109061284(XM_019078419.1);ncbi_109063733(XM_019080761.1);ncbi_109067868(XM_019084749.1);ncbi_109070758(XM_019087276.1);ncbi_109072588(XM_019088818.1);ncbi_109073126(XM_019089301.1);ncbi_109074106(XM_019090154.1);ncbi_109083047(XM_019097868.1);ncbi_109084086(XM_019098795.1);ncbi_109085656(XM_019100176.1);ncbi_109087311(XM_019101517…	K01893+K01872+K01875+K14163+K01885+K03341+K01874+K01883+K01887+K02433+K01892+K01870+K01869+K01869+K01874+K04567+K04567+K01886+K01883+K01870+K01873+K01890+K01890+K01876+K01892+K02433+K01872+K01866+K01866+K01887+K01883+K01886+K01883
Organismal Systems	Endocrine system	Aldosterone synthesis and secretion	136	378	0.8789477	1.000000e+00	ko04925	ncbi_109044858(XM_019062781.1);ncbi_109044862(XM_019062784.1);ncbi_109045995(XM_019063805.1);ncbi_109046870(XM_019064653.1);ncbi_109048757(XM_019066431.1);ncbi_109048759(XM_019066432.1);ncbi_109051050(XM_019068576.1);ncbi_109052027(XM_019069505.1);ncbi_109052054(XM_019069522.1);ncbi_109052186(XM_019069650.1);ncbi_109052439(XM_019069882.1);ncbi_109052563(XM_019069984.1);ncbi_109052630(XM_019070046…	K00498+K00498+K04959+K08049+K05850+K05850+K04166+K01539+K01539+K04345+K00070+K02183+K08045+K16056+K05858+K02677+K08048+K08044+K04166+K04166+K08046+K09048+K02183+K01540+K12473+K19662+K01539+K01539+K01540+K08043+K08049+K04958+K04515+K04853+K01539+K08046+K04958+K04850+K04166+K04374+K12473+K05869+K08048+K04374+K04374+K04345+K18050+K08045+K04632+K01540+K04515+K19662+K04958+K04374+K04515+K08047+K04959+…
Genetic Information Processing	Replication and repair	Non-homologous end-joining	11	36	0.8823637	1.000000e+00	ko03450	ncbi_109052506(XM_019069936.1);ncbi_109054408(XM_019071678.1);ncbi_109056895(XM_019074076.1);ncbi_109059134(XM_019076331.1);ncbi_109059693(XM_019076866.1);ncbi_109062981(XM_019080057.1);ncbi_109067843(XM_019084726.1);ncbi_109072474(XM_019088707.1);ncbi_109097359(XM_019110981.1);ncbi_109100257(XM_019113745.1);ncbi_109106465(XM_019119815.1)	K10865+K04799+K10866+K06642+K10886+K03513+K06642+K10865+K10980+K10885+K04799
Environmental Information Processing	Signal transduction	Apelin signaling pathway	178	491	0.8843978	1.000000e+00	ko04371	ncbi_109044914(XM_019062823.1);ncbi_109045200(XM_019063082.1);ncbi_109045995(XM_019063805.1);ncbi_109046870(XM_019064653.1);ncbi_109047023(XM_019064771.1);ncbi_109048465(XM_019066137.1);ncbi_109049198(XM_019066905.1);ncbi_109049931(XM_019067600.1);ncbi_109050095(XR_002011204.1);ncbi_109050540(XM_019068097.1);ncbi_109050773(XM_019068347.1);ncbi_109050901(XM_019068451.1);ncbi_109051050(XM_019068576…	K04963+K02991+K04959+K08049+K06052+K07830+K04674+K04639+K07200+K17845+K07827+K17845+K04166+K08341+K07203+K04345+K02183+K08045+K07203+K05858+K04501+K08048+K08044+K04166+K04166+K08046+K05689+K05849+K05849+K07830+K04536+K04536+K07827+K02183+K00914+K08334+K04630+K08043+K04630+K08049+K13296+K04536+K04500+K05689+K04630+K04958+K04456+K04630+K04366+K04501+K04456+K08046+K04958+K04166+K04718+K08333+K04961+…
Metabolism	Metabolism of other amino acids	beta-Alanine metabolism	24	74	0.8927999	1.000000e+00	ko00410	ncbi_109048436(XM_019066110.1);ncbi_109048922(XM_019066572.1);ncbi_109054551(XM_019071808.1);ncbi_109054941(XM_019072174.1);ncbi_109057850(XM_019075080.1);ncbi_109058223(XM_019075448.1);ncbi_109061322(XM_019078450.1);ncbi_109062037(XM_019079128.1);ncbi_109062074(XM_019079158.1);ncbi_109063996(XM_019081009.1);ncbi_109063998(XM_019081010.1);ncbi_109070229(XM_019086820.1);ncbi_109080567(XM_019095606…	K00797+K01580+K01580+K00128+K08660+K13524+K07515+K00276+K00276+K00802+K00802+K01580+K07515+K00128+K00128+K05605+K00149+K14085+K01580+K00140+K07515+K01580+K00140+K13524
Human Diseases	Infectious diseases	Salmonella infection	17	54	0.8931561	1.000000e+00	ko05132	MSTRG.1155(PKN1);MSTRG.11553(WAS);MSTRG.20478(FLNB);MSTRG.20479(Flnb);MSTRG.26125(--);MSTRG.32796(PKN1);MSTRG.38160(--);MSTRG.38162(MYH10);MSTRG.38163(MYH10);MSTRG.48248(WASF2);MSTRG.5275(--);MSTRG.57026(JUND);MSTRG.62761(pkn2);MSTRG.65986(--);MSTRG.7137(pycard);MSTRG.79851(caspb);MSTRG.90025(dync1i2a)	K06071+K05747+K04437+K04437+K04437+K06071+K10352+K10352+K10352+K05748+K05133+K04448+K06071+K01370+K12799+K01370+K10415
Metabolism	Metabolism of cofactors and vitamins	Nicotinate and nicotinamide metabolism	25	77	0.8953734	1.000000e+00	ko00760	ncbi_109050772(XM_019068346.1);ncbi_109064158(XM_019081165.1);ncbi_109064254(XM_019081250.1);ncbi_109066351(XM_019083377.1);ncbi_109068740(XM_019085484.1);ncbi_109073409(XM_019089541.1);ncbi_109076488(XM_019092178.1);ncbi_109085146(XM_019099786.1);ncbi_109086165(XM_019100652.1);ncbi_109091416(XM_019105173.1);ncbi_109093265(XM_019106986.1);ncbi_109093266(XM_019106987.1);ncbi_109093628(XM_019107323…	K01081+K10524+K03462+K03462+K03783+K01513+K00858+K01513+K00323+K00858+K03783+K03783+K06210+K00541+K01081+K01081+K01081+K01081+K00858+K06210+K01081+K01513+K03462+K01081+K00858
Human Diseases	Substance dependence	Cocaine addiction	10	34	0.9041763	1.000000e+00	ko05030	MSTRG.112834(GRM2);MSTRG.1326(Gria2);MSTRG.1328(GRIA2);MSTRG.31720(Gria2);MSTRG.32499(Grin2b);MSTRG.41128(--);MSTRG.53743(GRIA2);MSTRG.57026(JUND);MSTRG.76271(atf4);MSTRG.82298(PRKACA)	K04605+K05198+K05198+K05198+K05210+K09049+K05198+K04448+K04374+K04345
Organismal Systems	Nervous system	Synaptic vesicle cycle	60	176	0.9124542	1.000000e+00	ko04721	ncbi_109046775(XM_019064578.1);ncbi_109046777(XM_019064580.1);ncbi_109047364(XM_019065073.1);ncbi_109048494(XM_019066162.1);ncbi_109049788(XM_019067439.1);ncbi_109051617(XM_019069117.1);ncbi_109051656(XM_019069153.1);ncbi_109052272(XM_019069727.1);ncbi_109053873(XM_019071170.1);ncbi_109055824(XM_019073007.1);ncbi_109058709(XM_019075905.1);ncbi_109058748(XM_019075949.1);ncbi_109060218(XM_019077370…	K11827+K11827+K02155+K11824+K02145+K02146+K02146+K02147+K02154+K02154+K04344+K02148+K11825+K04646+K02151+K11825+K02147+K02149+K02147+K13504+K01528+K04646+K04646+K13504+K02153+K02153+K02152+K02153+K08486+K11825+K01528+K02153+K08486+K04644+K01528+K11826+K02154+K02144+K02151+K04646+K11826+K02148+K02150+K04849+K02149+K02149+K03661+K08486+K04646+K04646+K04646+K04645+K15293+K15293+K11825+K11825+K04344+…
Metabolism	Glycan biosynthesis and metabolism	Mucin type O-glycan biosynthesis	34	104	0.9160245	1.000000e+00	ko00512	ncbi_109045208(XM_019063055.1);ncbi_109046289(XM_019064067.1);ncbi_109048314(XM_019066011.1);ncbi_109049041(XM_019066702.1);ncbi_109051572(XM_019069088.1);ncbi_109053753(XM_019071073.1);ncbi_109053823(XM_019071128.1);ncbi_109059469(XM_019076660.1);ncbi_109062766(XM_019079829.1);ncbi_109065204(XM_019082210.1);ncbi_109068214(XM_019085067.1);ncbi_109069878(XM_019086475.1);ncbi_109070667(XM_019087200…	K00710+K09663+K09905+K00710+K00710+K00710+K00710+K00710+K00731+K00710+K09653+K00780+K00710+K00710+K00780+K09663+K00710+K00710+K00710+K09905+K00710+K00710+K00710+K03368+K03479+K00710+K09653+K00710+K00710+K03368+K00780+K00710+K03368+K09905
Organismal Systems	Nervous system	GABAergic synapse	109	311	0.9211167	1.000000e+00	ko04727	ncbi_109046569(XM_019064326.1);ncbi_109046570(XM_019064327.1);ncbi_109046870(XM_019064653.1);ncbi_109046910(XM_019064684.1);ncbi_109048025(XM_019065696.1);ncbi_109048922(XM_019066572.1);ncbi_109049622(XM_019067283.1);ncbi_109051152(XM_019068707.1);ncbi_109052186(XM_019069650.1);ncbi_109052630(XM_019070046.1);ncbi_109053860(XM_019071160.1);ncbi_109053960(XM_019071264.1);ncbi_109054551(XM_019071808…	K05175+K05175+K08049+K01425+K15376+K01580+K05190+K08341+K04345+K08045+K02677+K08048+K01580+K08044+K01425+K08046+K05704+K13524+K04344+K04536+K04536+K19662+K05184+K04630+K08043+K04630+K08049+K04536+K04615+K04630+K04630+K04853+K08046+K04850+K01915+K01580+K08048+K05186+K04345+K08045+K05181+K01915+K19662+K04615+K05175+K08047+K05181+K01915+K08341+K04851+K08341+K08341+K04615+K08341+K08047+K04347+K08046+…
Human Diseases	Infectious diseases	Epithelial cell signaling in Helicobacter pylori infection	7	26	0.9281938	1.000000e+00	ko05120	MSTRG.2005(Casp3);MSTRG.2107(CASP3);MSTRG.26251(PAK1);MSTRG.44828(PLCG2);MSTRG.51508(ADAM10);MSTRG.57026(JUND);MSTRG.64199(Ikbkb)	K02187+K02187+K04409+K05859+K06704+K04448+K07209
Human Diseases	Infectious diseases	African trypanosomiasis	7	26	0.9281938	1.000000e+00	ko05143	MSTRG.118960(GNA11);MSTRG.16698(apoa1);MSTRG.1752(IGHV3-43);MSTRG.64290(Ighv3-6);MSTRG.69180(PLCB1);MSTRG.74612(IGHV3-43);MSTRG.92773(Plcb3)	K04634+K08757+K06856+K06856+K05858+K06856+K05858
Organismal Systems	Excretory system	Endocrine and other factor-regulated calcium reabsorption	77	225	0.9300525	1.000000e+00	ko04961	ncbi_109046775(XM_019064578.1);ncbi_109046777(XM_019064580.1);ncbi_109046870(XM_019064653.1);ncbi_109048494(XM_019066162.1);ncbi_109048757(XM_019066431.1);ncbi_109048759(XM_019066432.1);ncbi_109052027(XM_019069505.1);ncbi_109052054(XM_019069522.1);ncbi_109052186(XM_019069650.1);ncbi_109053272(XM_019070684.1);ncbi_109053860(XM_019071160.1);ncbi_109056841(XM_019074033.1);ncbi_109058604(XM_019075804…	K11827+K11827+K08049+K11824+K05850+K05850+K01539+K01539+K04345+K05858+K02677+K08046+K05849+K05849+K03916+K01540+K19662+K11825+K01539+K01539+K01540+K08049+K04646+K01539+K08046+K05849+K11825+K04345+K04632+K01540+K19662+K01528+K05849+K04646+K04646+K01539+K05858+K01538+K01540+K11825+K08046+K01528+K19662+K04644+K01528+K07904+K01540+K11826+K01540+K04345+K04646+K05850+K04634+K11826+K04345+K01540+K04634+…
Metabolism	Metabolism of cofactors and vitamins	Folate biosynthesis	14	48	0.9370786	1.000000e+00	ko00790	ncbi_109048025(XM_019065696.1);ncbi_109062240(XM_019079328.1);ncbi_109065404(XM_019082386.1);ncbi_109068217(XM_019085071.1);ncbi_109075899(XM_019091739.1);ncbi_109077220(XM_019092828.1);ncbi_109096114(XM_019109802.1);ncbi_109101335(XM_019114721.1);ncbi_109106897(XM_019120166.1);ncbi_109109948(XM_019122976.1);ncbi_109113352(XM_019126145.1);MSTRG.105731(TPH1);MSTRG.119121(Pah);MSTRG.49866(GGH)	K15376+K01307+K01307+K00501+K03635+K00502+K00079+K00357+K01495+K00287+K01307+K00502+K00500+K01307
Genetic Information Processing	Replication and repair	Mismatch repair	16	54	0.9374973	1.000000e+00	ko03430	ncbi_109045429(XM_019063310.1);ncbi_109051445(XM_019069028.1);ncbi_109051585(XM_019069096.1);ncbi_109051737(XM_019069223.1);ncbi_109062607(XM_019079689.1);ncbi_109069549(XM_019086180.1);ncbi_109072247(XM_019088508.1);ncbi_109089299(XM_019103455.1);ncbi_109099945(XM_019113414.1);ncbi_109102662(XM_019116042.1);ncbi_109102665(XM_019116045.1);ncbi_109106048(XM_019119353.1);ncbi_109108530(XM_019121667…	K03111+K03505+K08734+K10755+K10756+K02327+K08739+K10754+K08735+K08737+K08737+K10739+K10755+K10747+K10740+K02327
Organismal Systems	Sensory system	Olfactory transduction	42	130	0.9467728	1.000000e+00	ko04740	ncbi_109049202(XM_019066911.1);ncbi_109049214(XM_019066923.1);ncbi_109049947(XM_019067615.1);ncbi_109051275(XM_019068829.1);ncbi_109052186(XM_019069650.1);ncbi_109052563(XM_019069984.1);ncbi_109058604(XM_019075804.1);ncbi_109058623(XM_019075824.1);ncbi_109059170(XM_019076364.1);ncbi_109059172(XM_019076368.1);ncbi_109059933(XM_019077102.1);ncbi_109061725(XM_019078821.1);ncbi_109062507(XM_019079599…	K04633+K04439+K13755+K04952+K04345+K02183+K05849+K05849+K04536+K04536+K02183+K08043+K04536+K04515+K00910+K05849+K04345+K04515+K07376+K04633+K04515+K05849+K04952+K07376+K13755+K13755+K00910+K00910+K04515+K04515+K04515+K18283+K04345+K04515+K04345+K04515+K19497+K18283+K04515+K02183+K02183+K04345
Organismal Systems	Nervous system	Cholinergic synapse	152	433	0.9484999	1.000000e+00	ko04725	ncbi_109045995(XM_019063805.1);ncbi_109046870(XM_019064653.1);ncbi_109050773(XM_019068347.1);ncbi_109050783(XM_019068358.1);ncbi_109052186(XM_019069650.1);ncbi_109052630(XM_019070046.1);ncbi_109053272(XM_019070684.1);ncbi_109053860(XM_019071160.1);ncbi_109053960(XM_019071264.1);ncbi_109054645(XM_019071892.1);ncbi_109054802(XM_019072037.1);ncbi_109056841(XM_019074033.1);ncbi_109057629(XM_019074856…	K04959+K08049+K07827+K00922+K04345+K08045+K05858+K02677+K08048+K04447+K08044+K08046+K04813+K09048+K04344+K04536+K04536+K07827+K00922+K19662+K00922+K04630+K08043+K04130+K04630+K08049+K04536+K04630+K04958+K04456+K04630+K04515+K04853+K00922+K04456+K08046+K04958+K04850+K04374+K02649+K02649+K05869+K02833+K08048+K04374+K05703+K04374+K04345+K08045+K04456+K04515+K19662+K02649+K02649+K04958+K04374+K04515+…
Metabolism	Amino acid metabolism	Lysine degradation	65	195	0.9498611	1.000000e+00	ko00310	ncbi_109046121(XM_019063928.1);ncbi_109047444(XM_019065158.1);ncbi_109047583(XM_019065265.1);ncbi_109048207(XM_019065899.1);ncbi_109050390(XM_019068024.1);ncbi_109050601(XM_019068172.1);ncbi_109053896(XM_019071185.1);ncbi_109053919(XM_019071215.1);ncbi_109054340(XM_019071620.1);ncbi_109054941(XM_019072174.1);ncbi_109055696(XM_019072888.1);ncbi_109059003(XM_019076206.1);ncbi_109059335(XM_019076525…	K00474+K00252+K11427+K13646+K09188+K11428+K11420+K00164+K00473+K00128+K00825+K11428+K11429+K14157+K07515+K00471+K11423+K09189+K11428+K11424+K09188+K13646+K18201+K06101+K00658+K11425+K07515+K11428+K09187+K09187+K00128+K00128+K00164+K09187+K09187+K09187+K11422+K00252+K00149+K14959+K11424+K14085+K11433+K13645+K11425+K18494+K09186+K11421+K00164+K00164+K09188+K09188+K11420+K11421+K07515+K00164+K13646+…
Human Diseases	Substance dependence	Morphine addiction	21	70	0.950173	1.000000e+00	ko05032	MSTRG.10118(PDE3A);MSTRG.105373(Gabbr1);MSTRG.116151(Pol);MSTRG.117526(PDE8A);MSTRG.123114(Pde4d);MSTRG.14824(--);MSTRG.3074(GABRA3);MSTRG.43027(CCDC97);MSTRG.5260(PDE2A);MSTRG.52738(GRK6);MSTRG.5341(CACNA1A);MSTRG.54152(adcy9);MSTRG.60510(PDE7A);MSTRG.71184(Gabrd);MSTRG.71734(CACNA1A);MSTRG.73903(CACNA1A);MSTRG.74763(ADCY6);MSTRG.81052(slc32a1);MSTRG.82298(PRKACA);MSTRG.89557(Adcy2);MSTRG.94416(…	K19021+K04615+K04534+K18437+K13293+K04534+K05175+K08042+K18283+K08291+K04344+K08049+K18436+K05184+K04344+K04344+K08046+K15015+K04345+K08042+K04615
Environmental Information Processing	Signal transduction	Rap1 signaling pathway	294	817	0.9554476	1.000000e+00	ko04015	ncbi_109045247(XM_019063106.1);ncbi_109045321(XM_019063182.1);ncbi_109045415(XM_019063288.1);ncbi_109045976(XM_019063781.1);ncbi_109045978(XM_019063783.1);ncbi_109046258(XM_019064039.1);ncbi_109046259(XM_019064040.1);ncbi_109046273(XM_019064051.1);ncbi_109046330(XM_019064100.1);ncbi_109046527(XM_019064278.1);ncbi_109046639(XM_019064410.1);ncbi_109046849(XM_019064639.1);ncbi_109046870(XM_019064653…	K04270+K07861+K06464+K04513+K03914+K03914+K03914+K05089+K05090+K05718+K04433+K02105+K08049+K08018+K05759+K08014+K04291+K04291+K04393+K04358+K03914+K08018+K08018+K06271+K04361+K06277+K07827+K00922+K02583+K04393+K05209+K05730+K02183+K08045+K06464+K04358+K05858+K02677+K08048+K04392+K06112+K04513+K05208+K08044+K04266+K04237+K08046+K04270+K04527+K05689+K05704+K05098+K04294+K07827+K00922+K02183+K19662+…
Organismal Systems	Digestive system	Gastric acid secretion	94	277	0.9579923	1.000000e+00	ko04971	ncbi_109045995(XM_019063805.1);ncbi_109046870(XM_019064653.1);ncbi_109049398(XM_019067101.1);ncbi_109052027(XM_019069505.1);ncbi_109052054(XM_019069522.1);ncbi_109052186(XM_019069650.1);ncbi_109052563(XM_019069984.1);ncbi_109052630(XM_019070046.1);ncbi_109053272(XM_019070684.1);ncbi_109053860(XM_019071160.1);ncbi_109053960(XM_019071264.1);ncbi_109054802(XM_019072037.1);ncbi_109056841(XM_019074033…	K04959+K08049+K18245+K01539+K01539+K04345+K02183+K08045+K05858+K02677+K08048+K08044+K08046+K02183+K01540+K19662+K01539+K01539+K01540+K04630+K08043+K04630+K08049+K04630+K04958+K04630+K08007+K04515+K01539+K08046+K04958+K08048+K04345+K05692+K08045+K04632+K01540+K04515+K19662+K04958+K04515+K08047+K04959+K01539+K05858+K01540+K00907+K04959+K05742+K05742+K04958+K08047+K00907+K00907+K05692+K08046+K19662+…
Organismal Systems	Endocrine system	Parathyroid hormone synthesis, secretion and action	127	368	0.9597064	1.000000e+00	ko04928	ncbi_109045976(XM_019063781.1);ncbi_109045995(XM_019063805.1);ncbi_109046870(XM_019064653.1);ncbi_109047487(XM_019065193.1);ncbi_109049214(XM_019066923.1);ncbi_109049931(XM_019067600.1);ncbi_109050338(XM_019067982.1);ncbi_109052186(XM_019069650.1);ncbi_109052630(XM_019070046.1);ncbi_109053272(XM_019070684.1);ncbi_109053860(XM_019071160.1);ncbi_109053960(XM_019071264.1);ncbi_109054274(XM_019071565…	K04513+K04959+K08049+K12331+K04439+K04639+K04361+K04345+K08045+K05858+K02677+K08048+K04513+K08044+K04684+K08046+K08523+K09048+K16834+K19662+K07763+K06625+K04630+K08043+K04630+K08049+K13293+K13293+K04513+K04630+K04958+K04630+K07763+K08523+K04366+K08046+K04365+K04958+K04374+K08048+K04374+K04374+K04345+K04346+K08045+K04513+K04632+K19662+K12331+K03068+K13293+K04958+K04454+K04374+K06625+K08047+K04379+…
Metabolism	Metabolism of cofactors and vitamins	One carbon pool by folate	11	41	0.9609332	1.000000e+00	ko00670	ncbi_109049282(XM_019067012.1);ncbi_109051580(XM_019069093.1);ncbi_109055118(XM_019072353.1);ncbi_109080159(XM_019095267.1);ncbi_109088412(XM_019102571.1);ncbi_109094921(XM_019108600.1);ncbi_109106415(XM_019119773.1);ncbi_109109948(XM_019122976.1);ncbi_109110559(XM_019123572.1);ncbi_109111132(XM_019124098.1);MSTRG.16967(MTHFR)	K00602+K00600+K01934+K13403+K00548+K00605+K00289+K00287+K00548+K11787+K00297
Genetic Information Processing	Replication and repair	DNA replication	28	92	0.9614492	1.000000e+00	ko03030	ncbi_109045429(XM_019063310.1);ncbi_109050926(XM_019068473.1);ncbi_109051445(XM_019069028.1);ncbi_109051737(XM_019069223.1);ncbi_109053371(XM_019070772.1);ncbi_109053388(XM_019070787.1);ncbi_109054408(XM_019071678.1);ncbi_109054529(XM_019071784.1);ncbi_109054770(XM_019072002.1);ncbi_109055238(XM_019072475.1);ncbi_109059887(XM_019077056.1);ncbi_109062607(XM_019079689.1);ncbi_109069549(XM_019086180…	K03111+K02540+K03505+K10755+K02541+K02541+K04799+K02542+K03506+K02209+K02209+K10756+K02327+K02324+K10754+K02212+K02212+K02685+K10739+K04799+K03469+K10744+K10755+K10747+K10740+K02327+K02210+K02541
Metabolism	Nucleotide metabolism	Pyrimidine metabolism	76	229	0.965489	1.000000e+00	ko00240	ncbi_109046462(XM_019064207.1);ncbi_109046495(XM_019064242.1);ncbi_109047172(XM_019064889.1);ncbi_109048762(XM_019066436.1);ncbi_109048778(XM_019066448.1);ncbi_109049405(XM_019067106.1);ncbi_109050772(XM_019068346.1);ncbi_109050878(XM_019068431.1);ncbi_109050885(XM_019068437.1);ncbi_109051445(XM_019069028.1);ncbi_109053659(XM_019070989.1);ncbi_109054174(XM_019071471.1);ncbi_109054371(XM_019071646…	K03010+K03022+K12304+K00857+K00876+K00940+K01081+K03011+K01520+K03505+K03018+K01518+K11540+K03506+K03006+K01510+K00876+K00876+K03004+K00876+K10807+K00757+K00962+K03026+K03006+K00757+K03783+K02327+K00857+K14721+K03015+K01513+K10807+K00940+K03012+K02324+K00940+K03016+K01513+K12305+K01937+K00940+K13421+K01510+K03783+K03783+K00876+K00876+K13800+K01081+K03000+K01081+K02685+K01081+K13809+K02999+K02999+…
Metabolism	Biosynthesis of other secondary metabolites	Monobactam biosynthesis	1	7	0.967647	1.000000e+00	ko00261	ncbi_109055579(XM_019072768.1)	K13811
Metabolism	Amino acid metabolism	Valine, leucine and isoleucine biosynthesis	1	7	0.967647	1.000000e+00	ko00290	ncbi_109066963(XM_019083980.1)	K00826
Metabolism	Metabolism of cofactors and vitamins	Pantothenate and CoA biosynthesis	12	45	0.9682231	1.000000e+00	ko00770	ncbi_109054992(XM_019072218.1);ncbi_109066963(XM_019083980.1);ncbi_109073409(XM_019089541.1);ncbi_109078090(XM_019093409.1);ncbi_109081885(XM_019096848.1);ncbi_109085146(XM_019099786.1);ncbi_109090824(XM_019104667.1);ncbi_109100902(XM_019114338.1);ncbi_109104082(XM_019117441.1);MSTRG.106635(ENPP3);MSTRG.106777(PANK4);MSTRG.41836(PANK1)	K09680+K00826+K01513+K09680+K09680+K01513+K01922+K06133+K09680+K01513+K09680+K09680
Human Diseases	Substance dependence	Nicotine addiction	11	42	0.9692676	1.000000e+00	ko05033	MSTRG.1326(Gria2);MSTRG.1328(GRIA2);MSTRG.3074(GABRA3);MSTRG.31720(Gria2);MSTRG.32499(Grin2b);MSTRG.5341(CACNA1A);MSTRG.53743(GRIA2);MSTRG.71184(Gabrd);MSTRG.71734(CACNA1A);MSTRG.73903(CACNA1A);MSTRG.81052(slc32a1)	K05198+K05198+K05175+K05198+K05210+K04344+K05198+K05184+K04344+K04344+K15015
Human Diseases	Drug resistance	Antifolate resistance	4	19	0.970542	1.000000e+00	ko01523	MSTRG.116798(Abcc3);MSTRG.16967(MTHFR);MSTRG.49866(GGH);MSTRG.64199(Ikbkb)	K05667+K00297+K01307+K07209
Environmental Information Processing	Signal transduction	cAMP signaling pathway	306	856	0.9705482	1.000000e+00	ko04024	ncbi_109044970(XM_019062866.1);ncbi_109045321(XM_019063182.1);ncbi_109045508(XM_019063381.1);ncbi_109045976(XM_019063781.1);ncbi_109045978(XM_019063783.1);ncbi_109046258(XM_019064039.1);ncbi_109046259(XM_019064040.1);ncbi_109046716(XM_019064500.1);ncbi_109046870(XM_019064653.1);ncbi_109047005(XM_019064755.1);ncbi_109047273(XM_019064976.1);ncbi_109048004(XM_019065673.1);ncbi_109048465(XM_019066137…	K17388+K07861+K05853+K04513+K03914+K03914+K03914+K04665+K08049+K05212+K04141+K08014+K07830+K05850+K05850+K03914+K05852+K07294+K00922+K04952+K01539+K01539+K05209+K04345+K05730+K04734+K02183+K08045+K16056+K12755+K12755+K08048+K04392+K04513+K05208+K08044+K04266+K04734+K05197+K04221+K04221+K07294+K08046+K06269+K09048+K06231+K07830+K00922+K02183+K01540+K04440+K06269+K01539+K01539+K01540+K00922+K06269+…
Metabolism	Metabolism of cofactors and vitamins	Retinol metabolism	26	88	0.9720535	1.000000e+00	ko00830	ncbi_109046459(XM_019064204.1);ncbi_109046471(XM_019064218.1);ncbi_109052113(XM_019069578.1);ncbi_109053612(XM_019070956.1);ncbi_109055081(XM_019072314.1);ncbi_109063598(XM_019080639.1);ncbi_109072076(XM_019088363.1);ncbi_109079106(XM_019094276.1);ncbi_109080734(XM_019095754.1);ncbi_109081342(XM_019096327.1);ncbi_109081349(XM_019096334.1);ncbi_109081683(XM_019096659.1);ncbi_109082610(XM_019097457…	K07408+K07408+K09516+K00678+K11146+K00699+K11146+K11151+K00699+K11155+K11155+K11155+K00699+K12664+K00699+K11155+K00699+K11151+K00699+K00515+K00515+K00699+K11153+K15734+K00699+K00699
Environmental Information Processing	Signal transduction	Ras signaling pathway	245	693	0.972436	1.000000e+00	ko04014	ncbi_109045050(XM_019062934.1);ncbi_109045321(XM_019063182.1);ncbi_109045490(XM_019063367.1);ncbi_109045861(XM_019063675.1);ncbi_109045976(XM_019063781.1);ncbi_109046273(XM_019064051.1);ncbi_109046330(XM_019064100.1);ncbi_109047939(XM_019065602.1);ncbi_109048465(XM_019066137.1);ncbi_109048738(XM_019066821.1);ncbi_109049051(XM_019066712.1);ncbi_109049094(XM_019066773.1);ncbi_109049195(XM_019066903…	K07293+K07861+K02678+K04349+K04513+K05089+K05090+K05859+K07830+K06619+K04393+K04389+K04358+K04364+K12457+K16342+K04361+K07827+K00922+K05736+K02583+K04393+K05209+K04345+K02183+K04358+K02677+K04392+K04513+K05208+K03099+K04527+K05098+K09593+K07830+K16342+K04536+K04536+K07827+K00922+K04352+K16817+K02183+K04410+K04440+K19662+K04359+K00922+K04527+K04536+K02678+K16343+K02583+K02583+K04513+K06619+K04389+…
Metabolism	Amino acid metabolism	Arginine and proline metabolism	37	121	0.9754326	1.000000e+00	ko00330	ncbi_109048436(XM_019066110.1);ncbi_109049840(XM_019067497.1);ncbi_109050690(XM_019068263.1);ncbi_109050692(XM_019068265.1);ncbi_109051595(XM_019069101.1);ncbi_109054941(XM_019072174.1);ncbi_109055393(XM_019072618.1);ncbi_109057850(XM_019075080.1);ncbi_109058095(XM_019075316.1);ncbi_109063996(XM_019081009.1);ncbi_109063998(XM_019081010.1);ncbi_109065117(XM_019082128.1);ncbi_109066974(XM_019083989…	K00797+K00657+K00933+K00933+K01611+K00128+K00472+K08660+K18384+K00802+K00802+K14454+K11182+K18123+K14454+K01480+K00128+K00128+K01581+K00819+K00286+K00149+K14085+K00294+K00657+K13241+K00542+K01581+K00472+K14455+K00933+K00933+K00472+K00472+K01581+K00472+K00472
Organismal Systems	Sensory system	Taste transduction	57	179	0.9773343	1.000000e+00	ko04742	ncbi_109045247(XM_019063106.1);ncbi_109046569(XM_019064326.1);ncbi_109046570(XM_019064327.1);ncbi_109049947(XM_019067615.1);ncbi_109052186(XM_019069650.1);ncbi_109052846(XM_019070273.1);ncbi_109053272(XM_019070684.1);ncbi_109053960(XM_019071264.1);ncbi_109054802(XM_019072037.1);ncbi_109056841(XM_019074033.1);ncbi_109057106(XM_019074300.1);ncbi_109058709(XM_019075905.1);ncbi_109061145(XM_019078276…	K04270+K05175+K05175+K13755+K04345+K05217+K05858+K08048+K08044+K08046+K04270+K04344+K04270+K01509+K04615+K04603+K08046+K04850+K08048+K04345+K04153+K04615+K05175+K05858+K13755+K13755+K04615+K08046+K04615+K04270+K05175+K04615+K04615+K04271+K04345+K04850+K05175+K04615+K04345+K04131+K04615+K04615+K04603+K04615+K04603+K05175+K04344+K05858+K04344+K04344+K08046+K04270+K04345+K04850+K04850+K05858+K04615
Cellular Processes	Cellular community - eukaryotes	Tight junction	223	638	0.9800421	1.000000e+00	ko04530	ncbi_109044970(XM_019062866.1);ncbi_109045285(XM_019063149.1);ncbi_109045976(XM_019063781.1);ncbi_109046904(XM_019064681.1);ncbi_109046926(XM_019064697.1);ncbi_109048016(XM_019065685.1);ncbi_109048487(XM_019066154.1);ncbi_109049051(XM_019066712.1);ncbi_109049617(XM_019067274.1);ncbi_109049639(XM_019067304.1);ncbi_109050095(XR_002011204.1);ncbi_109050438(XM_019068052.1);ncbi_109050834(XM_019068396…	K17388+K10352+K04513+K08018+K06094+K04382+K06105+K04393+K08018+K08018+K07200+K05762+K06735+K06735+K06092+K05762+K04393+K04345+K06087+K06094+K12755+K12755+K04392+K04513+K04354+K07374+K04237+K12757+K05704+K06087+K06087+K06087+K04440+K06087+K06087+K06098+K06087+K06087+K10591+K06087+K18952+K06093+K06087+K10352+K10352+K06087+K06087+K04513+K12751+K12757+K07298+K08007+K06092+K06087+K06087+K04382+K06087+…
Organismal Systems	Digestive system	Pancreatic secretion	109	326	0.9802256	1.000000e+00	ko04972	ncbi_109045508(XM_019063381.1);ncbi_109045526(XM_019063397.1);ncbi_109045527(XM_019063398.1);ncbi_109045775(XM_019063580.1);ncbi_109045976(XM_019063781.1);ncbi_109045995(XM_019063805.1);ncbi_109046642(XM_019064411.1);ncbi_109046870(XM_019064653.1);ncbi_109047289(XM_019064990.1);ncbi_109048757(XM_019066431.1);ncbi_109048759(XM_019066432.1);ncbi_109049398(XM_019067101.1);ncbi_109052027(XM_019069505…	K05853+K12298+K12298+K04936+K04513+K04959+K01312+K08049+K01312+K05850+K05850+K18245+K01539+K01539+K08045+K05858+K02677+K08048+K04392+K04513+K01312+K01312+K08044+K08046+K01312+K01540+K19662+K01539+K01539+K01540+K04936+K08043+K05853+K08049+K04513+K04958+K01312+K01176+K01047+K01539+K08046+K01047+K07836+K04958+K08048+K08045+K04513+K04632+K01540+K19662+K07901+K04353+K04958+K08047+K04959+K01539+K05853+…
Organismal Systems	Digestive system	Salivary secretion	100	301	0.9802467	1.000000e+00	ko04970	ncbi_109044914(XM_019062823.1);ncbi_109045775(XM_019063580.1);ncbi_109045995(XM_019063805.1);ncbi_109046870(XM_019064653.1);ncbi_109047273(XM_019064976.1);ncbi_109048757(XM_019066431.1);ncbi_109048759(XM_019066432.1);ncbi_109052027(XM_019069505.1);ncbi_109052054(XM_019069522.1);ncbi_109052186(XM_019069650.1);ncbi_109052563(XM_019069984.1);ncbi_109052630(XM_019070046.1);ncbi_109053272(XM_019070684…	K04963+K04936+K04959+K08049+K04141+K05850+K05850+K01539+K01539+K04345+K02183+K08045+K05858+K02677+K08048+K08044+K08046+K02183+K01540+K19662+K01539+K01539+K01540+K12318+K04137+K04936+K08043+K08049+K13912+K04958+K01176+K01539+K08046+K04958+K12318+K08048+K04345+K08045+K13504+K04632+K01540+K19662+K04958+K07376+K08047+K12318+K04959+K07376+K01539+K13504+K05858+K01538+K01540+K04959+K05742+K05742+K04958+…
Metabolism	Amino acid metabolism	Histidine metabolism	7	31	0.9822324	1.000000e+00	ko00340	ncbi_109054941(XM_019072174.1);ncbi_109057850(XM_019075080.1);ncbi_109066974(XM_019083989.1);ncbi_109083225(XM_019098048.1);ncbi_109083231(XM_019098052.1);ncbi_109095164(XM_019108832.1);ncbi_109097311(XM_019110934.1)	K00128+K08660+K11182+K00128+K00128+K00149+K14085
Organismal Systems	Nervous system	Long-term depression	97	294	0.9829527	1.000000e+00	ko04730	ncbi_109045995(XM_019063805.1);ncbi_109048016(XM_019065685.1);ncbi_109049931(XM_019067600.1);ncbi_109050185(XM_019067858.1);ncbi_109050773(XM_019068347.1);ncbi_109050827(XM_019068390.1);ncbi_109050831(XM_019068394.1);ncbi_109053272(XM_019070684.1);ncbi_109053860(XM_019071160.1);ncbi_109055717(XM_019072905.1);ncbi_109058709(XM_019075905.1);ncbi_109059167(XM_019076363.1);ncbi_109059246(XM_019076440…	K04959+K04382+K04639+K16342+K07827+K05207+K05207+K05858+K02677+K05197+K04344+K16342+K07827+K19662+K12318+K04630+K04630+K04630+K04958+K04630+K04366+K04603+K04382+K04365+K16342+K04958+K12318+K04961+K02833+K04346+K05087+K04632+K16342+K19662+K04958+K16342+K07376+K12318+K04959+K16342+K07376+K04371+K07828+K05858+K04959+K04366+K03456+K04961+K03456+K04958+K08845+K16342+K04534+K19662+K16342+K04366+K04369+…
Metabolism	Carbohydrate metabolism	Pentose and glucuronate interconversions	14	54	0.9832279	1.000000e+00	ko00040	ncbi_109049672(XM_019067330.1);ncbi_109063598(XM_019080639.1);ncbi_109063738(XM_019080767.1);ncbi_109080734(XM_019095754.1);ncbi_109081530(XM_019096508.1);ncbi_109082610(XM_019097457.1);ncbi_109084993(XM_019099641.1);ncbi_109098390(XM_019111960.1);ncbi_109108011(XM_019121185.1);ncbi_109109910(XM_019122929.1);MSTRG.24194(KL);MSTRG.24666(UGT2A3);MSTRG.61807(Ugt2a1);MSTRG.71299(Ugt2a3)	K16190+K00699+K00078+K00699+K01195+K00699+K00699+K00699+K00963+K00699+K14756+K00699+K00699+K00699
Metabolism	Amino acid metabolism	Glycine, serine and threonine metabolism	21	76	0.9842911	1.000000e+00	ko00260	ncbi_109048102(XM_019065787.1);ncbi_109051580(XM_019069093.1);ncbi_109055023(XM_019072251.1);ncbi_109062037(XM_019079128.1);ncbi_109062074(XM_019079158.1);ncbi_109063744(XM_019080771.1);ncbi_109067282(XM_019084242.1);ncbi_109069174(XM_019085848.1);ncbi_109069820(XM_019086424.1);ncbi_109081160(XM_019096159.1);ncbi_109089479(XM_019103552.1);ncbi_109094679(XM_019108394.1);ncbi_109094921(XM_019108600…	K01697+K00600+K01697+K00276+K00276+K01758+K01079+K15789+K00827+K01697+K00544+K00108+K00605+K14085+K02437+K00643+K00643+K00542+K11529+K00831+K00552
Metabolism	Lipid metabolism	Primary bile acid biosynthesis	10	42	0.9865393	1.000000e+00	ko00120	ncbi_109056779(XM_019073965.1);ncbi_109056788(XM_019073975.1);ncbi_109062276(XM_019079370.1);ncbi_109084500(XM_019099183.1);ncbi_109088536(XM_019102694.1);ncbi_109088722(XM_019102863.1);ncbi_109099495(XM_019113012.1);ncbi_109101823(XM_019115212.1);ncbi_109113290(XM_019126078.1);MSTRG.91346(Cyp27a1)	K07431+K07431+K12408+K07439+K00488+K00488+K10223+K08764+K07440+K00488
Organismal Systems	Digestive system	Vitamin digestion and absorption	9	39	0.9876613	1.000000e+00	ko04977	ncbi_109053612(XM_019070956.1);ncbi_109055542(XM_019072739.1);ncbi_109078885(XM_019094064.1);ncbi_109109905(XM_019122925.1);MSTRG.123906(CUBN);MSTRG.123907(CUBN);MSTRG.16698(apoa1);MSTRG.28971(Pol);MSTRG.89639(Pol)	K00678+K08757+K14621+K08757+K14616+K14616+K08757+K14621+K14621
Human Diseases	Infectious diseases	Vibrio cholerae infection	4	22	0.9897096	1.000000e+00	ko05110	MSTRG.44828(PLCG2);MSTRG.54152(adcy9);MSTRG.81269(arf1);MSTRG.82298(PRKACA)	K05859+K08049+K07937+K04345
Organismal Systems	Endocrine system	Oxytocin signaling pathway	201	588	0.991069	1.000000e+00	ko04921	ncbi_109044914(XM_019062823.1);ncbi_109044970(XM_019062866.1);ncbi_109045976(XM_019063781.1);ncbi_109045995(XM_019063805.1);ncbi_109046196(XM_019063989.1);ncbi_109046870(XM_019064653.1);ncbi_109047610(XM_019065285.1);ncbi_109050095(XR_002011204.1);ncbi_109050185(XM_019067858.1);ncbi_109050338(XM_019067982.1);ncbi_109050773(XM_019068347.1);ncbi_109051065(XM_019068600.1);ncbi_109051708(XM_019069192…	K04963+K17388+K04513+K04959+K04463+K08049+K04348+K07200+K16342+K04361+K07827+K17457+K04464+K04464+K17332+K04345+K02183+K08045+K05858+K17333+K12755+K12755+K02677+K08048+K04867+K04513+K08044+K17332+K04348+K04865+K04871+K08046+K06269+K05704+K16342+K07827+K02183+K19662+K06269+K06625+K06269+K12318+K04630+K08043+K04630+K08049+K04463+K04513+K04630+K04958+K12751+K04630+K04515+K04853+K04366+K06269+K04867+…
Organismal Systems	Circulatory system	Vascular smooth muscle contraction	169	512	0.99725	1.000000e+00	ko04270	ncbi_109044970(XM_019062866.1);ncbi_109045285(XM_019063149.1);ncbi_109045775(XM_019063580.1);ncbi_109045976(XM_019063781.1);ncbi_109045995(XM_019063805.1);ncbi_109046507(XM_019064251.1);ncbi_109046870(XM_019064653.1);ncbi_109047487(XM_019065193.1);ncbi_109049931(XM_019067600.1);ncbi_109050185(XM_019067858.1);ncbi_109050762(XM_019068333.1);ncbi_109051050(XM_019068576.1);ncbi_109051065(XM_019068600…	K17388+K10352+K04936+K04513+K04959+K08449+K08049+K12331+K04639+K16342+K12327+K04166+K17457+K04577+K04345+K02183+K08045+K05858+K12755+K12755+K02677+K08048+K04513+K06068+K08044+K04266+K04166+K04166+K08046+K06269+K16342+K12328+K12328+K02183+K19662+K06269+K06269+K12318+K04137+K04936+K08043+K08049+K10352+K10352+K16343+K04513+K04958+K12751+K04853+K01047+K04366+K16343+K06269+K08046+K04365+K16342+K01047+…
Organismal Systems	Circulatory system	Adrenergic signaling in cardiomyocytes	201	601	0.9972883	1.000000e+00	ko04261	ncbi_109045508(XM_019063381.1);ncbi_109046870(XM_019064653.1);ncbi_109047273(XM_019064976.1);ncbi_109048004(XM_019065673.1);ncbi_109048016(XM_019065685.1);ncbi_109048757(XM_019066431.1);ncbi_109048759(XM_019066432.1);ncbi_109049349(XM_019067062.1);ncbi_109049730(XM_019067391.1);ncbi_109049739(XM_019067398.1);ncbi_109049794(XM_019067447.1);ncbi_109051050(XM_019068576.1);ncbi_109052027(XM_019069505…	K05853+K08049+K04141+K08014+K04382+K05850+K05850+K09052+K05852+K09052+K10373+K04166+K01539+K01539+K04345+K02183+K08045+K05858+K02677+K08048+K04867+K11584+K04354+K08044+K04166+K04166+K04865+K04871+K08046+K06269+K09048+K05849+K05849+K11584+K04845+K02183+K01540+K06269+K01539+K01539+K01540+K06269+K04137+K04630+K08043+K04630+K05853+K04445+K08049+K04630+K04456+K04630+K04515+K04853+K01539+K09052+K04382+…
Metabolism	Glycan biosynthesis and metabolism	Glycosaminoglycan biosynthesis - heparan sulfate / heparin	25	97	0.9974848	1.000000e+00	ko00534	ncbi_109050531(XM_019068083.1);ncbi_109051817(XM_019069300.1);ncbi_109058250(XM_019075474.1);ncbi_109062058(XM_019079150.1);ncbi_109066899(XM_019083909.1);ncbi_109067719(XM_019084632.1);ncbi_109072282(XM_019088543.1);ncbi_109072881(XM_019089073.1);ncbi_109074535(XM_019090554.1);ncbi_109075442(XM_019091352.1);ncbi_109085891(XM_019100385.1);ncbi_109086810(XM_019101094.1);ncbi_109093126(XM_019106860…	K02366+K02513+K01024+K00771+K00734+K00771+K02514+K02577+K02367+K02366+K02576+K08103+K01793+K02366+K00733+K00733+K00734+K08102+K02576+K02366+K01024+K02366+K07809+K02577+K07809
Genetic Information Processing	Replication and repair	Fanconi anemia pathway	28	107	0.9977951	1.000000e+00	ko03460	ncbi_109049168(XM_019066870.1);ncbi_109050018(XM_019067686.1);ncbi_109051585(XM_019069096.1);ncbi_109055426(XM_019072650.1);ncbi_109060000(XM_019077155.1);ncbi_109060055(XM_019077209.1);ncbi_109064727(XM_019081764.1);ncbi_109067370(XM_019084326.1);ncbi_109069706(XM_019086329.1);ncbi_109070277(XM_019086862.1);ncbi_109071908(XM_019088216.1);ncbi_109074940(XM_019090935.1);ncbi_109075664(XM_019091533…	K11137+K10883+K08734+K06054+K15078+K06054+K03511+K06054+K03510+K15362+K10901+K10888+K10905+K03165+K03515+K10896+K10484+K10484+K03509+K10889+K15361+K08775+K10739+K10740+K03165+K15361+K11832+K06054
Metabolism	Amino acid metabolism	Tyrosine metabolism	14	63	0.9983164	1.000000e+00	ko00350	ncbi_109052532(XM_019069960.1);ncbi_109062037(XM_019079128.1);ncbi_109062074(XM_019079158.1);ncbi_109062356(XM_019079451.1);ncbi_109065117(XM_019082128.1);ncbi_109068217(XM_019085071.1);ncbi_109077416(XM_019092998.1);ncbi_109080031(XM_019095136.1);ncbi_109080215(XM_019095303.1);ncbi_109102592(XM_019115984.1);ncbi_109110169(XM_019123211.1);ncbi_109110584(XM_019123592.1);MSTRG.42985(Tat);MSTRG.8620…	K00503+K00276+K00276+K01555+K14454+K00501+K14454+K00457+K00503+K07253+K00815+K14455+K00815+K07253
Organismal Systems	Digestive system	Bile secretion	68	229	0.9983852	1.000000e+00	ko04976	ncbi_109044833(XM_019062763.1);ncbi_109046870(XM_019064653.1);ncbi_109049043(XM_019066704.1);ncbi_109049398(XM_019067101.1);ncbi_109052027(XM_019069505.1);ncbi_109052054(XM_019069522.1);ncbi_109052186(XM_019069650.1);ncbi_109052630(XM_019070046.1);ncbi_109053960(XM_019071264.1);ncbi_109054802(XM_019072037.1);ncbi_109056491(XM_019073689.1);ncbi_109056841(XM_019074033.1);ncbi_109059940(XM_019077108…	K01253+K08049+K05667+K18245+K01539+K01539+K04345+K08045+K08048+K08044+K00021+K08046+K01540+K12473+K01539+K01539+K01540+K08043+K08049+K00699+K01539+K08046+K12473+K08048+K04345+K08045+K04632+K01540+K00699+K08047+K05681+K00699+K01539+K00699+K01538+K01540+K05742+K05742+K12473+K08047+K08046+K01540+K00699+K01540+K04345+K05667+K04345+K01540+K07299+K00699+K05667+K05664+K05664+K01540+K13857+K00699+K05658+…
Organismal Systems	Endocrine system	Melanogenesis	122	386	0.9986507	1.000000e+00	ko04916	ncbi_109045492(XM_019063364.1);ncbi_109046849(XM_019064639.1);ncbi_109046870(XM_019064653.1);ncbi_109048020(XM_019065692.1);ncbi_109049033(XM_019066694.1);ncbi_109050773(XM_019068347.1);ncbi_109052186(XM_019069650.1);ncbi_109052563(XM_019069984.1);ncbi_109052630(XM_019070046.1);ncbi_109053272(XM_019070684.1);ncbi_109053860(XM_019071160.1);ncbi_109053960(XM_019071264.1);ncbi_109054802(XM_019072037…	K02354+K02105+K08049+K02620+K02375+K07827+K04345+K02183+K08045+K05858+K02677+K08048+K08044+K03083+K08046+K09048+K07827+K02183+K19662+K02329+K04490+K04630+K08043+K02353+K04630+K08049+K04498+K04630+K04630+K02353+K04198+K04515+K04366+K08046+K02833+K08048+K04498+K05461+K04198+K04345+K08045+K02353+K04632+K04515+K19662+K02353+K04515+K08047+K09455+K02353+K09048+K04371+K07828+K05858+K02329+K04366+K02353+…
Genetic Information Processing	Replication and repair	Homologous recombination	17	74	0.9987028	1.000000e+00	ko03440	ncbi_109045429(XM_019063310.1);ncbi_109051445(XM_019069028.1);ncbi_109052506(XM_019069936.1);ncbi_109056895(XM_019074076.1);ncbi_109060039(XM_019077192.1);ncbi_109069009(XM_019085717.1);ncbi_109069549(XM_019086180.1);ncbi_109070277(XM_019086862.1);ncbi_109071908(XM_019088216.1);ncbi_109072474(XM_019088707.1);ncbi_109079242(XM_019094424.1);ncbi_109104097(XM_019117452.1);ncbi_109106048(XM_019119353…	K03111+K03505+K10865+K10866+K10875+K10867+K02327+K15362+K10901+K10865+K03165+K08775+K10739+K10740+K10880+K03165+K02327
Organismal Systems	Endocrine system	Insulin secretion	99	323	0.9990822	1.000000e+00	ko04911	ncbi_109045775(XM_019063580.1);ncbi_109046870(XM_019064653.1);ncbi_109051210(XM_019068772.1);ncbi_109052027(XM_019069505.1);ncbi_109052054(XM_019069522.1);ncbi_109052186(XM_019069650.1);ncbi_109052630(XM_019070046.1);ncbi_109053272(XM_019070684.1);ncbi_109053860(XM_019071160.1);ncbi_109053960(XM_019071264.1);ncbi_109054802(XM_019072037.1);ncbi_109056841(XM_019074033.1);ncbi_109057728(XM_019074968…	K04936+K08049+K05032+K01539+K01539+K04345+K08045+K05858+K02677+K08048+K08044+K08046+K09048+K01540+K19662+K01539+K01539+K01540+K04936+K08043+K08049+K04515+K04853+K01539+K08046+K04850+K04374+K08048+K04374+K04374+K04345+K08045+K13504+K04632+K01540+K04515+K19662+K04374+K04515+K08047+K09048+K01539+K13504+K05858+K01538+K04851+K01540+K05870+K08047+K08046+K19662+K04851+K09048+K05870+K01540+K04851+K04515+…
Cellular Processes	Cellular community - eukaryotes	Gap junction	113	369	0.999579	1.000000e+00	ko04540	ncbi_109045995(XM_019063805.1);ncbi_109046196(XM_019063989.1);ncbi_109046273(XM_019064051.1);ncbi_109046870(XM_019064653.1);ncbi_109047273(XM_019064976.1);ncbi_109049422(XM_019067119.1);ncbi_109050338(XM_019067982.1);ncbi_109050773(XM_019068347.1);ncbi_109051708(XM_019069192.1);ncbi_109051709(XM_019069193.1);ncbi_109052186(XM_019069650.1);ncbi_109052593(XM_019070008.1);ncbi_109052630(XM_019070046…	K04959+K04463+K05089+K08049+K04141+K04364+K04361+K07827+K04464+K04464+K04345+K07375+K08045+K05858+K02677+K08048+K07374+K08044+K07375+K08046+K03099+K05704+K07827+K19662+K04359+K08959+K12318+K04630+K08043+K04630+K08049+K04463+K04630+K04958+K04630+K04366+K04603+K08046+K04958+K12318+K02833+K08048+K04345+K08045+K05701+K04632+K19662+K04604+K04359+K04958+K07376+K08047+K12318+K04959+K04604+K07376+K04371+…
Organismal Systems	Nervous system	Serotonergic synapse	103	341	0.9996331	1.000000e+00	ko04726	ncbi_109045995(XM_019063805.1);ncbi_109048004(XM_019065673.1);ncbi_109050063(XM_019067740.1);ncbi_109050185(XM_019067858.1);ncbi_109050773(XM_019068347.1);ncbi_109052186(XM_019069650.1);ncbi_109052610(XM_019070018.1);ncbi_109052630(XM_019070046.1);ncbi_109053272(XM_019070684.1);ncbi_109053860(XM_019071160.1);ncbi_109058709(XM_019075905.1);ncbi_109059167(XM_019076363.1);ncbi_109059170(XM_019076364…	K04959+K08014+K00461+K16342+K07827+K04345+K00461+K08045+K05858+K02677+K04344+K16342+K04536+K04536+K07827+K19662+K04630+K04630+K04536+K04630+K04958+K04630+K00461+K04853+K04366+K04365+K16342+K04958+K04850+K02833+K02187+K02187+K04345+K04153+K08045+K05181+K04632+K16342+K19662+K00502+K04958+K00461+K16342+K05181+K07418+K04959+K16342+K04371+K07828+K05858+K04851+K04959+K04366+K04958+K08845+K04347+K16342+…
Metabolism	Metabolism of cofactors and vitamins	Thiamine metabolism	3	29	0.999879	1.000000e+00	ko00730	ncbi_109049754(XM_019067412.1);ncbi_109080043(XM_019095147.1);ncbi_109083817(XM_019098553.1)	K05307+K00939+K00939
Organismal Systems	Nervous system	Glutamatergic synapse	141	460	0.9998978	1.000000e+00	ko04724	ncbi_109044976(XM_019062872.1);ncbi_109045226(XM_019063084.1);ncbi_109045995(XM_019063805.1);ncbi_109046870(XM_019064653.1);ncbi_109046910(XM_019064684.1);ncbi_109047005(XM_019064755.1);ncbi_109047610(XM_019065285.1);ncbi_109050185(XM_019067858.1);ncbi_109052116(XM_019069580.1);ncbi_109052186(XM_019069650.1);ncbi_109052630(XM_019070046.1);ncbi_109052713(XR_002011583.1);ncbi_109053272(XM_019070684…	K05202+K15010+K04959+K08049+K01425+K05212+K04348+K16342+K05209+K04345+K08045+K04608+K05858+K02677+K08048+K05208+K08044+K04348+K05197+K01425+K08046+K04344+K16342+K04536+K04536+K05202+K19662+K04630+K08043+K04630+K05214+K08049+K04536+K04630+K04605+K04958+K04605+K04630+K04603+K04348+K08046+K16342+K04958+K00910+K04850+K05202+K01915+K08048+K04345+K08045+K04632+K01915+K16342+K19662+K04604+K04605+K04958+…
Metabolism	Nucleotide metabolism	Purine metabolism	150	488	0.999923	1.000000e+00	ko00230	ncbi_109045606(XM_019063455.1);ncbi_109046462(XM_019064207.1);ncbi_109046495(XM_019064242.1);ncbi_109046870(XM_019064653.1);ncbi_109047172(XM_019064889.1);ncbi_109049282(XM_019067012.1);ncbi_109049321(XM_019067043.1);ncbi_109049405(XM_019067106.1);ncbi_109049634(XM_019067298.1);ncbi_109049947(XM_019067615.1);ncbi_109050772(XM_019068346.1);ncbi_109050878(XM_019068431.1);ncbi_109051032(XM_019068552…	K18437+K03010+K03022+K08049+K12304+K00602+K01952+K00940+K00760+K13755+K01081+K03011+K01477+K03505+K08045+K03018+K08048+K01488+K01488+K01518+K03506+K08044+K13811+K03006+K01510+K08046+K13988+K12320+K13761+K03004+K00364+K10807+K01509+K12318+K08043+K08049+K13296+K13293+K13293+K00962+K03026+K08046+K03006+K18438+K15779+K03783+K12318+K02327+K14721+K18437+K08048+K03015+K00759+K08045+K01513+K18437+K10807+…
Organismal Systems	Environmental adaptation	Circadian entrainment	126	436	0.9999947	1.000000e+00	ko04713	ncbi_109044914(XM_019062823.1);ncbi_109046870(XM_019064653.1);ncbi_109047005(XM_019064755.1);ncbi_109052116(XM_019069580.1);ncbi_109052186(XM_019069650.1);ncbi_109052563(XM_019069984.1);ncbi_109052630(XM_019070046.1);ncbi_109053272(XM_019070684.1);ncbi_109053860(XM_019071160.1);ncbi_109053960(XM_019071264.1);ncbi_109054676(XM_019071915.1);ncbi_109054802(XM_019072037.1);ncbi_109055717(XM_019072905…	K04963+K08049+K05212+K05209+K04345+K02183+K08045+K05858+K02677+K08048+K05208+K08044+K05197+K08046+K04536+K04536+K02183+K19662+K12318+K04630+K08043+K04630+K04445+K08049+K04536+K04630+K04958+K04630+K04515+K02633+K08046+K04958+K04850+K12318+K04961+K08048+K04345+K08045+K02633+K04632+K04515+K19662+K04958+K07376+K04515+K08047+K04379+K12318+K07376+K04371+K05858+K04851+K04445+K04961+K05870+K04958+K08047+…
Environmental Information Processing	Membrane transport	ABC transporters	38	168	0.9999974	1.000000e+00	ko02010	ncbi_109049043(XM_019066704.1);ncbi_109050138(XM_019067816.1);ncbi_109050314(XM_019067958.1);ncbi_109051210(XM_019068772.1);ncbi_109054418(XM_019071686.1);ncbi_109056936(XM_019074126.1);ncbi_109057219(XM_019074424.1);ncbi_109068000(XM_019084873.1);ncbi_109071024(XM_019087499.1);ncbi_109081503(XM_019096488.1);ncbi_109081573(XM_019096558.1);ncbi_109083591(XM_019098366.1);ncbi_109090087(XM_019103941…	K05667+K05655+K05644+K05032+K05677+K05668+K05033+K05668+K05648+K05681+K05642+K05678+K05680+K05672+K05654+K05657+K05641+K05654+K05641+K05667+K05032+K05668+K05641+K05667+K05664+K05664+K05646+K05641+K05641+K05641+K05641+K05658+K05658+K05648+K05648+K05641+K05643+K05643
Environmental Information Processing	Signal transduction	Calcium signaling pathway	244	834	1	1.000000e+00	ko04020	ncbi_109044914(XM_019062823.1);ncbi_109045312(XM_019063173.1);ncbi_109045508(XM_019063381.1);ncbi_109045978(XM_019063783.1);ncbi_109045995(XM_019063805.1);ncbi_109046258(XM_019064039.1);ncbi_109046259(XM_019064040.1);ncbi_109046273(XM_019064051.1);ncbi_109046870(XM_019064653.1);ncbi_109047005(XM_019064755.1);ncbi_109047136(XM_019064844.1);ncbi_109047273(XM_019064976.1);ncbi_109047610(XM_019065285…	K04963+K16057+K05853+K03914+K04959+K03914+K03914+K05089+K08049+K05212+K04258+K04141+K04348+K05859+K05850+K05850+K04636+K03914+K04633+K05852+K13755+K04361+K04166+K05857+K05209+K04345+K05085+K02183+K05217+K16056+K05858+K02677+K08048+K04224+K09565+K04189+K05208+K08044+K04266+K07190+K07190+K04348+K16059+K04166+K04166+K05849+K05849+K04344+K03916+K00911+K04322+K02183+K19662+K16057+K04137+K08043+K04130+…
Environmental Information Processing	Signaling molecules and interaction	Neuroactive ligand-receptor interaction	250	1106	1	1.000000e+00	ko04080	ncbi_109044976(XM_019062872.1);ncbi_109045197(XM_019063042.1);ncbi_109045247(XM_019063106.1);ncbi_109045413(XM_019063286.1);ncbi_109045431(XM_019063313.1);ncbi_109045897(XM_019063714.1);ncbi_109045978(XM_019063783.1);ncbi_109046061(XM_019063857.1);ncbi_109046210(XM_019064000.1);ncbi_109046258(XM_019064039.1);ncbi_109046259(XM_019064040.1);ncbi_109046569(XM_019064326.1);ncbi_109046570(XM_019064327…	K05202+K01352+K04270+K05062+K05062+K04235+K03914+K05080+K05081+K03914+K03914+K05175+K05175+K04288+K01312+K05212+K04258+K04141+K01312+K04138+K05080+K04276+K04288+K05206+K04291+K04291+K03914+K04235+K05190+K04272+K05207+K05207+K04166+K04577+K04272+K05209+K04608+K05217+K08397+K04234+K08388+K04224+K01312+K05208+K01312+K04266+K04237+K05197+K04166+K04166+K04221+K04221+K04261+K04270+K04813+K01312+K04235+…
Organismal Systems	Sensory system	Phototransduction	11	88	1	1.000000e+00	ko04744	ncbi_109051275(XM_019068829.1);ncbi_109052563(XM_019069984.1);ncbi_109059170(XM_019076364.1);ncbi_109059172(XM_019076368.1);ncbi_109059933(XM_019077102.1);ncbi_109062507(XM_019079599.1);ncbi_109082034(XM_019096961.1);ncbi_109082679(XM_019097516.1);ncbi_109109107(XM_019122226.1);MSTRG.73214(--);MSTRG.73215(PCM3)	K04952+K02183+K04536+K04536+K02183+K04536+K04952+K04250+K13765+K02183+K02183
