# Supplementary material for: Genome-Wide Analysis of Differentially Expressed mRNAs and lncRNAs in Koi Carp Infected with Koi Herpesvirus
Source: Viruses. 2022 Nov 18;14(11):2555. doi: 10.3390/v14112555 (PMC9694643; doi:10.3390/v14112555)
Supplement: Supplementary file 1 [file viruses-14-02555-s001.zip › Additional file S6--DElncRNA and mRNA.xls]

## Sheet: all.trans.cor_pvalue
lncRNA_id	GeneID	cor	p_value
MSTRG.100048.1	ncbi_109045012	0.950458	0.00362075	TLR7
MSTRG.100078.4	ncbi_109045012	0.958518	0.00254547	TLR7
MSTRG.100080.1	ncbi_109045012	0.951639	0.00345162	TLR7
MSTRG.100256.1	ncbi_109045012	0.962241	0.00211166	TLR7
MSTRG.100257.1	ncbi_109045012	0.967611	0.00155656	TLR7
MSTRG.100327.1	ncbi_109045012	0.951473	0.00347519	TLR7
MSTRG.100393.2	ncbi_109045012	0.952931	0.00327113	TLR7
MSTRG.100957.1	ncbi_109045012	0.958554	0.00254102	TLR7
MSTRG.101281.3	ncbi_109045012	0.955712	0.00289866	TLR7
MSTRG.101303.1	ncbi_109045012	0.959163	0.00246749	TLR7
MSTRG.101353.1	ncbi_109045012	0.958876	0.00250206	TLR7
MSTRG.101590.1	ncbi_109045012	0.960491	0.00231063	TLR7
MSTRG.101601.4	ncbi_109045012	0.959469	0.00243087	TLR7
MSTRG.101943.1	ncbi_109045012	0.954713	0.0030299	TLR7
MSTRG.102021.1	ncbi_109045012	0.98689	0.000256692	TLR7
MSTRG.102217.1	ncbi_109045012	0.963736	0.00194873	TLR7
MSTRG.102248.1	ncbi_109045012	0.962497	0.00208338	TLR7
MSTRG.102346.2	ncbi_109045012	0.9546	0.00304489	TLR7
MSTRG.102611.1	ncbi_109045012	0.95613	0.00284463	TLR7
MSTRG.102697.3	ncbi_109045012	0.959287	0.00245255	TLR7
MSTRG.102783.1	ncbi_109045012	0.963218	0.00200451	TLR7
MSTRG.102938.1	ncbi_109045012	0.961648	0.0021781	TLR7
MSTRG.103606.6	ncbi_109045012	0.964284	0.0018907	TLR7
MSTRG.103789.1	ncbi_109045012	0.954023	0.00312218	TLR7
MSTRG.104051.1	ncbi_109045012	0.956031	0.00285746	TLR7
MSTRG.104062.1	ncbi_109045012	0.963813	0.00194055	TLR7
MSTRG.104524.1	ncbi_109045012	0.950634	0.00359532	TLR7
MSTRG.104526.1	ncbi_109045012	0.952507	0.00332979	TLR7
MSTRG.10453.1	ncbi_109045012	0.962229	0.00211301	TLR7
MSTRG.104636.1	ncbi_109045012	0.953924	0.00313554	TLR7
MSTRG.104800.1	ncbi_109045012	0.951156	0.00352034	TLR7
MSTRG.106062.1	ncbi_109045012	0.951156	0.00352041	TLR7
MSTRG.106171.1	ncbi_109045012	0.951959	0.00340641	TLR7
MSTRG.106297.1	ncbi_109045012	0.964684	0.00184885	TLR7
MSTRG.106478.1	ncbi_109045012	0.952852	0.00328197	TLR7
MSTRG.106493.1	ncbi_109045012	0.950125	0.0036693	TLR7
MSTRG.106495.1	ncbi_109045012	0.951901	0.00341461	TLR7
MSTRG.106644.1	ncbi_109045012	0.957134	0.00271681	TLR7
MSTRG.106819.1	ncbi_109045012	0.952356	0.00335082	TLR7
MSTRG.106921.1	ncbi_109045012	0.954798	0.00301861	TLR7
MSTRG.106982.1	ncbi_109045012	0.953535	0.00318835	TLR7
MSTRG.107094.1	ncbi_109045012	0.957823	0.00263087	TLR7
MSTRG.107133.1	ncbi_109045012	0.957376	0.00268655	TLR7
MSTRG.107208.1	ncbi_109045012	0.957554	0.00266427	TLR7
MSTRG.107314.2	ncbi_109045012	0.964038	0.00191669	TLR7
MSTRG.107371.1	ncbi_109045012	0.961217	0.00222705	TLR7
MSTRG.107583.1	ncbi_109045012	0.96172	0.00216994	TLR7
MSTRG.107612.1	ncbi_109045012	0.962472	0.00208614	TLR7
MSTRG.107778.1	ncbi_109045012	0.954197	0.00309881	TLR7
MSTRG.107975.1	ncbi_109045012	0.959039	0.00248237	TLR7
MSTRG.108076.1	ncbi_109045012	0.952598	0.00331712	TLR7
MSTRG.108131.1	ncbi_109045012	0.952091	0.00338795	TLR7
MSTRG.108142.1	ncbi_109045012	0.956791	0.00276015	TLR7
MSTRG.108240.1	ncbi_109045012	0.964035	0.00191698	TLR7
MSTRG.108647.1	ncbi_109045012	0.972717	0.00110642	TLR7
MSTRG.108727.1	ncbi_109045012	0.964101	0.00190993	TLR7
MSTRG.108986.1	ncbi_109045012	0.956123	0.00284554	TLR7
MSTRG.109023.1	ncbi_109045012	0.950204	0.00365767	TLR7
MSTRG.109076.1	ncbi_109045012	0.961681	0.00217444	TLR7
MSTRG.109106.2	ncbi_109045012	0.972276	0.00114226	TLR7
MSTRG.109232.1	ncbi_109045012	0.959062	0.00247958	TLR7
MSTRG.10932.11	ncbi_109045012	0.95939	0.00244032	TLR7
MSTRG.109485.1	ncbi_109045012	0.958347	0.00256627	TLR7
MSTRG.109868.1	ncbi_109045012	0.953325	0.00321703	TLR7
MSTRG.110185.1	ncbi_109045012	0.954692	0.00303276	TLR7
MSTRG.110307.1	ncbi_109045012	0.955268	0.00295673	TLR7
MSTRG.110915.1	ncbi_109045012	0.954728	0.00302791	TLR7
MSTRG.111151.1	ncbi_109045012	0.954913	0.00300339	TLR7
MSTRG.111178.1	ncbi_109045012	0.981913	0.000487752	TLR7
MSTRG.11131.1	ncbi_109045012	0.951601	0.00345708	TLR7
MSTRG.111319.1	ncbi_109045012	0.955653	0.00290636	TLR7
MSTRG.11133.2	ncbi_109045012	0.964296	0.00188944	TLR7
MSTRG.111815.1	ncbi_109045012	0.959884	0.00238167	TLR7
MSTRG.111840.1	ncbi_109045012	0.962585	0.00207369	TLR7
MSTRG.111852.1	ncbi_109045012	0.953583	0.00318179	TLR7
MSTRG.112159.1	ncbi_109045012	0.954233	0.00309404	TLR7
MSTRG.112168.1	ncbi_109045012	0.951245	0.00350762	TLR7
MSTRG.112214.1	ncbi_109045012	0.959577	0.00241797	TLR7
MSTRG.113103.1	ncbi_109045012	0.95114	0.00352257	TLR7
MSTRG.113324.1	ncbi_109045012	0.951023	0.00353941	TLR7
MSTRG.113596.1	ncbi_109045012	0.95431	0.00308373	TLR7
MSTRG.113625.1	ncbi_109045012	0.953736	0.00316098	TLR7
MSTRG.11366.1	ncbi_109045012	0.952461	0.00333624	TLR7
MSTRG.113865.6	ncbi_109045012	0.962293	0.00210592	TLR7
MSTRG.114014.1	ncbi_109045012	0.950173	0.00366217	TLR7
MSTRG.114027.2	ncbi_109045012	0.961856	0.00215473	TLR7
MSTRG.11405.1	ncbi_109045012	0.963729	0.00194948	TLR7
MSTRG.114855.1	ncbi_109045012	0.951423	0.00348231	TLR7
MSTRG.114881.1	ncbi_109045012	0.955919	0.00287185	TLR7
MSTRG.114881.2	ncbi_109045012	0.955959	0.00286665	TLR7
MSTRG.114881.3	ncbi_109045012	0.9577	0.00264613	TLR7
MSTRG.114957.2	ncbi_109045012	0.957767	0.0026378	TLR7
MSTRG.115290.1	ncbi_109045012	0.950402	0.00362897	TLR7
MSTRG.115394.2	ncbi_109045012	0.953957	0.0031312	TLR7
MSTRG.115630.2	ncbi_109045012	0.955051	0.00298522	TLR7
MSTRG.115946.2	ncbi_109045012	0.953585	0.00318149	TLR7
MSTRG.116119.1	ncbi_109045012	0.953503	0.00319267	TLR7
MSTRG.116122.1	ncbi_109045012	0.956905	0.00274574	TLR7
MSTRG.11632.1	ncbi_109045012	0.974899	0.000937151	TLR7
MSTRG.11633.2	ncbi_109045012	0.970046	0.00133244	TLR7
MSTRG.116531.1	ncbi_109045012	0.974856	0.000940364	TLR7
MSTRG.117022.1	ncbi_109045012	0.963189	0.00200767	TLR7
MSTRG.117467.3	ncbi_109045012	0.953127	0.00324414	TLR7
MSTRG.117785.1	ncbi_109045012	0.95451	0.00305694	TLR7
MSTRG.11789.1	ncbi_109045012	0.959019	0.00248469	TLR7
MSTRG.117916.1	ncbi_109045012	0.955745	0.00289443	TLR7
MSTRG.117962.1	ncbi_109045012	0.950693	0.00358676	TLR7
MSTRG.117993.1	ncbi_109045012	0.972376	0.0011341	TLR7
MSTRG.118028.2	ncbi_109045012	0.961401	0.00220611	TLR7
MSTRG.12008.1	ncbi_109045012	0.961364	0.00221032	TLR7
MSTRG.12032.1	ncbi_109045012	0.96627	0.00168736	TLR7
MSTRG.12236.1	ncbi_109045012	0.961807	0.00216024	TLR7
MSTRG.12381.1	ncbi_109045012	0.951749	0.00343603	TLR7
MSTRG.12437.1	ncbi_109045012	0.958822	0.00250851	TLR7
MSTRG.12601.1	ncbi_109045012	0.952586	0.00331877	TLR7
MSTRG.12623.2	ncbi_109045012	0.954656	0.00303744	TLR7
MSTRG.12761.1	ncbi_109045012	0.950833	0.00356667	TLR7
MSTRG.12797.1	ncbi_109045012	0.96034	0.00232816	TLR7
MSTRG.12798.1	ncbi_109045012	0.96121	0.00222777	TLR7
MSTRG.12954.1	ncbi_109045012	0.963261	0.00199988	TLR7
MSTRG.1317.2	ncbi_109045012	0.96304	0.00202381	TLR7
MSTRG.13414.2	ncbi_109045012	0.959482	0.00242934	TLR7
MSTRG.13415.1	ncbi_109045012	0.96442	0.00187641	TLR7
MSTRG.13415.2	ncbi_109045012	0.953421	0.00320393	TLR7
MSTRG.13504.1	ncbi_109045012	0.962367	0.00209775	TLR7
MSTRG.13623.1	ncbi_109045012	0.957124	0.00271817	TLR7
MSTRG.1385.2	ncbi_109045012	0.955633	0.00290902	TLR7
MSTRG.14060.1	ncbi_109045012	0.954293	0.00308594	TLR7
MSTRG.14095.1	ncbi_109045012	0.972372	0.00113445	TLR7
MSTRG.14145.1	ncbi_109045012	0.955233	0.00296131	TLR7
MSTRG.14264.1	ncbi_109045012	0.95438	0.00307424	TLR7
MSTRG.14455.1	ncbi_109045012	0.952589	0.00331847	TLR7
MSTRG.14538.1	ncbi_109045012	0.955882	0.00287663	TLR7
MSTRG.14711.1	ncbi_109045012	0.967784	0.00154005	TLR7
MSTRG.14720.1	ncbi_109045012	0.955183	0.0029679	TLR7
MSTRG.14909.2	ncbi_109045012	0.963005	0.00202761	TLR7
MSTRG.14910.1	ncbi_109045012	0.951706	0.00344213	TLR7
MSTRG.15014.1	ncbi_109045012	0.961432	0.00220254	TLR7
MSTRG.15016.1	ncbi_109045012	0.953315	0.0032184	TLR7
MSTRG.15176.1	ncbi_109045012	0.951418	0.00348297	TLR7
MSTRG.15243.1	ncbi_109045012	0.951699	0.00344316	TLR7
MSTRG.1543.1	ncbi_109045012	0.953883	0.00314119	TLR7
MSTRG.15580.1	ncbi_109045012	0.966867	0.00162851	TLR7
MSTRG.15641.1	ncbi_109045012	0.957907	0.00262047	TLR7
MSTRG.15983.2	ncbi_109045012	0.957282	0.00269823	TLR7
MSTRG.16064.1	ncbi_109045012	0.961707	0.00217141	TLR7
MSTRG.16065.1	ncbi_109045012	0.958482	0.00254979	TLR7
MSTRG.16066.1	ncbi_109045012	0.956488	0.0027987	TLR7
MSTRG.16252.1	ncbi_109045012	0.952166	0.00337744	TLR7
MSTRG.16305.1	ncbi_109045012	0.951896	0.00341539	TLR7
MSTRG.16362.1	ncbi_109045012	0.955625	0.00290997	TLR7
MSTRG.16508.1	ncbi_109045012	0.961743	0.00216741	TLR7
MSTRG.16708.1	ncbi_109045012	0.95623	0.00283185	TLR7
MSTRG.16828.2	ncbi_109045012	0.962685	0.00206261	TLR7
MSTRG.16830.3	ncbi_109045012	0.97378	0.0010222	TLR7
MSTRG.17015.1	ncbi_109045012	0.952545	0.00332451	TLR7
MSTRG.1726.1	ncbi_109045012	0.958514	0.00254593	TLR7
MSTRG.17380.1	ncbi_109045012	0.950115	0.00367072	TLR7
MSTRG.17577.1	ncbi_109045012	0.95371	0.00316449	TLR7
MSTRG.17740.1	ncbi_109045012	0.960022	0.00236539	TLR7
MSTRG.17770.2	ncbi_109045012	0.983681	0.000397301	TLR7
MSTRG.17776.1	ncbi_109045012	0.950631	0.00359579	TLR7
MSTRG.17909.1	ncbi_109045012	0.973605	0.00103583	TLR7
MSTRG.1804.1	ncbi_109045012	0.950819	0.00356866	TLR7
MSTRG.18128.1	ncbi_109045012	0.979448	0.000629209	TLR7
MSTRG.18169.1	ncbi_109045012	0.962129	0.00212412	TLR7
MSTRG.18432.1	ncbi_109045012	0.954742	0.00302605	TLR7
MSTRG.18587.1	ncbi_109045012	0.950395	0.00362994	TLR7
MSTRG.18778.1	ncbi_109045012	0.964173	0.00190235	TLR7
MSTRG.1879.1	ncbi_109045012	0.969355	0.00139432	TLR7
MSTRG.1880.1	ncbi_109045012	0.962599	0.00207214	TLR7
MSTRG.18856.1	ncbi_109045012	0.952744	0.00329691	TLR7
MSTRG.19156.1	ncbi_109045012	0.95544	0.00293418	TLR7
MSTRG.19157.1	ncbi_109045012	0.964085	0.00191171	TLR7
MSTRG.19179.1	ncbi_109045012	0.959361	0.00244377	TLR7
MSTRG.19270.1	ncbi_109045012	0.952864	0.00328039	TLR7
MSTRG.19300.1	ncbi_109045012	0.956395	0.0028107	TLR7
MSTRG.19661.2	ncbi_109045012	0.956403	0.0028096	TLR7
MSTRG.19901.1	ncbi_109045012	0.956652	0.0027778	TLR7
MSTRG.19902.1	ncbi_109045012	0.962214	0.00211475	TLR7
MSTRG.19919.1	ncbi_109045012	0.950441	0.00362323	TLR7
MSTRG.20001.1	ncbi_109045012	0.961312	0.00221614	TLR7
MSTRG.2006.2	ncbi_109045012	0.951417	0.0034831	TLR7
MSTRG.20198.1	ncbi_109045012	0.958406	0.00255915	TLR7
MSTRG.20432.1	ncbi_109045012	0.950739	0.00358022	TLR7
MSTRG.2056.2	ncbi_109045012	0.951515	0.00346919	TLR7
MSTRG.20567.1	ncbi_109045012	0.963518	0.00197209	TLR7
MSTRG.20567.3	ncbi_109045012	0.956412	0.00280842	TLR7
MSTRG.21136.1	ncbi_109045012	0.950932	0.00355241	TLR7
MSTRG.21136.2	ncbi_109045012	0.955197	0.00296597	TLR7
MSTRG.21253.1	ncbi_109045012	0.960515	0.00230781	TLR7
MSTRG.21256.1	ncbi_109045012	0.962093	0.00212815	TLR7
MSTRG.21368.1	ncbi_109045012	0.964897	0.00182665	TLR7
MSTRG.21454.1	ncbi_109045012	0.960312	0.00233139	TLR7
MSTRG.216.2	ncbi_109045012	0.951154	0.00352062	TLR7
MSTRG.21616.1	ncbi_109045012	0.959921	0.00237731	TLR7
MSTRG.22294.1	ncbi_109045012	0.953571	0.0031834	TLR7
MSTRG.22296.1	ncbi_109045012	0.960501	0.00230949	TLR7
MSTRG.22312.1	ncbi_109045012	0.960797	0.00227513	TLR7
MSTRG.22511.1	ncbi_109045012	0.950957	0.00354877	TLR7
MSTRG.22895.1	ncbi_109045012	0.956852	0.0027525	TLR7
MSTRG.22924.6	ncbi_109045012	0.952442	0.00333888	TLR7
MSTRG.23348.1	ncbi_109045012	0.955431	0.00293537	TLR7
MSTRG.2335.1	ncbi_109045012	0.950155	0.00366482	TLR7
MSTRG.23414.1	ncbi_109045012	0.967295	0.00158693	TLR7
MSTRG.2342.1	ncbi_109045012	0.961853	0.00215498	TLR7
MSTRG.23531.1	ncbi_109045012	0.953888	0.00314039	TLR7
MSTRG.23551.7	ncbi_109045012	0.955939	0.00286923	TLR7
MSTRG.23652.1	ncbi_109045012	0.956016	0.00285936	TLR7
MSTRG.23749.1	ncbi_109045012	0.95461	0.00304361	TLR7
MSTRG.24621.1	ncbi_109045012	0.956445	0.00280429	TLR7
MSTRG.24776.1	ncbi_109045012	0.961622	0.00218108	TLR7
MSTRG.24796.1	ncbi_109045012	0.988415	0.000200532	TLR7
MSTRG.2480.1	ncbi_109045012	0.955128	0.00297507	TLR7
MSTRG.24991.4	ncbi_109045012	0.957117	0.002719	TLR7
MSTRG.25184.2	ncbi_109045012	0.961439	0.00220181	TLR7
MSTRG.2523.1	ncbi_109045012	0.958042	0.00260378	TLR7
MSTRG.25262.1	ncbi_109045012	0.960409	0.00232014	TLR7
MSTRG.25270.1	ncbi_109045012	0.95048	0.00361769	TLR7
MSTRG.25355.1	ncbi_109045012	0.962261	0.00210942	TLR7
MSTRG.25362.1	ncbi_109045012	0.957546	0.00266529	TLR7
MSTRG.25401.1	ncbi_109045012	0.959565	0.00241943	TLR7
MSTRG.25669.1	ncbi_109045012	0.954983	0.00299416	TLR7
MSTRG.25758.1	ncbi_109045012	0.953747	0.00315948	TLR7
MSTRG.2579.1	ncbi_109045012	0.96389	0.00193239	TLR7
MSTRG.26016.1	ncbi_109045012	0.987241	0.000243141	TLR7
MSTRG.26163.1	ncbi_109045012	0.958566	0.00253954	TLR7
MSTRG.26206.8	ncbi_109045012	0.958115	0.00259484	TLR7
MSTRG.26453.1	ncbi_109045012	0.951794	0.00342965	TLR7
MSTRG.26683.1	ncbi_109045012	0.953077	0.00325102	TLR7
MSTRG.26684.1	ncbi_109045012	0.970848	0.00126238	TLR7
MSTRG.26796.1	ncbi_109045012	0.961765	0.00216497	TLR7
MSTRG.26894.1	ncbi_109045012	0.955989	0.00286289	TLR7
MSTRG.27159.1	ncbi_109045012	0.952848	0.00328251	TLR7
MSTRG.2721.1	ncbi_109045012	0.950366	0.0036342	TLR7
MSTRG.27222.1	ncbi_109045012	0.958697	0.00252369	TLR7
MSTRG.27575.1	ncbi_109045012	0.951874	0.00341847	TLR7
MSTRG.27577.1	ncbi_109045012	0.956843	0.00275359	TLR7
MSTRG.278.2	ncbi_109045012	0.960336	0.00232867	TLR7
MSTRG.27988.1	ncbi_109045012	0.96249	0.0020841	TLR7
MSTRG.28133.5	ncbi_109045012	0.950925	0.00355342	TLR7
MSTRG.28254.1	ncbi_109045012	0.958405	0.00255919	TLR7
MSTRG.28838.1	ncbi_109045012	0.960645	0.00229274	TLR7
MSTRG.28847.1	ncbi_109045012	0.956005	0.00286081	TLR7
MSTRG.28918.4	ncbi_109045012	0.96218	0.00211845	TLR7
MSTRG.28986.1	ncbi_109045012	0.953512	0.0031914	TLR7
MSTRG.29132.1	ncbi_109045012	0.964293	0.00188974	TLR7
MSTRG.29195.1	ncbi_109045012	0.952313	0.0033568	TLR7
MSTRG.29214.1	ncbi_109045012	0.955537	0.00292152	TLR7
MSTRG.29305.1	ncbi_109045012	0.952412	0.00334303	TLR7
MSTRG.29364.1	ncbi_109045012	0.954737	0.0030268	TLR7
MSTRG.29577.2	ncbi_109045012	0.954043	0.00311948	TLR7
MSTRG.29668.1	ncbi_109045012	0.96487	0.00182954	TLR7
MSTRG.29960.2	ncbi_109045012	0.954326	0.0030816	TLR7
MSTRG.29960.6	ncbi_109045012	0.962828	0.0020469	TLR7
MSTRG.30008.1	ncbi_109045012	0.971865	0.00117619	TLR7
MSTRG.30099.1	ncbi_109045012	0.952353	0.00335133	TLR7
MSTRG.30365.1	ncbi_109045012	0.950704	0.00358529	TLR7
MSTRG.30371.1	ncbi_109045012	0.951871	0.00341889	TLR7
MSTRG.3043.1	ncbi_109045012	0.955431	0.00293529	TLR7
MSTRG.30441.2	ncbi_109045012	0.961006	0.0022511	TLR7
MSTRG.30443.1	ncbi_109045012	0.956285	0.00282479	TLR7
MSTRG.30537.1	ncbi_109045012	0.953454	0.00319941	TLR7
MSTRG.30986.1	ncbi_109045012	0.950723	0.00358246	TLR7
MSTRG.31040.2	ncbi_109045012	0.957304	0.00269545	TLR7
MSTRG.31089.2	ncbi_109045012	0.957813	0.00263201	TLR7
MSTRG.3110.1	ncbi_109045012	0.967168	0.0015992	TLR7
MSTRG.3111.1	ncbi_109045012	0.953098	0.00324814	TLR7
MSTRG.31517.1	ncbi_109045012	0.953773	0.00315596	TLR7
MSTRG.31674.1	ncbi_109045012	0.950517	0.00361231	TLR7
MSTRG.3208.1	ncbi_109045012	0.963729	0.00194948	TLR7
MSTRG.32232.6	ncbi_109045012	0.952512	0.00332911	TLR7
MSTRG.32262.1	ncbi_109045012	0.951952	0.00340745	TLR7
MSTRG.32455.1	ncbi_109045012	0.963992	0.00192156	TLR7
MSTRG.32460.1	ncbi_109045012	0.955877	0.00287736	TLR7
MSTRG.32594.1	ncbi_109045012	0.953649	0.00317284	TLR7
MSTRG.32722.1	ncbi_109045012	0.963479	0.00197628	TLR7
MSTRG.3276.1	ncbi_109045012	0.955886	0.00287611	TLR7
MSTRG.33198.1	ncbi_109045012	0.952726	0.00329948	TLR7
MSTRG.33493.1	ncbi_109045012	0.950928	0.00355294	TLR7
MSTRG.33836.1	ncbi_109045012	0.980866	0.000545655	TLR7
MSTRG.33884.1	ncbi_109045012	0.964033	0.00191712	TLR7
MSTRG.33980.1	ncbi_109045012	0.957834	0.00262949	TLR7
MSTRG.33989.1	ncbi_109045012	0.964179	0.00190171	TLR7
MSTRG.34182.1	ncbi_109045012	0.962754	0.00205507	TLR7
MSTRG.34259.1	ncbi_109045012	0.961152	0.00223446	TLR7
MSTRG.34331.1	ncbi_109045012	0.955203	0.00296516	TLR7
MSTRG.34427.1	ncbi_109045012	0.963541	0.0019696	TLR7
MSTRG.34452.1	ncbi_109045012	0.987259	0.000242476	TLR7
MSTRG.34571.1	ncbi_109045012	0.951397	0.003486	TLR7
MSTRG.34599.1	ncbi_109045012	0.950604	0.00359975	TLR7
MSTRG.34599.2	ncbi_109045012	0.959592	0.0024162	TLR7
MSTRG.34624.1	ncbi_109045012	0.960527	0.00230639	TLR7
MSTRG.34774.1	ncbi_109045012	0.955894	0.00287515	TLR7
MSTRG.3481.1	ncbi_109045012	0.955341	0.00294714	TLR7
MSTRG.3486.2	ncbi_109045012	0.960004	0.00236751	TLR7
MSTRG.34875.1	ncbi_109045012	0.95522	0.00296296	TLR7
MSTRG.35031.1	ncbi_109045012	0.958305	0.00257146	TLR7
MSTRG.35136.1	ncbi_109045012	0.950079	0.00367601	TLR7
MSTRG.35366.1	ncbi_109045012	0.956556	0.00279004	TLR7
MSTRG.35631.2	ncbi_109045012	0.963194	0.00200706	TLR7
MSTRG.35706.1	ncbi_109045012	0.958861	0.00250383	TLR7
MSTRG.35830.1	ncbi_109045012	0.957982	0.00261118	TLR7
MSTRG.35840.1	ncbi_109045012	0.966837	0.00163141	TLR7
MSTRG.36305.3	ncbi_109045012	0.952162	0.00337793	TLR7
MSTRG.36309.1	ncbi_109045012	0.962646	0.00206697	TLR7
MSTRG.36474.3	ncbi_109045012	0.953658	0.00317158	TLR7
MSTRG.36475.1	ncbi_109045012	0.967758	0.0015426	TLR7
MSTRG.36605.1	ncbi_109045012	0.967429	0.001574	TLR7
MSTRG.36666.1	ncbi_109045012	0.964855	0.00183106	TLR7
MSTRG.36677.1	ncbi_109045012	0.965738	0.00174067	TLR7
MSTRG.36681.1	ncbi_109045012	0.950651	0.00359292	TLR7
MSTRG.36684.1	ncbi_109045012	0.951745	0.0034367	TLR7
MSTRG.36686.1	ncbi_109045012	0.95252	0.00332806	TLR7
MSTRG.36699.1	ncbi_109045012	0.953332	0.00321601	TLR7
MSTRG.36759.1	ncbi_109045012	0.956619	0.00278202	TLR7
MSTRG.3686.1	ncbi_109045012	0.964394	0.00187916	TLR7
MSTRG.37059.1	ncbi_109045012	0.956174	0.00283901	TLR7
MSTRG.37071.1	ncbi_109045012	0.978663	0.000678074	TLR7
MSTRG.37156.1	ncbi_109045012	0.952212	0.00337102	TLR7
MSTRG.37263.1	ncbi_109045012	0.963033	0.00202454	TLR7
MSTRG.37570.1	ncbi_109045012	0.952766	0.00329393	TLR7
MSTRG.37590.1	ncbi_109045012	0.958042	0.00260372	TLR7
MSTRG.37798.1	ncbi_109045012	0.962613	0.0020706	TLR7
MSTRG.38431.1	ncbi_109045012	0.956444	0.00280436	TLR7
MSTRG.38473.1	ncbi_109045012	0.971564	0.00120139	TLR7
MSTRG.38687.1	ncbi_109045012	0.958213	0.00258278	TLR7
MSTRG.38693.1	ncbi_109045012	0.956847	0.00275311	TLR7
MSTRG.3871.1	ncbi_109045012	0.958067	0.00260072	TLR7
MSTRG.38743.1	ncbi_109045012	0.956836	0.00275452	TLR7
MSTRG.38869.1	ncbi_109045012	0.959996	0.00236842	TLR7
MSTRG.38937.1	ncbi_109045012	0.953772	0.00315614	TLR7
MSTRG.39139.1	ncbi_109045012	0.955964	0.00286604	TLR7
MSTRG.39335.1	ncbi_109045012	0.95265	0.00330992	TLR7
MSTRG.39362.1	ncbi_109045012	0.955418	0.00293698	TLR7
MSTRG.39825.1	ncbi_109045012	0.961385	0.00220793	TLR7
MSTRG.39828.1	ncbi_109045012	0.950993	0.00354365	TLR7
MSTRG.39831.1	ncbi_109045012	0.961372	0.00220932	TLR7
MSTRG.39863.1	ncbi_109045012	0.958293	0.00257298	TLR7
MSTRG.40356.1	ncbi_109045012	0.958354	0.00256553	TLR7
MSTRG.40530.1	ncbi_109045012	0.950076	0.00367635	TLR7
MSTRG.40587.1	ncbi_109045012	0.951637	0.00345197	TLR7
MSTRG.40704.1	ncbi_109045012	0.967046	0.00161104	TLR7
MSTRG.40795.1	ncbi_109045012	0.961107	0.00223962	TLR7
MSTRG.40800.1	ncbi_109045012	0.954338	0.00307988	TLR7
MSTRG.41076.1	ncbi_109045012	0.953156	0.00324009	TLR7
MSTRG.41272.1	ncbi_109045012	0.952533	0.00332627	TLR7
MSTRG.41750.2	ncbi_109045012	0.961269	0.00222104	TLR7
MSTRG.42051.1	ncbi_109045012	0.963165	0.0020102	TLR7
MSTRG.4210.1	ncbi_109045012	0.962665	0.00206487	TLR7
MSTRG.42465.1	ncbi_109045012	0.955647	0.00290716	TLR7
MSTRG.42495.10	ncbi_109045012	0.953941	0.00313323	TLR7
MSTRG.4253.1	ncbi_109045012	0.979661	0.000616303	TLR7
MSTRG.42568.1	ncbi_109045012	0.953899	0.00313893	TLR7
MSTRG.42586.1	ncbi_109045012	0.952608	0.00331572	TLR7
MSTRG.42587.1	ncbi_109045012	0.975221	0.000913386	TLR7
MSTRG.4270.1	ncbi_109045012	0.950823	0.00356813	TLR7
MSTRG.4276.1	ncbi_109045012	0.954401	0.00307146	TLR7
MSTRG.42778.1	ncbi_109045012	0.960382	0.00232328	TLR7
MSTRG.43250.1	ncbi_109045012	0.964145	0.00190533	TLR7
MSTRG.43252.1	ncbi_109045012	0.955711	0.00289879	TLR7
MSTRG.43254.1	ncbi_109045012	0.950239	0.00365258	TLR7
MSTRG.43279.1	ncbi_109045012	0.957479	0.00267367	TLR7
MSTRG.43350.1	ncbi_109045012	0.990392	0.000138024	TLR7
MSTRG.43472.1	ncbi_109045012	0.957501	0.00267082	TLR7
MSTRG.43489.2	ncbi_109045012	0.964529	0.00186493	TLR7
MSTRG.43554.1	ncbi_109045012	0.960295	0.00233338	TLR7
MSTRG.43655.1	ncbi_109045012	0.950312	0.00364195	TLR7
MSTRG.43724.1	ncbi_109045012	0.953396	0.00320726	TLR7
MSTRG.43741.1	ncbi_109045012	0.950924	0.00355354	TLR7
MSTRG.44074.1	ncbi_109045012	0.955939	0.00286935	TLR7
MSTRG.44112.2	ncbi_109045012	0.956966	0.00273805	TLR7
MSTRG.4413.1	ncbi_109045012	0.960524	0.00230678	TLR7
MSTRG.44164.3	ncbi_109045012	0.987643	0.000228091	TLR7
MSTRG.44200.1	ncbi_109045012	0.954846	0.00301229	TLR7
MSTRG.44217.2	ncbi_109045012	0.954773	0.00302202	TLR7
MSTRG.44305.2	ncbi_109045012	0.951539	0.00346584	TLR7
MSTRG.44381.1	ncbi_109045012	0.955046	0.00298581	TLR7
MSTRG.44472.1	ncbi_109045012	0.954693	0.0030326	TLR7
MSTRG.445.5	ncbi_109045012	0.963143	0.00201267	TLR7
MSTRG.44672.1	ncbi_109045012	0.9575	0.00267097	TLR7
MSTRG.44929.2	ncbi_109045012	0.960475	0.00231241	TLR7
MSTRG.4500.1	ncbi_109045012	0.959412	0.0024376	TLR7
MSTRG.45002.1	ncbi_109045012	0.957427	0.00268012	TLR7
MSTRG.45158.1	ncbi_109045012	0.954278	0.00308792	TLR7
MSTRG.45259.1	ncbi_109045012	0.951123	0.00352508	TLR7
MSTRG.45261.1	ncbi_109045012	0.951061	0.0035339	TLR7
MSTRG.45464.1	ncbi_109045012	0.952026	0.00339707	TLR7
MSTRG.45464.3	ncbi_109045012	0.967589	0.00155865	TLR7
MSTRG.45877.1	ncbi_109045012	0.950337	0.00363831	TLR7
MSTRG.46154.1	ncbi_109045012	0.953367	0.00321129	TLR7
MSTRG.4668.1	ncbi_109045012	0.958858	0.00250412	TLR7
MSTRG.46812.1	ncbi_109045012	0.956562	0.00278934	TLR7
MSTRG.47153.2	ncbi_109045012	0.96252	0.00208078	TLR7
MSTRG.47358.2	ncbi_109045012	0.963706	0.00195196	TLR7
MSTRG.47837.1	ncbi_109045012	0.953324	0.00321714	TLR7
MSTRG.48000.1	ncbi_109045012	0.957316	0.00269401	TLR7
MSTRG.48035.1	ncbi_109045012	0.953006	0.0032608	TLR7
MSTRG.48103.1	ncbi_109045012	0.965958	0.00171856	TLR7
MSTRG.48225.1	ncbi_109045012	0.959975	0.00237092	TLR7
MSTRG.48227.1	ncbi_109045012	0.960921	0.00226093	TLR7
MSTRG.48470.1	ncbi_109045012	0.960501	0.0023094	TLR7
MSTRG.48489.2	ncbi_109045012	0.950092	0.00367402	TLR7
MSTRG.48723.1	ncbi_109045012	0.964536	0.00186424	TLR7
MSTRG.48731.1	ncbi_109045012	0.958898	0.00249933	TLR7
MSTRG.49207.1	ncbi_109045012	0.95106	0.0035341	TLR7
MSTRG.49300.3	ncbi_109045012	0.964244	0.00189483	TLR7
MSTRG.49402.1	ncbi_109045012	0.954054	0.00311801	TLR7
MSTRG.49523.1	ncbi_109045012	0.964004	0.00192027	TLR7
MSTRG.49728.1	ncbi_109045012	0.961314	0.00221592	TLR7
MSTRG.49897.1	ncbi_109045012	0.979135	0.000648496	TLR7
MSTRG.50063.2	ncbi_109045012	0.961569	0.00218706	TLR7
MSTRG.50106.1	ncbi_109045012	0.952867	0.00327991	TLR7
MSTRG.50180.1	ncbi_109045012	0.971708	0.00118936	TLR7
MSTRG.50347.1	ncbi_109045012	0.960493	0.00231041	TLR7
MSTRG.50855.1	ncbi_109045012	0.954599	0.00304506	TLR7
MSTRG.50856.1	ncbi_109045012	0.964667	0.00185058	TLR7
MSTRG.51057.4	ncbi_109045012	0.958769	0.00251491	TLR7
MSTRG.51057.6	ncbi_109045012	0.955445	0.00293355	TLR7
MSTRG.51057.7	ncbi_109045012	0.95006	0.00367875	TLR7
MSTRG.51057.8	ncbi_109045012	0.959267	0.00245499	TLR7
MSTRG.51101.2	ncbi_109045012	0.963267	0.00199923	TLR7
MSTRG.5133.1	ncbi_109045012	0.963753	0.00194698	TLR7
MSTRG.51422.2	ncbi_109045012	0.987056	0.000250229	TLR7
MSTRG.51682.1	ncbi_109045012	0.95108	0.00353124	TLR7
MSTRG.5170.1	ncbi_109045012	0.9624	0.0020941	TLR7
MSTRG.5173.1	ncbi_109045012	0.959815	0.00238978	TLR7
MSTRG.51894.1	ncbi_109045012	0.955348	0.00294621	TLR7
MSTRG.5192.1	ncbi_109045012	0.952893	0.00327635	TLR7
MSTRG.52338.2	ncbi_109045012	0.959683	0.00240544	TLR7
MSTRG.52340.1	ncbi_109045012	0.952405	0.00334399	TLR7
MSTRG.52448.1	ncbi_109045012	0.953485	0.00319516	TLR7
MSTRG.52535.2	ncbi_109045012	0.957092	0.00272212	TLR7
MSTRG.52937.1	ncbi_109045012	0.951697	0.00344342	TLR7
MSTRG.5312.1	ncbi_109045012	0.960364	0.00232538	TLR7
MSTRG.53131.3	ncbi_109045012	0.994338	4.80008e-05	TLR7
MSTRG.53519.4	ncbi_109045012	0.962381	0.00209614	TLR7
MSTRG.53528.1	ncbi_109045012	0.963141	0.00201287	TLR7
MSTRG.53536.1	ncbi_109045012	0.953323	0.0032173	TLR7
MSTRG.53650.1	ncbi_109045012	0.97865	0.000678864	TLR7
MSTRG.53650.2	ncbi_109045012	0.959094	0.00247571	TLR7
MSTRG.53650.3	ncbi_109045012	0.970015	0.00133514	TLR7
MSTRG.53662.1	ncbi_109045012	0.985179	0.000327867	TLR7
MSTRG.5370.1	ncbi_109045012	0.955541	0.00292094	TLR7
MSTRG.54135.1	ncbi_109045012	0.959102	0.00247478	TLR7
MSTRG.5452.1	ncbi_109045012	0.962455	0.00208797	TLR7
MSTRG.54521.2	ncbi_109045012	0.959062	0.00247962	TLR7
MSTRG.54591.1	ncbi_109045012	0.954144	0.0031059	TLR7
MSTRG.54759.2	ncbi_109045012	0.953816	0.00315021	TLR7
MSTRG.54808.2	ncbi_109045012	0.958652	0.0025291	TLR7
MSTRG.5484.1	ncbi_109045012	0.959504	0.00242665	TLR7
MSTRG.5518.1	ncbi_109045012	0.974732	0.000949613	TLR7
MSTRG.55645.1	ncbi_109045012	0.958305	0.00257147	TLR7
MSTRG.5574.1	ncbi_109045012	0.954666	0.00303612	TLR7
MSTRG.55811.1	ncbi_109045012	0.956062	0.00285341	TLR7
MSTRG.56009.1	ncbi_109045012	0.961012	0.00225046	TLR7
MSTRG.56036.1	ncbi_109045012	0.95427	0.00308905	TLR7
MSTRG.56195.1	ncbi_109045012	0.951505	0.00347059	TLR7
MSTRG.56195.2	ncbi_109045012	0.964437	0.00187455	TLR7
MSTRG.56482.1	ncbi_109045012	0.984872	0.000341552	TLR7
MSTRG.56531.1	ncbi_109045012	0.966147	0.0016996	TLR7
MSTRG.56616.1	ncbi_109045012	0.950108	0.00367168	TLR7
MSTRG.57019.1	ncbi_109045012	0.954195	0.00309903	TLR7
MSTRG.57216.1	ncbi_109045012	0.964712	0.00184589	TLR7
MSTRG.5742.1	ncbi_109045012	0.958792	0.00251222	TLR7
MSTRG.5746.1	ncbi_109045012	0.957958	0.00261415	TLR7
MSTRG.57610.2	ncbi_109045012	0.961053	0.00224577	TLR7
MSTRG.5818.1	ncbi_109045012	0.953079	0.00325071	TLR7
MSTRG.58303.7	ncbi_109045012	0.964128	0.00190707	TLR7
MSTRG.58471.1	ncbi_109045012	0.964138	0.00190608	TLR7
MSTRG.58725.1	ncbi_109045012	0.959441	0.0024342	TLR7
MSTRG.5892.6	ncbi_109045012	0.958696	0.00252378	TLR7
MSTRG.58947.1	ncbi_109045012	0.983198	0.000421066	TLR7
MSTRG.58948.1	ncbi_109045012	0.951874	0.00341841	TLR7
MSTRG.59055.1	ncbi_109045012	0.958385	0.00256163	TLR7
MSTRG.59102.1	ncbi_109045012	0.96893	0.00143303	TLR7
MSTRG.59277.1	ncbi_109045012	0.950636	0.00359508	TLR7
MSTRG.59313.1	ncbi_109045012	0.960362	0.00232561	TLR7
MSTRG.59404.1	ncbi_109045012	0.952168	0.00337707	TLR7
MSTRG.59479.1	ncbi_109045012	0.960251	0.00233853	TLR7
MSTRG.59874.1	ncbi_109045012	0.955635	0.00290871	TLR7
MSTRG.59995.1	ncbi_109045012	0.954452	0.00306467	TLR7
MSTRG.60136.1	ncbi_109045012	0.985496	0.000314044	TLR7
MSTRG.60178.2	ncbi_109045012	0.95198	0.00340351	TLR7
MSTRG.604.3	ncbi_109045012	0.959994	0.00236876	TLR7
MSTRG.60602.1	ncbi_109045012	0.95751	0.0026697	TLR7
MSTRG.60741.1	ncbi_109045012	0.951488	0.003473	TLR7
MSTRG.60864.1	ncbi_109045012	0.95326	0.00322595	TLR7
MSTRG.60942.3	ncbi_109045012	0.959993	0.00236884	TLR7
MSTRG.60976.1	ncbi_109045012	0.972105	0.00115634	TLR7
MSTRG.61056.2	ncbi_109045012	0.959618	0.00241312	TLR7
MSTRG.6131.1	ncbi_109045012	0.962229	0.00211301	TLR7
MSTRG.61339.1	ncbi_109045012	0.952655	0.00330933	TLR7
MSTRG.61387.1	ncbi_109045012	0.962489	0.00208427	TLR7
MSTRG.6189.1	ncbi_109045012	0.957392	0.00268446	TLR7
MSTRG.61907.1	ncbi_109045012	0.964294	0.00188964	TLR7
MSTRG.6194.1	ncbi_109045012	0.974544	0.000963776	TLR7
MSTRG.62242.1	ncbi_109045012	0.95367	0.00316997	TLR7
MSTRG.6240.1	ncbi_109045012	0.958545	0.00254212	TLR7
MSTRG.62520.1	ncbi_109045012	0.956003	0.00286105	TLR7
MSTRG.62739.1	ncbi_109045012	0.960501	0.00230945	TLR7
MSTRG.62744.1	ncbi_109045012	0.962709	0.00205998	TLR7
MSTRG.62930.1	ncbi_109045012	0.951713	0.00344122	TLR7
MSTRG.62981.1	ncbi_109045012	0.954349	0.00307841	TLR7
MSTRG.6309.1	ncbi_109045012	0.96022	0.00234224	TLR7
MSTRG.6311.1	ncbi_109045012	0.957539	0.00266613	TLR7
MSTRG.63370.1	ncbi_109045012	0.95028	0.00364668	TLR7
MSTRG.63400.1	ncbi_109045012	0.983522	0.000405073	TLR7
MSTRG.63415.1	ncbi_109045012	0.951337	0.00349456	TLR7
MSTRG.63418.1	ncbi_109045012	0.954209	0.00309725	TLR7
MSTRG.63466.2	ncbi_109045012	0.958698	0.00252354	TLR7
MSTRG.63565.1	ncbi_109045012	0.960889	0.00226461	TLR7
MSTRG.63654.1	ncbi_109045012	0.950101	0.00367271	TLR7
MSTRG.63705.5	ncbi_109045012	0.956031	0.00285745	TLR7
MSTRG.63709.1	ncbi_109045012	0.959223	0.00246024	TLR7
MSTRG.63715.1	ncbi_109045012	0.950378	0.00363241	TLR7
MSTRG.63862.1	ncbi_109045012	0.951742	0.00343707	TLR7
MSTRG.63913.1	ncbi_109045012	0.957639	0.00265373	TLR7
MSTRG.64131.1	ncbi_109045012	0.952521	0.00332786	TLR7
MSTRG.64145.1	ncbi_109045012	0.95907	0.00247858	TLR7
MSTRG.64253.1	ncbi_109045012	0.960272	0.00233618	TLR7
MSTRG.64292.1	ncbi_109045012	0.954972	0.00299568	TLR7
MSTRG.64367.1	ncbi_109045012	0.95877	0.00251478	TLR7
MSTRG.64582.1	ncbi_109045012	0.953044	0.00325552	TLR7
MSTRG.64648.2	ncbi_109045012	0.970754	0.0012705	TLR7
MSTRG.64800.1	ncbi_109045012	0.963243	0.00200179	TLR7
MSTRG.64846.1	ncbi_109045012	0.95796	0.00261393	TLR7
MSTRG.65021.1	ncbi_109045012	0.950538	0.00360922	TLR7
MSTRG.65052.1	ncbi_109045012	0.952831	0.00328486	TLR7
MSTRG.65224.1	ncbi_109045012	0.99732	1.07661e-05	TLR7
MSTRG.65485.1	ncbi_109045012	0.959662	0.00240795	TLR7
MSTRG.65606.1	ncbi_109045012	0.961368	0.00220985	TLR7
MSTRG.65673.2	ncbi_109045012	0.957744	0.00264062	TLR7
MSTRG.65815.1	ncbi_109045012	0.951997	0.00340117	TLR7
MSTRG.65959.2	ncbi_109045012	0.957939	0.00261648	TLR7
MSTRG.66254.1	ncbi_109045012	0.952089	0.00338828	TLR7
MSTRG.66463.3	ncbi_109045012	0.96158	0.00218582	TLR7
MSTRG.66465.2	ncbi_109045012	0.952219	0.00337003	TLR7
MSTRG.66490.2	ncbi_109045012	0.96347	0.00197733	TLR7
MSTRG.66547.1	ncbi_109045012	0.950032	0.00368278	TLR7
MSTRG.6677.2	ncbi_109045012	0.956637	0.00277981	TLR7
MSTRG.66776.1	ncbi_109045012	0.953869	0.00314304	TLR7
MSTRG.66844.1	ncbi_109045012	0.966403	0.00167421	TLR7
MSTRG.66987.1	ncbi_109045012	0.953473	0.00319674	TLR7
MSTRG.67340.1	ncbi_109045012	0.958936	0.00249478	TLR7
MSTRG.67441.1	ncbi_109045012	0.954826	0.00301499	TLR7
MSTRG.6814.1	ncbi_109045012	0.961802	0.00216075	TLR7
MSTRG.68392.1	ncbi_109045012	0.955987	0.00286305	TLR7
MSTRG.68426.1	ncbi_109045012	0.951611	0.00345563	TLR7
MSTRG.68669.1	ncbi_109045012	0.956194	0.00283648	TLR7
MSTRG.68737.1	ncbi_109045012	0.961406	0.00220547	TLR7
MSTRG.6889.1	ncbi_109045012	0.955957	0.00286699	TLR7
MSTRG.69097.2	ncbi_109045012	0.954113	0.00311005	TLR7
MSTRG.69196.1	ncbi_109045012	0.959822	0.00238896	TLR7
MSTRG.69384.1	ncbi_109045012	0.952609	0.00331558	TLR7
MSTRG.69386.1	ncbi_109045012	0.963063	0.00202133	TLR7
MSTRG.69427.1	ncbi_109045012	0.952208	0.00337151	TLR7
MSTRG.69582.1	ncbi_109045012	0.962336	0.00210111	TLR7
MSTRG.6982.4	ncbi_109045012	0.95636	0.00281513	TLR7
MSTRG.7009.1	ncbi_109045012	0.960005	0.00236745	TLR7
MSTRG.70140.2	ncbi_109045012	0.959985	0.00236982	TLR7
MSTRG.70209.1	ncbi_109045012	0.961953	0.00214378	TLR7
MSTRG.70210.1	ncbi_109045012	0.977529	0.000751753	TLR7
MSTRG.70255.3	ncbi_109045012	0.958469	0.00255145	TLR7
MSTRG.70307.1	ncbi_109045012	0.952852	0.003282	TLR7
MSTRG.70350.1	ncbi_109045012	0.957276	0.00269901	TLR7
MSTRG.7055.1	ncbi_109045012	0.974912	0.000936244	TLR7
MSTRG.70651.1	ncbi_109045012	0.959607	0.00241441	TLR7
MSTRG.70805.1	ncbi_109045012	0.952353	0.00335125	TLR7
MSTRG.70813.2	ncbi_109045012	0.951226	0.00351035	TLR7
MSTRG.70918.1	ncbi_109045012	0.960897	0.00226365	TLR7
MSTRG.70931.1	ncbi_109045012	0.955914	0.00287253	TLR7
MSTRG.71022.2	ncbi_109045012	0.970661	0.00127853	TLR7
MSTRG.71058.1	ncbi_109045012	0.964707	0.00184639	TLR7
MSTRG.71101.1	ncbi_109045012	0.958241	0.00257927	TLR7
MSTRG.71209.1	ncbi_109045012	0.96256	0.00207644	TLR7
MSTRG.71349.2	ncbi_109045012	0.956908	0.0027454	TLR7
MSTRG.71352.2	ncbi_109045012	0.961422	0.00220367	TLR7
MSTRG.71445.1	ncbi_109045012	0.962913	0.00203766	TLR7
MSTRG.718.2	ncbi_109045012	0.964577	0.00185995	TLR7
MSTRG.71897.1	ncbi_109045012	0.964354	0.00188334	TLR7
MSTRG.72206.2	ncbi_109045012	0.962539	0.00207868	TLR7
MSTRG.72326.1	ncbi_109045012	0.959381	0.00244132	TLR7
MSTRG.72610.1	ncbi_109045012	0.963604	0.00196286	TLR7
MSTRG.72669.2	ncbi_109045012	0.961219	0.00222674	TLR7
MSTRG.72924.1	ncbi_109045012	0.958165	0.00258865	TLR7
MSTRG.73027.1	ncbi_109045012	0.961986	0.00214017	TLR7
MSTRG.73284.1	ncbi_109045012	0.956145	0.00284272	TLR7
MSTRG.7338.1	ncbi_109045012	0.983763	0.000393301	TLR7
MSTRG.73384.1	ncbi_109045012	0.953315	0.00321841	TLR7
MSTRG.73398.1	ncbi_109045012	0.962871	0.00204223	TLR7
MSTRG.73399.1	ncbi_109045012	0.961074	0.00224336	TLR7
MSTRG.73400.1	ncbi_109045012	0.963846	0.001937	TLR7
MSTRG.73401.1	ncbi_109045012	0.963199	0.00200656	TLR7
MSTRG.73445.3	ncbi_109045012	0.954596	0.00304543	TLR7
MSTRG.73464.1	ncbi_109045012	0.95739	0.0026847	TLR7
MSTRG.73687.1	ncbi_109045012	0.954761	0.00302362	TLR7
MSTRG.73773.3	ncbi_109045012	0.950644	0.00359393	TLR7
MSTRG.73903.1	ncbi_109045012	0.956386	0.00281184	TLR7
MSTRG.74333.1	ncbi_109045012	0.970414	0.00130001	TLR7
MSTRG.74470.1	ncbi_109045012	0.961477	0.00219748	TLR7
MSTRG.74913.1	ncbi_109045012	0.960579	0.00230038	TLR7
MSTRG.7522.1	ncbi_109045012	0.95334	0.00321493	TLR7
MSTRG.75322.1	ncbi_109045012	0.95409	0.0031132	TLR7
MSTRG.75430.1	ncbi_109045012	0.959559	0.00242016	TLR7
MSTRG.75714.4	ncbi_109045012	0.954291	0.00308619	TLR7
MSTRG.75799.1	ncbi_109045012	0.953415	0.0032047	TLR7
MSTRG.75824.1	ncbi_109045012	0.956099	0.00284861	TLR7
MSTRG.7592.1	ncbi_109045012	0.952308	0.00335749	TLR7
MSTRG.76092.1	ncbi_109045012	0.96201	0.00213744	TLR7
MSTRG.76092.2	ncbi_109045012	0.950409	0.00362789	TLR7
MSTRG.76192.1	ncbi_109045012	0.960283	0.00233487	TLR7
MSTRG.76235.1	ncbi_109045012	0.958028	0.00260554	TLR7
MSTRG.76261.3	ncbi_109045012	0.957593	0.00265944	TLR7
MSTRG.76409.1	ncbi_109045012	0.960789	0.00227611	TLR7
MSTRG.76531.1	ncbi_109045012	0.950744	0.00357943	TLR7
MSTRG.76531.2	ncbi_109045012	0.950744	0.00357943	TLR7
MSTRG.76538.1	ncbi_109045012	0.97521	0.000914193	TLR7
MSTRG.76544.1	ncbi_109045012	0.954905	0.00300444	TLR7
MSTRG.76898.1	ncbi_109045012	0.961898	0.00214998	TLR7
MSTRG.7701.1	ncbi_109045012	0.95832	0.00256963	TLR7
MSTRG.77152.1	ncbi_109045012	0.951947	0.00340813	TLR7
MSTRG.7722.1	ncbi_109045012	0.962565	0.00207587	TLR7
MSTRG.77296.1	ncbi_109045012	0.965923	0.0017221	TLR7
MSTRG.7735.1	ncbi_109045012	0.957661	0.00265093	TLR7
MSTRG.77467.1	ncbi_109045012	0.961519	0.0021927	TLR7
MSTRG.77468.1	ncbi_109045012	0.959194	0.00246371	TLR7
MSTRG.77621.1	ncbi_109045012	0.959154	0.00246847	TLR7
MSTRG.77801.1	ncbi_109045012	0.962811	0.0020488	TLR7
MSTRG.77913.1	ncbi_109045012	0.960114	0.00235462	TLR7
MSTRG.77939.1	ncbi_109045012	0.963289	0.00199683	TLR7
MSTRG.77968.1	ncbi_109045012	0.971665	0.00119293	TLR7
MSTRG.78108.2	ncbi_109045012	0.950575	0.00360388	TLR7
MSTRG.78307.1	ncbi_109045012	0.95387	0.00314292	TLR7
MSTRG.78477.3	ncbi_109045012	0.968989	0.00142764	TLR7
MSTRG.78477.5	ncbi_109045012	0.952355	0.00335105	TLR7
MSTRG.78546.1	ncbi_109045012	0.958719	0.00252106	TLR7
MSTRG.78574.1	ncbi_109045012	0.962977	0.00203066	TLR7
MSTRG.78679.1	ncbi_109045012	0.96006	0.0023609	TLR7
MSTRG.78762.1	ncbi_109045012	0.956586	0.00278631	TLR7
MSTRG.78779.1	ncbi_109045012	0.957703	0.00264577	TLR7
MSTRG.79073.1	ncbi_109045012	0.963049	0.00202287	TLR7
MSTRG.79096.1	ncbi_109045012	0.959311	0.00244975	TLR7
MSTRG.7916.1	ncbi_109045012	0.950474	0.00361846	TLR7
MSTRG.79342.1	ncbi_109045012	0.95258	0.00331971	TLR7
MSTRG.80337.2	ncbi_109045012	0.968725	0.00145186	TLR7
MSTRG.80381.1	ncbi_109045012	0.974754	0.000947978	TLR7
MSTRG.8052.1	ncbi_109045012	0.95336	0.00321219	TLR7
MSTRG.80695.1	ncbi_109045012	0.950876	0.00356042	TLR7
MSTRG.8071.1	ncbi_109045012	0.958469	0.00255136	TLR7
MSTRG.80774.1	ncbi_109045012	0.962297	0.00210551	TLR7
MSTRG.81037.1	ncbi_109045012	0.9557	0.00290028	TLR7
MSTRG.81104.1	ncbi_109045012	0.953548	0.00318654	TLR7
MSTRG.81158.1	ncbi_109045012	0.954988	0.00299356	TLR7
MSTRG.81336.1	ncbi_109045012	0.95547	0.00293029	TLR7
MSTRG.81459.1	ncbi_109045012	0.954993	0.00299288	TLR7
MSTRG.81474.1	ncbi_109045012	0.95931	0.00244986	TLR7
MSTRG.81705.1	ncbi_109045012	0.95519	0.00296698	TLR7
MSTRG.81796.1	ncbi_109045012	0.952752	0.0032958	TLR7
MSTRG.81851.1	ncbi_109045012	0.960831	0.00227124	TLR7
MSTRG.81905.3	ncbi_109045012	0.964057	0.00191458	TLR7
MSTRG.82115.1	ncbi_109045012	0.951192	0.00351525	TLR7
MSTRG.8224.1	ncbi_109045012	0.961438	0.00220188	TLR7
MSTRG.82487.1	ncbi_109045012	0.954689	0.00303314	TLR7
MSTRG.82597.1	ncbi_109045012	0.95687	0.00275019	TLR7
MSTRG.82638.1	ncbi_109045012	0.960363	0.00232548	TLR7
MSTRG.82638.3	ncbi_109045012	0.96918	0.00141019	TLR7
MSTRG.82838.1	ncbi_109045012	0.960751	0.00228053	TLR7
MSTRG.82954.3	ncbi_109045012	0.952023	0.00339753	TLR7
MSTRG.8304.2	ncbi_109045012	0.975198	0.000915078	TLR7
MSTRG.83196.1	ncbi_109045012	0.979462	0.000628394	TLR7
MSTRG.83232.1	ncbi_109045012	0.96147	0.00219827	TLR7
MSTRG.83778.1	ncbi_109045012	0.969063	0.00142082	TLR7
MSTRG.83779.1	ncbi_109045012	0.969619	0.0013705	TLR7
MSTRG.84084.1	ncbi_109045012	0.957667	0.00265022	TLR7
MSTRG.84142.1	ncbi_109045012	0.9618	0.00216102	TLR7
MSTRG.84378.1	ncbi_109045012	0.956931	0.0027424	TLR7
MSTRG.84404.1	ncbi_109045012	0.950836	0.00356629	TLR7
MSTRG.84452.1	ncbi_109045012	0.958862	0.00250368	TLR7
MSTRG.84826.1	ncbi_109045012	0.950927	0.0035532	TLR7
MSTRG.84866.1	ncbi_109045012	0.950809	0.00357016	TLR7
MSTRG.84912.1	ncbi_109045012	0.959474	0.0024302	TLR7
MSTRG.85019.2	ncbi_109045012	0.950811	0.00356979	TLR7
MSTRG.85079.2	ncbi_109045012	0.958459	0.00255266	TLR7
MSTRG.85104.1	ncbi_109045012	0.95218	0.0033754	TLR7
MSTRG.85240.1	ncbi_109045012	0.951523	0.00346801	TLR7
MSTRG.85610.1	ncbi_109045012	0.950258	0.00364982	TLR7
MSTRG.85797.1	ncbi_109045012	0.957718	0.0026438	TLR7
MSTRG.86043.1	ncbi_109045012	0.950907	0.00355608	TLR7
MSTRG.86074.1	ncbi_109045012	0.964697	0.00184746	TLR7
MSTRG.86162.1	ncbi_109045012	0.955228	0.00296187	TLR7
MSTRG.86165.1	ncbi_109045012	0.956069	0.00285253	TLR7
MSTRG.86167.1	ncbi_109045012	0.955183	0.00296785	TLR7
MSTRG.86325.1	ncbi_109045012	0.962237	0.00211214	TLR7
MSTRG.86533.1	ncbi_109045012	0.951108	0.00352718	TLR7
MSTRG.8655.1	ncbi_109045012	0.962814	0.00204852	TLR7
MSTRG.86706.1	ncbi_109045012	0.960695	0.00228699	TLR7
MSTRG.86871.1	ncbi_109045012	0.960377	0.00232387	TLR7
MSTRG.8705.1	ncbi_109045012	0.952187	0.00337449	TLR7
MSTRG.87179.1	ncbi_109045012	0.963723	0.0019502	TLR7
MSTRG.87244.1	ncbi_109045012	0.964389	0.00187966	TLR7
MSTRG.87476.1	ncbi_109045012	0.958062	0.00260127	TLR7
MSTRG.87840.1	ncbi_109045012	0.96391	0.00193019	TLR7
MSTRG.87902.1	ncbi_109045012	0.955353	0.0029456	TLR7
MSTRG.87932.1	ncbi_109045012	0.955518	0.00292391	TLR7
MSTRG.87934.1	ncbi_109045012	0.979833	0.000605943	TLR7
MSTRG.88027.1	ncbi_109045012	0.950825	0.00356782	TLR7
MSTRG.88274.1	ncbi_109045012	0.950936	0.00355184	TLR7
MSTRG.88631.1	ncbi_109045012	0.960924	0.00226054	TLR7
MSTRG.88792.2	ncbi_109045012	0.952065	0.00339154	TLR7
MSTRG.88863.1	ncbi_109045012	0.950781	0.0035742	TLR7
MSTRG.88884.1	ncbi_109045012	0.963621	0.00196103	TLR7
MSTRG.89003.1	ncbi_109045012	0.963088	0.00201855	TLR7
MSTRG.89421.1	ncbi_109045012	0.950955	0.00354916	TLR7
MSTRG.89763.1	ncbi_109045012	0.950161	0.00366396	TLR7
MSTRG.89846.1	ncbi_109045012	0.957929	0.00261768	TLR7
MSTRG.90013.1	ncbi_109045012	0.963928	0.00192833	TLR7
MSTRG.90223.1	ncbi_109045012	0.956184	0.0028377	TLR7
MSTRG.90238.2	ncbi_109045012	0.960683	0.00228829	TLR7
MSTRG.90300.1	ncbi_109045012	0.951396	0.00348616	TLR7
MSTRG.90465.1	ncbi_109045012	0.957579	0.00266113	TLR7
MSTRG.90573.1	ncbi_109045012	0.951665	0.00344797	TLR7
MSTRG.90850.2	ncbi_109045012	0.954597	0.00304531	TLR7
MSTRG.90867.1	ncbi_109045012	0.958279	0.00257463	TLR7
MSTRG.90867.2	ncbi_109045012	0.958045	0.00260343	TLR7
MSTRG.90975.1	ncbi_109045012	0.96257	0.00207528	TLR7
MSTRG.90980.1	ncbi_109045012	0.950271	0.003648	TLR7
MSTRG.91215.1	ncbi_109045012	0.963407	0.00198403	TLR7
MSTRG.91283.3	ncbi_109045012	0.950586	0.00360224	TLR7
MSTRG.91671.1	ncbi_109045012	0.950931	0.00355261	TLR7
MSTRG.91672.1	ncbi_109045012	0.963195	0.00200701	TLR7
MSTRG.91897.1	ncbi_109045012	0.955627	0.00290981	TLR7
MSTRG.92184.1	ncbi_109045012	0.955063	0.00298361	TLR7
MSTRG.92217.1	ncbi_109045012	0.964726	0.0018444	TLR7
MSTRG.92268.1	ncbi_109045012	0.95395	0.00313209	TLR7
MSTRG.92474.1	ncbi_109045012	0.965054	0.00181049	TLR7
MSTRG.92502.1	ncbi_109045012	0.971796	0.00118198	TLR7
MSTRG.92506.1	ncbi_109045012	0.95368	0.00316867	TLR7
MSTRG.92563.1	ncbi_109045012	0.969374	0.00139253	TLR7
MSTRG.92623.1	ncbi_109045012	0.97749	0.000754321	TLR7
MSTRG.92677.1	ncbi_109045012	0.961406	0.00220552	TLR7
MSTRG.93128.3	ncbi_109045012	0.955043	0.00298631	TLR7
MSTRG.9317.1	ncbi_109045012	0.966662	0.00164863	TLR7
MSTRG.93225.1	ncbi_109045012	0.954387	0.00307336	TLR7
MSTRG.93345.1	ncbi_109045012	0.963484	0.00197581	TLR7
MSTRG.93445.1	ncbi_109045012	0.963646	0.00195835	TLR7
MSTRG.9361.1	ncbi_109045012	0.959679	0.00240586	TLR7
MSTRG.93644.1	ncbi_109045012	0.960012	0.00236657	TLR7
MSTRG.93871.1	ncbi_109045012	0.955365	0.00294394	TLR7
MSTRG.94534.1	ncbi_109045012	0.963911	0.00193011	TLR7
MSTRG.94591.1	ncbi_109045012	0.963913	0.00192986	TLR7
MSTRG.94643.1	ncbi_109045012	0.956621	0.00278184	TLR7
MSTRG.94687.1	ncbi_109045012	0.959189	0.00246433	TLR7
MSTRG.9474.1	ncbi_109045012	0.962573	0.00207498	TLR7
MSTRG.9477.1	ncbi_109045012	0.952857	0.00328133	TLR7
MSTRG.9478.1	ncbi_109045012	0.963284	0.00199734	TLR7
MSTRG.9480.1	ncbi_109045012	0.954325	0.00308165	TLR7
MSTRG.9480.2	ncbi_109045012	0.963639	0.00195917	TLR7
MSTRG.94947.2	ncbi_109045012	0.951223	0.0035108	TLR7
MSTRG.95126.1	ncbi_109045012	0.95688	0.00274895	TLR7
MSTRG.95150.1	ncbi_109045012	0.96164	0.00217897	TLR7
MSTRG.95289.6	ncbi_109045012	0.960307	0.00233207	TLR7
MSTRG.95331.1	ncbi_109045012	0.952599	0.00331703	TLR7
MSTRG.95356.1	ncbi_109045012	0.997259	1.12624e-05	TLR7
MSTRG.95437.1	ncbi_109045012	0.957478	0.00267376	TLR7
MSTRG.95618.2	ncbi_109045012	0.962306	0.00210444	TLR7
MSTRG.95665.1	ncbi_109045012	0.957862	0.00262604	TLR7
MSTRG.95828.1	ncbi_109045012	0.969254	0.00140341	TLR7
MSTRG.9589.5	ncbi_109045012	0.960653	0.00229185	TLR7
MSTRG.95959.2	ncbi_109045012	0.996812	1.52328e-05	TLR7
MSTRG.96484.1	ncbi_109045012	0.961968	0.00214218	TLR7
MSTRG.96780.1	ncbi_109045012	0.953668	0.00317021	TLR7
MSTRG.97028.1	ncbi_109045012	0.950393	0.00363017	TLR7
MSTRG.97076.1	ncbi_109045012	0.956253	0.00282879	TLR7
MSTRG.97117.1	ncbi_109045012	0.951565	0.00346217	TLR7
MSTRG.97329.1	ncbi_109045012	0.951151	0.00352109	TLR7
MSTRG.97451.2	ncbi_109045012	0.953795	0.003153	TLR7
MSTRG.9747.1	ncbi_109045012	0.951507	0.00347036	TLR7
MSTRG.97488.4	ncbi_109045012	0.962023	0.00213594	TLR7
MSTRG.97657.1	ncbi_109045012	0.956984	0.00273572	TLR7
MSTRG.97659.1	ncbi_109045012	0.955192	0.00296668	TLR7
MSTRG.97851.1	ncbi_109045012	0.957125	0.00271802	TLR7
MSTRG.97923.4	ncbi_109045012	0.9631	0.00201733	TLR7
MSTRG.97962.1	ncbi_109045012	0.957884	0.00262334	TLR7
MSTRG.98086.1	ncbi_109045012	0.952986	0.00326345	TLR7
MSTRG.98389.1	ncbi_109045012	0.952615	0.00331484	TLR7
MSTRG.98667.1	ncbi_109045012	0.951711	0.00344138	TLR7
MSTRG.98669.1	ncbi_109045012	0.951431	0.00348118	TLR7
MSTRG.9868.1	ncbi_109045012	0.9614	0.00220619	TLR7
MSTRG.98839.2	ncbi_109045012	0.955633	0.00290902	TLR7
MSTRG.98878.1	ncbi_109045012	0.957626	0.00265529	TLR7
MSTRG.98912.3	ncbi_109045012	0.962228	0.00211319	TLR7
MSTRG.98955.1	ncbi_109045012	0.95081	0.00356995	TLR7
MSTRG.98956.1	ncbi_109045012	0.989539	0.000163572	TLR7
MSTRG.9927.1	ncbi_109045012	0.956445	0.00280421	TLR7
MSTRG.99291.1	ncbi_109045012	0.96002	0.00236564	TLR7
MSTRG.99348.1	ncbi_109045012	0.961444	0.00220124	TLR7
MSTRG.9935.1	ncbi_109045012	0.961433	0.00220249	TLR7
MSTRG.99394.1	ncbi_109045012	0.962067	0.00213106	TLR7
MSTRG.99446.1	ncbi_109045012	0.950274	0.00364748	TLR7
MSTRG.99446.2	ncbi_109045012	0.958633	0.00253143	TLR7
MSTRG.99461.1	ncbi_109045012	0.957323	0.00269307	TLR7
MSTRG.99473.1	ncbi_109045012	0.963499	0.00197415	TLR7
MSTRG.99597.1	ncbi_109045012	0.957234	0.00270423	TLR7
MSTRG.99599.1	ncbi_109045012	0.950089	0.00367445	TLR7
MSTRG.10029.1	ncbi_109045364	0.990422	0.000137162	IL8
MSTRG.10029.2	ncbi_109045364	0.958644	0.00253007	IL8
MSTRG.100368.1	ncbi_109045364	0.956029	0.00285767	IL8
MSTRG.100377.1	ncbi_109045364	0.975666	0.000881	IL8
MSTRG.100704.1	ncbi_109045364	0.980391	0.000572973	IL8
MSTRG.101126.2	ncbi_109045364	0.978529	0.000686566	IL8
MSTRG.101126.4	ncbi_109045364	0.959168	0.00246682	IL8
MSTRG.101129.2	ncbi_109045364	0.952292	0.00335979	IL8
MSTRG.101297.1	ncbi_109045364	0.952347	0.00335216	IL8
MSTRG.101382.1	ncbi_109045364	0.969546	0.00137701	IL8
MSTRG.101594.1	ncbi_109045364	0.953416	0.00320452	IL8
MSTRG.101628.2	ncbi_109045364	0.981004	0.000537849	IL8
MSTRG.10202.1	ncbi_109045364	0.968145	0.00150598	IL8
MSTRG.102060.1	ncbi_109045364	0.961106	0.00223967	IL8
MSTRG.102196.1	ncbi_109045364	0.969207	0.00140773	IL8
MSTRG.102196.2	ncbi_109045364	0.969207	0.00140773	IL8
MSTRG.102199.1	ncbi_109045364	0.98208	0.000478827	IL8
MSTRG.102233.2	ncbi_109045364	0.957596	0.00265903	IL8
MSTRG.102487.1	ncbi_109045364	0.982888	0.000436714	IL8
MSTRG.102684.1	ncbi_109045364	0.950638	0.00359478	IL8
MSTRG.102882.1	ncbi_109045364	0.969107	0.00141686	IL8
MSTRG.10376.1	ncbi_109045364	0.998928	1.7222e-06	IL8
MSTRG.103781.1	ncbi_109045364	0.954802	0.00301806	IL8
MSTRG.103896.1	ncbi_109045364	0.97633	0.00083374	IL8
MSTRG.104623.2	ncbi_109045364	0.975885	0.000865263	IL8
MSTRG.105077.1	ncbi_109045364	0.955175	0.00296887	IL8
MSTRG.105078.1	ncbi_109045364	0.961323	0.00221495	IL8
MSTRG.105085.1	ncbi_109045364	0.958713	0.00252178	IL8
MSTRG.105757.1	ncbi_109045364	0.965467	0.00176817	IL8
MSTRG.105821.1	ncbi_109045364	0.958255	0.00257757	IL8
MSTRG.105824.1	ncbi_109045364	0.974514	0.000966061	IL8
MSTRG.106155.1	ncbi_109045364	0.983963	0.000383714	IL8
MSTRG.106157.1	ncbi_109045364	0.994118	5.17879e-05	IL8
MSTRG.106157.2	ncbi_109045364	0.959133	0.00247106	IL8
MSTRG.106327.1	ncbi_109045364	0.992347	8.76327e-05	IL8
MSTRG.106434.1	ncbi_109045364	0.966926	0.00162273	IL8
MSTRG.106645.1	ncbi_109045364	0.954809	0.00301714	IL8
MSTRG.106646.1	ncbi_109045364	0.969606	0.00137161	IL8
MSTRG.106652.1	ncbi_109045364	0.960493	0.00231034	IL8
MSTRG.107511.1	ncbi_109045364	0.970715	0.00127388	IL8
MSTRG.107514.1	ncbi_109045364	0.977347	0.000763952	IL8
MSTRG.107521.1	ncbi_109045364	0.966356	0.00167881	IL8
MSTRG.108274.1	ncbi_109045364	0.986787	0.000260709	IL8
MSTRG.108534.1	ncbi_109045364	0.993405	6.50982e-05	IL8
MSTRG.108621.1	ncbi_109045364	0.982539	0.000454649	IL8
MSTRG.108622.1	ncbi_109045364	0.978281	0.000702468	IL8
MSTRG.108808.1	ncbi_109045364	0.977355	0.000763397	IL8
MSTRG.108890.1	ncbi_109045364	0.98297	0.000432582	IL8
MSTRG.109407.1	ncbi_109045364	0.998096	5.43243e-06	IL8
MSTRG.109407.2	ncbi_109045364	0.974136	0.000994774	IL8
MSTRG.110117.1	ncbi_109045364	0.960442	0.00231632	IL8
MSTRG.110568.1	ncbi_109045364	0.975694	0.000878983	IL8
MSTRG.110629.1	ncbi_109045364	0.998393	3.86952e-06	IL8
MSTRG.110902.1	ncbi_109045364	0.957342	0.00269075	IL8
MSTRG.111143.3	ncbi_109045364	0.991246	0.000114602	IL8
MSTRG.111807.4	ncbi_109045364	0.996902	1.43832e-05	IL8
MSTRG.112825.1	ncbi_109045364	0.979938	0.000599671	IL8
MSTRG.112842.1	ncbi_109045364	0.997862	6.8501e-06	IL8
MSTRG.112891.2	ncbi_109045364	0.952025	0.00339714	IL8
MSTRG.11340.1	ncbi_109045364	0.952447	0.00333814	IL8
MSTRG.113523.2	ncbi_109045364	0.994609	4.35098e-05	IL8
MSTRG.113574.1	ncbi_109045364	0.979942	0.000599442	IL8
MSTRG.113938.1	ncbi_109045364	0.979966	0.000598008	IL8
MSTRG.11431.1	ncbi_109045364	0.970133	0.0013247	IL8
MSTRG.114596.2	ncbi_109045364	0.955653	0.00290631	IL8
MSTRG.114678.4	ncbi_109045364	0.952454	0.00333724	IL8
MSTRG.114717.1	ncbi_109045364	0.95076	0.00357723	IL8
MSTRG.114852.1	ncbi_109045364	0.980162	0.000586441	IL8
MSTRG.114916.2	ncbi_109045364	0.958645	0.00252999	IL8
MSTRG.115124.1	ncbi_109045364	0.966175	0.00169682	IL8
MSTRG.115589.1	ncbi_109045364	0.974361	0.000977641	IL8
MSTRG.115817.1	ncbi_109045364	0.985709	0.0003049	IL8
MSTRG.116080.2	ncbi_109045364	0.997258	1.12678e-05	IL8
MSTRG.116795.1	ncbi_109045364	0.952262	0.00336398	IL8
MSTRG.117250.1	ncbi_109045364	0.962516	0.00208123	IL8
MSTRG.117316.1	ncbi_109045364	0.973374	0.00105399	IL8
MSTRG.117487.1	ncbi_109045364	0.982195	0.000472717	IL8
MSTRG.117572.1	ncbi_109045364	0.967029	0.00161275	IL8
MSTRG.117712.1	ncbi_109045364	0.976695	0.000808367	IL8
MSTRG.118071.3	ncbi_109045364	0.987124	0.000247615	IL8
MSTRG.12094.1	ncbi_109045364	0.963463	0.00197802	IL8
MSTRG.12096.1	ncbi_109045364	0.995992	2.40595e-05	IL8
MSTRG.12130.3	ncbi_109045364	0.956769	0.00276295	IL8
MSTRG.13725.1	ncbi_109045364	0.98411	0.00037671	IL8
MSTRG.13903.1	ncbi_109045364	0.990049	0.000148052	IL8
MSTRG.14200.1	ncbi_109045364	0.952028	0.00339677	IL8
MSTRG.15178.1	ncbi_109045364	0.986271	0.000281438	IL8
MSTRG.15587.1	ncbi_109045364	0.974488	0.000967974	IL8
MSTRG.15735.1	ncbi_109045364	0.972161	0.00115174	IL8
MSTRG.15737.1	ncbi_109045364	0.993292	6.7351e-05	IL8
MSTRG.15738.1	ncbi_109045364	0.960242	0.00233958	IL8
MSTRG.1598.1	ncbi_109045364	0.977297	0.00076727	IL8
MSTRG.16042.1	ncbi_109045364	0.95579	0.00288855	IL8
MSTRG.1684.2	ncbi_109045364	0.979317	0.000637232	IL8
MSTRG.1685.1	ncbi_109045364	0.975054	0.000925711	IL8
MSTRG.1687.1	ncbi_109045364	0.957433	0.00267935	IL8
MSTRG.1688.1	ncbi_109045364	0.960271	0.00233619	IL8
MSTRG.17013.1	ncbi_109045364	0.981604	0.000504524	IL8
MSTRG.17284.3	ncbi_109045364	0.96765	0.00155287	IL8
MSTRG.17307.1	ncbi_109045364	0.951102	0.00352804	IL8
MSTRG.17419.1	ncbi_109045364	0.973605	0.00103583	IL8
MSTRG.17482.1	ncbi_109045364	0.954328	0.00308131	IL8
MSTRG.1756.1	ncbi_109045364	0.967291	0.00158731	IL8
MSTRG.18187.9	ncbi_109045364	0.974389	0.000975495	IL8
MSTRG.18820.1	ncbi_109045364	0.956519	0.00279477	IL8
MSTRG.18973.2	ncbi_109045364	0.952657	0.00330897	IL8
MSTRG.19466.1	ncbi_109045364	0.954031	0.00312113	IL8
MSTRG.19469.1	ncbi_109045364	0.950448	0.00362228	IL8
MSTRG.19473.1	ncbi_109045364	0.959911	0.00237844	IL8
MSTRG.19699.1	ncbi_109045364	0.971307	0.00122311	IL8
MSTRG.19702.2	ncbi_109045364	0.996854	1.48334e-05	IL8
MSTRG.20251.1	ncbi_109045364	0.973496	0.00104439	IL8
MSTRG.20381.5	ncbi_109045364	0.971429	0.00121275	IL8
MSTRG.20381.6	ncbi_109045364	0.971429	0.00121275	IL8
MSTRG.20910.1	ncbi_109045364	0.9665	0.00166461	IL8
MSTRG.21112.1	ncbi_109045364	0.994376	4.73556e-05	IL8
MSTRG.21504.1	ncbi_109045364	0.969515	0.0013798	IL8
MSTRG.21519.1	ncbi_109045364	0.997552	8.9814e-06	IL8
MSTRG.21583.1	ncbi_109045364	0.994716	4.18008e-05	IL8
MSTRG.21904.1	ncbi_109045364	0.996873	1.46526e-05	IL8
MSTRG.22337.1	ncbi_109045364	0.960199	0.00234462	IL8
MSTRG.22537.1	ncbi_109045364	0.982637	0.00044958	IL8
MSTRG.23660.1	ncbi_109045364	0.99268	8.01765e-05	IL8
MSTRG.23697.2	ncbi_109045364	0.973401	0.00105185	IL8
MSTRG.23828.1	ncbi_109045364	0.955517	0.00292416	IL8
MSTRG.24026.1	ncbi_109045364	0.964944	0.00182186	IL8
MSTRG.24027.1	ncbi_109045364	0.977357	0.000763259	IL8
MSTRG.24029.1	ncbi_109045364	0.986639	0.000266589	IL8
MSTRG.24029.2	ncbi_109045364	0.982799	0.000441263	IL8
MSTRG.24570.1	ncbi_109045364	0.986377	0.000277129	IL8
MSTRG.24605.2	ncbi_109045364	0.969811	0.0013533	IL8
MSTRG.24605.4	ncbi_109045364	0.958051	0.00260273	IL8
MSTRG.24636.1	ncbi_109045364	0.981306	0.000520934	IL8
MSTRG.24782.1	ncbi_109045364	0.952664	0.00330795	IL8
MSTRG.24790.1	ncbi_109045364	0.983581	0.000402151	IL8
MSTRG.2487.1	ncbi_109045364	0.975621	0.000884292	IL8
MSTRG.25050.1	ncbi_109045364	0.962408	0.00209313	IL8
MSTRG.25092.1	ncbi_109045364	0.968561	0.0014671	IL8
MSTRG.25501.1	ncbi_109045364	0.97309	0.00107648	IL8
MSTRG.25530.1	ncbi_109045364	0.999162	1.05399e-06	IL8
MSTRG.25571.1	ncbi_109045364	0.999779	7.35061e-08	IL8
MSTRG.26117.1	ncbi_109045364	0.959293	0.00245182	IL8
MSTRG.2633.1	ncbi_109045364	0.95652	0.00279467	IL8
MSTRG.26419.1	ncbi_109045364	0.966796	0.00163544	IL8
MSTRG.27017.1	ncbi_109045364	0.957279	0.00269869	IL8
MSTRG.27671.2	ncbi_109045364	0.989255	0.000172559	IL8
MSTRG.28095.1	ncbi_109045364	0.974012	0.00100429	IL8
MSTRG.28891.1	ncbi_109045364	0.977237	0.000771353	IL8
MSTRG.28929.2	ncbi_109045364	0.995153	3.5189e-05	IL8
MSTRG.28963.2	ncbi_109045364	0.997351	1.05158e-05	IL8
MSTRG.29088.2	ncbi_109045364	0.950649	0.00359319	IL8
MSTRG.29102.1	ncbi_109045364	0.975549	0.000889441	IL8
MSTRG.29147.1	ncbi_109045364	0.978305	0.000700876	IL8
MSTRG.29288.1	ncbi_109045364	0.963986	0.00192211	IL8
MSTRG.30534.1	ncbi_109045364	0.967382	0.00157855	IL8
MSTRG.30575.2	ncbi_109045364	0.962826	0.00204712	IL8
MSTRG.30811.1	ncbi_109045364	0.989803	0.00015545	IL8
MSTRG.30841.1	ncbi_109045364	0.959924	0.00237689	IL8
MSTRG.30994.1	ncbi_109045364	0.962574	0.00207489	IL8
MSTRG.31392.1	ncbi_109045364	0.980551	0.000563733	IL8
MSTRG.31457.1	ncbi_109045364	0.998226	4.72015e-06	IL8
MSTRG.31524.1	ncbi_109045364	0.956949	0.00274014	IL8
MSTRG.31969.1	ncbi_109045364	0.953864	0.00314367	IL8
MSTRG.32321.1	ncbi_109045364	0.979204	0.000644196	IL8
MSTRG.32327.1	ncbi_109045364	0.994394	4.70611e-05	IL8
MSTRG.32383.1	ncbi_109045364	0.951944	0.00340854	IL8
MSTRG.32871.1	ncbi_109045364	0.961499	0.00219496	IL8
MSTRG.32943.2	ncbi_109045364	0.996335	2.0127e-05	IL8
MSTRG.32973.1	ncbi_109045364	0.956658	0.00277702	IL8
MSTRG.33924.1	ncbi_109045364	0.962318	0.00210314	IL8
MSTRG.34030.1	ncbi_109045364	0.980997	0.000538212	IL8
MSTRG.34035.1	ncbi_109045364	0.956676	0.0027748	IL8
MSTRG.34122.1	ncbi_109045364	0.968485	0.00147412	IL8
MSTRG.34282.1	ncbi_109045364	0.966453	0.00166926	IL8
MSTRG.34679.1	ncbi_109045364	0.955481	0.00292885	IL8
MSTRG.34906.2	ncbi_109045364	0.968903	0.0014355	IL8
MSTRG.35583.1	ncbi_109045364	0.985385	0.000318834	IL8
MSTRG.35817.1	ncbi_109045364	0.957026	0.00273051	IL8
MSTRG.35817.2	ncbi_109045364	0.991155	0.000117005	IL8
MSTRG.35819.1	ncbi_109045364	0.988304	0.000204396	IL8
MSTRG.35820.2	ncbi_109045364	0.960243	0.00233952	IL8
MSTRG.35823.1	ncbi_109045364	0.962246	0.00211111	IL8
MSTRG.35829.3	ncbi_109045364	0.962642	0.00206735	IL8
MSTRG.36031.1	ncbi_109045364	0.998143	5.16804e-06	IL8
MSTRG.36067.1	ncbi_109045364	0.97958	0.00062122	IL8
MSTRG.3632.1	ncbi_109045364	0.980042	0.000593479	IL8
MSTRG.36457.1	ncbi_109045364	0.986689	0.000264579	IL8
MSTRG.37062.1	ncbi_109045364	0.972846	0.00109597	IL8
MSTRG.37065.1	ncbi_109045364	0.982269	0.00046881	IL8
MSTRG.37069.1	ncbi_109045364	0.951543	0.00346525	IL8
MSTRG.37186.1	ncbi_109045364	0.974347	0.000978672	IL8
MSTRG.37302.1	ncbi_109045364	0.955559	0.00291865	IL8
MSTRG.37335.1	ncbi_109045364	0.95909	0.0024762	IL8
MSTRG.37453.1	ncbi_109045364	0.992489	8.44198e-05	IL8
MSTRG.38217.1	ncbi_109045364	0.998827	2.06382e-06	IL8
MSTRG.38721.1	ncbi_109045364	0.980843	0.000546979	IL8
MSTRG.3891.1	ncbi_109045364	0.984713	0.000348747	IL8
MSTRG.39401.1	ncbi_109045364	0.981316	0.000520358	IL8
MSTRG.39707.1	ncbi_109045364	0.969028	0.00142405	IL8
MSTRG.40436.2	ncbi_109045364	0.960658	0.00229119	IL8
MSTRG.4053.1	ncbi_109045364	0.974251	0.000986015	IL8
MSTRG.40692.1	ncbi_109045364	0.987271	0.000241999	IL8
MSTRG.40707.1	ncbi_109045364	0.985561	0.000311228	IL8
MSTRG.41126.2	ncbi_109045364	0.986077	0.000289424	IL8
MSTRG.41249.1	ncbi_109045364	0.951173	0.00351794	IL8
MSTRG.41356.2	ncbi_109045364	0.962964	0.00203213	IL8
MSTRG.41392.1	ncbi_109045364	0.981695	0.00049954	IL8
MSTRG.41961.1	ncbi_109045364	0.985723	0.000304309	IL8
MSTRG.42730.1	ncbi_109045364	0.972843	0.00109624	IL8
MSTRG.42730.2	ncbi_109045364	0.972843	0.00109624	IL8
MSTRG.43012.1	ncbi_109045364	0.999639	1.95677e-07	IL8
MSTRG.43507.1	ncbi_109045364	0.977927	0.000725452	IL8
MSTRG.4361.1	ncbi_109045364	0.973487	0.00104511	IL8
MSTRG.43970.1	ncbi_109045364	0.959201	0.00246289	IL8
MSTRG.44249.1	ncbi_109045364	0.992165	9.18404e-05	IL8
MSTRG.44862.1	ncbi_109045364	0.990826	0.000125868	IL8
MSTRG.45119.1	ncbi_109045364	0.978386	0.000695731	IL8
MSTRG.45737.1	ncbi_109045364	0.986919	0.00025554	IL8
MSTRG.46427.1	ncbi_109045364	0.998187	4.92689e-06	IL8
MSTRG.46738.1	ncbi_109045364	0.963492	0.00197491	IL8
MSTRG.46800.2	ncbi_109045364	0.96637	0.00167749	IL8
MSTRG.46970.1	ncbi_109045364	0.974654	0.00095548	IL8
MSTRG.47005.1	ncbi_109045364	0.990733	0.000128427	IL8
MSTRG.47098.1	ncbi_109045364	0.970956	0.00125308	IL8
MSTRG.47476.1	ncbi_109045364	0.977013	0.000786541	IL8
MSTRG.47500.1	ncbi_109045364	0.956617	0.00278228	IL8
MSTRG.47525.1	ncbi_109045364	0.956608	0.00278343	IL8
MSTRG.47930.1	ncbi_109045364	0.950595	0.00360092	IL8
MSTRG.48849.1	ncbi_109045364	0.987008	0.000252105	IL8
MSTRG.49015.1	ncbi_109045364	0.995195	3.45813e-05	IL8
MSTRG.4953.1	ncbi_109045364	0.972453	0.00112776	IL8
MSTRG.50199.2	ncbi_109045364	0.976501	0.000821783	IL8
MSTRG.50865.1	ncbi_109045364	0.979612	0.000619274	IL8
MSTRG.50865.2	ncbi_109045364	0.975261	0.000910446	IL8
MSTRG.50915.1	ncbi_109045364	0.954528	0.00305449	IL8
MSTRG.51661.1	ncbi_109045364	0.985242	0.000325076	IL8
MSTRG.51870.1	ncbi_109045364	0.994037	5.32337e-05	IL8
MSTRG.51888.1	ncbi_109045364	0.999346	6.40582e-07	IL8
MSTRG.52348.1	ncbi_109045364	0.993376	6.56641e-05	IL8
MSTRG.52794.4	ncbi_109045364	0.970471	0.00129509	IL8
MSTRG.5324.1	ncbi_109045364	0.956326	0.00281946	IL8
MSTRG.5325.1	ncbi_109045364	0.966666	0.00164819	IL8
MSTRG.5346.1	ncbi_109045364	0.950847	0.00356458	IL8
MSTRG.53633.1	ncbi_109045364	0.954529	0.00305437	IL8
MSTRG.53786.1	ncbi_109045364	0.986383	0.000276875	IL8
MSTRG.53950.3	ncbi_109045364	0.987	0.000252394	IL8
MSTRG.54270.2	ncbi_109045364	0.960234	0.00234055	IL8
MSTRG.54915.1	ncbi_109045364	0.970343	0.00130624	IL8
MSTRG.54981.1	ncbi_109045364	0.954847	0.00301223	IL8
MSTRG.55366.1	ncbi_109045364	0.959008	0.0024861	IL8
MSTRG.55958.1	ncbi_109045364	0.982055	0.000480123	IL8
MSTRG.56115.1	ncbi_109045364	0.970938	0.00125461	IL8
MSTRG.5643.2	ncbi_109045364	0.953174	0.00323764	IL8
MSTRG.56620.1	ncbi_109045364	0.970474	0.00129479	IL8
MSTRG.56827.1	ncbi_109045364	0.973315	0.00105861	IL8
MSTRG.56912.1	ncbi_109045364	0.971536	0.00120373	IL8
MSTRG.57452.1	ncbi_109045364	0.958021	0.00260642	IL8
MSTRG.5770.1	ncbi_109045364	0.976723	0.000806441	IL8
MSTRG.57737.1	ncbi_109045364	0.978236	0.000705331	IL8
MSTRG.58181.2	ncbi_109045364	0.976411	0.000828116	IL8
MSTRG.58517.1	ncbi_109045364	0.951063	0.00353361	IL8
MSTRG.58548.1	ncbi_109045364	0.964713	0.00184579	IL8
MSTRG.58935.1	ncbi_109045364	0.971507	0.00120619	IL8
MSTRG.59602.1	ncbi_109045364	0.983865	0.00038839	IL8
MSTRG.59657.1	ncbi_109045364	0.986899	0.000256328	IL8
MSTRG.60357.1	ncbi_109045364	0.98612	0.000287635	IL8
MSTRG.60705.1	ncbi_109045364	0.982799	0.00044125	IL8
MSTRG.60803.1	ncbi_109045364	0.95108	0.00353123	IL8
MSTRG.60900.3	ncbi_109045364	0.973554	0.00103982	IL8
MSTRG.60900.4	ncbi_109045364	0.964266	0.00189259	IL8
MSTRG.60901.1	ncbi_109045364	0.959974	0.00237109	IL8
MSTRG.60942.1	ncbi_109045364	0.954795	0.00301905	IL8
MSTRG.61138.2	ncbi_109045364	0.993328	6.6634e-05	IL8
MSTRG.61138.3	ncbi_109045364	0.993328	6.6634e-05	IL8
MSTRG.61195.1	ncbi_109045364	0.972147	0.00115286	IL8
MSTRG.61524.1	ncbi_109045364	0.971201	0.00123214	IL8
MSTRG.62478.1	ncbi_109045364	0.959337	0.00244656	IL8
MSTRG.63031.1	ncbi_109045364	0.974136	0.000994786	IL8
MSTRG.63308.1	ncbi_109045364	0.999303	7.27679e-07	IL8
MSTRG.63310.1	ncbi_109045364	0.996748	1.58475e-05	IL8
MSTRG.63313.1	ncbi_109045364	0.956467	0.00280142	IL8
MSTRG.63317.1	ncbi_109045364	0.994353	4.77494e-05	IL8
MSTRG.63410.5	ncbi_109045364	0.96947	0.00138388	IL8
MSTRG.63430.4	ncbi_109045364	0.956139	0.00284352	IL8
MSTRG.63435.1	ncbi_109045364	0.982726	0.000445029	IL8
MSTRG.63565.2	ncbi_109045364	0.953171	0.00323806	IL8
MSTRG.64044.1	ncbi_109045364	0.952248	0.00336593	IL8
MSTRG.64144.2	ncbi_109045364	0.97479	0.00094529	IL8
MSTRG.64267.1	ncbi_109045364	0.952937	0.00327023	IL8
MSTRG.64734.1	ncbi_109045364	0.957971	0.0026125	IL8
MSTRG.64784.2	ncbi_109045364	0.995469	3.07459e-05	IL8
MSTRG.64901.1	ncbi_109045364	0.973542	0.00104077	IL8
MSTRG.65092.1	ncbi_109045364	0.96071	0.00228527	IL8
MSTRG.65829.1	ncbi_109045364	0.956135	0.00284398	IL8
MSTRG.65930.2	ncbi_109045364	0.953921	0.00313599	IL8
MSTRG.66124.1	ncbi_109045364	0.993503	6.31757e-05	IL8
MSTRG.66207.1	ncbi_109045364	0.98806	0.000213009	IL8
MSTRG.66207.2	ncbi_109045364	0.981054	0.000535028	IL8
MSTRG.66208.1	ncbi_109045364	0.966682	0.0016466	IL8
MSTRG.6636.3	ncbi_109045364	0.980472	0.000568274	IL8
MSTRG.6676.1	ncbi_109045364	0.963728	0.00194959	IL8
MSTRG.66917.1	ncbi_109045364	0.995401	3.16753e-05	IL8
MSTRG.67217.1	ncbi_109045364	0.993957	5.46748e-05	IL8
MSTRG.67275.1	ncbi_109045364	0.973226	0.00106569	IL8
MSTRG.67353.1	ncbi_109045364	0.974864	0.000939795	IL8
MSTRG.68195.1	ncbi_109045364	0.964107	0.00190935	IL8
MSTRG.68573.1	ncbi_109045364	0.952392	0.0033458	IL8
MSTRG.68881.1	ncbi_109045364	0.979172	0.000646221	IL8
MSTRG.6914.1	ncbi_109045364	0.963495	0.00197462	IL8
MSTRG.69292.1	ncbi_109045364	0.985848	0.000299004	IL8
MSTRG.69718.1	ncbi_109045364	0.993564	6.19937e-05	IL8
MSTRG.6982.8	ncbi_109045364	0.970708	0.00127443	IL8
MSTRG.69939.2	ncbi_109045364	0.957641	0.00265348	IL8
MSTRG.69940.1	ncbi_109045364	0.952842	0.0032834	IL8
MSTRG.70257.1	ncbi_109045364	0.970943	0.00125422	IL8
MSTRG.7197.1	ncbi_109045364	0.961308	0.00221668	IL8
MSTRG.7198.1	ncbi_109045364	0.987006	0.00025215	IL8
MSTRG.72155.1	ncbi_109045364	0.980885	0.000544556	IL8
MSTRG.72182.2	ncbi_109045364	0.952526	0.00332721	IL8
MSTRG.72260.1	ncbi_109045364	0.96073	0.00228288	IL8
MSTRG.7383.1	ncbi_109045364	0.955642	0.00290779	IL8
MSTRG.73923.1	ncbi_109045364	0.981977	0.000484295	IL8
MSTRG.74007.2	ncbi_109045364	0.960625	0.00229501	IL8
MSTRG.74638.3	ncbi_109045364	0.985193	0.000327255	IL8
MSTRG.74646.2	ncbi_109045364	0.966553	0.00165934	IL8
MSTRG.74776.5	ncbi_109045364	0.984208	0.000372126	IL8
MSTRG.75386.1	ncbi_109045364	0.962177	0.0021188	IL8
MSTRG.75387.1	ncbi_109045364	0.973357	0.00105534	IL8
MSTRG.75563.1	ncbi_109045364	0.975464	0.000895644	IL8
MSTRG.75572.1	ncbi_109045364	0.961733	0.00216851	IL8
MSTRG.76090.1	ncbi_109045364	0.992611	8.1703e-05	IL8
MSTRG.76194.4	ncbi_109045364	0.977089	0.000781386	IL8
MSTRG.76449.1	ncbi_109045364	0.976568	0.000817174	IL8
MSTRG.76575.1	ncbi_109045364	0.974095	0.000997878	IL8
MSTRG.76675.1	ncbi_109045364	0.969822	0.00135233	IL8
MSTRG.76929.1	ncbi_109045364	0.977369	0.00076242	IL8
MSTRG.76929.2	ncbi_109045364	0.958537	0.00254307	IL8
MSTRG.77065.1	ncbi_109045364	0.956249	0.00282941	IL8
MSTRG.77109.1	ncbi_109045364	0.995225	3.41521e-05	IL8
MSTRG.77388.1	ncbi_109045364	0.97332	0.0010582	IL8
MSTRG.77923.1	ncbi_109045364	0.957451	0.00267705	IL8
MSTRG.78408.1	ncbi_109045364	0.953776	0.00315565	IL8
MSTRG.78616.1	ncbi_109045364	0.987712	0.000225547	IL8
MSTRG.78665.3	ncbi_109045364	0.95228	0.00336147	IL8
MSTRG.78723.1	ncbi_109045364	0.974496	0.000967365	IL8
MSTRG.78804.1	ncbi_109045364	0.95077	0.00357573	IL8
MSTRG.79008.1	ncbi_109045364	0.958039	0.00260414	IL8
MSTRG.79182.1	ncbi_109045364	0.961399	0.00220631	IL8
MSTRG.79183.1	ncbi_109045364	0.983246	0.000418675	IL8
MSTRG.7951.2	ncbi_109045364	0.973403	0.0010517	IL8
MSTRG.79577.1	ncbi_109045364	0.957367	0.00268759	IL8
MSTRG.79788.1	ncbi_109045364	0.964904	0.00182597	IL8
MSTRG.80390.3	ncbi_109045364	0.96326	0.002	IL8
MSTRG.80432.3	ncbi_109045364	0.97215	0.00115263	IL8
MSTRG.80432.4	ncbi_109045364	0.971566	0.00120122	IL8
MSTRG.80757.6	ncbi_109045364	0.962184	0.00211808	IL8
MSTRG.81011.2	ncbi_109045364	0.987329	0.000239822	IL8
MSTRG.8143.3	ncbi_109045364	0.961597	0.00218383	IL8
MSTRG.81601.1	ncbi_109045364	0.964733	0.00184368	IL8
MSTRG.81664.1	ncbi_109045364	0.969652	0.00136754	IL8
MSTRG.81676.1	ncbi_109045364	0.985894	0.000297058	IL8
MSTRG.81957.1	ncbi_109045364	0.967267	0.00158961	IL8
MSTRG.82361.1	ncbi_109045364	0.976323	0.000834295	IL8
MSTRG.82716.1	ncbi_109045364	0.978211	0.000706988	IL8
MSTRG.82907.1	ncbi_109045364	0.950839	0.00356583	IL8
MSTRG.82910.1	ncbi_109045364	0.958618	0.00253331	IL8
MSTRG.83535.1	ncbi_109045364	0.99209	9.35983e-05	IL8
MSTRG.83593.5	ncbi_109045364	0.955521	0.00292362	IL8
MSTRG.83929.1	ncbi_109045364	0.950877	0.0035603	IL8
MSTRG.83938.1	ncbi_109045364	0.997038	1.31482e-05	IL8
MSTRG.83972.2	ncbi_109045364	0.995942	2.46656e-05	IL8
MSTRG.84204.1	ncbi_109045364	0.961289	0.00221886	IL8
MSTRG.84568.1	ncbi_109045364	0.998176	4.98901e-06	IL8
MSTRG.84975.1	ncbi_109045364	0.967076	0.00160811	IL8
MSTRG.85393.1	ncbi_109045364	0.975829	0.000869265	IL8
MSTRG.85487.1	ncbi_109045364	0.967525	0.00156485	IL8
MSTRG.85499.1	ncbi_109045364	0.950291	0.00364501	IL8
MSTRG.85802.2	ncbi_109045364	0.999743	9.8941e-08	IL8
MSTRG.86027.1	ncbi_109045364	0.965053	0.00181057	IL8
MSTRG.86073.1	ncbi_109045364	0.969708	0.00136254	IL8
MSTRG.86973.2	ncbi_109045364	0.961803	0.00216061	IL8
MSTRG.88053.1	ncbi_109045364	0.985266	0.000324015	IL8
MSTRG.88054.1	ncbi_109045364	0.978576	0.000683554	IL8
MSTRG.88198.1	ncbi_109045364	0.960875	0.00226617	IL8
MSTRG.88340.1	ncbi_109045364	0.962203	0.00211587	IL8
MSTRG.88341.1	ncbi_109045364	0.961676	0.00217499	IL8
MSTRG.88344.1	ncbi_109045364	0.957996	0.0026095	IL8
MSTRG.88357.1	ncbi_109045364	0.962535	0.00207912	IL8
MSTRG.88359.1	ncbi_109045364	0.987985	0.000215667	IL8
MSTRG.88359.2	ncbi_109045364	0.96118	0.00223125	IL8
MSTRG.88679.1	ncbi_109045364	0.999524	3.40434e-07	IL8
MSTRG.88753.1	ncbi_109045364	0.967424	0.00157447	IL8
MSTRG.88864.1	ncbi_109045364	0.985008	0.000335454	IL8
MSTRG.89323.1	ncbi_109045364	0.980229	0.000582483	IL8
MSTRG.89576.1	ncbi_109045364	0.978313	0.000700388	IL8
MSTRG.89637.2	ncbi_109045364	0.951848	0.00342206	IL8
MSTRG.90005.1	ncbi_109045364	0.956768	0.00276316	IL8
MSTRG.9022.1	ncbi_109045364	0.982036	0.000481161	IL8
MSTRG.9049.2	ncbi_109045364	0.999275	7.87438e-07	IL8
MSTRG.90745.1	ncbi_109045364	0.95793	0.00261757	IL8
MSTRG.90816.1	ncbi_109045364	0.987914	0.000218235	IL8
MSTRG.91020.2	ncbi_109045364	0.998831	2.05016e-06	IL8
MSTRG.91146.1	ncbi_109045364	0.995821	2.61607e-05	IL8
MSTRG.91147.1	ncbi_109045364	0.986226	0.000283297	IL8
MSTRG.91154.1	ncbi_109045364	0.994391	4.70993e-05	IL8
MSTRG.9123.1	ncbi_109045364	0.98966	0.000159824	IL8
MSTRG.9136.1	ncbi_109045364	0.980092	0.000590537	IL8
MSTRG.91590.1	ncbi_109045364	0.982755	0.000443496	IL8
MSTRG.91717.1	ncbi_109045364	0.987404	0.000236984	IL8
MSTRG.92435.1	ncbi_109045364	0.990216	0.000143135	IL8
MSTRG.92924.1	ncbi_109045364	0.965935	0.00172089	IL8
MSTRG.93018.1	ncbi_109045364	0.982408	0.000461502	IL8
MSTRG.93249.1	ncbi_109045364	0.958495	0.0025482	IL8
MSTRG.93316.1	ncbi_109045364	0.972351	0.00113611	IL8
MSTRG.93388.1	ncbi_109045364	0.986971	0.000253523	IL8
MSTRG.94055.1	ncbi_109045364	0.973562	0.00103918	IL8
MSTRG.94168.1	ncbi_109045364	0.976271	0.000837918	IL8
MSTRG.94263.1	ncbi_109045364	0.996368	1.97657e-05	IL8
MSTRG.94269.1	ncbi_109045364	0.990864	0.000124815	IL8
MSTRG.94275.1	ncbi_109045364	0.985507	0.000313539	IL8
MSTRG.94373.1	ncbi_109045364	0.989919	0.000151917	IL8
MSTRG.94639.1	ncbi_109045364	0.987927	0.000217744	IL8
MSTRG.95068.1	ncbi_109045364	0.999117	1.16836e-06	IL8
MSTRG.95111.1	ncbi_109045364	0.985004	0.000335628	IL8
MSTRG.95112.1	ncbi_109045364	0.982779	0.000442314	IL8
MSTRG.95474.1	ncbi_109045364	0.971996	0.00116539	IL8
MSTRG.95594.1	ncbi_109045364	0.987669	0.000227128	IL8
MSTRG.95893.1	ncbi_109045364	0.999993	7.16071e-11	IL8
MSTRG.95903.1	ncbi_109045364	0.965448	0.00177015	IL8
MSTRG.95903.2	ncbi_109045364	0.975236	0.000912278	IL8
MSTRG.95904.3	ncbi_109045364	0.993445	6.43036e-05	IL8
MSTRG.9661.1	ncbi_109045364	0.998349	4.08578e-06	IL8
MSTRG.97039.2	ncbi_109045364	0.957089	0.00272258	IL8
MSTRG.97158.1	ncbi_109045364	0.968476	0.00147499	IL8
MSTRG.972.1	ncbi_109045364	0.963103	0.00201699	IL8
MSTRG.97567.1	ncbi_109045364	0.967778	0.00154067	IL8
MSTRG.97613.1	ncbi_109045364	0.955581	0.00291575	IL8
MSTRG.98241.1	ncbi_109045364	0.97133	0.00122117	IL8
MSTRG.98250.1	ncbi_109045364	0.985555	0.000311464	IL8
MSTRG.98510.1	ncbi_109045364	0.955211	0.00296414	IL8
MSTRG.99138.1	ncbi_109045364	0.995786	2.65958e-05	IL8
MSTRG.99283.1	ncbi_109045364	0.98834	0.000203124	IL8
MSTRG.99718.1	ncbi_109045364	0.953339	0.00321505	IL8
MSTRG.99955.1	ncbi_109045364	0.97011	0.00132676	IL8
MSTRG.100078.1	ncbi_109047224	-0.962847	0.00204491	STAT3
MSTRG.100078.2	ncbi_109047224	-0.962237	0.00211213	STAT3
MSTRG.100133.7	ncbi_109047224	-0.960623	0.00229526	STAT3
MSTRG.100138.1	ncbi_109047224	-0.97175	0.00118581	STAT3
MSTRG.100142.1	ncbi_109047224	0.960277	0.00233548	STAT3
MSTRG.100160.1	ncbi_109047224	-0.981498	0.000510304	STAT3
MSTRG.100255.1	ncbi_109047224	-0.968543	0.00146875	STAT3
MSTRG.100256.1	ncbi_109047224	-0.993574	6.18063e-05	STAT3
MSTRG.100270.2	ncbi_109047224	-0.955361	0.00294445	STAT3
MSTRG.10039.1	ncbi_109047224	-0.967438	0.00157314	STAT3
MSTRG.100393.1	ncbi_109047224	-0.969747	0.001359	STAT3
MSTRG.100541.2	ncbi_109047224	-0.975608	0.0008852	STAT3
MSTRG.10059.1	ncbi_109047224	-0.964917	0.00182458	STAT3
MSTRG.10060.1	ncbi_109047224	-0.975216	0.000913782	STAT3
MSTRG.100619.1	ncbi_109047224	-0.97171	0.00118918	STAT3
MSTRG.100627.1	ncbi_109047224	-0.980769	0.000551175	STAT3
MSTRG.100640.2	ncbi_109047224	0.957489	0.0026724	STAT3
MSTRG.100679.1	ncbi_109047224	-0.952889	0.00327692	STAT3
MSTRG.100730.1	ncbi_109047224	-0.963375	0.0019875	STAT3
MSTRG.100791.1	ncbi_109047224	-0.96092	0.00226108	STAT3
MSTRG.100814.1	ncbi_109047224	-0.969198	0.00140856	STAT3
MSTRG.100817.2	ncbi_109047224	-0.968761	0.00144853	STAT3
MSTRG.100818.1	ncbi_109047224	-0.957871	0.00262492	STAT3
MSTRG.100830.1	ncbi_109047224	-0.972688	0.00110874	STAT3
MSTRG.100877.1	ncbi_109047224	-0.972194	0.00114901	STAT3
MSTRG.100910.1	ncbi_109047224	-0.951942	0.00340885	STAT3
MSTRG.100912.1	ncbi_109047224	-0.969015	0.00142521	STAT3
MSTRG.100914.1	ncbi_109047224	-0.973022	0.00108188	STAT3
MSTRG.100915.2	ncbi_109047224	-0.97252	0.00112232	STAT3
MSTRG.100921.1	ncbi_109047224	-0.951283	0.00350225	STAT3
MSTRG.100921.2	ncbi_109047224	-0.951283	0.00350225	STAT3
MSTRG.100921.3	ncbi_109047224	-0.951283	0.00350225	STAT3
MSTRG.100936.1	ncbi_109047224	-0.960757	0.0022798	STAT3
MSTRG.100991.1	ncbi_109047224	-0.974326	0.000980237	STAT3
MSTRG.101025.1	ncbi_109047224	-0.956125	0.00284536	STAT3
MSTRG.101065.1	ncbi_109047224	-0.957577	0.00266141	STAT3
MSTRG.101117.2	ncbi_109047224	-0.973421	0.00105027	STAT3
MSTRG.101164.1	ncbi_109047224	-0.958553	0.00254117	STAT3
MSTRG.101262.1	ncbi_109047224	-0.952128	0.00338279	STAT3
MSTRG.101262.2	ncbi_109047224	-0.961352	0.00221164	STAT3
MSTRG.101270.1	ncbi_109047224	-0.975517	0.000891762	STAT3
MSTRG.101309.1	ncbi_109047224	-0.952083	0.00338898	STAT3
MSTRG.101310.1	ncbi_109047224	-0.970326	0.00130774	STAT3
MSTRG.101352.1	ncbi_109047224	-0.950437	0.00362381	STAT3
MSTRG.101388.1	ncbi_109047224	-0.956937	0.00274167	STAT3
MSTRG.101441.1	ncbi_109047224	-0.958522	0.00254495	STAT3
MSTRG.101458.2	ncbi_109047224	-0.977631	0.000744978	STAT3
MSTRG.101509.2	ncbi_109047224	-0.976727	0.000806138	STAT3
MSTRG.101521.1	ncbi_109047224	-0.959593	0.00241613	STAT3
MSTRG.101553.1	ncbi_109047224	-0.955863	0.00287908	STAT3
MSTRG.101639.1	ncbi_109047224	-0.958179	0.00258698	STAT3
MSTRG.101640.1	ncbi_109047224	-0.972224	0.00114655	STAT3
MSTRG.101647.1	ncbi_109047224	-0.969557	0.00137604	STAT3
MSTRG.101675.1	ncbi_109047224	-0.974725	0.000950196	STAT3
MSTRG.101802.1	ncbi_109047224	-0.971593	0.00119894	STAT3
MSTRG.101825.1	ncbi_109047224	-0.972554	0.00111955	STAT3
MSTRG.101856.1	ncbi_109047224	-0.967	0.00161558	STAT3
MSTRG.101857.1	ncbi_109047224	-0.962192	0.00211714	STAT3
MSTRG.101857.2	ncbi_109047224	-0.952156	0.00337877	STAT3
MSTRG.101862.1	ncbi_109047224	-0.962625	0.00206923	STAT3
MSTRG.101863.1	ncbi_109047224	-0.954949	0.00299863	STAT3
MSTRG.101864.1	ncbi_109047224	-0.958154	0.00259002	STAT3
MSTRG.101908.1	ncbi_109047224	-0.975752	0.000874802	STAT3
MSTRG.102021.1	ncbi_109047224	-0.952858	0.00328115	STAT3
MSTRG.102030.1	ncbi_109047224	-0.973863	0.00101581	STAT3
MSTRG.102046.1	ncbi_109047224	-0.955316	0.00295044	STAT3
MSTRG.102170.1	ncbi_109047224	-0.964024	0.00191816	STAT3
MSTRG.102200.1	ncbi_109047224	-0.973008	0.001083	STAT3
MSTRG.102218.1	ncbi_109047224	-0.959284	0.00245289	STAT3
MSTRG.102221.1	ncbi_109047224	-0.9784	0.000694823	STAT3
MSTRG.102396.1	ncbi_109047224	-0.963149	0.00201202	STAT3
MSTRG.102509.1	ncbi_109047224	-0.966096	0.00170469	STAT3
MSTRG.102530.1	ncbi_109047224	-0.958649	0.00252954	STAT3
MSTRG.102557.2	ncbi_109047224	-0.956326	0.00281948	STAT3
MSTRG.102796.1	ncbi_109047224	-0.962791	0.00205103	STAT3
MSTRG.102808.1	ncbi_109047224	-0.959772	0.00239492	STAT3
MSTRG.102818.1	ncbi_109047224	-0.952831	0.00328494	STAT3
MSTRG.102820.1	ncbi_109047224	-0.976715	0.000806943	STAT3
MSTRG.102908.1	ncbi_109047224	-0.956807	0.00275821	STAT3
MSTRG.102938.2	ncbi_109047224	-0.964732	0.00184382	STAT3
MSTRG.102938.3	ncbi_109047224	-0.974896	0.000937432	STAT3
MSTRG.102942.1	ncbi_109047224	-0.9556	0.00291329	STAT3
MSTRG.102947.1	ncbi_109047224	-0.953532	0.0031887	STAT3
MSTRG.102996.1	ncbi_109047224	-0.969343	0.00139541	STAT3
MSTRG.102996.3	ncbi_109047224	0.977352	0.000763566	STAT3
MSTRG.10306.1	ncbi_109047224	0.950602	0.00360004	STAT3
MSTRG.10306.2	ncbi_109047224	0.950602	0.00360004	STAT3
MSTRG.103093.2	ncbi_109047224	-0.950886	0.00355901	STAT3
MSTRG.103107.1	ncbi_109047224	0.963858	0.00193578	STAT3
MSTRG.103137.1	ncbi_109047224	-0.977204	0.000773587	STAT3
MSTRG.103187.2	ncbi_109047224	-0.977433	0.00075818	STAT3
MSTRG.103302.3	ncbi_109047224	-0.972876	0.00109357	STAT3
MSTRG.103365.1	ncbi_109047224	0.974804	0.000944284	STAT3
MSTRG.103424.1	ncbi_109047224	-0.967841	0.00153465	STAT3
MSTRG.103424.2	ncbi_109047224	-0.967841	0.00153465	STAT3
MSTRG.103515.2	ncbi_109047224	0.970525	0.00129033	STAT3
MSTRG.103675.3	ncbi_109047224	-0.966	0.00171431	STAT3
MSTRG.103738.7	ncbi_109047224	-0.97172	0.00118834	STAT3
MSTRG.103756.1	ncbi_109047224	-0.958418	0.00255767	STAT3
MSTRG.103787.3	ncbi_109047224	-0.965912	0.00172319	STAT3
MSTRG.103789.1	ncbi_109047224	-0.958632	0.00253159	STAT3
MSTRG.103790.1	ncbi_109047224	-0.966836	0.0016315	STAT3
MSTRG.103815.2	ncbi_109047224	-0.968069	0.00151313	STAT3
MSTRG.103828.1	ncbi_109047224	-0.967144	0.00160155	STAT3
MSTRG.103847.1	ncbi_109047224	-0.975452	0.000896481	STAT3
MSTRG.103883.1	ncbi_109047224	-0.970917	0.00125647	STAT3
MSTRG.103888.1	ncbi_109047224	-0.968255	0.00149564	STAT3
MSTRG.103994.1	ncbi_109047224	-0.960742	0.00228149	STAT3
MSTRG.103999.1	ncbi_109047224	-0.96366	0.00195689	STAT3
MSTRG.104106.1	ncbi_109047224	-0.962266	0.00210892	STAT3
MSTRG.104188.1	ncbi_109047224	-0.965543	0.00176044	STAT3
MSTRG.104308.1	ncbi_109047224	-0.96679	0.00163602	STAT3
MSTRG.104309.1	ncbi_109047224	-0.975532	0.000890689	STAT3
MSTRG.104310.1	ncbi_109047224	-0.96484	0.00183261	STAT3
MSTRG.104336.1	ncbi_109047224	-0.951521	0.00346836	STAT3
MSTRG.104486.1	ncbi_109047224	-0.976756	0.00080415	STAT3
MSTRG.104516.2	ncbi_109047224	-0.974778	0.000946201	STAT3
MSTRG.104535.1	ncbi_109047224	-0.976474	0.000823725	STAT3
MSTRG.104538.1	ncbi_109047224	-0.962614	0.00207041	STAT3
MSTRG.104593.1	ncbi_109047224	-0.969594	0.00137277	STAT3
MSTRG.104619.1	ncbi_109047224	-0.966654	0.00164939	STAT3
MSTRG.104640.1	ncbi_109047224	-0.971801	0.00118158	STAT3
MSTRG.104691.2	ncbi_109047224	-0.975685	0.000879611	STAT3
MSTRG.10471.1	ncbi_109047224	-0.971646	0.00119454	STAT3
MSTRG.104745.1	ncbi_109047224	-0.962099	0.0021275	STAT3
MSTRG.1048.1	ncbi_109047224	-0.959463	0.00243158	STAT3
MSTRG.104888.2	ncbi_109047224	-0.973824	0.00101884	STAT3
MSTRG.1049.1	ncbi_109047224	-0.952334	0.00335396	STAT3
MSTRG.104913.1	ncbi_109047224	0.950514	0.00361267	STAT3
MSTRG.10496.1	ncbi_109047224	-0.962813	0.00204856	STAT3
MSTRG.105235.1	ncbi_109047224	0.959063	0.00247942	STAT3
MSTRG.105281.1	ncbi_109047224	-0.96954	0.00137758	STAT3
MSTRG.105489.1	ncbi_109047224	-0.959973	0.0023712	STAT3
MSTRG.105598.2	ncbi_109047224	-0.967428	0.00157417	STAT3
MSTRG.105768.1	ncbi_109047224	-0.952745	0.00329675	STAT3
MSTRG.105788.1	ncbi_109047224	-0.969283	0.00140081	STAT3
MSTRG.105812.1	ncbi_109047224	-0.978596	0.000682323	STAT3
MSTRG.105945.1	ncbi_109047224	-0.971504	0.00120646	STAT3
MSTRG.105958.1	ncbi_109047224	-0.976851	0.000797626	STAT3
MSTRG.105991.1	ncbi_109047224	-0.959948	0.00237417	STAT3
MSTRG.106020.1	ncbi_109047224	0.965804	0.00173401	STAT3
MSTRG.106023.1	ncbi_109047224	-0.974873	0.000939089	STAT3
MSTRG.106026.1	ncbi_109047224	-0.965155	0.00180015	STAT3
MSTRG.106038.1	ncbi_109047224	-0.959523	0.00242444	STAT3
MSTRG.106039.1	ncbi_109047224	-0.975068	0.000924675	STAT3
MSTRG.106064.1	ncbi_109047224	-0.953709	0.00316465	STAT3
MSTRG.106083.1	ncbi_109047224	-0.962062	0.00213168	STAT3
MSTRG.106144.1	ncbi_109047224	0.953826	0.00314884	STAT3
MSTRG.106214.1	ncbi_109047224	-0.958622	0.00253279	STAT3
MSTRG.106285.1	ncbi_109047224	-0.975958	0.000860087	STAT3
MSTRG.106297.1	ncbi_109047224	-0.959681	0.00240563	STAT3
MSTRG.106312.1	ncbi_109047224	-0.975777	0.000873039	STAT3
MSTRG.106492.1	ncbi_109047224	-0.972355	0.00113579	STAT3
MSTRG.106568.1	ncbi_109047224	-0.95685	0.00275273	STAT3
MSTRG.106610.1	ncbi_109047224	-0.959959	0.0023728	STAT3
MSTRG.106689.1	ncbi_109047224	-0.953346	0.00321418	STAT3
MSTRG.106758.1	ncbi_109047224	-0.95147	0.00347557	STAT3
MSTRG.106813.3	ncbi_109047224	-0.969688	0.00136428	STAT3
MSTRG.106815.1	ncbi_109047224	-0.959369	0.00244282	STAT3
MSTRG.106994.1	ncbi_109047224	-0.953564	0.00318436	STAT3
MSTRG.106995.1	ncbi_109047224	-0.963234	0.00200279	STAT3
MSTRG.107024.1	ncbi_109047224	-0.97419	0.000990634	STAT3
MSTRG.107048.1	ncbi_109047224	-0.973598	0.00103643	STAT3
MSTRG.107054.1	ncbi_109047224	-0.963417	0.001983	STAT3
MSTRG.107092.2	ncbi_109047224	-0.963258	0.00200011	STAT3
MSTRG.107137.1	ncbi_109047224	-0.965765	0.00173802	STAT3
MSTRG.107138.1	ncbi_109047224	-0.972724	0.00110578	STAT3
MSTRG.107139.1	ncbi_109047224	-0.958799	0.00251132	STAT3
MSTRG.107142.1	ncbi_109047224	-0.974488	0.000968024	STAT3
MSTRG.107144.1	ncbi_109047224	-0.976888	0.000795106	STAT3
MSTRG.107149.1	ncbi_109047224	-0.957833	0.00262962	STAT3
MSTRG.107153.1	ncbi_109047224	-0.950177	0.00366172	STAT3
MSTRG.107223.1	ncbi_109047224	-0.976542	0.000818992	STAT3
MSTRG.107291.1	ncbi_109047224	-0.966334	0.001681	STAT3
MSTRG.107292.1	ncbi_109047224	-0.976782	0.000802331	STAT3
MSTRG.107483.1	ncbi_109047224	-0.95651	0.00279599	STAT3
MSTRG.107513.1	ncbi_109047224	-0.971017	0.00124782	STAT3
MSTRG.107629.1	ncbi_109047224	-0.971319	0.00122211	STAT3
MSTRG.10763.1	ncbi_109047224	-0.961967	0.00214229	STAT3
MSTRG.107665.1	ncbi_109047224	-0.958684	0.00252525	STAT3
MSTRG.107730.1	ncbi_109047224	-0.952281	0.00336127	STAT3
MSTRG.10776.1	ncbi_109047224	-0.966663	0.00164849	STAT3
MSTRG.107778.1	ncbi_109047224	-0.950997	0.00354314	STAT3
MSTRG.107831.1	ncbi_109047224	-0.966642	0.00165061	STAT3
MSTRG.107833.1	ncbi_109047224	-0.966612	0.00165349	STAT3
MSTRG.10785.1	ncbi_109047224	-0.984333	0.000366254	STAT3
MSTRG.10786.1	ncbi_109047224	-0.981803	0.000493695	STAT3
MSTRG.107920.2	ncbi_109047224	0.952857	0.00328129	STAT3
MSTRG.107958.1	ncbi_109047224	-0.961621	0.00218113	STAT3
MSTRG.107960.1	ncbi_109047224	-0.966956	0.00161984	STAT3
MSTRG.107975.1	ncbi_109047224	-0.97878	0.00067068	STAT3
MSTRG.108081.1	ncbi_109047224	-0.96434	0.00188479	STAT3
MSTRG.108082.1	ncbi_109047224	-0.958284	0.00257408	STAT3
MSTRG.108083.1	ncbi_109047224	-0.975546	0.00088967	STAT3
MSTRG.108200.1	ncbi_109047224	-0.967261	0.00159024	STAT3
MSTRG.108201.2	ncbi_109047224	-0.956351	0.00281621	STAT3
MSTRG.108243.1	ncbi_109047224	-0.962363	0.00209819	STAT3
MSTRG.108374.1	ncbi_109047224	-0.974169	0.000992207	STAT3
MSTRG.108428.1	ncbi_109047224	-0.970544	0.00128867	STAT3
MSTRG.108624.1	ncbi_109047224	0.967002	0.0016153	STAT3
MSTRG.108642.1	ncbi_109047224	-0.95657	0.0027883	STAT3
MSTRG.108646.2	ncbi_109047224	-0.978207	0.000707217	STAT3
MSTRG.108652.1	ncbi_109047224	-0.964636	0.00185385	STAT3
MSTRG.108657.1	ncbi_109047224	-0.965428	0.00177217	STAT3
MSTRG.108671.1	ncbi_109047224	-0.974101	0.000997476	STAT3
MSTRG.10868.1	ncbi_109047224	-0.968534	0.00146957	STAT3
MSTRG.10869.1	ncbi_109047224	-0.96804	0.00151585	STAT3
MSTRG.108699.1	ncbi_109047224	-0.969335	0.00139605	STAT3
MSTRG.108729.1	ncbi_109047224	-0.964963	0.00181989	STAT3
MSTRG.108730.1	ncbi_109047224	-0.972812	0.00109876	STAT3
MSTRG.108801.1	ncbi_109047224	-0.953099	0.00324803	STAT3
MSTRG.108882.2	ncbi_109047224	-0.976228	0.000840943	STAT3
MSTRG.108901.1	ncbi_109047224	-0.961798	0.00216122	STAT3
MSTRG.108987.1	ncbi_109047224	-0.977548	0.000750506	STAT3
MSTRG.108994.1	ncbi_109047224	-0.960629	0.00229459	STAT3
MSTRG.109059.1	ncbi_109047224	-0.959705	0.00240281	STAT3
MSTRG.109202.1	ncbi_109047224	-0.9532	0.00323414	STAT3
MSTRG.109292.1	ncbi_109047224	-0.962825	0.00204727	STAT3
MSTRG.109373.5	ncbi_109047224	-0.976252	0.00083925	STAT3
MSTRG.109386.1	ncbi_109047224	-0.962476	0.00208569	STAT3
MSTRG.10947.1	ncbi_109047224	-0.955191	0.00296677	STAT3
MSTRG.109577.2	ncbi_109047224	-0.953604	0.003179	STAT3
MSTRG.109578.1	ncbi_109047224	-0.962864	0.00204297	STAT3
MSTRG.109607.1	ncbi_109047224	-0.952029	0.00339659	STAT3
MSTRG.10966.1	ncbi_109047224	-0.977716	0.000739343	STAT3
MSTRG.109660.1	ncbi_109047224	-0.962999	0.00202831	STAT3
MSTRG.109671.1	ncbi_109047224	-0.969633	0.00136924	STAT3
MSTRG.109682.1	ncbi_109047224	-0.971907	0.0011727	STAT3
MSTRG.109730.1	ncbi_109047224	-0.961912	0.00214842	STAT3
MSTRG.109731.1	ncbi_109047224	-0.954609	0.00304371	STAT3
MSTRG.10994.1	ncbi_109047224	-0.96208	0.00212968	STAT3
MSTRG.11000.1	ncbi_109047224	-0.957403	0.0026831	STAT3
MSTRG.110054.1	ncbi_109047224	-0.963268	0.00199906	STAT3
MSTRG.110200.1	ncbi_109047224	-0.972449	0.00112815	STAT3
MSTRG.110215.1	ncbi_109047224	-0.97044	0.00129781	STAT3
MSTRG.110264.1	ncbi_109047224	-0.951595	0.00345791	STAT3
MSTRG.110273.1	ncbi_109047224	-0.975915	0.00086316	STAT3
MSTRG.110284.1	ncbi_109047224	-0.972878	0.00109345	STAT3
MSTRG.110424.1	ncbi_109047224	-0.975207	0.000914431	STAT3
MSTRG.110463.1	ncbi_109047224	0.977007	0.000786949	STAT3
MSTRG.110466.1	ncbi_109047224	-0.973575	0.00103819	STAT3
MSTRG.11052.1	ncbi_109047224	0.967207	0.00159548	STAT3
MSTRG.11053.2	ncbi_109047224	0.955392	0.00294049	STAT3
MSTRG.110554.1	ncbi_109047224	-0.967495	0.00156767	STAT3
MSTRG.110688.1	ncbi_109047224	-0.965655	0.00174908	STAT3
MSTRG.110743.2	ncbi_109047224	-0.965281	0.00178718	STAT3
MSTRG.110778.1	ncbi_109047224	-0.971575	0.00120051	STAT3
MSTRG.110948.1	ncbi_109047224	-0.972989	0.00108457	STAT3
MSTRG.111049.1	ncbi_109047224	-0.961761	0.00216535	STAT3
MSTRG.1111.1	ncbi_109047224	-0.954383	0.00307388	STAT3
MSTRG.111138.1	ncbi_109047224	-0.966693	0.00164559	STAT3
MSTRG.111178.1	ncbi_109047224	-0.951018	0.00354013	STAT3
MSTRG.111319.1	ncbi_109047224	-0.950896	0.00355761	STAT3
MSTRG.111354.1	ncbi_109047224	-0.975837	0.000868731	STAT3
MSTRG.111384.1	ncbi_109047224	-0.951344	0.00349351	STAT3
MSTRG.111491.2	ncbi_109047224	-0.977485	0.000754706	STAT3
MSTRG.111493.1	ncbi_109047224	-0.960668	0.00229011	STAT3
MSTRG.111530.1	ncbi_109047224	-0.968993	0.00142726	STAT3
MSTRG.111801.1	ncbi_109047224	-0.973213	0.00106673	STAT3
MSTRG.11191.1	ncbi_109047224	-0.970976	0.00125137	STAT3
MSTRG.111922.1	ncbi_109047224	-0.965326	0.00178256	STAT3
MSTRG.112159.1	ncbi_109047224	-0.953921	0.00313602	STAT3
MSTRG.112168.1	ncbi_109047224	-0.95464	0.00303969	STAT3
MSTRG.112198.1	ncbi_109047224	-0.960302	0.00233263	STAT3
MSTRG.112200.1	ncbi_109047224	-0.991406	0.000110468	STAT3
MSTRG.112260.1	ncbi_109047224	-0.963644	0.00195861	STAT3
MSTRG.112349.1	ncbi_109047224	-0.974306	0.000981823	STAT3
MSTRG.112525.1	ncbi_109047224	0.96644	0.00167051	STAT3
MSTRG.112525.2	ncbi_109047224	0.96644	0.00167051	STAT3
MSTRG.112536.1	ncbi_109047224	-0.977812	0.000733027	STAT3
MSTRG.112538.1	ncbi_109047224	-0.960027	0.00236477	STAT3
MSTRG.112557.5	ncbi_109047224	-0.964215	0.00189798	STAT3
MSTRG.112619.1	ncbi_109047224	-0.950027	0.00368354	STAT3
MSTRG.112642.1	ncbi_109047224	-0.951671	0.00344703	STAT3
MSTRG.112681.1	ncbi_109047224	-0.972374	0.00113428	STAT3
MSTRG.112696.1	ncbi_109047224	-0.969105	0.00141704	STAT3
MSTRG.112808.1	ncbi_109047224	-0.961092	0.00224133	STAT3
MSTRG.112841.1	ncbi_109047224	-0.960567	0.00230177	STAT3
MSTRG.112883.1	ncbi_109047224	-0.962486	0.00208454	STAT3
MSTRG.112926.1	ncbi_109047224	-0.963355	0.00198966	STAT3
MSTRG.112950.2	ncbi_109047224	-0.955099	0.00297895	STAT3
MSTRG.112958.1	ncbi_109047224	-0.974922	0.000935508	STAT3
MSTRG.11302.1	ncbi_109047224	-0.966785	0.00163649	STAT3
MSTRG.113103.1	ncbi_109047224	-0.977132	0.000778471	STAT3
MSTRG.113231.2	ncbi_109047224	0.977347	0.000763908	STAT3
MSTRG.113333.1	ncbi_109047224	-0.959373	0.00244224	STAT3
MSTRG.113344.1	ncbi_109047224	-0.962474	0.00208586	STAT3
MSTRG.113427.1	ncbi_109047224	-0.962381	0.00209613	STAT3
MSTRG.113444.1	ncbi_109047224	-0.958952	0.00249285	STAT3
MSTRG.113456.1	ncbi_109047224	-0.957189	0.00270994	STAT3
MSTRG.113457.1	ncbi_109047224	-0.975089	0.000923139	STAT3
MSTRG.113590.1	ncbi_109047224	-0.973212	0.00106678	STAT3
MSTRG.113664.1	ncbi_109047224	-0.968553	0.00146785	STAT3
MSTRG.11372.1	ncbi_109047224	-0.970084	0.00132906	STAT3
MSTRG.11377.1	ncbi_109047224	-0.96602	0.00171237	STAT3
MSTRG.113789.1	ncbi_109047224	-0.952526	0.00332712	STAT3
MSTRG.113799.1	ncbi_109047224	-0.953387	0.00320848	STAT3
MSTRG.113857.1	ncbi_109047224	-0.95477	0.00302239	STAT3
MSTRG.11389.1	ncbi_109047224	-0.9716	0.00119838	STAT3
MSTRG.113905.1	ncbi_109047224	-0.954306	0.00308422	STAT3
MSTRG.11392.1	ncbi_109047224	-0.974316	0.000981041	STAT3
MSTRG.113923.1	ncbi_109047224	-0.967797	0.00153889	STAT3
MSTRG.113937.1	ncbi_109047224	-0.955317	0.00295028	STAT3
MSTRG.113937.3	ncbi_109047224	0.96869	0.00145512	STAT3
MSTRG.11403.1	ncbi_109047224	-0.972603	0.00111558	STAT3
MSTRG.114056.1	ncbi_109047224	-0.963729	0.00194951	STAT3
MSTRG.114173.5	ncbi_109047224	-0.962607	0.00207124	STAT3
MSTRG.114190.1	ncbi_109047224	-0.976497	0.000822088	STAT3
MSTRG.114194.1	ncbi_109047224	-0.953177	0.00323722	STAT3
MSTRG.114300.1	ncbi_109047224	-0.969853	0.00134953	STAT3
MSTRG.114300.2	ncbi_109047224	-0.977313	0.000766201	STAT3
MSTRG.114301.1	ncbi_109047224	-0.957466	0.00267526	STAT3
MSTRG.114302.1	ncbi_109047224	-0.973992	0.00100584	STAT3
MSTRG.114388.1	ncbi_109047224	-0.986108	0.000288133	STAT3
MSTRG.114416.1	ncbi_109047224	-0.971835	0.00117874	STAT3
MSTRG.114417.1	ncbi_109047224	-0.977344	0.000764127	STAT3
MSTRG.114419.1	ncbi_109047224	-0.951415	0.00348343	STAT3
MSTRG.114421.1	ncbi_109047224	-0.963008	0.00202728	STAT3
MSTRG.114428.1	ncbi_109047224	-0.9759	0.000864206	STAT3
MSTRG.114565.1	ncbi_109047224	-0.953401	0.00320667	STAT3
MSTRG.114640.1	ncbi_109047224	-0.977031	0.00078529	STAT3
MSTRG.114834.1	ncbi_109047224	-0.962029	0.00213538	STAT3
MSTRG.114841.1	ncbi_109047224	-0.955653	0.00290642	STAT3
MSTRG.114860.1	ncbi_109047224	-0.97537	0.000902491	STAT3
MSTRG.114862.1	ncbi_109047224	-0.956019	0.00285897	STAT3
MSTRG.114915.1	ncbi_109047224	-0.966107	0.00170367	STAT3
MSTRG.114929.1	ncbi_109047224	-0.958077	0.00259943	STAT3
MSTRG.114929.4	ncbi_109047224	-0.959952	0.00237363	STAT3
MSTRG.114983.1	ncbi_109047224	-0.967995	0.00152008	STAT3
MSTRG.114988.1	ncbi_109047224	-0.975446	0.000896919	STAT3
MSTRG.115003.1	ncbi_109047224	-0.967822	0.00153646	STAT3
MSTRG.115007.1	ncbi_109047224	-0.974804	0.000944287	STAT3
MSTRG.115092.1	ncbi_109047224	-0.974467	0.000969595	STAT3
MSTRG.115131.1	ncbi_109047224	-0.964372	0.00188144	STAT3
MSTRG.115137.1	ncbi_109047224	-0.975184	0.000916134	STAT3
MSTRG.115353.1	ncbi_109047224	-0.976527	0.00082003	STAT3
MSTRG.115354.1	ncbi_109047224	-0.967961	0.00152331	STAT3
MSTRG.115393.1	ncbi_109047224	-0.973855	0.00101642	STAT3
MSTRG.115404.1	ncbi_109047224	-0.960061	0.00236086	STAT3
MSTRG.11547.1	ncbi_109047224	-0.973175	0.00106971	STAT3
MSTRG.11552.1	ncbi_109047224	-0.973395	0.0010523	STAT3
MSTRG.115576.1	ncbi_109047224	-0.969633	0.00136924	STAT3
MSTRG.115630.2	ncbi_109047224	-0.95348	0.00319579	STAT3
MSTRG.115706.1	ncbi_109047224	-0.966742	0.0016407	STAT3
MSTRG.115748.1	ncbi_109047224	-0.976965	0.000789839	STAT3
MSTRG.115820.1	ncbi_109047224	-0.973822	0.00101894	STAT3
MSTRG.115887.3	ncbi_109047224	0.971828	0.00117931	STAT3
MSTRG.115888.3	ncbi_109047224	0.970397	0.00130152	STAT3
MSTRG.11593.3	ncbi_109047224	-0.977238	0.000771278	STAT3
MSTRG.116075.1	ncbi_109047224	-0.972466	0.00112673	STAT3
MSTRG.116086.1	ncbi_109047224	-0.976075	0.000851787	STAT3
MSTRG.116091.1	ncbi_109047224	-0.967623	0.00155543	STAT3
MSTRG.116107.1	ncbi_109047224	-0.965376	0.00177747	STAT3
MSTRG.116119.1	ncbi_109047224	-0.955642	0.00290784	STAT3
MSTRG.116171.4	ncbi_109047224	-0.975925	0.000862412	STAT3
MSTRG.116319.1	ncbi_109047224	-0.950345	0.00363716	STAT3
MSTRG.116401.1	ncbi_109047224	-0.976428	0.000826885	STAT3
MSTRG.116416.1	ncbi_109047224	-0.959926	0.00237671	STAT3
MSTRG.11644.1	ncbi_109047224	-0.965309	0.00178432	STAT3
MSTRG.1165.1	ncbi_109047224	-0.957162	0.00271328	STAT3
MSTRG.11658.1	ncbi_109047224	-0.975178	0.000916533	STAT3
MSTRG.116677.1	ncbi_109047224	-0.964706	0.00184653	STAT3
MSTRG.116703.1	ncbi_109047224	-0.956896	0.00274694	STAT3
MSTRG.11676.1	ncbi_109047224	-0.961797	0.00216136	STAT3
MSTRG.116822.1	ncbi_109047224	-0.951968	0.00340525	STAT3
MSTRG.116892.2	ncbi_109047224	-0.950734	0.00358089	STAT3
MSTRG.116916.2	ncbi_109047224	-0.958353	0.00256563	STAT3
MSTRG.116916.4	ncbi_109047224	-0.958621	0.00253287	STAT3
MSTRG.116917.2	ncbi_109047224	-0.977177	0.000775392	STAT3
MSTRG.116950.1	ncbi_109047224	-0.950522	0.00361161	STAT3
MSTRG.116958.1	ncbi_109047224	-0.973508	0.00104346	STAT3
MSTRG.117050.1	ncbi_109047224	-0.96043	0.00231772	STAT3
MSTRG.117066.1	ncbi_109047224	-0.970807	0.00126594	STAT3
MSTRG.117233.2	ncbi_109047224	-0.970633	0.00128095	STAT3
MSTRG.117234.2	ncbi_109047224	-0.965806	0.0017339	STAT3
MSTRG.117260.1	ncbi_109047224	-0.970396	0.00130161	STAT3
MSTRG.117285.1	ncbi_109047224	-0.95847	0.0025513	STAT3
MSTRG.117394.1	ncbi_109047224	-0.976734	0.00080568	STAT3
MSTRG.117448.1	ncbi_109047224	-0.958705	0.00252268	STAT3
MSTRG.117448.2	ncbi_109047224	-0.953129	0.0032439	STAT3
MSTRG.117450.2	ncbi_109047224	-0.971587	0.0011995	STAT3
MSTRG.117467.4	ncbi_109047224	-0.974745	0.000948704	STAT3
MSTRG.117516.1	ncbi_109047224	-0.952494	0.0033316	STAT3
MSTRG.117556.1	ncbi_109047224	-0.968993	0.00142725	STAT3
MSTRG.117648.1	ncbi_109047224	-0.976862	0.000796863	STAT3
MSTRG.117648.2	ncbi_109047224	-0.973374	0.00105394	STAT3
MSTRG.117668.2	ncbi_109047224	-0.954033	0.0031209	STAT3
MSTRG.117701.1	ncbi_109047224	-0.964962	0.00181998	STAT3
MSTRG.117709.1	ncbi_109047224	-0.969775	0.0013565	STAT3
MSTRG.117733.1	ncbi_109047224	-0.965941	0.00172022	STAT3
MSTRG.117740.1	ncbi_109047224	-0.966054	0.00170892	STAT3
MSTRG.117784.2	ncbi_109047224	-0.952398	0.00334493	STAT3
MSTRG.117785.1	ncbi_109047224	-0.95383	0.00314831	STAT3
MSTRG.117916.1	ncbi_109047224	-0.952368	0.00334918	STAT3
MSTRG.118027.1	ncbi_109047224	-0.953408	0.00320569	STAT3
MSTRG.118037.1	ncbi_109047224	-0.9741	0.000997536	STAT3
MSTRG.11833.1	ncbi_109047224	-0.97735	0.000763749	STAT3
MSTRG.11835.1	ncbi_109047224	-0.974437	0.000971862	STAT3
MSTRG.11846.3	ncbi_109047224	0.96246	0.00208741	STAT3
MSTRG.12048.1	ncbi_109047224	-0.960761	0.00227937	STAT3
MSTRG.12050.1	ncbi_109047224	-0.982986	0.000431741	STAT3
MSTRG.12209.1	ncbi_109047224	-0.953573	0.0031832	STAT3
MSTRG.12209.2	ncbi_109047224	-0.974733	0.000949548	STAT3
MSTRG.12209.3	ncbi_109047224	-0.974733	0.000949548	STAT3
MSTRG.12209.4	ncbi_109047224	-0.974733	0.000949548	STAT3
MSTRG.12229.15	ncbi_109047224	0.984206	0.000372223	STAT3
MSTRG.12253.1	ncbi_109047224	-0.961922	0.00214727	STAT3
MSTRG.1228.1	ncbi_109047224	-0.972611	0.00111499	STAT3
MSTRG.12301.2	ncbi_109047224	-0.950879	0.00356008	STAT3
MSTRG.12344.2	ncbi_109047224	-0.954097	0.00311224	STAT3
MSTRG.12365.1	ncbi_109047224	-0.965238	0.00179162	STAT3
MSTRG.1240.1	ncbi_109047224	-0.98143	0.000514086	STAT3
MSTRG.1241.3	ncbi_109047224	-0.951231	0.00350959	STAT3
MSTRG.12437.2	ncbi_109047224	-0.954706	0.00303082	STAT3
MSTRG.12452.1	ncbi_109047224	-0.965412	0.00177378	STAT3
MSTRG.12505.1	ncbi_109047224	-0.963001	0.00202808	STAT3
MSTRG.12519.10	ncbi_109047224	-0.958601	0.0025353	STAT3
MSTRG.12519.9	ncbi_109047224	-0.958601	0.0025353	STAT3
MSTRG.12520.1	ncbi_109047224	-0.964385	0.00188004	STAT3
MSTRG.12530.1	ncbi_109047224	-0.972626	0.00111379	STAT3
MSTRG.12623.2	ncbi_109047224	-0.953977	0.00312846	STAT3
MSTRG.1271.1	ncbi_109047224	-0.953999	0.00312544	STAT3
MSTRG.12750.1	ncbi_109047224	-0.96231	0.00210399	STAT3
MSTRG.12761.1	ncbi_109047224	-0.954881	0.00300763	STAT3
MSTRG.12777.1	ncbi_109047224	-0.95481	0.00301709	STAT3
MSTRG.13022.1	ncbi_109047224	-0.962402	0.0020938	STAT3
MSTRG.13023.1	ncbi_109047224	-0.952825	0.00328574	STAT3
MSTRG.13032.1	ncbi_109047224	-0.962205	0.00211568	STAT3
MSTRG.13053.2	ncbi_109047224	-0.966391	0.00167539	STAT3
MSTRG.131.1	ncbi_109047224	0.975251	0.000911169	STAT3
MSTRG.13114.1	ncbi_109047224	-0.965121	0.00180364	STAT3
MSTRG.13117.1	ncbi_109047224	-0.957708	0.00264505	STAT3
MSTRG.13117.2	ncbi_109047224	-0.969675	0.00136544	STAT3
MSTRG.13171.1	ncbi_109047224	-0.955239	0.00296051	STAT3
MSTRG.13194.1	ncbi_109047224	-0.969276	0.00140141	STAT3
MSTRG.13318.1	ncbi_109047224	-0.966935	0.00162184	STAT3
MSTRG.1333.1	ncbi_109047224	-0.96099	0.00225295	STAT3
MSTRG.13388.1	ncbi_109047224	-0.969003	0.00142632	STAT3
MSTRG.13427.1	ncbi_109047224	-0.961902	0.00214959	STAT3
MSTRG.1378.1	ncbi_109047224	-0.970857	0.00126157	STAT3
MSTRG.1379.1	ncbi_109047224	-0.973381	0.00105345	STAT3
MSTRG.1385.2	ncbi_109047224	-0.953237	0.0032291	STAT3
MSTRG.13962.3	ncbi_109047224	-0.962957	0.0020329	STAT3
MSTRG.14010.1	ncbi_109047224	-0.960791	0.00227587	STAT3
MSTRG.14163.2	ncbi_109047224	-0.960858	0.00226813	STAT3
MSTRG.14171.1	ncbi_109047224	-0.96708	0.00160778	STAT3
MSTRG.14174.1	ncbi_109047224	-0.954231	0.00309421	STAT3
MSTRG.14177.1	ncbi_109047224	-0.965638	0.00175082	STAT3
MSTRG.14178.1	ncbi_109047224	-0.971571	0.00120084	STAT3
MSTRG.14181.1	ncbi_109047224	-0.966194	0.00169493	STAT3
MSTRG.14182.8	ncbi_109047224	-0.96439	0.00187951	STAT3
MSTRG.14192.1	ncbi_109047224	-0.971216	0.00123085	STAT3
MSTRG.14264.1	ncbi_109047224	-0.950485	0.00361683	STAT3
MSTRG.14274.1	ncbi_109047224	-0.956635	0.00278003	STAT3
MSTRG.14275.3	ncbi_109047224	-0.95488	0.00300781	STAT3
MSTRG.14276.1	ncbi_109047224	-0.961554	0.00218868	STAT3
MSTRG.14290.1	ncbi_109047224	-0.954384	0.00307377	STAT3
MSTRG.14293.1	ncbi_109047224	-0.97172	0.00118832	STAT3
MSTRG.1444.1	ncbi_109047224	-0.9759	0.000864206	STAT3
MSTRG.14469.2	ncbi_109047224	0.983925	0.000385523	STAT3
MSTRG.14507.1	ncbi_109047224	-0.973103	0.00107545	STAT3
MSTRG.14508.1	ncbi_109047224	-0.973216	0.00106643	STAT3
MSTRG.1453.1	ncbi_109047224	-0.954161	0.00310372	STAT3
MSTRG.14553.1	ncbi_109047224	-0.951808	0.00342769	STAT3
MSTRG.14603.1	ncbi_109047224	-0.972814	0.00109859	STAT3
MSTRG.14720.1	ncbi_109047224	-0.950965	0.00354768	STAT3
MSTRG.14746.1	ncbi_109047224	-0.956001	0.00286123	STAT3
MSTRG.14798.1	ncbi_109047224	-0.959486	0.00242889	STAT3
MSTRG.14798.2	ncbi_109047224	-0.974226	0.000987887	STAT3
MSTRG.14821.1	ncbi_109047224	-0.961115	0.00223869	STAT3
MSTRG.14877.1	ncbi_109047224	-0.95838	0.00256233	STAT3
MSTRG.14905.1	ncbi_109047224	-0.957592	0.00265954	STAT3
MSTRG.14907.1	ncbi_109047224	-0.952248	0.00336592	STAT3
MSTRG.14910.1	ncbi_109047224	-0.95796	0.00261391	STAT3
MSTRG.14975.1	ncbi_109047224	-0.953934	0.00313419	STAT3
MSTRG.15038.1	ncbi_109047224	-0.974113	0.000996511	STAT3
MSTRG.15051.1	ncbi_109047224	-0.963297	0.0019959	STAT3
MSTRG.15090.1	ncbi_109047224	-0.970505	0.00129212	STAT3
MSTRG.15176.1	ncbi_109047224	-0.956531	0.00279331	STAT3
MSTRG.15189.1	ncbi_109047224	-0.956757	0.00276453	STAT3
MSTRG.15212.1	ncbi_109047224	0.987072	0.000249615	STAT3
MSTRG.15241.1	ncbi_109047224	-0.976316	0.000834785	STAT3
MSTRG.15280.1	ncbi_109047224	-0.95862	0.00253299	STAT3
MSTRG.15356.1	ncbi_109047224	-0.955917	0.0028721	STAT3
MSTRG.15358.1	ncbi_109047224	-0.956732	0.00276774	STAT3
MSTRG.15360.1	ncbi_109047224	-0.959803	0.00239127	STAT3
MSTRG.15365.2	ncbi_109047224	-0.961044	0.00224675	STAT3
MSTRG.15367.1	ncbi_109047224	-0.952934	0.00327063	STAT3
MSTRG.1543.1	ncbi_109047224	-0.95479	0.00301968	STAT3
MSTRG.15470.1	ncbi_109047224	-0.968293	0.00149211	STAT3
MSTRG.15619.1	ncbi_109047224	-0.953782	0.00315479	STAT3
MSTRG.15709.1	ncbi_109047224	-0.963744	0.00194794	STAT3
MSTRG.1572.1	ncbi_109047224	-0.971785	0.00118286	STAT3
MSTRG.15847.1	ncbi_109047224	-0.967292	0.00158719	STAT3
MSTRG.15869.1	ncbi_109047224	-0.974203	0.000989665	STAT3
MSTRG.15872.1	ncbi_109047224	-0.96261	0.00207084	STAT3
MSTRG.1592.1	ncbi_109047224	-0.973112	0.00107476	STAT3
MSTRG.15984.1	ncbi_109047224	-0.971776	0.00118361	STAT3
MSTRG.16043.2	ncbi_109047224	0.974366	0.000977208	STAT3
MSTRG.16052.1	ncbi_109047224	-0.96082	0.00227259	STAT3
MSTRG.16066.1	ncbi_109047224	-0.960853	0.00226874	STAT3
MSTRG.16073.1	ncbi_109047224	-0.954938	0.0030001	STAT3
MSTRG.16112.1	ncbi_109047224	-0.96821	0.00149983	STAT3
MSTRG.1619.1	ncbi_109047224	-0.963453	0.00197914	STAT3
MSTRG.16239.2	ncbi_109047224	-0.965314	0.00178385	STAT3
MSTRG.16254.1	ncbi_109047224	-0.969021	0.00142468	STAT3
MSTRG.16341.3	ncbi_109047224	-0.958117	0.00259456	STAT3
MSTRG.16373.7	ncbi_109047224	0.95556	0.00291853	STAT3
MSTRG.16379.1	ncbi_109047224	-0.962017	0.00213661	STAT3
MSTRG.16394.1	ncbi_109047224	-0.989688	0.000158971	STAT3
MSTRG.1640.1	ncbi_109047224	-0.951852	0.00342154	STAT3
MSTRG.16403.1	ncbi_109047224	0.963898	0.00193147	STAT3
MSTRG.16440.2	ncbi_109047224	0.966242	0.00169015	STAT3
MSTRG.16501.1	ncbi_109047224	-0.969954	0.00134055	STAT3
MSTRG.16502.1	ncbi_109047224	-0.96877	0.00144777	STAT3
MSTRG.16829.1	ncbi_109047224	-0.974764	0.000947237	STAT3
MSTRG.16830.3	ncbi_109047224	-0.957632	0.0026546	STAT3
MSTRG.16832.1	ncbi_109047224	-0.951598	0.00345741	STAT3
MSTRG.16904.8	ncbi_109047224	-0.96658	0.00165673	STAT3
MSTRG.16904.9	ncbi_109047224	-0.964302	0.00188877	STAT3
MSTRG.17223.2	ncbi_109047224	-0.974076	0.000999379	STAT3
MSTRG.17323.1	ncbi_109047224	-0.980028	0.00059434	STAT3
MSTRG.17324.1	ncbi_109047224	-0.973339	0.00105675	STAT3
MSTRG.1736.1	ncbi_109047224	-0.963084	0.00201906	STAT3
MSTRG.17402.1	ncbi_109047224	-0.974156	0.000993247	STAT3
MSTRG.17428.1	ncbi_109047224	-0.956809	0.00275796	STAT3
MSTRG.17434.1	ncbi_109047224	-0.969367	0.00139324	STAT3
MSTRG.17466.2	ncbi_109047224	0.968741	0.00145041	STAT3
MSTRG.17466.3	ncbi_109047224	0.968741	0.00145041	STAT3
MSTRG.17470.1	ncbi_109047224	0.963746	0.00194768	STAT3
MSTRG.17483.1	ncbi_109047224	-0.973389	0.0010528	STAT3
MSTRG.17568.1	ncbi_109047224	-0.960376	0.00232398	STAT3
MSTRG.1761.1	ncbi_109047224	-0.961853	0.00215508	STAT3
MSTRG.17611.1	ncbi_109047224	-0.965733	0.00174123	STAT3
MSTRG.17739.3	ncbi_109047224	-0.965104	0.00180533	STAT3
MSTRG.17741.1	ncbi_109047224	-0.952067	0.00339131	STAT3
MSTRG.17743.1	ncbi_109047224	-0.982427	0.000460523	STAT3
MSTRG.17749.1	ncbi_109047224	-0.964379	0.00188071	STAT3
MSTRG.17750.1	ncbi_109047224	-0.962885	0.00204076	STAT3
MSTRG.17755.1	ncbi_109047224	-0.968469	0.00147565	STAT3
MSTRG.17766.1	ncbi_109047224	-0.96644	0.00167055	STAT3
MSTRG.17770.2	ncbi_109047224	-0.964821	0.00183453	STAT3
MSTRG.17884.1	ncbi_109047224	-0.953672	0.00316971	STAT3
MSTRG.17909.1	ncbi_109047224	-0.960199	0.00234463	STAT3
MSTRG.17918.2	ncbi_109047224	-0.965497	0.00176514	STAT3
MSTRG.17970.1	ncbi_109047224	-0.954332	0.00308076	STAT3
MSTRG.17971.1	ncbi_109047224	-0.977533	0.000751461	STAT3
MSTRG.17976.1	ncbi_109047224	-0.97747	0.000755659	STAT3
MSTRG.18004.1	ncbi_109047224	-0.958292	0.002573	STAT3
MSTRG.18032.1	ncbi_109047224	-0.967752	0.00154315	STAT3
MSTRG.18166.4	ncbi_109047224	-0.961588	0.00218492	STAT3
MSTRG.18170.1	ncbi_109047224	-0.964767	0.00184018	STAT3
MSTRG.182.1	ncbi_109047224	-0.956004	0.00286085	STAT3
MSTRG.18251.1	ncbi_109047224	-0.973535	0.00104131	STAT3
MSTRG.18262.1	ncbi_109047224	-0.958359	0.0025648	STAT3
MSTRG.18262.2	ncbi_109047224	-0.969658	0.00136702	STAT3
MSTRG.18305.1	ncbi_109047224	0.958014	0.00260726	STAT3
MSTRG.18378.1	ncbi_109047224	0.970231	0.00131608	STAT3
MSTRG.18574.1	ncbi_109047224	-0.957499	0.00267112	STAT3
MSTRG.18575.1	ncbi_109047224	-0.974105	0.000997152	STAT3
MSTRG.18597.1	ncbi_109047224	-0.957291	0.00269717	STAT3
MSTRG.18615.1	ncbi_109047224	-0.955743	0.00289464	STAT3
MSTRG.18733.1	ncbi_109047224	-0.976087	0.000850888	STAT3
MSTRG.18747.2	ncbi_109047224	0.950105	0.0036721	STAT3
MSTRG.18792.2	ncbi_109047224	-0.976902	0.000794145	STAT3
MSTRG.18794.1	ncbi_109047224	-0.95912	0.00247263	STAT3
MSTRG.18836.1	ncbi_109047224	-0.965791	0.00173538	STAT3
MSTRG.18856.1	ncbi_109047224	-0.954486	0.00306018	STAT3
MSTRG.18865.1	ncbi_109047224	-0.955277	0.00295551	STAT3
MSTRG.18894.1	ncbi_109047224	-0.969306	0.00139876	STAT3
MSTRG.1896.1	ncbi_109047224	-0.956446	0.00280415	STAT3
MSTRG.18991.1	ncbi_109047224	-0.96275	0.00205548	STAT3
MSTRG.18991.2	ncbi_109047224	-0.975682	0.00087985	STAT3
MSTRG.19038.1	ncbi_109047224	-0.962925	0.0020363	STAT3
MSTRG.19041.1	ncbi_109047224	-0.965348	0.00178033	STAT3
MSTRG.19066.2	ncbi_109047224	-0.971469	0.00120939	STAT3
MSTRG.19156.1	ncbi_109047224	-0.975203	0.000914691	STAT3
MSTRG.19157.1	ncbi_109047224	-0.976135	0.000847511	STAT3
MSTRG.19236.1	ncbi_109047224	-0.950023	0.00368407	STAT3
MSTRG.19262.1	ncbi_109047224	-0.96829	0.00149233	STAT3
MSTRG.19272.2	ncbi_109047224	-0.968477	0.00147493	STAT3
MSTRG.19333.1	ncbi_109047224	0.971843	0.00117809	STAT3
MSTRG.1937.1	ncbi_109047224	-0.975922	0.000862615	STAT3
MSTRG.19377.1	ncbi_109047224	0.980175	0.000585657	STAT3
MSTRG.19449.1	ncbi_109047224	-0.960763	0.00227908	STAT3
MSTRG.1946.1	ncbi_109047224	-0.95575	0.00289373	STAT3
MSTRG.19515.2	ncbi_109047224	-0.97737	0.000762369	STAT3
MSTRG.1952.1	ncbi_109047224	-0.96549	0.00176583	STAT3
MSTRG.19571.1	ncbi_109047224	-0.969784	0.00135569	STAT3
MSTRG.19593.1	ncbi_109047224	-0.969017	0.00142507	STAT3
MSTRG.19598.1	ncbi_109047224	-0.964609	0.00185661	STAT3
MSTRG.19602.1	ncbi_109047224	-0.965614	0.00175329	STAT3
MSTRG.19603.1	ncbi_109047224	-0.962715	0.00205939	STAT3
MSTRG.19641.1	ncbi_109047224	-0.952372	0.00334856	STAT3
MSTRG.19665.1	ncbi_109047224	-0.965798	0.00173466	STAT3
MSTRG.19746.1	ncbi_109047224	-0.968641	0.00145969	STAT3
MSTRG.19894.1	ncbi_109047224	-0.960627	0.00229478	STAT3
MSTRG.19897.1	ncbi_109047224	-0.975432	0.000897941	STAT3
MSTRG.19901.1	ncbi_109047224	-0.979644	0.000617339	STAT3
MSTRG.19902.1	ncbi_109047224	-0.979097	0.000650826	STAT3
MSTRG.19905.1	ncbi_109047224	-0.970056	0.0013315	STAT3
MSTRG.19910.1	ncbi_109047224	-0.966747	0.00164029	STAT3
MSTRG.19913.1	ncbi_109047224	-0.975349	0.000904038	STAT3
MSTRG.19916.1	ncbi_109047224	-0.976618	0.000813675	STAT3
MSTRG.19920.1	ncbi_109047224	-0.984357	0.000365134	STAT3
MSTRG.19921.1	ncbi_109047224	-0.983276	0.000417215	STAT3
MSTRG.19931.1	ncbi_109047224	-0.971183	0.0012337	STAT3
MSTRG.20032.1	ncbi_109047224	-0.96611	0.00170338	STAT3
MSTRG.2005.1	ncbi_109047224	-0.960766	0.00227875	STAT3
MSTRG.20283.2	ncbi_109047224	0.966641	0.00165069	STAT3
MSTRG.20333.10	ncbi_109047224	-0.975744	0.000875365	STAT3
MSTRG.20333.9	ncbi_109047224	-0.960548	0.00230396	STAT3
MSTRG.20383.1	ncbi_109047224	-0.967245	0.0015918	STAT3
MSTRG.20391.2	ncbi_109047224	-0.972468	0.00112655	STAT3
MSTRG.20483.1	ncbi_109047224	-0.977084	0.000781724	STAT3
MSTRG.20564.1	ncbi_109047224	-0.971208	0.00123154	STAT3
MSTRG.20616.1	ncbi_109047224	-0.973726	0.00102643	STAT3
MSTRG.20629.1	ncbi_109047224	-0.963154	0.00201145	STAT3
MSTRG.20754.1	ncbi_109047224	-0.953272	0.00322418	STAT3
MSTRG.20788.1	ncbi_109047224	-0.968562	0.00146702	STAT3
MSTRG.20877.1	ncbi_109047224	0.975165	0.000917477	STAT3
MSTRG.20986.2	ncbi_109047224	-0.955513	0.00292464	STAT3
MSTRG.21002.1	ncbi_109047224	-0.968546	0.00146848	STAT3
MSTRG.21159.1	ncbi_109047224	-0.968235	0.00149751	STAT3
MSTRG.21200.1	ncbi_109047224	-0.972049	0.00116099	STAT3
MSTRG.21220.1	ncbi_109047224	-0.967514	0.0015659	STAT3
MSTRG.21224.1	ncbi_109047224	-0.955641	0.00290796	STAT3
MSTRG.21251.2	ncbi_109047224	-0.959338	0.00244654	STAT3
MSTRG.21325.1	ncbi_109047224	-0.965048	0.00181111	STAT3
MSTRG.21378.1	ncbi_109047224	-0.965347	0.00178045	STAT3
MSTRG.21393.1	ncbi_109047224	-0.965128	0.00180283	STAT3
MSTRG.21417.1	ncbi_109047224	-0.962997	0.00202846	STAT3
MSTRG.21505.1	ncbi_109047224	-0.96885	0.00144039	STAT3
MSTRG.21529.3	ncbi_109047224	-0.975429	0.000898167	STAT3
MSTRG.21568.1	ncbi_109047224	-0.950249	0.00365117	STAT3
MSTRG.21615.2	ncbi_109047224	-0.975941	0.000861262	STAT3
MSTRG.21616.1	ncbi_109047224	-0.961227	0.00222585	STAT3
MSTRG.2164.1	ncbi_109047224	-0.974433	0.00097217	STAT3
MSTRG.21659.2	ncbi_109047224	-0.969344	0.00139533	STAT3
MSTRG.2170.2	ncbi_109047224	-0.964652	0.00185209	STAT3
MSTRG.2172.1	ncbi_109047224	-0.951977	0.00340398	STAT3
MSTRG.21724.1	ncbi_109047224	-0.975303	0.000907353	STAT3
MSTRG.22093.1	ncbi_109047224	-0.966527	0.00166188	STAT3
MSTRG.22266.3	ncbi_109047224	-0.966624	0.00165239	STAT3
MSTRG.2228.2	ncbi_109047224	-0.96359	0.00196437	STAT3
MSTRG.22294.1	ncbi_109047224	-0.954623	0.0030419	STAT3
MSTRG.22311.1	ncbi_109047224	-0.967705	0.00154763	STAT3
MSTRG.22357.1	ncbi_109047224	-0.958054	0.00260233	STAT3
MSTRG.22364.3	ncbi_109047224	-0.959485	0.00242895	STAT3
MSTRG.22404.1	ncbi_109047224	-0.96375	0.00194724	STAT3
MSTRG.22407.1	ncbi_109047224	-0.971434	0.00121234	STAT3
MSTRG.22410.1	ncbi_109047224	-0.970013	0.00133537	STAT3
MSTRG.22423.1	ncbi_109047224	-0.957833	0.00262957	STAT3
MSTRG.22494.1	ncbi_109047224	-0.977136	0.000778182	STAT3
MSTRG.2250.1	ncbi_109047224	-0.971883	0.00117472	STAT3
MSTRG.22588.1	ncbi_109047224	-0.985113	0.000330797	STAT3
MSTRG.22619.1	ncbi_109047224	-0.971428	0.00121291	STAT3
MSTRG.22696.1	ncbi_109047224	-0.954387	0.00307335	STAT3
MSTRG.22705.1	ncbi_109047224	-0.959909	0.00237865	STAT3
MSTRG.22756.1	ncbi_109047224	-0.970873	0.00126017	STAT3
MSTRG.22924.1	ncbi_109047224	-0.974574	0.000961535	STAT3
MSTRG.22931.1	ncbi_109047224	-0.974684	0.000953263	STAT3
MSTRG.22935.1	ncbi_109047224	-0.969542	0.00137741	STAT3
MSTRG.23030.1	ncbi_109047224	-0.953381	0.0032094	STAT3
MSTRG.23103.1	ncbi_109047224	-0.967489	0.00156826	STAT3
MSTRG.23283.5	ncbi_109047224	-0.959527	0.00242396	STAT3
MSTRG.23296.1	ncbi_109047224	-0.955278	0.00295535	STAT3
MSTRG.23324.1	ncbi_109047224	-0.976615	0.000813869	STAT3
MSTRG.23382.3	ncbi_109047224	-0.981839	0.000491725	STAT3
MSTRG.23383.1	ncbi_109047224	-0.969819	0.00135255	STAT3
MSTRG.23403.1	ncbi_109047224	-0.970757	0.00127021	STAT3
MSTRG.23583.1	ncbi_109047224	-0.955999	0.0028615	STAT3
MSTRG.23623.1	ncbi_109047224	-0.965731	0.00174144	STAT3
MSTRG.23712.1	ncbi_109047224	-0.966164	0.00169789	STAT3
MSTRG.23712.2	ncbi_109047224	-0.968255	0.00149558	STAT3
MSTRG.23750.1	ncbi_109047224	-0.975173	0.000916935	STAT3
MSTRG.23762.1	ncbi_109047224	-0.965449	0.00177006	STAT3
MSTRG.23804.1	ncbi_109047224	-0.953911	0.0031373	STAT3
MSTRG.23958.1	ncbi_109047224	-0.970615	0.00128251	STAT3
MSTRG.24.1	ncbi_109047224	-0.963345	0.0019908	STAT3
MSTRG.24028.1	ncbi_109047224	-0.954912	0.00300356	STAT3
MSTRG.24048.1	ncbi_109047224	-0.971371	0.00121772	STAT3
MSTRG.24116.1	ncbi_109047224	-0.966242	0.00169015	STAT3
MSTRG.24139.1	ncbi_109047224	-0.95828	0.00257456	STAT3
MSTRG.24199.1	ncbi_109047224	-0.964337	0.00188509	STAT3
MSTRG.24210.2	ncbi_109047224	-0.960731	0.00228282	STAT3
MSTRG.24210.3	ncbi_109047224	-0.960731	0.00228282	STAT3
MSTRG.24247.1	ncbi_109047224	-0.959073	0.00247831	STAT3
MSTRG.24248.1	ncbi_109047224	-0.968702	0.00145398	STAT3
MSTRG.24250.1	ncbi_109047224	-0.957848	0.00262777	STAT3
MSTRG.24253.1	ncbi_109047224	-0.971556	0.00120206	STAT3
MSTRG.24324.1	ncbi_109047224	-0.979162	0.000646812	STAT3
MSTRG.24459.2	ncbi_109047224	-0.956279	0.00282555	STAT3
MSTRG.2457.1	ncbi_109047224	-0.970543	0.00128879	STAT3
MSTRG.2458.1	ncbi_109047224	-0.970063	0.00133091	STAT3
MSTRG.24582.2	ncbi_109047224	-0.964262	0.00189303	STAT3
MSTRG.24589.1	ncbi_109047224	-0.957625	0.00265547	STAT3
MSTRG.24598.1	ncbi_109047224	-0.95353	0.00318896	STAT3
MSTRG.24621.2	ncbi_109047224	-0.970148	0.00132341	STAT3
MSTRG.24668.1	ncbi_109047224	-0.976183	0.00084411	STAT3
MSTRG.24739.1	ncbi_109047224	-0.951177	0.0035174	STAT3
MSTRG.24772.1	ncbi_109047224	-0.965202	0.00179533	STAT3
MSTRG.24808.3	ncbi_109047224	-0.958383	0.00256196	STAT3
MSTRG.24827.3	ncbi_109047224	0.978388	0.000695551	STAT3
MSTRG.2483.1	ncbi_109047224	-0.950654	0.0035925	STAT3
MSTRG.24860.1	ncbi_109047224	-0.98205	0.000480395	STAT3
MSTRG.24865.1	ncbi_109047224	-0.957101	0.00272095	STAT3
MSTRG.25134.1	ncbi_109047224	-0.951219	0.00351128	STAT3
MSTRG.25175.1	ncbi_109047224	-0.961393	0.002207	STAT3
MSTRG.25253.1	ncbi_109047224	-0.951041	0.00353675	STAT3
MSTRG.25261.1	ncbi_109047224	-0.976316	0.000834762	STAT3
MSTRG.25263.1	ncbi_109047224	-0.978094	0.000714571	STAT3
MSTRG.25280.1	ncbi_109047224	-0.974574	0.000961535	STAT3
MSTRG.25460.1	ncbi_109047224	-0.96801	0.00151871	STAT3
MSTRG.25522.1	ncbi_109047224	-0.962349	0.00209975	STAT3
MSTRG.25523.1	ncbi_109047224	-0.961291	0.00221859	STAT3
MSTRG.25531.1	ncbi_109047224	-0.96088	0.00226564	STAT3
MSTRG.2555.1	ncbi_109047224	-0.965163	0.00179928	STAT3
MSTRG.25767.1	ncbi_109047224	-0.977547	0.000750529	STAT3
MSTRG.2579.1	ncbi_109047224	-0.985995	0.000292831	STAT3
MSTRG.25838.1	ncbi_109047224	-0.969943	0.00134154	STAT3
MSTRG.25859.1	ncbi_109047224	-0.973737	0.00102558	STAT3
MSTRG.25898.1	ncbi_109047224	-0.969516	0.00137979	STAT3
MSTRG.26011.1	ncbi_109047224	-0.972457	0.00112747	STAT3
MSTRG.26229.2	ncbi_109047224	-0.963752	0.00194703	STAT3
MSTRG.26240.1	ncbi_109047224	-0.974327	0.000980181	STAT3
MSTRG.26279.1	ncbi_109047224	-0.975292	0.000908201	STAT3
MSTRG.26288.1	ncbi_109047224	-0.960552	0.00230347	STAT3
MSTRG.26296.1	ncbi_109047224	0.955084	0.00298091	STAT3
MSTRG.26304.1	ncbi_109047224	-0.956034	0.00285699	STAT3
MSTRG.26388.1	ncbi_109047224	-0.956348	0.00281667	STAT3
MSTRG.26403.1	ncbi_109047224	-0.964096	0.00191053	STAT3
MSTRG.26431.2	ncbi_109047224	-0.961118	0.00223831	STAT3
MSTRG.26448.1	ncbi_109047224	-0.961566	0.00218734	STAT3
MSTRG.26488.1	ncbi_109047224	-0.969816	0.00135283	STAT3
MSTRG.26504.2	ncbi_109047224	-0.967122	0.00160371	STAT3
MSTRG.26515.1	ncbi_109047224	-0.976555	0.000818044	STAT3
MSTRG.26587.1	ncbi_109047224	-0.981809	0.000493374	STAT3
MSTRG.26601.1	ncbi_109047224	-0.976432	0.000826623	STAT3
MSTRG.26657.1	ncbi_109047224	-0.965338	0.00178134	STAT3
MSTRG.26664.1	ncbi_109047224	-0.977731	0.000738351	STAT3
MSTRG.26664.2	ncbi_109047224	-0.957273	0.00269945	STAT3
MSTRG.26665.1	ncbi_109047224	-0.952872	0.0032793	STAT3
MSTRG.26682.1	ncbi_109047224	-0.976995	0.000787766	STAT3
MSTRG.26839.1	ncbi_109047224	-0.969968	0.00133936	STAT3
MSTRG.26886.1	ncbi_109047224	-0.975002	0.000929554	STAT3
MSTRG.26890.4	ncbi_109047224	-0.964522	0.00186574	STAT3
MSTRG.26891.2	ncbi_109047224	-0.977709	0.000739796	STAT3
MSTRG.26891.3	ncbi_109047224	-0.977083	0.000781773	STAT3
MSTRG.26892.1	ncbi_109047224	-0.955815	0.00288537	STAT3
[truncated: 37,624 more rows]
