# Supplementary material for: Genome-Wide Analysis of Differentially Expressed mRNAs and lncRNAs in Koi Carp Infected with Koi Herpesvirus
Source: Viruses. 2022 Nov 18;14(11):2555. doi: 10.3390/v14112555 (PMC9694643; doi:10.3390/v14112555)
Supplement: Supplementary file 1 [file viruses-14-02555-s001.zip › Supplementary Tables S1-S3.xlsx]

## Sheet: Table S1
Table S1 Data filtering statistics
Sample	RawDatas	CleanData(%)	Adapter(%)	LowQuality(%)	polyA(%)	N(%)
Infection_1	80990796	80662104 (99.59%)	122872 (0.15%)	205720 (0.25%)	0 (0.00%)	100 (0.00%)
Infection_2	98251746	97683484 (99.42%)	153338 (0.16%)	414824 (0.42%)	0 (0.00%)	100 (0.00%)
Infection_3	96680400	96029890 (99.33%)	167890 (0.17%)	482552 (0.50%)	0 (0.00%)	68 (0.00%)
WT_1	101442874	100757812 (99.32%)	175428 (0.17%)	509540 (0.50%)	0 (0.00%)	94 (0.00%)
WT_2	103173900	102309048 (99.16%)	189620 (0.18%)	675158 (0.65%)	0 (0.00%)	74 (0.00%)
WT_3	109772436	109178344 (99.46%)	194828 (0.18%)	399176 (0.36%)	0 (0.00%)	88 (0.00%)

## Sheet: Table S2
Table S2 Information of clean reads map to reference genome
Sample	clean_reads	Ribosome database Mapped_Reads(%)	Ribosome database Unmapped_Reads(%)	reference genome unmapped reads(%)	reference genome Unique_Mapped(%)	reference genome Multiple_Mapped(%)	Total reference genome _Mapped(%)
Infection_1	80662104	23230884 ( 28.80% )	57431220 ( 71.20% )	7297744 (9.05%)	47061443 (58.34%)	3072033 (3.81%)	50133476 (62.15%)
Infection_2	97683484	28987616 ( 29.68% )	68695868 ( 70.32% )	8931089 (9.14%)	56050294 (57.38%)	3714485 (3.80%)	59764779 (61.18%)
Infection_3	96029890	37827846 ( 39.39% )	58202044 ( 60.61% )	7979630 (8.31%)	46978564 (48.92%)	3243850 (3.38%)	50222414 (52.30%)
WT_1	100757812	31091596 ( 30.86% )	69666216 ( 69.14% )	2695294 (2.68%)	59831549 (59.38%)	7139373 (7.09%)	66970922 (66.47%)
WT_2	102309048	45150138 ( 44.13% )	57158910 ( 55.87% )	2669706 (2.61%)	48453176 (47.36%)	6036028 (5.9%)	54489204 (53.26%)
WT_3	109178344	25423602 ( 23.29% )	83754742 ( 76.71% )	2988085 (2.74%)	72731133 (66.62%)	8035524 (7.36%)	80766657 (73.98%)

## Sheet: Table S3
Table S3 mRNA expression statistics of each sample
sample	Refer_Genes	sequenced_Refer_Genes(%)	Novel_Genes	sequenced_Novel_Genes(%)	Total_Genes	sequenced_Total_Genes(%)
all	49277	43795 (88.88%)	7272	7272 (100.00%)	56549	51067 (90.31%)
Infection_1	49277	22283 (45.22%)	7272	4210 (57.89%)	56549	26493 (46.85%)
Infection_2	49277	23434 (47.56%)	7272	4413 (60.68%)	56549	27847 (49.24%)
Infection_3	49277	22757 (46.18%)	7272	4228 (58.14%)	56549	26985 (47.72%)
WT_1	49277	38224 (77.57%)	7272	6645 (91.38%)	56549	44869 (79.35%)
WT_2	49277	38493 (78.12%)	7272	6675 (91.79%)	56549	45168 (79.87%)
WT_3	49277	37564 (76.23%)	7272	6606 (90.84%)	56549	44170 (78.11%)
